# Supplementary material for: Distinctive DNA sequence features define epigenetic longevity of inflammatory memory
Source: Science. Author manuscript; Available in PMC 2026 Jun 26. (PMC13295011; doi:10.1126/science.adz6830)
Supplement: Data s1 [file NIHMS2170334-supplement-Data_s1.xlsx]

## Sheet: Data S1
sample	total reads	mapped reads	mapping percentage	properly paired reads	properly paired percentage	singletons	singleton percentage	NRF	PBC1	PBC2	FRIP	TSS enrichment	Number of peaks	IDR Self-pseudoreplicates	Rescue Ratio	Self Consistency Ratio
D6_Ctrl_rep1	80997768	80137159	98.9	78516370	96.9	311559	0.4	0.891961	0.902704	10.8498	0.677666	12.34	196507	79948	1.484	1.822
D6_Ctrl_rep2	85592384	84163929	98.3	81248742	94.9	525361	0.6	0.895463	0.910971	12.1251	0.607393	13.14	165130	72087
D6_Ctrl_rep3	232226266	231646913	99.8	221865636	95.5	352723	0.2	0.755931	0.770127	4.45004	0.552496	10.9	236807	95007
D6_Ctrl_rep4	203511512	202767443	99.6	195530994	96.1	494187	0.2	0.733367	0.751992	4.17368	0.735383	13.58	200320	102832
D6_IMQ_rep1	98984482	98115089	99.1	96341870	97.3	299879	0.3	0.922371	0.929533	15.0416	0.656971	9.16	243346	99784	1.484	1.899
D6_IMQ_rep2	75189462	74360439	98.9	72597120	96.6	307451	0.4	0.892442	0.895918	9.71688	0.612072	9.36	232333	88889
D6_IMQ_rep3	290231862	289487481	99.7	277058010	95.5	427073	0.1	0.769007	0.786079	4.85527	0.582588	9.58	265227	122546
D6_IMQ_rep4	315030482	314180648	99.7	302636734	96.1	471882	0.1	0.706409	0.727283	3.79159	0.684574	10.8	262155	134721
D30_Ctrl_rep1	77247604	76479733	99	74357324	96.3	301375	0.4	0.903923	0.905522	10.6037	0.54384	10.63	161588	63877	1.668	1.929
D30_Ctrl_rep2	83254160	82359830	98.9	80234066	96.4	310494	0.4	0.906373	0.909147	11.1247	0.541429	10.67	180219	70100
D30_Ctrl_rep3	234533164	233742937	99.7	222667042	94.9	509871	0.2	0.734789	0.746183	3.98679	0.571542	10.82	221536	97391
D30_Ctrl_rep4	356945252	355306847	99.5	343953922	96.4	836443	0.2	0.462946	0.430619	1.58773	0.671099	11.87	185395	97594
D30_IMQ_rep1	76518316	75762913	99	73560152	96.1	310807	0.4	0.899547	0.901674	10.2008	0.558392	10.52	174031	59680	1.538	1.297
D30_IMQ_rep2	81662898	80821362	99	78640742	96.3	321212	0.4	0.8413	0.841287	6.19638	0.578616	11.1	176799	63692
D30_IMQ_rep3	253700368	253103724	99.8	241777658	95.3	360872	0.1	0.758508	0.777617	4.66751	0.5822	11.17	209344	98527
D30_IMQ_rep4	180710982	179793174	99.5	171746540	95	716114	0.4	0.641427	0.644041	2.75794	0.708681	12.39	194788	95577
D180_Ctrl_rep1	83132376	82579881	99.3	80528980	96.9	345991	0.4	0.810688	0.823163	5.83249	0.671725	13.94	152304	58603	1.642	1.993
D180_Ctrl_rep2	73480220	73132090	99.5	70978214	96.6	236190	0.3	0.789847	0.786456	4.57107	0.527017	11.82	204810	56720
D180_Ctrl_rep3	179510724	178595073	99.5	172849396	96.3	659043	0.4	0.822299	0.832863	6.14545	0.731398	13.64	174364	75170
D180_Ctrl_rep4	45687256	44703342	97.8	42848304	93.8	402930	0.9	0.908139	0.91206	11.4872	0.554669	12.67	183130	57694
D180_Ctrl_rep5	55337412	54701024	98.8	52276282	94.5	326438	0.6	0.959546	0.9644	29.3674	0.655965	10.55	204586	83192
D180_IMQ_rep1	62385910	61792605	99	60114450	96.4	347261	0.6	0.926593	0.932137	15.3854	0.670684	11.92	168072	75645	1.043	1.297
D180_IMQ_rep2	59168136	58654254	99.1	56560156	95.6	304094	0.5	0.943663	0.948051	19.9817	0.530261	11.32	167329	63735
M12_Ctrl_rep1	79553156	79205891	99.6	77457332	97.4	229977	0.3	0.906538	0.913085	12.0431	0.637427	11.82	176419	81678	1.6	2.27
M12_Ctrl_rep2	119512560	118744648	99.4	116609374	97.6	486320	0.4	0.852399	0.862746	7.54842	0.657051	11.34	183823	96686
M12_Ctrl_rep3	48073766	47768548	99.4	45715878	95.1	151948	0.3	0.79572	0.794043	4.79146	0.47539	10.26	185806	51816
M12_Ctrl_rep4	66169364	65863063	99.5	64850212	98	184607	0.3	0.865398	0.864885	7.31022	0.515597	11.35	188055	63218
M12_IMQ_rep1	89171814	88676243	99.4	86703496	97.2	297833	0.3	0.891334	0.899824	10.4716	0.644349	13.4	176628	81081	1.49	1.936
M12_IMQ_rep2	124378408	123567203	99.3	121353828	97.6	522691	0.4	0.893071	0.905463	11.4026	0.652027	11.59	199491	97777
M12_IMQ_rep3	76822490	76511126	99.6	75191744	97.9	221934	0.3	0.835938	0.833938	5.89574	0.535043	11.23	161949	68394
M12_IMQ_rep4	61901280	61650705	99.6	60673204	98	172225	0.3	0.91576	0.917651	12.2849	0.520084	11.53	183263	62689
M18_Ctrl_rep1	92354326	91927801	99.5	90360752	97.8	272467	0.3	0.880148	0.888231	9.31912	0.672652	12.18	172689	85798	1.098	1.242
M18_Ctrl_rep2	97319188	96859418	99.5	95147578	97.8	289220	0.3	0.885354	0.895293	10.0878	0.675322	11.33	180194	88583
M18_IMQ_rep1	99492322	99015349	99.5	97275022	97.8	308603	0.3	0.874713	0.884018	9.01159	0.644153	12.45	188897	89722	1.029	1.242
M18_IMQ_rep2	91646938	91246633	99.6	89727358	97.9	259557	0.3	0.881608	0.890638	9.58901	0.668845	12.27	193063	87161
M24_Ctrl_rep1	93229978	92797151	99.5	91308824	97.9	276023	0.3	0.841997	0.849203	6.76644	0.665275	12.3	174247	86023	1.097	1.293
M24_Ctrl_rep2	87758194	87329955	99.5	86062108	98.1	273157	0.3	0.842573	0.846593	6.55657	0.641522	11.37	187615	83821
M24_IMQ_rep1	109518196	108981318	99.5	106820866	97.5	331670	0.3	0.857218	0.86941	8.04545	0.675907	12.24	183384	89984	1.047	1.228
M24_IMQ_rep2	102001012	101481656	99.5	99520394	97.6	328812	0.3	0.864794	0.875976	8.459	0.650496	12.41	183887	88811
D6_Ctrl_Stat3KO_rep1	15603924	15411398	98.8	14467924	92.7	118318	0.8	0.966255	0.967192	30.9951	0.543247	9.15	308322	33133	1.317	2.715
D6_Ctrl_Stat3KO_rep2	98532644	98099863	99.6	96060040	97.5	255263	0.3	0.923	0.932395	16.0546	0.615185	10.77	193200	85022
D6_IMQ_Stat3KO_rep1	74943662	74617316	99.6	73232372	97.7	173532	0.2	0.938828	0.942211	17.9014	0.575062	8.77	228201	86651	1.16	1.263
D6_IMQ_Stat3KO_rep2	118928436	118269857	99.4	115865764	97.4	430331	0.4	0.903276	0.907749	11.1508	0.587865	9.93	191079	92705
D6_Ctrl_AFosDox_rep1	58556802	58231320	99.4	57265758	97.8	196714	0.3	0.781966	0.774868	4.25513	0.629616	12.1	145498	63160	1.093	1.369
D6_Ctrl_AFosDox_rep2	299328536	296018766	98.9	288878930	96.5	1804412	0.6	0.415182	0.351715	1.28671	0.625164	12.94	157939	76929
D6_IMQ_AFosDox_rep1	195154644	193927621	99.4	190085270	97.4	720689	0.4	0.778842	0.774367	4.29723	0.494058	8.25	208242	88746	2.036	3.794
D6_IMQ_AFosDox_rep2	46952800	46750660	99.6	45957670	97.9	136542	0.3	0.958572	0.959587	24.732	0.1528	3.46	191767	24198
