# Supplementary material for: Distinctive DNA sequence features define epigenetic longevity of inflammatory memory
Source: Science. Author manuscript; Available in PMC 2026 Jun 26. (PMC13295011; doi:10.1126/science.adz6830)
Supplement: Data s2 [file NIHMS2170334-supplement-Data_s2.xlsx]

## Sheet: Data S2
Chromosome	Start	End	Type
chr6	7798881	7799462	Memory
chr6	17459622	17460090	Memory
chr6	17875642	17875982	Memory
chr6	28486926	28487284	Memory
chr6	28862248	28862693	Memory
chr6	29242328	29243071	Memory
chr6	29430766	29431054	Memory
chr6	31088111	31089692	Memory
chr6	31100080	31101393	Memory
chr6	31125263	31126141	Memory
chr6	31126230	31126994	Memory
chr6	34716064	34716482	Memory
chr6	34722614	34723209	Memory
chr6	34796706	34797399	Memory
chr6	51553746	51554592	Memory
chr6	82752860	82754052	Memory
chr6	82767868	82768678	Memory
chr6	82863046	82863943	Memory
chr6	82868523	82868817	Memory
chr6	82871837	82872813	Memory
chr6	82908811	82909878	Memory
chr6	87502700	87503413	Memory
chr6	94275209	94275637	Memory
chr6	95692339	95693145	Memory
chr6	99630111	99631133	Memory
chr6	108608175	108608884	Memory
chr6	113523369	113523968	Memory
chr6	114473036	114474283	Memory
chr6	120237850	120238429	Memory
chr6	120907794	120908488	Memory
chr6	124448945	124449791	Memory
chr6	125546265	125547300	Memory
chr6	126557837	126558708	Memory
chr6	126712137	126713035	Memory
chr6	128325006	128325491	Memory
chr6	128970817	128972090	Memory
chr6	136463422	136463992	Memory
chr6	136464145	136464626	Memory
chr6	136925067	136925587	Memory
chr6	137153147	137153384	Memory
chr6	137558632	137559936	Memory
chr6	137582151	137582812	Memory
chr6	142191587	142192577	Memory
chr6	142988777	142989923	Memory
chr6	144901776	144903180	Memory
chr6	144909312	144910666	Memory
chr6	144917045	144917873	Memory
chr12	5276905	5277761	Memory
chr12	5331758	5333111	Memory
chr12	5373072	5374787	Memory
chr12	8380929	8381281	Memory
chr12	8765133	8765389	Memory
chr12	15684220	15684808	Memory
chr12	15771432	15772144	Memory
chr12	16145419	16146043	Memory
chr12	16390862	16392326	Memory
chr12	17139517	17140778	Memory
chr12	17194108	17194729	Memory
chr12	17373569	17374199	Memory
chr12	17481589	17482269	Memory
chr12	17506989	17507627	Memory
chr12	33235017	33236367	Memory
chr12	39927014	39927387	Memory
chr12	40558884	40559616	Memory
chr12	52843191	52843899	Memory
chr12	54202300	54202747	Memory
chr12	69542238	69542856	Memory
chr12	70113484	70114053	Memory
chr12	70668209	70668567	Memory
chr12	70695027	70695744	Memory
chr12	70763332	70764119	Memory
chr12	71860668	71861281	Memory
chr12	73837907	73839130	Memory
chr12	74093057	74093556	Memory
chr12	74094734	74095341	Memory
chr12	74105932	74106606	Memory
chr12	77045216	77045608	Memory
chr12	77078797	77080029	Memory
chr12	79862533	79863022	Memory
chr12	79990386	79991603	Memory
chr12	81918853	81919687	Memory
chr12	82189667	82190082	Memory
chr12	82284339	82285421	Memory
chr12	84767412	84768238	Memory
chr12	85441591	85441969	Memory
chr12	86074712	86075284	Memory
chr12	91337816	91339836	Memory
chr12	98669144	98669612	Memory
chr12	99204217	99204644	Memory
chr12	99942237	99943284	Memory
chr12	100704842	100705610	Memory
chr12	106972115	106972920	Memory
chr12	107645139	107645939	Memory
chr12	108679829	108680203	Memory
chr12	111353114	111354077	Memory
chr12	111462595	111463145	Memory
chr12	113177120	113178072	Memory
chr12	116596805	116597364	Memory
chr9	5297947	5299805	Memory
chr9	5311181	5312084	Memory
chr9	5344932	5346720	Memory
chr9	13442032	13442783	Memory
chr9	21891351	21891795	Memory
chr9	21932733	21933829	Memory
chr9	22089943	22090402	Memory
chr9	22486071	22486601	Memory
chr9	22665047	22665652	Memory
chr9	23024393	23025788	Memory
chr9	31654330	31654605	Memory
chr9	31654669	31655014	Memory
chr9	31881344	31882173	Memory
chr9	31887868	31888392	Memory
chr9	40764942	40766003	Memory
chr9	40780787	40782709	Memory
chr9	41193551	41194173	Memory
chr9	41944972	41945461	Memory
chr9	45306960	45307547	Memory
chr9	45959637	45960179	Memory
chr9	46036830	46037377	Memory
chr9	47552716	47553483	Memory
chr9	47619403	47619927	Memory
chr9	47621510	47621777	Memory
chr9	47699533	47700021	Memory
chr9	50540704	50541161	Memory
chr9	50554568	50555591	Memory
chr9	50565202	50565687	Memory
chr9	50569686	50570657	Memory
chr9	50592881	50593350	Memory
chr9	55125685	55126649	Memory
chr9	56465198	56465829	Memory
chr9	60664042	60665440	Memory
chr9	68922486	68923855	Memory
chr9	70838396	70839065	Memory
chr9	70925107	70925574	Memory
chr9	72235849	72236785	Memory
chr9	75362871	75363498	Memory
chr9	75382904	75383407	Memory
chr9	75411640	75411953	Memory
chr9	77456149	77456954	Memory
chr9	77484859	77485098	Memory
chr9	77937907	77938518	Memory
chr9	79284391	79286133	Memory
chr9	81632974	81634471	Memory
chr9	85347634	85348533	Memory
chr9	85820805	85821439	Memory
chr9	86446909	86448045	Memory
chr9	86805006	86805440	Memory
chr9	89831870	89832261	Memory
chr9	96202126	96202954	Memory
chr9	102454626	102454922	Memory
chr9	104274710	104275796	Memory
chr9	106386036	106386788	Memory
chr9	108998728	108999569	Memory
chr9	117016549	117017351	Memory
chr9	122022366	122023378	Memory
chr3	8955389	8956379	Memory
chr3	14662094	14662379	Memory
chr3	18163070	18164204	Memory
chr3	18215199	18216084	Memory
chr3	18242793	18244246	Memory
chr3	18376166	18377089	Memory
chr3	18623497	18624351	Memory
chr3	27209313	27210735	Memory
chr3	27624798	27625894	Memory
chr3	31061053	31061758	Memory
chr3	34700205	34701319	Memory
chr3	51991095	51991591	Memory
chr3	52634416	52634788	Memory
chr3	59093646	59094585	Memory
chr3	59113794	59114806	Memory
chr3	65863214	65864791	Memory
chr3	65869670	65870136	Memory
chr3	65872848	65873762	Memory
chr3	68709075	68709888	Memory
chr3	69135216	69135849	Memory
chr3	69135938	69136551	Memory
chr3	69253063	69253892	Memory
chr3	69356127	69357064	Memory
chr3	85295002	85295739	Memory
chr3	90228816	90229421	Memory
chr3	90273713	90274555	Memory
chr3	95058019	95058508	Memory
chr3	97213758	97214437	Memory
chr3	100550178	100550520	Memory
chr3	101208585	101209456	Memory
chr3	102174473	102174990	Memory
chr3	104289803	104290434	Memory
chr3	104742883	104743951	Memory
chr3	105054568	105055428	Memory
chr3	107873359	107873861	Memory
chr3	109772043	109772641	Memory
chr3	116474419	116475073	Memory
chr3	122208512	122209140	Memory
chr3	122214498	122215215	Memory
chr3	122481711	122482656	Memory
chr3	123368647	123369573	Memory
chr3	123440547	123440846	Memory
chr3	123441096	123441948	Memory
chr3	123448137	123448480	Memory
chr3	126670877	126671502	Memory
chr3	131584732	131585874	Memory
chr3	135561963	135562310	Memory
chr3	136686505	136686888	Memory
chr3	142391453	142391865	Memory
chr3	145891722	145892874	Memory
chr3	145913086	145914194	Memory
chr3	145951796	145952298	Memory
chr3	148920820	148921208	Memory
chr3	148921942	148922217	Memory
chr3	152118583	152118883	Memory
chr3	152151722	152152612	Memory
chr4	8511027	8511747	Memory
chr4	9647935	9648485	Memory
chr4	41073089	41073686	Memory
chr4	46867344	46868864	Memory
chr4	47440962	47441389	Memory
chr4	47670322	47671784	Memory
chr4	53181532	53182019	Memory
chr4	53198980	53199496	Memory
chr4	55658831	55659433	Memory
chr4	55778595	55779278	Memory
chr4	56017960	56018899	Memory
chr4	56373774	56375046	Memory
chr4	57334059	57334590	Memory
chr4	57959282	57959525	Memory
chr4	59365917	59366731	Memory
chr4	86345121	86345565	Memory
chr4	88934386	88934582	Memory
chr4	88935323	88935742	Memory
chr4	99199564	99200470	Memory
chr4	101305305	101305549	Memory
chr4	106572026	106572623	Memory
chr4	107602528	107603471	Memory
chr4	109238306	109239311	Memory
chr4	117135981	117136545	Memory
chr4	118472077	118473186	Memory
chr4	118540462	118540810	Memory
chr4	123945973	123946651	Memory
chr4	124139517	124140367	Memory
chr4	124705816	124706196	Memory
chr4	128766793	128767748	Memory
chr4	129258852	129259531	Memory
chr4	129933759	129935797	Memory
chr4	135711491	135712249	Memory
chr4	138342974	138343596	Memory
chr4	138344742	138345438	Memory
chr4	139187949	139188315	Memory
chr4	142017531	142018389	Memory
chr4	142067355	142067719	Memory
chr4	143288254	143289273	Memory
chr4	147985217	147986118	Memory
chr4	147993208	147994385	Memory
chr4	149161155	149161699	Memory
chr4	150766745	150767685	Memory
chr4	150798671	150799330	Memory
chr4	150808211	150808903	Memory
chr4	152504663	152505413	Memory
chr14	8111334	8112301	Memory
chr14	14490210	14491308	Memory
chr14	14557420	14558108	Memory
chr14	18226007	18226687	Memory
chr14	26524574	26525021	Memory
chr14	26547039	26548081	Memory
chr14	29553479	29554095	Memory
chr14	37097743	37098928	Memory
chr14	37109650	37110366	Memory
chr14	38062137	38062786	Memory
chr14	38208521	38209408	Memory
chr14	46790752	46791133	Memory
chr14	46802874	46803520	Memory
chr14	47177727	47178565	Memory
chr14	50964032	50964599	Memory
chr14	51162049	51163704	Memory
chr14	62853746	62854018	Memory
chr14	66047277	66047886	Memory
chr14	66220952	66221333	Memory
chr14	66235058	66235997	Memory
chr14	67889821	67890692	Memory
chr14	70428608	70429920	Memory
chr14	72869136	72869887	Memory
chr14	75829864	75830216	Memory
chr14	75950206	75950579	Memory
chr14	76099284	76100016	Memory
chr14	76278647	76279873	Memory
chr14	76761323	76762421	Memory
chr14	78660478	78661117	Memory
chr14	78661140	78662225	Memory
chr14	79096963	79097674	Memory
chr14	79114927	79115317	Memory
chr14	79160435	79161419	Memory
chr14	79248415	79249732	Memory
chr14	79289836	79291084	Memory
chr14	80484033	80484828	Memory
chr14	82065098	82065977	Memory
chr14	87123008	87124026	Memory
chr14	99333984	99334526	Memory
chr14	99453635	99454424	Memory
chr14	99547839	99548293	Memory
chr14	99548513	99549130	Memory
chr14	99895735	99896240	Memory
chr14	105588529	105589248	Memory
chr14	105589313	105589849	Memory
chr14	114988110	114988855	Memory
chr14	117998785	117999259	Memory
chr14	118018407	118019033	Memory
chr14	118212577	118213301	Memory
chr14	118658229	118658783	Memory
chr14	118661962	118662489	Memory
chr14	118691465	118692795	Memory
chr14	120146262	120146734	Memory
chr14	120156754	120157883	Memory
chr14	122183883	122184460	Memory
chr18	4592028	4593039	Memory
chr18	32347390	32348078	Memory
chr18	33888488	33889618	Memory
chr18	36494905	36495563	Memory
chr18	36518869	36519298	Memory
chr18	36558124	36558510	Memory
chr18	37847623	37848194	Memory
chr18	39560187	39561302	Memory
chr18	41949155	41949511	Memory
chr18	56755990	56756973	Memory
chr18	57746998	57747646	Memory
chr18	61297185	61297884	Memory
chr18	61621992	61622602	Memory
chr18	61640471	61640974	Memory
chr18	61751490	61752192	Memory
chr18	65827614	65828309	Memory
chr18	66477717	66478473	Memory
chr18	67310469	67310917	Memory
chr18	67984440	67985146	Memory
chr18	68577820	68578682	Memory
chr18	68944004	68944524	Memory
chr18	73751958	73752538	Memory
chr18	76203105	76203534	Memory
chr18	77346678	77347727	Memory
chr18	78124000	78125402	Memory
chr5	17762576	17763361	Memory
chr5	23654985	23655363	Memory
chr5	26165176	26166027	Memory
chr5	26169786	26170408	Memory
chr5	30287882	30288650	Memory
chr5	30651059	30651429	Memory
chr5	31935719	31936466	Memory
chr5	36426418	36426881	Memory
chr5	39715733	39716801	Memory
chr5	43392830	43393173	Memory
chr5	43787977	43788716	Memory
chr5	43799202	43800014	Memory
chr5	52559947	52560901	Memory
chr5	52582134	52582649	Memory
chr5	52586569	52587935	Memory
chr5	66105933	66106919	Memory
chr5	67969372	67970015	Memory
chr5	72254824	72255309	Memory
chr5	72796045	72796690	Memory
chr5	72863177	72863852	Memory
chr5	73182740	73183596	Memory
chr5	74097855	74098154	Memory
chr5	74100940	74101374	Memory
chr5	74935569	74935954	Memory
chr5	74936050	74936627	Memory
chr5	86193835	86194445	Memory
chr5	86511584	86512062	Memory
chr5	88678856	88679320	Memory
chr5	88687840	88688474	Memory
chr5	90689299	90690392	Memory
chr5	92967118	92967687	Memory
chr5	95872058	95872983	Memory
chr5	95879571	95880215	Memory
chr5	95986132	95987187	Memory
chr5	98292421	98293984	Memory
chr5	103600358	103600896	Memory
chr5	104095314	104096586	Memory
chr5	104108795	104109525	Memory
chr5	104113512	104114315	Memory
chr5	105742764	105743540	Memory
chr5	107491739	107492920	Memory
chr5	115474236	115475039	Memory
chr5	115521715	115522384	Memory
chr5	115653787	115654073	Memory
chr5	119159793	119160462	Memory
chr5	119215317	119215958	Memory
chr5	120775242	120776043	Memory
chr5	120777405	120777984	Memory
chr5	122143452	122144101	Memory
chr5	124051920	124052576	Memory
chr5	129065219	129066973	Memory
chr5	130016195	130016803	Memory
chr5	134102722	134103113	Memory
chr5	135702417	135703388	Memory
chr5	135945649	135946437	Memory
chr5	139052876	139054211	Memory
chr5	139140472	139141225	Memory
chr5	142794458	142795535	Memory
chr5	146987184	146987952	Memory
chr5	147291775	147293675	Memory
chr5	147786771	147787447	Memory
chr5	148745154	148747194	Memory
chr5	151374724	151375328	Memory
chr5	151376833	151377499	Memory
chr5	151379072	151379956	Memory
chr17	6202339	6203469	Memory
chr17	12211837	12212153	Memory
chr17	13682279	13683094	Memory
chr17	13683504	13684219	Memory
chr17	14714923	14715243	Memory
chr17	28258829	28259122	Memory
chr17	28259823	28260443	Memory
chr17	32066806	32068047	Memory
chr17	35259118	35259425	Memory
chr17	43119147	43120045	Memory
chr17	45214364	45214663	Memory
chr17	56872600	56873153	Memory
chr17	57278821	57279488	Memory
chr17	62606898	62607808	Memory
chr17	62740880	62741640	Memory
chr17	62744212	62744712	Memory
chr17	63162527	63162853	Memory
chr17	64621788	64622760	Memory
chr17	65723634	65724685	Memory
chr17	71953760	71954607	Memory
chr17	73964931	73965188	Memory
chr17	75345018	75345697	Memory
chr17	75349058	75349578	Memory
chr17	75355494	75356341	Memory
chr17	79332626	79333420	Memory
chr17	83874449	83875104	Memory
chr17	83924157	83924803	Memory
chr17	84081878	84082380	Memory
chr17	84156077	84156528	Memory
chr17	84574756	84575514	Memory
chr17	86271316	86272289	Memory
chr17	86676929	86677841	Memory
chr17	86852600	86853204	Memory
chr17	86986279	86987243	Memory
chr17	88123380	88124158	Memory
chr17	88131947	88133549	Memory
chr16	16073185	16074104	Memory
chr16	20362037	20362980	Memory
chr16	22118577	22119410	Memory
chr16	22408229	22408957	Memory
chr16	22918531	22919174	Memory
chr16	24903675	24904145	Memory
chr16	25220573	25221012	Memory
chr16	25382759	25383101	Memory
chr16	25465304	25466386	Memory
chr16	28982684	28984377	Memory
chr16	29865087	29865402	Memory
chr16	30841057	30842289	Memory
chr16	31235323	31235855	Memory
chr16	33178187	33179413	Memory
chr16	34153059	34153862	Memory
chr16	49806768	49807890	Memory
chr16	49923661	49924112	Memory
chr16	50831950	50833296	Memory
chr16	51984670	51985181	Memory
chr16	51985443	51986001	Memory
chr16	55754167	55755186	Memory
chr16	57526937	57527455	Memory
chr16	65834483	65835302	Memory
chr16	70330525	70331853	Memory
chr16	73908195	73909120	Memory
chr16	74131750	74132378	Memory
chr16	76539353	76540236	Memory
chr16	76540380	76540857	Memory
chr16	87783693	87785095	Memory
chr16	92552849	92553357	Memory
chr16	92608040	92608921	Memory
chr16	92609295	92610122	Memory
chr16	92612898	92613170	Memory
chr16	92684368	92684725	Memory
chr16	92685816	92686383	Memory
chr16	93584740	93586110	Memory
chr16	95672500	95672790	Memory
chr16	95895679	95896258	Memory
chr16	95916731	95919356	Memory
chr8	3993991	3994635	Memory
chr8	4013035	4014060	Memory
chr8	8299216	8300454	Memory
chr8	10677073	10678472	Memory
chr8	12148703	12149613	Memory
chr8	12711426	12712353	Memory
chr8	13269980	13270694	Memory
chr8	13273841	13274375	Memory
chr8	14922811	14923259	Memory
chr8	22214700	22215523	Memory
chr8	22752911	22753537	Memory
chr8	24518405	24518974	Memory
chr8	26814916	26815590	Memory
chr8	32047766	32048687	Memory
chr8	32213901	32214593	Memory
chr8	33802991	33803799	Memory
chr8	34120466	34121172	Memory
chr8	35183140	35184079	Memory
chr8	35184202	35184489	Memory
chr8	36163742	36165596	Memory
chr8	36172258	36172765	Memory
chr8	45277725	45279214	Memory
chr8	46840649	46841172	Memory
chr8	47229842	47230542	Memory
chr8	47355276	47355894	Memory
chr8	47390108	47391177	Memory
chr8	57430672	57431256	Memory
chr8	57467936	57468396	Memory
chr8	60756921	60757457	Memory
chr8	64154917	64156117	Memory
chr8	64204109	64206455	Memory
chr8	64712515	64712984	Memory
chr8	64877452	64878327	Memory
chr8	70221892	70223032	Memory
chr8	71702500	71703471	Memory
chr8	72455410	72456118	Memory
chr8	79501281	79501537	Memory
chr8	79575797	79576843	Memory
chr8	85487957	85488284	Memory
chr8	86887786	86888521	Memory
chr8	90839738	90840919	Memory
chr8	91176013	91176686	Memory
chr8	91329717	91330673	Memory
chr8	91403375	91404115	Memory
chr8	91488575	91489281	Memory
chr8	91490019	91490365	Memory
chr8	91736897	91737748	Memory
chr8	91912145	91912579	Memory
chr8	106836652	106837314	Memory
chr8	107114403	107115330	Memory
chr8	108764474	108765120	Memory
chr8	109754239	109755258	Memory
chr8	110223204	110224087	Memory
chr8	117079481	117080207	Memory
chr8	117467559	117467790	Memory
chr8	117719511	117719803	Memory
chr8	117786971	117787665	Memory
chr8	119811434	119812283	Memory
chr8	125619481	125620049	Memory
chr8	126083048	126084273	Memory
chr8	126093831	126094555	Memory
chr8	126828006	126828524	Memory
chr8	126908655	126909208	Memory
chr7	26825249	26826231	Memory
chr7	27311017	27312092	Memory
chr7	43680841	43682317	Memory
chr7	44640894	44641598	Memory
chr7	44908465	44909415	Memory
chr7	49762471	49763108	Memory
chr7	84001637	84002139	Memory
chr7	90042468	90042793	Memory
chr7	99432170	99432672	Memory
chr7	110786558	110787698	Memory
chr7	112138048	112139138	Memory
chr7	113133155	113133444	Memory
chr7	113147405	113148089	Memory
chr7	123120538	123121318	Memory
chr7	130623494	130623961	Memory
chr7	130665197	130666054	Memory
chr7	135654387	135654643	Memory
chr7	140033611	140034019	Memory
chr7	141058521	141058948	Memory
chr7	143474860	143475220	Memory
chrX	12959509	12960466	Memory
chrX	48201749	48202861	Memory
chrX	70478744	70479009	Memory
chrX	140430204	140431017	Memory
chrX	140433353	140433980	Memory
chr2	4586174	4587053	Memory
chr2	6085918	6086493	Memory
chr2	11562973	11563835	Memory
chr2	13413499	13414301	Memory
chr2	13421960	13422576	Memory
chr2	29255727	29256554	Memory
chr2	30258402	30259511	Memory
chr2	32572160	32572618	Memory
chr2	48456072	48457573	Memory
chr2	50755849	50756244	Memory
chr2	50945984	50946521	Memory
chr2	51985132	51986536	Memory
chr2	52955709	52956373	Memory
chr2	60328440	60329222	Memory
chr2	66118503	66119074	Memory
chr2	70834219	70834831	Memory
chr2	71626211	71626823	Memory
chr2	71986288	71986876	Memory
chr2	73037345	73038101	Memory
chr2	83674716	83675252	Memory
chr2	90542066	90543482	Memory
chr2	90563087	90564053	Memory
chr2	90574082	90574584	Memory
chr2	102914280	102915521	Memory
chr2	102940133	102941268	Memory
chr2	103298595	103299075	Memory
chr2	103302235	103302464	Memory
chr2	103345009	103345541	Memory
chr2	118649163	118649598	Memory
chr2	122651772	122652895	Memory
chr2	124718867	124720536	Memory
chr2	125791313	125791967	Memory
chr2	129406296	129406765	Memory
chr2	132063790	132064978	Memory
chr2	132084043	132084843	Memory
chr2	136992597	136993531	Memory
chr2	138244414	138244669	Memory
chr2	141343230	141344466	Memory
chr2	143835474	143836329	Memory
chr2	150811609	150812210	Memory
chr2	152743380	152743634	Memory
chr2	155742866	155743929	Memory
chr2	155746802	155747314	Memory
chr2	163220917	163221918	Memory
chr2	164523149	164523849	Memory
chr2	167761227	167761901	Memory
chr2	170163769	170164457	Memory
chr2	170312740	170313261	Memory
chr2	170826645	170827628	Memory
chr2	170945815	170946783	Memory
chr2	173266273	173267193	Memory
chr15	13711726	13712717	Memory
chr15	25301695	25302250	Memory
chr15	25319497	25320210	Memory
chr15	25320497	25320890	Memory
chr15	25354614	25355339	Memory
chr15	27405502	27406476	Memory
chr15	27625614	27625850	Memory
chr15	30400606	30401633	Memory
chr15	31184580	31185096	Memory
chr15	31212656	31213162	Memory
chr15	32347149	32347869	Memory
chr15	32409936	32410210	Memory
chr15	36762209	36762516	Memory
chr15	36762604	36762914	Memory
chr15	36763141	36763429	Memory
chr15	38326180	38326805	Memory
chr15	38458111	38458683	Memory
chr15	50259877	50260412	Memory
chr15	50972234	50973248	Memory
chr15	51951710	51952358	Memory
chr15	51952414	51952914	Memory
chr15	53897786	53898303	Memory
chr15	56832532	56833146	Memory
chr15	58997709	58998788	Memory
chr15	59202054	59202875	Memory
chr15	60837732	60838731	Memory
chr15	61540575	61541396	Memory
chr15	62165677	62166655	Memory
chr15	65917045	65917626	Memory
chr15	65918361	65919014	Memory
chr15	65936240	65937142	Memory
chr15	66093484	66094283	Memory
chr15	67146317	67147201	Memory
chr15	74588735	74589272	Memory
chr15	74592962	74593793	Memory
chr15	74593956	74594766	Memory
chr15	74594951	74595242	Memory
chr15	74595756	74596421	Memory
chr15	74596577	74596838	Memory
chr15	74617316	74618131	Memory
chr15	74669690	74670710	Memory
chr15	74935143	74935750	Memory
chr15	74991845	74992592	Memory
chr15	75117165	75118002	Memory
chr15	76764551	76765432	Memory
chr15	77891717	77892159	Memory
chr15	81301099	81301899	Memory
chr15	89070351	89070992	Memory
chr15	89579006	89579946	Memory
chr15	90666714	90667370	Memory
chr15	92629281	92630479	Memory
chr15	95185035	95185941	Memory
chr15	100299165	100299807	Memory
chr15	100461745	100462045	Memory
chr11	3893963	3894370	Memory
chr11	6714008	6714755	Memory
chr11	7467892	7468507	Memory
chr11	16844099	16844686	Memory
chr11	17386565	17387311	Memory
chr11	17459811	17461465	Memory
chr11	19737210	19737895	Memory
chr11	19739896	19740829	Memory
chr11	20107702	20108025	Memory
chr11	24233393	24233836	Memory
chr11	31482957	31485022	Memory
chr11	36263737	36264257	Memory
chr11	51422012	51423524	Memory
chr11	52459944	52461081	Memory
chr11	57833462	57834170	Memory
chr11	59000448	59001184	Memory
chr11	63081180	63081548	Memory
chr11	69683985	69684601	Memory
chr11	70747361	70748356	Memory
chr11	72098736	72099634	Memory
chr11	72152914	72153911	Memory
chr11	73230732	73231782	Memory
chr11	79207539	79208098	Memory
chr11	79793319	79793755	Memory
chr11	81996151	81996699	Memory
chr11	81998743	81999788	Memory
chr11	82002010	82002357	Memory
chr11	82013771	82014064	Memory
chr11	82014835	82016007	Memory
chr11	82035172	82035921	Memory
chr11	82072957	82074331	Memory
chr11	82169304	82170274	Memory
chr11	83786403	83788016	Memory
chr11	85268494	85268973	Memory
chr11	86577115	86577618	Memory
chr11	86578207	86578461	Memory
chr11	86578780	86579233	Memory
chr11	86580174	86581095	Memory
chr11	86581263	86581749	Memory
chr11	86581974	86583160	Memory
chr11	86590131	86590351	Memory
chr11	86590643	86590972	Memory
chr11	86591528	86591840	Memory
chr11	86646249	86646925	Memory
chr11	98068039	98068831	Memory
chr11	106581404	106581739	Memory
chr11	110435905	110436522	Memory
chr11	113113006	113113915	Memory
chr11	113536744	113537540	Memory
chr11	113755728	113756216	Memory
chr11	117983703	117984091	Memory
chr11	118003142	118003459	Memory
chr11	118145553	118146522	Memory
chr1	13579092	13579809	Memory
chr1	17602550	17602924	Memory
chr1	23917479	23918252	Memory
chr1	40691355	40692106	Memory
chr1	43690507	43690896	Memory
chr1	52639007	52639486	Memory
chr1	58651597	58651989	Memory
chr1	58831462	58831825	Memory
chr1	59826321	59827122	Memory
chr1	64198189	64199157	Memory
chr1	64305285	64306119	Memory
chr1	64308054	64309263	Memory
chr1	64609994	64610823	Memory
chr1	66841914	66842351	Memory
chr1	69656849	69657326	Memory
chr1	72379388	72380347	Memory
chr1	73367895	73368575	Memory
chr1	82358800	82359599	Memory
chr1	82831614	82832303	Memory
chr1	86217829	86218762	Memory
chr1	87300128	87301230	Memory
chr1	89729959	89731242	Memory
chr1	90486262	90486616	Memory
chr1	93071110	93071960	Memory
chr1	97910777	97911642	Memory
chr1	106042174	106042729	Memory
chr1	106163419	106163808	Memory
chr1	107445229	107445946	Memory
chr1	131037979	131039202	Memory
chr1	131820551	131821326	Memory
chr1	131993602	131994567	Memory
chr1	135803889	135804551	Memory
chr1	136685125	136686137	Memory
chr1	155050155	155050754	Memory
chr1	156593227	156593768	Memory
chr1	157594517	157595082	Memory
chr1	159888611	159890028	Memory
chr1	159890629	159890938	Memory
chr1	161550409	161551447	Memory
chr1	161578571	161579058	Memory
chr1	164257145	164257748	Memory
chr1	165615013	165616301	Memory
chr1	167278975	167279580	Memory
chr1	168323722	168324134	Memory
chr1	168435376	168435701	Memory
chr1	170318271	170319046	Memory
chr1	172321462	172322125	Memory
chr1	172519544	172520183	Memory
chr1	173420345	173420754	Memory
chr1	173422840	173423513	Memory
chr1	176818653	176819122	Memory
chr1	180855508	180855947	Memory
chr1	182111512	182112751	Memory
chr1	182254624	182255782	Memory
chr1	182255851	182256660	Memory
chr1	194506415	194507504	Memory
chr13	4661717	4662168	Memory
chr13	4662235	4663225	Memory
chr13	5473743	5474857	Memory
chr13	5823186	5823739	Memory
chr13	6492331	6493240	Memory
chr13	20935890	20936652	Memory
chr13	23258368	23259373	Memory
chr13	24289784	24290796	Memory
chr13	30666442	30666773	Memory
chr13	37525098	37526051	Memory
chr13	37603175	37604349	Memory
chr13	37604736	37605298	Memory
chr13	39896162	39896553	Memory
chr13	39904034	39904784	Memory
chr13	40450771	40451737	Memory
chr13	40656077	40656705	Memory
chr13	41331588	41332417	Memory
chr13	41827945	41829416	Memory
chr13	43148605	43149170	Memory
chr13	43152164	43152683	Memory
chr13	44320964	44321636	Memory
chr13	44631054	44632147	Memory
chr13	45236045	45236520	Memory
chr13	50960749	50961431	Memory
chr13	51085611	51086265	Memory
chr13	52658351	52659895	Memory
chr13	52973347	52973999	Memory
chr13	53049204	53049614	Memory
chr13	53056283	53057423	Memory
chr13	55992536	55993115	Memory
chr13	59875233	59876271	Memory
chr13	63319735	63320141	Memory
chr13	72660419	72661657	Memory
chr13	75844113	75844535	Memory
chr13	89444616	89445382	Memory
chr13	93526473	93527213	Memory
chr13	94062444	94063137	Memory
chr13	94098180	94099154	Memory
chr13	94152909	94153234	Memory
chr13	94154464	94155199	Memory
chr13	97075421	97076104	Memory
chr13	99028327	99029512	Memory
chr13	99433290	99433759	Memory
chr13	101540370	101541320	Memory
chr13	101686009	101686667	Memory
chr13	103327483	103328365	Memory
chr13	104074422	104075199	Memory
chr13	107493519	107494208	Memory
chr13	110924968	110925592	Memory
chr13	111232433	111233046	Memory
chr13	113182898	113184020	Memory
chr13	113600483	113601564	Memory
chr13	113851363	113852643	Memory
chr13	114733355	114733701	Memory
chr13	117027272	117027482	Memory
chr19	3903498	3904248	Memory
chr19	5879664	5880257	Memory
chr19	6893984	6894457	Memory
chr19	9938173	9939542	Memory
chr19	17249549	17250652	Memory
chr19	17256319	17257581	Memory
chr19	20420331	20420833	Memory
chr19	21098346	21099185	Memory
chr19	21604808	21605827	Memory
chr19	21738046	21738940	Memory
chr19	25172082	25172731	Memory
chr19	25392148	25392791	Memory
chr19	25399682	25401604	Memory
chr19	28300112	28300678	Memory
chr19	29942251	29942927	Memory
chr19	30113029	30113804	Memory
chr19	34043037	34043433	Memory
chr19	37965778	37966386	Memory
chr19	40401003	40401739	Memory
chr19	40402127	40403046	Memory
chr19	41753872	41754522	Memory
chr19	43550637	43551916	Memory
chr19	43665755	43666032	Memory
chr19	43698587	43699632	Memory
chr19	43914925	43915359	Memory
chr19	44427241	44427798	Memory
chr19	46002278	46002613	Memory
chr19	46454199	46454888	Memory
chr19	46459120	46459963	Memory
chr19	46495500	46496065	Memory
chr19	47477718	47478101	Memory
chr19	53273157	53273826	Memory
chr19	53449119	53449966	Memory
chr19	56756215	56757097	Memory
chr19	58064276	58065246	Memory
chr19	58104314	58105079	Memory
chr10	4944591	4945273	Memory
chr10	5056130	5056874	Memory
chr10	7841365	7842474	Memory
chr10	13572093	13572769	Memory
chr10	13652554	13652879	Memory
chr10	13653419	13654403	Memory
chr10	14210016	14210407	Memory
chr10	17653133	17653678	Memory
chr10	18463023	18463827	Memory
chr10	20166857	20167176	Memory
chr10	21783477	21784219	Memory
chr10	21807351	21808455	Memory
chr10	21823575	21824764	Memory
chr10	24687327	24687943	Memory
chr10	25432792	25433415	Memory
chr10	26632114	26632881	Memory
chr10	26877179	26877790	Memory
chr10	41485001	41485332	Memory
chr10	42088524	42089008	Memory
chr10	43840291	43840851	Memory
chr10	44446648	44447255	Memory
chr10	44449524	44450504	Memory
chr10	44887166	44887909	Memory
chr10	45019320	45020228	Memory
chr10	56781841	56782692	Memory
chr10	60269473	60270111	Memory
chr10	61467988	61468262	Memory
chr10	62506121	62506578	Memory
chr10	63236500	63237223	Memory
chr10	66984211	66984905	Memory
chr10	67281918	67282283	Memory
chr10	69776875	69777762	Memory
chr10	70188807	70189476	Memory
chr10	70200608	70201664	Memory
chr10	70798958	70800294	Memory
chr10	76265341	76265999	Memory
chr10	76357296	76357970	Memory
chr10	76544453	76545475	Memory
chr10	78092545	78093066	Memory
chr10	78470808	78471681	Memory
chr10	80333771	80334043	Memory
chr10	83177536	83178593	Memory
chr10	83301515	83302141	Memory
chr10	83305273	83305545	Memory
chr10	83328208	83329345	Memory
chr10	85038015	85039056	Memory
chr10	85111256	85111852	Memory
chr10	91201904	91202620	Memory
chr10	93123870	93124707	Memory
chr10	93421978	93422439	Memory
chr10	96697575	96698282	Memory
chr10	106775267	106776133	Memory
chr10	110784573	110785308	Memory
chr10	111636064	111636605	Memory
chr10	111995707	111997356	Memory
chr10	116662156	116662782	Memory
chr10	119168730	119169552	Memory
chr10	119169605	119169917	Memory
chr10	119752155	119753001	Memory
chr10	120627925	120628565	Memory
chr10	121571467	121572334	Memory
chr10	121705095	121706546	Memory
chr10	123198260	123198750	Memory
chr10	128940341	128941713	Memory
chr11	63728421	63729101	Resolved
chr6	77160283	77160889	Resolved
chr7	43856829	43857494	Resolved
chr2	25147427	25148746	Resolved
chr11	54812780	54813648	Resolved
chr10	58892065	58892532	Resolved
chr15	25268548	25268791	Resolved
chr6	86578222	86579169	Resolved
chr7	110646675	110647039	Resolved
chr2	136618111	136618675	Resolved
chr2	72751464	72751922	Resolved
chr6	125005087	125005360	Resolved
chr4	124703363	124703883	Resolved
chr9	21440239	21441099	Resolved
chr13	81401667	81402190	Resolved
chr9	100439877	100441063	Resolved
chr6	121382032	121382851	Resolved
chr15	67145344	67145766	Resolved
chr13	49078766	49079336	Resolved
chr18	61367677	61368597	Resolved
chr16	3723049	3723680	Resolved
chr2	132650584	132651371	Resolved
chr3	89574326	89574703	Resolved
chr14	99198783	99199224	Resolved
chr5	7922772	7923189	Resolved
chr19	6891172	6891552	Resolved
chr11	73044863	73045098	Resolved
chr1	6287193	6287635	Resolved
chr7	65314578	65314982	Resolved
chr12	102607212	102607696	Resolved
chr1	82782491	82782849	Resolved
chr3	24690033	24690946	Resolved
chr7	66144558	66144905	Resolved
chr11	102713911	102714477	Resolved
chr16	4273675	4274488	Resolved
chr14	120127453	120128014	Resolved
chr6	126009016	126009505	Resolved
chr16	18004413	18005196	Resolved
chr12	111749683	111750100	Resolved
chr18	80315011	80315619	Resolved
chr4	114385018	114385476	Resolved
chr10	39239417	39240473	Resolved
chr6	140368161	140369249	Resolved
chr15	85935475	85936159	Resolved
chr1	162554939	162555352	Resolved
chr1	13698600	13699167	Resolved
chr13	31304081	31304835	Resolved
chr10	67489662	67490274	Resolved
chr7	98480706	98481712	Resolved
chr7	120817361	120817891	Resolved
chr6	39469731	39470508	Resolved
chr1	21037879	21038218	Resolved
chr18	84438123	84438610	Resolved
chr3	97334690	97335450	Resolved
chr10	94426047	94426955	Resolved
chr5	142327353	142327600	Resolved
chrX	20914946	20915506	Resolved
chr3	86186678	86187408	Resolved
chr10	122884165	122884480	Resolved
chr7	100699600	100700652	Resolved
chr3	109659365	109660069	Resolved
chr8	109676218	109676822	Resolved
chr12	85952902	85953385	Resolved
chr2	50317265	50317835	Resolved
chr2	69987939	69988503	Resolved
chr7	118827865	118828479	Resolved
chr4	62739171	62740144	Resolved
chr10	78730196	78730730	Resolved
chr14	69027877	69028326	Resolved
chr11	94997633	94998058	Resolved
chr7	67915527	67915926	Resolved
chr7	116596866	116597254	Resolved
chr15	98583060	98583321	Resolved
chr10	26296701	26297922	Resolved
chr4	139007994	139008497	Resolved
chr10	84221036	84221460	Resolved
chr11	80417060	80417621	Resolved
chr18	21219983	21220518	Resolved
chr14	57251170	57251468	Resolved
chr2	128427463	128429673	Resolved
chr5	75059191	75059606	Resolved
chr12	56247692	56248058	Resolved
chr7	144684414	144685308	Resolved
chr5	32549211	32549813	Resolved
chr3	93023481	93024083	Resolved
chr7	141074729	141074991	Resolved
chr8	92906526	92906966	Resolved
chr10	111684702	111685402	Resolved
chr1	123846688	123847448	Resolved
chr16	15294198	15294615	Resolved
chr16	87745008	87745687	Resolved
chr1	36078985	36079190	Resolved
chr9	45318340	45318604	Resolved
chr6	120072409	120073060	Resolved
chr1	193242043	193242703	Resolved
chr11	112604628	112605444	Resolved
chr8	109681538	109681810	Resolved
chr6	54668991	54669872	Resolved
chr11	109635695	109636671	Resolved
chr9	76583805	76584993	Resolved
chrX	159899228	159899550	Resolved
chr13	23425448	23425958	Resolved
chr10	18872861	18873341	Resolved
chr1	52830064	52830642	Resolved
chr1	130860404	130860862	Resolved
chr18	37855844	37856363	Resolved
chr9	86453779	86454301	Resolved
chrX	142704879	142705471	Resolved
chr3	95304812	95305200	Resolved
chr10	116573688	116574093	Resolved
chr7	18175930	18176602	Resolved
chr5	64832951	64834570	Resolved
chr7	133198874	133199685	Resolved
chr13	52787205	52787867	Resolved
chr16	29496831	29497329	Resolved
chr4	122827468	122828078	Resolved
chr1	189628348	189628747	Resolved
chr17	63988448	63989217	Resolved
chr10	24780862	24781160	Resolved
chr12	112368122	112368755	Resolved
chr3	145254816	145255344	Resolved
chr1	92670249	92670609	Resolved
chr10	77126704	77126964	Resolved
chr2	103368200	103368471	Resolved
chr5	36724237	36724741	Resolved
chr11	32019820	32021042	Resolved
chr2	60807144	60808189	Resolved
chr1	159392796	159393678	Resolved
chr3	101519627	101519940	Resolved
chr1	131035102	131035345	Resolved
chr6	92425038	92425413	Resolved
chr3	10017445	10018275	Resolved
chr6	120603530	120603905	Resolved
chr9	56899161	56899443	Resolved
chr1	23871958	23872463	Resolved
chr10	111554606	111555857	Resolved
chr14	26674509	26675192	Resolved
chr5	39960025	39960566	Resolved
chr1	39923341	39924039	Resolved
chr3	96404391	96404816	Resolved
chr7	112798736	112799517	Resolved
chr4	130665226	130665457	Resolved
chr13	60166435	60166760	Resolved
chr2	26633507	26634139	Resolved
chr8	34256743	34257238	Resolved
chr2	9458317	9458815	Resolved
chr16	30033431	30033652	Resolved
chr9	54575728	54576086	Resolved
chr6	37622936	37623356	Resolved
chr5	20980633	20981206	Resolved
chr6	49277965	49278461	Resolved
chr2	30031960	30032948	Resolved
chr11	97740254	97740565	Resolved
chr15	32333203	32334093	Resolved
chr9	67105900	67106249	Resolved
chr1	38052204	38052509	Resolved
chr3	93403730	93404458	Resolved
chr11	107720253	107720998	Resolved
chr13	102255381	102255927	Resolved
chr10	69478740	69479226	Resolved
chr13	48934556	48935046	Resolved
chr5	122503428	122504027	Resolved
chr1	85779819	85780128	Resolved
chr9	70180948	70181478	Resolved
chr4	118743866	118744333	Resolved
chr12	83884978	83885360	Resolved
chr18	4336497	4336906	Resolved
chr6	87545353	87546004	Resolved
chr16	51690652	51691389	Resolved
chr10	88833953	88834376	Resolved
chr5	5510561	5510862	Resolved
chr3	84029466	84029723	Resolved
chr11	104466960	104467279	Resolved
chr15	80317834	80318320	Resolved
chr5	129601904	129602509	Resolved
chr4	137925031	137925501	Resolved
chr1	132420768	132420990	Resolved
chr5	103627539	103628027	Resolved
chr18	69947920	69948850	Resolved
chr12	84805340	84805978	Resolved
chr15	27672167	27673101	Resolved
chr1	173942367	173943006	Resolved
chr13	32426063	32426704	Resolved
chr3	90135471	90135860	Resolved
chr11	84777025	84777844	Resolved
chr5	66473496	66473997	Resolved
chr15	61532043	61532453	Resolved
chr7	110773277	110774453	Resolved
chr10	127635620	127636498	Resolved
chr5	92873537	92874119	Resolved
chr16	97879194	97879791	Resolved
chr8	4468655	4469381	Resolved
chr9	116817085	116817671	Resolved
chr18	34093189	34093840	Resolved
chr1	150009019	150009614	Resolved
chr1	192742914	192743421	Resolved
chr3	93411841	93412567	Resolved
chrX	159677508	159678343	Resolved
chr2	65282860	65283289	Resolved
chr7	82894356	82895135	Resolved
chr13	73626454	73627573	Resolved
chr17	84354670	84355123	Resolved
chr11	29705235	29705681	Resolved
chr12	55559976	55560764	Resolved
chr10	111544430	111545175	Resolved
chr4	137874708	137876084	Resolved
chr12	84637385	84637726	Resolved
chr13	97539695	97540220	Resolved
chr11	105291877	105293320	Resolved
chrX	159898768	159899181	Resolved
chr16	30145347	30145955	Resolved
chr5	74285119	74285667	Resolved
chr2	174067722	174068147	Resolved
chr10	78719269	78719633	Resolved
chr6	84178503	84179431	Resolved
chr17	56405340	56406167	Resolved
chr19	36671321	36672306	Resolved
chr13	31546480	31547042	Resolved
chr17	45733114	45734370	Resolved
chr11	19111924	19112584	Resolved
chr2	150132039	150132299	Resolved
chr6	137759718	137760049	Resolved
chr8	90867076	90867384	Resolved
chr6	72056286	72057099	Resolved
chr2	5614560	5615467	Resolved
chr17	30465198	30465875	Resolved
chr11	107113144	107113613	Resolved
chr16	95275450	95276168	Resolved
chr7	131662298	131662914	Resolved
chr3	103683357	103684233	Resolved
chr1	180263447	180263911	Resolved
chr6	54737154	54738309	Resolved
chr19	10279618	10280070	Resolved
chr11	97769645	97770074	Resolved
chr2	170553049	170553811	Resolved
chr4	144898006	144898542	Resolved
chr1	5055627	5056507	Resolved
chr5	115002770	115003206	Resolved
chr9	14074070	14074642	Resolved
chr6	116047197	116047933	Resolved
chr11	74672948	74673882	Resolved
chr4	155851926	155852327	Resolved
chr15	101582885	101583990	Resolved
chr7	111370268	111370981	Resolved
chr14	60605720	60606085	Resolved
chr4	140667736	140668286	Resolved
chr14	75967307	75967986	Resolved
chr6	29685141	29686416	Resolved
chr18	60655550	60655889	Resolved
chr1	118403679	118404082	Resolved
chr15	28099489	28100117	Resolved
chr13	51015114	51015343	Resolved
chr16	18459358	18460560	Resolved
chr10	5548788	5549572	Resolved
chr8	82263416	82263732	Resolved
chr12	95538113	95539027	Resolved
chr4	144487454	144487941	Resolved
chr6	92463745	92464340	Resolved
chr3	107363160	107363780	Resolved
chr12	86205099	86205585	Resolved
chr10	67865814	67866247	Resolved
chr12	100225242	100225708	Resolved
chr4	97704206	97704835	Resolved
chr7	73033722	73033999	Resolved
chr19	28957185	28957598	Resolved
chr4	105328495	105329787	Resolved
chr4	138361452	138361870	Resolved
chr2	25094489	25095802	Resolved
chr3	153940063	153940430	Resolved
chr12	11390339	11391034	Resolved
chr1	88794545	88795890	Resolved
chr16	92245756	92246713	Resolved
chr7	128621817	128622118	Resolved
chr12	32427646	32428323	Resolved
chr15	74186481	74187244	Resolved
chr8	26097024	26097588	Resolved
chr8	21773466	21773759	Resolved
chr11	24201209	24201597	Resolved
chr15	51565592	51565995	Resolved
chr5	140819404	140820081	Resolved
chr2	125135624	125136443	Resolved
chr6	14482041	14483128	Resolved
chr18	39737456	39738245	Resolved
chr5	53953248	53953572	Resolved
chr14	59274854	59275570	Resolved
chr18	20148580	20149718	Resolved
chr4	100351007	100352295	Resolved
chr13	16733188	16733560	Resolved
chr11	3869998	3870450	Resolved
chr2	179054308	179055230	Resolved
chr2	129580612	129581107	Resolved
chr1	35687724	35688516	Resolved
chr15	57948751	57949080	Resolved
chr5	53187070	53187682	Resolved
chr3	79201253	79201524	Resolved
chr8	34688456	34690029	Resolved
chr11	119989098	119989429	Resolved
chr12	85271870	85272260	Resolved
chr12	116363326	116364164	Resolved
chr1	180888222	180889262	Resolved
chr11	110466684	110467243	Resolved
chr16	55616368	55616732	Resolved
chr18	36656625	36657074	Resolved
chr1	69369237	69370513	Resolved
chr6	42215899	42216607	Resolved
chr9	72285616	72286338	Resolved
chr4	155275441	155276210	Resolved
chr15	59791996	59792386	Resolved
chr7	139186058	139186812	Resolved
chr6	115730947	115731399	Resolved
chr14	7804201	7804492	Resolved
chr1	166968220	166968689	Resolved
chr3	115641323	115641850	Resolved
chr18	77638224	77638900	Resolved
chr7	46247455	46248091	Resolved
chr14	18342350	18343191	Resolved
chr6	97854400	97854766	Resolved
chr8	3535842	3536723	Resolved
chr4	8498809	8499961	Resolved
chr3	116946334	116946911	Resolved
chr9	34600298	34600730	Resolved
chr11	63484821	63485519	Resolved
chr9	88539592	88540193	Resolved
chr1	149877995	149878561	Resolved
chr16	95214639	95215220	Resolved
chr11	69428692	69429291	Resolved
chr11	107431287	107431538	Resolved
chr2	61383789	61385270	Resolved
chr2	109847809	109848648	Resolved
chr7	144994190	144994788	Resolved
chr5	100259345	100259648	Resolved
chr2	72253849	72254304	Resolved
chr8	107300687	107301217	Resolved
chr6	147152431	147152871	Resolved
chr2	169219833	169220694	Resolved
chr4	86557156	86557959	Resolved
chr10	88881042	88881526	Resolved
chr5	73366741	73367259	Resolved
chr16	56729136	56729741	Resolved
chr2	68343526	68344211	Resolved
chr1	154061752	154062470	Resolved
chr8	117058844	117059581	Resolved
chr5	138800430	138800878	Resolved
chr4	82165791	82167128	Resolved
chr16	57750617	57751002	Resolved
chr4	47064480	47065358	Resolved
chr5	95949679	95950795	Resolved
chr11	35945114	35945598	Resolved
chr5	122646047	122646770	Resolved
chr14	120337604	120337873	Resolved
chr1	166130069	166130790	Resolved
chr6	86484473	86484734	Resolved
chr15	73897567	73898137	Resolved
chr4	95912921	95913472	Resolved
chr12	95457426	95457964	Resolved
chr13	114668422	114669081	Resolved
chr9	102762890	102763995	Resolved
chr16	8655580	8656076	Resolved
chr11	86861663	86862492	Resolved
chr4	152432333	152432624	Resolved
chr15	84881612	84882038	Resolved
chr6	90565775	90566220	Resolved
chr11	95415834	95416105	Resolved
chr8	93030460	93031296	Resolved
chr5	91082928	91083599	Resolved
chr8	24404633	24405769	Resolved
chr7	134001503	134002034	Resolved
chr10	107941098	107941893	Resolved
chr2	125587812	125588342	Resolved
chr4	156014445	156014759	Resolved
chr6	53671121	53671722	Resolved
chr4	150596796	150597370	Resolved
chr2	72591926	72592582	Resolved
chr3	90161418	90161792	Resolved
chr7	143631266	143631898	Resolved
chr1	66913856	66914285	Resolved
chr16	93962307	93962680	Resolved
chr10	81407538	81407886	Resolved
chr13	44622350	44623716	Resolved
chr2	136649395	136649918	Resolved
chr17	70909577	70910482	Resolved
chr13	52562026	52562760	Resolved
chr6	61184510	61184750	Resolved
chr1	4846749	4847610	Resolved
chr15	103027120	103028383	Resolved
chr13	42236224	42236460	Resolved
chr1	40262694	40262933	Resolved
chr6	66920909	66921709	Resolved
chr4	102556721	102557256	Resolved
chr2	128832795	128833449	Resolved
chr8	68171291	68172439	Resolved
chr8	117540525	117540954	Resolved
chr14	99747173	99748633	Resolved
chr2	167800660	167801568	Resolved
chr18	74225580	74226136	Resolved
chr7	82503977	82504641	Resolved
chr12	14282790	14283636	Resolved
chr8	106972912	106973216	Resolved
chr14	50981136	50981604	Resolved
chr2	49599969	49600790	Resolved
chr5	107920427	107921100	Resolved
chr8	128519004	128519835	Resolved
chr1	71335258	71335804	Resolved
chr13	47174403	47174617	Resolved
chr2	93028892	93029817	Resolved
chrX	152265722	152266959	Resolved
chr16	72874963	72875682	Resolved
chr10	75240640	75240972	Resolved
chr4	34729640	34730485	Resolved
chr8	70203542	70204238	Resolved
chr10	81633214	81634131	Resolved
chrX	11629829	11630222	Resolved
chr3	133222532	133223016	Resolved
chr11	50439593	50440314	Resolved
chr10	121510109	121510710	Resolved
chr3	144431822	144432733	Resolved
chr13	24792081	24793183	Resolved
chr1	118399767	118400250	Resolved
chr2	69689565	69690122	Resolved
chr14	11988792	11989490	Resolved
chr6	86200944	86201318	Resolved
chr4	137643406	137643894	Resolved
chr5	72732050	72732815	Resolved
chr3	35986291	35986640	Resolved
chr12	110074696	110075346	Resolved
chr11	63890594	63891207	Resolved
chr15	58517356	58517946	Resolved
chr19	53740508	53741347	Resolved
chr18	83470010	83470482	Resolved
chr12	55455146	55455619	Resolved
chr8	106789217	106790260	Resolved
chr14	45135609	45136323	Resolved
chr7	115288108	115289071	Resolved
chr8	57401140	57401955	Resolved
chr19	21882011	21883574	Resolved
chr3	101903174	101903928	Resolved
chr12	86868917	86869192	Resolved
chr10	39957090	39957354	Resolved
chr7	110780534	110781055	Resolved
chr17	12297243	12297754	Resolved
chr9	121538064	121538661	Resolved
chr15	81799252	81799450	Resolved
chr10	17878941	17879518	Resolved
chr2	38591922	38592688	Resolved
chr3	126624898	126625562	Resolved
chr2	91682831	91683485	Resolved
chr11	100887259	100888009	Resolved
chrX	85827674	85828728	Resolved
chr2	10783089	10783462	Resolved
chr1	19420962	19421376	Resolved
chr2	13450895	13451429	Resolved
chr15	52958688	52959484	Resolved
chr16	10903965	10904784	Resolved
chr13	73132441	73133555	Resolved
chr7	125577003	125577277	Resolved
chr4	147995205	147995819	Resolved
chr17	71309930	71311240	Resolved
chr15	74510726	74511106	Resolved
chr1	155801546	155802176	Resolved
chr15	61891249	61891542	Resolved
chr10	80032792	80033367	Resolved
chr17	74807322	74808094	Resolved
chr6	85508681	85508893	Resolved
chr1	186665233	186665763	Resolved
chr9	78475938	78476253	Resolved
chr2	148572219	148572480	Resolved
chr3	121717044	121717344	Resolved
chr5	72844456	72844686	Resolved
chr13	44658050	44658579	Resolved
chr5	72629861	72630373	Resolved
chr13	60112357	60112966	Resolved
chr19	10493627	10494392	Resolved
chr7	43668122	43668498	Resolved
chr6	71750699	71751972	Resolved
chr15	76990804	76991135	Resolved
chr16	8947822	8948178	Resolved
chr9	90133478	90134283	Resolved
chr9	80080848	80081301	Resolved
chr3	139064004	139064791	Resolved
chr6	8345174	8345920	Resolved
chr17	33828894	33829321	Resolved
chr12	37769826	37770326	Resolved
chr1	184858269	184858649	Resolved
chr5	96923015	96923793	Resolved
chr10	10870184	10870976	Resolved
chr5	36379777	36380740	Resolved
chr13	38083637	38083799	Resolved
chr14	68035260	68036159	Resolved
chr18	65746775	65747114	Resolved
chr11	113939047	113939554	Resolved
chr7	129293115	129293647	Resolved
chr12	80800796	80801383	Resolved
chr12	9066425	9066854	Resolved
chr5	67417056	67417493	Resolved
chr4	135592505	135592784	Resolved
chr14	8367117	8367630	Resolved
chr6	86606320	86606782	Resolved
chr1	105289779	105290656	Resolved
chr19	60955740	60956075	Resolved
chr14	31191797	31192394	Resolved
chr6	125747315	125747824	Resolved
chr2	165601556	165602167	Resolved
chr7	141419001	141419341	Resolved
chr3	95230624	95231219	Resolved
chr2	103310690	103311282	Resolved
chr13	32219734	32220379	Resolved
chr17	84058099	84058885	Resolved
chr3	20825848	20826417	Resolved
chr13	52323591	52324161	Resolved
chr5	81076887	81077577	Resolved
chr12	100872506	100872900	Resolved
chr9	34573131	34573635	Resolved
chr11	20246659	20247112	Resolved
chr12	95437236	95437670	Resolved
chr4	151986739	151987195	Resolved
chr10	60295752	60296666	Resolved
chr8	120067050	120067357	Resolved
chr10	111694835	111695317	Resolved
chr3	109595944	109596502	Resolved
chr4	139203213	139203696	Resolved
chr9	106227795	106228608	Resolved
chr8	107544670	107545260	Resolved
chr14	17078443	17079366	Resolved
chr9	32302256	32302946	Resolved
chr3	119955865	119956967	Resolved
chr18	38680885	38681471	Resolved
chr11	16877641	16878300	Resolved
chr11	16870184	16870448	Resolved
chr11	117197894	117198935	Resolved
chr5	52216170	52217472	Resolved
chr3	131017884	131018456	Resolved
chr2	132715777	132716660	Resolved
chr2	120554552	120555013	Resolved
chr17	88496819	88497324	Resolved
chr7	125579557	125580484	Resolved
chr13	68568577	68568968	Resolved
chr18	73292800	73293205	Resolved
chr9	70371623	70372276	Resolved
chr16	90639879	90640373	Resolved
chr5	3476942	3477365	Resolved
chr2	50885374	50887060	Resolved
chr11	101220881	101221546	Resolved
chr4	149707584	149708205	Resolved
chr7	80391892	80392574	Resolved
chr19	26643049	26643452	Resolved
chr6	146797423	146798033	Resolved
chr1	36664969	36665767	Resolved
chr4	105969766	105969978	Resolved
chr4	114385643	114386234	Resolved
chr4	97885531	97886346	Resolved
chr16	45561011	45561521	Resolved
chr14	70374047	70374593	Resolved
chr15	74411176	74411610	Resolved
chr1	80395239	80395679	Resolved
chr6	30252166	30253035	Resolved
chr16	29752168	29752567	Resolved
chr2	106498354	106499044	Resolved
chr16	15546693	15547217	Resolved
chr2	131483503	131485382	Resolved
chr7	143844489	143845126	Resolved
chr2	146991135	146991557	Resolved
chr4	105242493	105243319	Resolved
chr16	93544906	93545533	Resolved
chr17	56906182	56908366	Resolved
chr11	21729013	21729470	Resolved
chr4	142209714	142210135	Resolved
chr1	6866498	6867257	Resolved
chr3	90136748	90137151	Resolved
chr4	62960967	62961616	Resolved
chr9	58115972	58116636	Resolved
chr2	103118269	103118733	Resolved
chr14	63968510	63969335	Resolved
chr3	97898115	97898904	Resolved
chr13	6515253	6516050	Resolved
chr10	37294083	37294706	Resolved
chr5	103709050	103709641	Resolved
chr18	58171811	58172518	Resolved
chr11	86859452	86859836	Resolved
chr18	11451894	11452477	Resolved
chr4	94752204	94752983	Resolved
chr1	172390848	172391737	Resolved
chr13	71107948	71108569	Resolved
chr19	34420867	34421266	Resolved
chr15	62466746	62467438	Resolved
chr14	78220294	78220904	Resolved
chr12	91893944	91894527	Resolved
chr1	157007857	157008258	Resolved
chr4	59122477	59122869	Resolved
chr5	112391493	112392042	Resolved
chr14	16255888	16256853	Resolved
chr13	109819122	109819337	Resolved
chr15	96718093	96719137	Resolved
chr16	36465470	36465975	Resolved
chr11	113556227	113556557	Resolved
chr14	118808086	118808512	Resolved
chr9	96459187	96459786	Resolved
chr1	182072168	182072456	Resolved
chr8	77772163	77772616	Resolved
chr7	144074731	144075195	Resolved
chr3	97211099	97211727	Resolved
chr10	3845653	3846221	Resolved
chr9	58739735	58740262	Resolved
chr5	99980906	99981275	Resolved
chr3	108126234	108126890	Resolved
chr8	114907145	114907574	Resolved
chr2	119549441	119549907	Resolved
chr7	80840324	80840672	Resolved
chr2	8928493	8928937	Resolved
chr9	114763362	114763781	Resolved
chr3	96586292	96587294	Resolved
chr14	16525999	16526523	Resolved
chr7	117265244	117266054	Resolved
chr7	66136700	66137731	Resolved
chr16	30604513	30605068	Resolved
chr3	152105362	152105878	Resolved
chr12	52691991	52693049	Resolved
chr4	131486664	131487274	Resolved
chr12	85754477	85755196	Resolved
chr19	24300793	24301741	Resolved
chr18	46450386	46451126	Resolved
chr7	64158599	64158979	Resolved
chr2	126677323	126677775	Resolved
chr8	33662943	33663865	Resolved
chr11	109698139	109699404	Resolved
chr4	123610555	123611058	Resolved
chr16	17124676	17125593	Resolved
chr1	133564364	133565022	Resolved
chr8	22405580	22406171	Resolved
chr2	33206866	33207088	Resolved
chr13	99217999	99218343	Resolved
chr4	108145544	108145971	Resolved
chr6	134024783	134025488	Resolved
chr8	26970670	26971191	Resolved
chr12	73627854	73628260	Resolved
chr8	92838438	92839156	Resolved
chr1	187303191	187303712	Resolved
chr6	92230624	92231242	Resolved
chr13	114271233	114272414	Resolved
chr13	75859275	75859915	Resolved
chr8	127038906	127039652	Resolved
chr9	103540014	103540889	Resolved
chr10	99939638	99940721	Resolved
chr12	85439324	85439600	Resolved
chr9	71561983	71562604	Resolved
chr15	56600773	56601098	Resolved
chr9	123201073	123202227	Resolved
chr6	88346804	88347365	Resolved
chr1	192366016	192366737	Resolved
chr7	7109256	7109872	Resolved
chr7	117852808	117853236	Resolved
chr19	59097092	59097566	Resolved
chr12	31537536	31537940	Resolved
chr14	9281783	9282119	Resolved
chr12	78939473	78940528	Resolved
chr5	65454660	65455293	Resolved
chr18	73996688	73997601	Resolved
chr19	6546119	6546446	Resolved
chr15	62483537	62483990	Resolved
chr11	35932575	35933231	Resolved
chr13	24296181	24296601	Resolved
chr3	103142419	103142663	Resolved
chr3	132578862	132579485	Resolved
chr5	18179199	18180900	Resolved
chr4	151329899	151330345	Resolved
chr16	94449129	94450031	Resolved
chr7	74549458	74549787	Resolved
chr1	54340316	54341027	Resolved
chr13	52024138	52025432	Resolved
chr10	126086748	126087034	Resolved
chr15	98336058	98336683	Resolved
chr2	119491632	119492423	Resolved
chr5	106730286	106731097	Resolved
chr7	44519239	44519813	Resolved
chr10	80048088	80048781	Resolved
chr9	121880528	121881609	Resolved
chr4	82062655	82063239	Resolved
chr4	140812713	140815012	Resolved
chr14	74736892	74737256	Resolved
chr10	7074027	7074475	Resolved
chr12	69419660	69419957	Resolved
chr19	43985920	43986471	Resolved
chr1	152064760	152065246	Resolved
chr2	19563431	19563781	Resolved
chr2	5639498	5640047	Resolved
chr1	60658308	60659091	Resolved
chr4	117974525	117975279	Resolved
chr1	92785377	92785849	Resolved
chr1	86459336	86459792	Resolved
chr15	38181971	38182705	Resolved
chr12	106678188	106678950	Resolved
chr19	34455724	34456432	Resolved
chr11	108064246	108064805	Resolved
chr15	98021594	98022227	Resolved
chr2	142431141	142431493	Resolved
chr4	123208254	123208903	Resolved
chr7	48787450	48787826	Resolved
chr18	35839161	35839638	Resolved
chr2	121574077	121574554	Resolved
chr14	56905775	56906118	Resolved
chr12	110503282	110503794	Resolved
chr2	26230267	26230637	Resolved
chr8	68924720	68925228	Resolved
chr15	36865211	36865693	Resolved
chr6	115708683	115709197	Resolved
chr3	96361350	96361892	Resolved
chr7	19686506	19687517	Resolved
chr13	60453780	60454562	Resolved
chr11	26640386	26640843	Resolved
chr2	127573309	127573913	Resolved
chr15	5202009	5202664	Resolved
chr10	128336704	128337012	Resolved
chr8	106433720	106434413	Resolved
chr4	102685091	102685335	Resolved
chr5	146943008	146943529	Resolved
chrX	11590321	11590952	Resolved
chr15	37304883	37306084	Resolved
chr16	21362680	21362917	Resolved
chr13	38793204	38793919	Resolved
chr3	38551526	38551987	Resolved
chr16	30854717	30855203	Resolved
chr2	166429472	166430566	Resolved
chr11	96111794	96112271	Resolved
chr7	107683797	107684004	Resolved
chr7	45429840	45430466	Resolved
chr7	72401230	72401773	Resolved
chr11	85812487	85813024	Resolved
chr9	123237667	123238162	Resolved
chr11	100965161	100965498	Resolved
chr13	75830513	75831413	Resolved
chr4	141286809	141287907	Resolved
chr4	132760494	132760897	Resolved
chr16	95585184	95586187	Resolved
chr12	32303387	32303742	Resolved
chr6	70793527	70793945	Resolved
chr5	107444174	107444527	Resolved
chr2	33466032	33466361	Resolved
chr11	88381124	88381432	Resolved
chr3	103829122	103829506	Resolved
chr12	73324686	73325192	Resolved
chr8	8562290	8562746	Resolved
chr10	43292178	43292858	Resolved
chr16	23199099	23199542	Resolved
chr7	45545493	45545917	Resolved
chr1	88345400	88346346	Resolved
chr18	43626882	43627766	Resolved
chr3	51941805	51942358	Resolved
chr14	29993893	29994595	Resolved
chr3	93504925	93505152	Resolved
chr2	163526372	163527469	Resolved
chr7	99680713	99681397	Resolved
chr4	124217147	124217604	Resolved
chr10	80405841	80406117	Resolved
chr10	128568183	128568376	Resolved
chr1	191556968	191557549	Resolved
chr19	45836214	45836774	Resolved
chr10	12556826	12557192	Resolved
chr6	90945551	90946213	Resolved
chr16	45952423	45952926	Resolved
chr4	117950168	117950499	Resolved
chr8	116125654	116126162	Resolved
chr11	67600472	67601978	Resolved
chr18	65748888	65749464	Resolved
chr14	20809395	20809634	Resolved
chr1	157506473	157507082	Resolved
chr2	57149633	57150324	Resolved
chr8	46651624	46652446	Resolved
chr1	17407134	17407765	Resolved
chr15	99581183	99581521	Resolved
chr8	60864888	60865282	Resolved
chr10	58896252	58896791	Resolved
chr5	93322219	93322637	Resolved
chr17	29030496	29030788	Resolved
chr10	19781327	19781853	Resolved
chr11	61975787	61976284	Resolved
chr6	134810896	134811647	Resolved
chr7	19294905	19295316	Resolved
chr11	65016734	65017181	Resolved
chr15	62003684	62004576	Resolved
chr10	8676033	8677414	Resolved
chr1	181881246	181882366	Resolved
chr5	91830170	91831125	Resolved
chr11	14198306	14198880	Resolved
chr10	40309691	40310781	Resolved
chr8	12762040	12762300	Resolved
chr19	26707588	26708920	Resolved
chr12	98989130	98989586	Resolved
chr11	85367611	85368309	Resolved
chr2	48024260	48024953	Resolved
chr4	152962783	152963305	Resolved
chrX	74425201	74425628	Resolved
chr2	17980133	17980734	Resolved
chr5	136053300	136053730	Resolved
chr12	107807052	107808084	Resolved
chr8	95151387	95151960	Resolved
chr17	28447533	28448634	Resolved
chr2	25318618	25319468	Resolved
chr19	58432877	58433277	Resolved
chr4	118487334	118488160	Resolved
chr2	30796345	30796812	Resolved
chr13	63339989	63340248	Resolved
chr5	93127577	93128520	Resolved
chr19	55297590	55298289	Resolved
chr1	60555041	60555529	Resolved
chr4	40884784	40885616	Resolved
chr2	52511807	52512511	Resolved
chr15	76680953	76681636	Resolved
chr6	89461230	89462141	Resolved
chr17	78154713	78155307	Resolved
chr5	64325623	64326718	Resolved
chr18	12072067	12073362	Resolved
chr18	80136541	80137280	Resolved
chr1	89392574	89393113	Resolved
chr16	4367371	4367891	Resolved
chr9	63814756	63815412	Resolved
chr7	142339884	142340976	Resolved
chr6	17771437	17771956	Resolved
chr4	82430496	82431029	Resolved
chrX	21695167	21696142	Resolved
chr7	19801726	19802388	Resolved
chr8	108797985	108798431	Resolved
chr5	67256522	67256789	Resolved
chr6	51219822	51220183	Resolved
chr2	9733207	9733742	Resolved
chr11	82132963	82133409	Resolved
chr16	26645706	26646503	Resolved
chr19	24172161	24172420	Resolved
chr5	99423348	99424157	Resolved
chr15	96548342	96548770	Resolved
chr7	75047918	75048331	Resolved
chr10	42300878	42301254	Resolved
chr19	34248601	34248917	Resolved
chr8	121715575	121716160	Resolved
chr1	77156761	77157600	Resolved
chr11	97198682	97199031	Resolved
chr2	150982582	150983195	Resolved
chr6	125318970	125319648	Resolved
chr1	40193955	40194865	Resolved
chr11	114465501	114466139	Resolved
chrX	160585115	160585896	Resolved
chr2	172525832	172526308	Resolved
chr6	93272260	93272855	Resolved
chr12	83854154	83854647	Resolved
chr7	98362061	98362514	Resolved
chr10	61569679	61570837	Resolved
chr9	124022890	124023492	Resolved
chr13	49010100	49010622	Resolved
chr1	35995757	35996399	Resolved
chr5	120761675	120762395	Resolved
chr10	19099461	19099815	Resolved
chr10	86612220	86613480	Resolved
chr9	86961579	86962112	Resolved
chrX	10996678	10997168	Resolved
chr2	160082039	160082641	Resolved
chr12	71887702	71887951	Resolved
chr14	62798518	62799289	Resolved
chr15	79463135	79463560	Resolved
chr2	140107289	140108001	Resolved
chr17	86187816	86188291	Resolved
chr11	105950555	105950836	Resolved
chr12	98282763	98283111	Resolved
chr7	111971729	111972061	Resolved
chr1	90733732	90734733	Resolved
chr12	35324327	35325625	Resolved
chr3	145666321	145666719	Resolved
chr9	57550236	57551027	Resolved
chr2	6149842	6150230	Resolved
chr11	20525042	20525519	Resolved
chr9	123663313	123663592	Resolved
chr11	121327844	121328865	Resolved
chr11	76049667	76050013	Resolved
chr12	9291897	9292271	Resolved
chr16	15684915	15685453	Resolved
chr11	118007324	118008220	Resolved
chr6	121218897	121219315	Resolved
chr6	94578829	94579983	Resolved
chr17	44475730	44476548	Resolved
chr18	43334373	43334976	Resolved
chr6	149126605	149127366	Resolved
chr9	118988949	118989530	Resolved
chr15	41727299	41727945	Resolved
chr2	138285933	138286248	Resolved
chr18	39557563	39558152	Resolved
chr14	120433773	120434621	Resolved
chr11	111957901	111958568	Resolved
chr3	131501462	131502362	Resolved
chr6	55000940	55001233	Resolved
chr11	24634933	24635700	Resolved
chr10	84598174	84598549	Resolved
chr2	57263499	57263725	Resolved
chr18	68084027	68084323	Resolved
chr1	51909229	51909592	Resolved
chr14	7993741	7995075	Resolved
chr4	56905792	56906320	Resolved
chr17	64201503	64202106	Resolved
chr17	86249431	86250671	Resolved
chr16	55690808	55691576	Resolved
chr18	11392288	11393359	Resolved
chr13	21882785	21883446	Resolved
chr1	58909576	58910165	Resolved
chr11	96572568	96572923	Resolved
chr1	182073274	182073594	Resolved
chr3	31095383	31095993	Resolved
chr10	96661641	96662341	Resolved
chr15	99723798	99724080	Resolved
chr4	59242377	59242749	Resolved
chr13	99331269	99331934	Resolved
chr19	25212259	25212570	Resolved
chrX	53168556	53169048	Resolved
chr11	104131707	104132275	Resolved
chr11	120961836	120963156	Resolved
chr1	131521534	131521945	Resolved
chr3	28015600	28016485	Resolved
chr2	122719161	122719692	Resolved
chr2	140895302	140895818	Resolved
chrX	21566703	21566987	Resolved
chr9	14632590	14633172	Resolved
chr17	79165210	79165658	Resolved
chr7	102063834	102064075	Resolved
chr6	135417471	135417807	Resolved
chr4	136760741	136761259	Resolved
chr17	14390441	14391819	Resolved
chr9	61283282	61283931	Resolved
chr2	14544527	14545561	Resolved
chr7	83564905	83565205	Resolved
chr11	6420501	6420727	Resolved
chr3	24665378	24665919	Resolved
chr18	11496228	11496779	Resolved
chr4	47936486	47937021	Resolved
chr9	98530907	98531730	Resolved
chr4	135290863	135291162	Resolved
chr1	38695863	38696748	Resolved
chr6	99941364	99942028	Resolved
chr13	108294008	108294347	Resolved
chr5	67866095	67866826	Unchanged
chr14	64587079	64588088	Unchanged
chr11	64836519	64837344	Unchanged
chr9	38718092	38720078	Unchanged
chr4	134559035	134559718	Unchanged
chr15	31245900	31246440	Unchanged
chr12	17578606	17579157	Unchanged
chr13	21811671	21812755	Unchanged
chr16	11697594	11698240	Unchanged
chr15	83110918	83111486	Unchanged
chr10	109357765	109358771	Unchanged
chr8	122946649	122947223	Unchanged
chr1	172549335	172549632	Unchanged
chr7	28263808	28264281	Unchanged
chr13	3360335	3361611	Unchanged
chr11	99307465	99307927	Unchanged
chr7	113168453	113169199	Unchanged
chr16	86853178	86853938	Unchanged
chr10	72663399	72664451	Unchanged
chr4	63639478	63640541	Unchanged
chr2	138280299	138280764	Unchanged
chr2	70508776	70509859	Unchanged
chr17	47408418	47408899	Unchanged
chr13	69644714	69645326	Unchanged
chr19	6163767	6164740	Unchanged
chr5	35391604	35392699	Unchanged
chr7	27725515	27726136	Unchanged
chr2	26663448	26664068	Unchanged
chr11	70654797	70656271	Unchanged
chr10	95501134	95502147	Unchanged
chr5	150231959	150233644	Unchanged
chr15	84853620	84854151	Unchanged
chrX	157491038	157492434	Unchanged
chr14	73382634	73383156	Unchanged
chr15	79740664	79742929	Unchanged
chr8	104146021	104146953	Unchanged
chr19	8984445	8985063	Unchanged
chr10	21991131	21991764	Unchanged
chr18	53237586	53238949	Unchanged
chr4	125718540	125719339	Unchanged
chr10	17518569	17519447	Unchanged
chr7	90540629	90541522	Unchanged
chr11	5227155	5228155	Unchanged
chr9	65392713	65393357	Unchanged
chr15	86405281	86406068	Unchanged
chr9	42010545	42011186	Unchanged
chr7	24470238	24470943	Unchanged
chr17	45570023	45570428	Unchanged
chr10	79777101	79777535	Unchanged
chr1	171343932	171345037	Unchanged
chr15	100777275	100777982	Unchanged
chr7	70300486	70301157	Unchanged
chr9	120731902	120733286	Unchanged
chr11	117043269	117044017	Unchanged
chrX	77792315	77792594	Unchanged
chr1	153737838	153738331	Unchanged
chr15	53176669	53177544	Unchanged
chr17	26946309	26947133	Unchanged
chr6	128629879	128630352	Unchanged
chr5	101669355	101669799	Unchanged
chr5	115319355	115320223	Unchanged
chr2	172788982	172789702	Unchanged
chr10	19747547	19748528	Unchanged
chr7	16871572	16871862	Unchanged
chr4	132934063	132934509	Unchanged
chr2	103346391	103347869	Unchanged
chr1	107499978	107500198	Unchanged
chr12	99789393	99790260	Unchanged
chr7	45598941	45599901	Unchanged
chr18	40339386	40339967	Unchanged
chr17	28736974	28737654	Unchanged
chr11	120905281	120905906	Unchanged
chr19	25190349	25191003	Unchanged
chr7	91261773	91263350	Unchanged
chr8	12785877	12786781	Unchanged
chr4	117770838	117771283	Unchanged
chr1	16156691	16157377	Unchanged
chr12	80782839	80783396	Unchanged
chr2	137662031	137662602	Unchanged
chr5	105684890	105685568	Unchanged
chr15	85546501	85547472	Unchanged
chr4	139637554	139638492	Unchanged
chr16	87091808	87092743	Unchanged
chr9	46124056	46124319	Unchanged
chr10	40525456	40526296	Unchanged
chr18	64641218	64641909	Unchanged
chr7	96554212	96554829	Unchanged
chr13	54071618	54072865	Unchanged
chr1	59613644	59614296	Unchanged
chr13	41701916	41702548	Unchanged
chr16	91646018	91646252	Unchanged
chr3	138222692	138223325	Unchanged
chr15	81989736	81990149	Unchanged
chr7	37623700	37625011	Unchanged
chr6	86222301	86222814	Unchanged
chr7	128463259	128463547	Unchanged
chr16	21291434	21291711	Unchanged
chr2	9749729	9751534	Unchanged
chr12	83268318	83268989	Unchanged
chr2	26585711	26587399	Unchanged
chr4	137370428	137370739	Unchanged
chr9	40330589	40331831	Unchanged
chr16	17248929	17249998	Unchanged
chr7	29454786	29455170	Unchanged
chr10	83859432	83860265	Unchanged
chr11	88197183	88198038	Unchanged
chr1	135789892	135790132	Unchanged
chr1	153094288	153094786	Unchanged
chr3	125937590	125939138	Unchanged
chr9	54732201	54732434	Unchanged
chr9	54698413	54700434	Unchanged
chr13	44737358	44737672	Unchanged
chr13	43306592	43306927	Unchanged
chr4	100211269	100211903	Unchanged
chr5	121842642	121843816	Unchanged
chr10	18916935	18917647	Unchanged
chr15	79192418	79194359	Unchanged
chr9	62001616	62001997	Unchanged
chr7	75369340	75370060	Unchanged
chr7	118490948	118492426	Unchanged
chr19	36832853	36833472	Unchanged
chr2	73528679	73530002	Unchanged
chr14	70537810	70538674	Unchanged
chr11	87421613	87422364	Unchanged
chr4	141662958	141665010	Unchanged
chrX	75832666	75832907	Unchanged
chr8	88130566	88131576	Unchanged
chr11	102184310	102185609	Unchanged
chr4	135652864	135653677	Unchanged
chr7	120981476	120983272	Unchanged
chr11	101641855	101642728	Unchanged
chr13	60207030	60207936	Unchanged
[truncated: 802 more rows]
