# Supplementary material for: Distinctive DNA sequence features define epigenetic longevity of inflammatory memory
Source: Science. Author manuscript; Available in PMC 2026 Jun 26. (PMC13295011; doi:10.1126/science.adz6830)
Supplement: Data s3 [file NIHMS2170334-supplement-Data_s3.xlsx]

## Sheet: Data S3
seqnames	start	end	baseMean	log2FoldChange	lfcSE	stat	pvalue	padj
chr16	72914069	72914799	119.091	5.07079	0.245136	20.6857	4.66e-95	5.15e-91
chr1	64301115	64302114	126.984	5.04405	0.249909	20.1836	1.37e-90	1.04e-86
chr4	147985218	147986118	141.16	4.58885	0.227648	20.1576	2.31e-90	1.7e-86
chr2	24214428	24215785	80.0593	5.04525	0.253132	19.9313	2.18e-88	1.3e-84
chr3	145256419	145257182	98.5121	5.05436	0.254634	19.8495	1.11e-87	6.3e-84
chr17	28259824	28260443	139.034	4.68293	0.237117	19.7494	8.11e-87	4.27e-83
chr1	130943868	130944642	90.985	4.65474	0.240499	19.3545	1.87e-83	8.09e-80
chr9	49426694	49428289	164.907	2.89209	0.149478	19.3479	2.12e-83	9.02e-80
chr3	90695550	90696192	86.9118	4.5541	0.23754	19.1719	6.35e-82	2.3e-78
chr1	64208871	64209618	109.183	5.34101	0.28099	19.0079	1.47e-80	5.07e-77
chr1	177469949	177470759	80.9095	4.42393	0.232903	18.9947	1.89e-80	6.41e-77
chr16	95440300	95441531	85.5755	4.32181	0.227711	18.9793	2.53e-80	8.46e-77
chr7	96365554	96366661	76.0086	4.41955	0.23306	18.9631	3.44e-80	1.13e-76
chr1	182271505	182272270	68.5558	5.00148	0.264313	18.9226	7.43e-80	2.38e-76
chr3	135670438	135671297	82.7082	4.22064	0.223438	18.8895	1.39e-79	4.27e-76
chr2	170120291	170121464	181.371	2.84399	0.151693	18.7483	2e-78	5.73e-75
chr8	86887787	86888521	115.138	3.48023	0.185692	18.742	2.25e-78	6.3e-75
chr10	17891863	17892622	67.847	5.63744	0.301489	18.6987	5.08e-78	1.37e-74
chr14	31236819	31238222	74.1224	4.69177	0.251473	18.6572	1.1e-77	2.87e-74
chr3	127842517	127843890	120.239	3.32215	0.179223	18.5364	1.05e-76	2.42e-73
chr7	113063491	113064188	103.929	5.05421	0.27332	18.4919	2.4e-76	5.41e-73
chr13	113600484	113601564	76.1357	3.92606	0.212855	18.4447	5.75e-76	1.22e-72
chr3	90679763	90681100	112.334	5.38818	0.29232	18.4325	7.21e-76	1.52e-72
chr1	64198190	64199157	89.2495	5.457	0.296102	18.4295	7.62e-76	1.59e-72
chr3	102242214	102243429	171.755	3.04351	0.165171	18.4265	8.06e-76	1.65e-72
chr2	145593553	145594346	59.8048	4.81381	0.261911	18.3795	1.92e-75	3.85e-72
chr6	135481579	135483066	85.0427	4.2643	0.23243	18.3466	3.51e-75	6.93e-72
chr16	87689234	87689759	64.8592	5.04837	0.275401	18.331	4.68e-75	9.08e-72
chr2	38523893	38525482	81.3073	4.3166	0.235709	18.3133	6.48e-75	1.23e-71
chr12	17044252	17044962	62.0821	5.35458	0.292589	18.3006	8.18e-75	1.54e-71
chr3	65872849	65873762	79.6576	4.82649	0.265321	18.1911	6.07e-74	1.12e-70
chr7	43680842	43682317	218.514	2.4665	0.135959	18.1415	1.5e-73	2.67e-70
chr4	135738040	135738769	55.5517	5.25172	0.289552	18.1374	1.61e-73	2.85e-70
chr3	121558920	121560609	110.087	3.29817	0.182104	18.1114	2.59e-73	4.51e-70
chr2	124858065	124859226	83.3244	4.55911	0.253232	18.0037	1.82e-72	3.03e-69
chr5	98292422	98293984	154.481	3.03745	0.168807	17.9936	2.19e-72	3.6e-69
chr5	52586570	52587935	173.629	3.61969	0.201905	17.9277	7.17e-72	1.11e-68
chr4	147995206	147995819	67.6699	5.11862	0.286737	17.8513	2.82e-71	4.16e-68
chr4	143288255	143289273	70.4701	4.69466	0.263281	17.8313	4.04e-71	5.87e-68
chr2	122715090	122715820	61.8519	4.74041	0.265923	17.8263	4.42e-71	6.34e-68
chr17	84078220	84078885	60.5084	4.73838	0.265809	17.8263	4.42e-71	6.34e-68
chr1	161550410	161551447	106.079	3.4382	0.193467	17.7715	1.17e-70	1.64e-67
chr3	90668688	90669434	80.3307	4.11679	0.232134	17.7345	2.27e-70	3.1e-67
chr10	88881043	88881526	61.9445	4.85854	0.274991	17.668	7.4e-70	9.61e-67
chr3	103639539	103640547	56.0233	4.3853	0.248417	17.653	9.66e-70	1.23e-66
chr7	113068187	113068851	58.8451	5.00331	0.284269	17.6006	2.44e-69	3.06e-66
chr16	87783694	87785095	196.805	3.56937	0.202833	17.5976	2.57e-69	3.21e-66
chr15	56695847	56696529	104.545	3.44588	0.195988	17.5821	3.38e-69	4.2e-66
chr12	79995409	79996168	55.6695	4.07932	0.232668	17.5328	8.06e-69	9.72e-66
chr13	24931228	24932293	135.185	3.70297	0.211523	17.5062	1.28e-68	1.53e-65
chr14	37104131	37106214	159.747	3.12119	0.17876	17.4603	2.88e-68	3.33e-65
chr5	149433882	149434719	47.5128	4.51305	0.258664	17.4475	3.59e-68	4.12e-65
chr11	31482958	31485022	80.84	3.87714	0.222624	17.4156	6.28e-68	7.12e-65
chr16	92451418	92452035	73.4409	4.24403	0.244103	17.3862	1.05e-67	1.18e-64
chr16	38406540	38407276	58.617	5.34338	0.307385	17.3833	1.1e-67	1.23e-64
chr1	107095568	107096446	75.8014	4.97557	0.28629	17.3795	1.18e-67	1.3e-64
chr5	120820363	120821191	47.9298	4.75889	0.273955	17.3711	1.37e-67	1.49e-64
chr10	128980459	128981690	95.9192	3.70147	0.21309	17.3704	1.38e-67	1.5e-64
chr9	47552717	47553483	74.1907	3.95506	0.227918	17.353	1.87e-67	2.02e-64
chr8	36163743	36165596	205.233	4.25359	0.246006	17.2906	5.54e-67	5.88e-64
chr12	86074713	86075284	48.681	4.75693	0.275241	17.2828	6.34e-67	6.7e-64
chr4	136714420	136715029	58.171	4.53363	0.26265	17.2611	9.23e-67	9.71e-64
chr18	41887278	41888750	75.5351	4.31695	0.250736	17.2171	1.98e-66	2.05e-63
chr5	107491740	107492920	72.2189	4.30589	0.250297	17.2031	2.52e-66	2.57e-63
chr7	130665198	130666054	76.313	4.45571	0.259474	17.1721	4.3e-66	4.31e-63
chr3	146534451	146535433	83.4843	3.6352	0.211923	17.1534	5.93e-66	5.84e-63
chr18	77346679	77347727	73.3264	4.79629	0.280136	17.1213	1.03e-65	9.94e-63
chr6	147150648	147152037	76.9671	4.62633	0.270735	17.088	1.82e-65	1.74e-62
chr15	59554901	59555427	47.8046	4.56511	0.267686	17.0539	3.27e-65	3.01e-62
chr8	91999104	91999660	51.3505	4.39576	0.257906	17.044	3.87e-65	3.55e-62
chr11	57850315	57851498	83.6714	3.72967	0.219105	17.0223	5.61e-65	5.06e-62
chr6	21839898	21840812	55.8833	5.29602	0.311509	17.0012	8.05e-65	7.2e-62
chr12	8806979	8808147	122.696	3.19489	0.188051	16.9895	9.82e-65	8.71e-62
chr6	144901777	144903180	199.595	3.95596	0.233074	16.973	1.3e-64	1.15e-61
chr10	109917257	109917972	56.9535	4.77541	0.281718	16.951	1.89e-64	1.66e-61
chr9	77937908	77938518	73.2902	4.71705	0.278735	16.9231	3.04e-64	2.62e-61
chr5	92229515	92230673	54.8397	4.32205	0.255677	16.9044	4.18e-64	3.55e-61
chr2	145866342	145867009	68.8852	3.95056	0.234011	16.882	6.11e-64	5.11e-61
chr10	93265759	93266189	56.7725	5.56993	0.330794	16.8381	1.28e-63	1.07e-60
chr15	81253479	81254788	67.1879	4.13753	0.246523	16.7835	3.22e-63	2.62e-60
chr7	121902495	121903424	73.4597	3.66786	0.218644	16.7755	3.69e-63	2.98e-60
chr16	25032729	25033623	59.4145	4.41881	0.263731	16.755	5.21e-63	4.14e-60
chr9	75384637	75385976	116.125	3.9681	0.237312	16.721	9.21e-63	7.29e-60
chr7	113084694	113085569	88.749	4.44173	0.265724	16.7156	1.01e-62	7.96e-60
chr10	85038016	85039056	65.7216	4.3343	0.25944	16.7064	1.18e-62	9.25e-60
chr18	76044111	76045074	79.2147	4.20125	0.25152	16.7034	1.24e-62	9.66e-60
chr18	4032220	4032972	60.2691	4.97784	0.29813	16.6969	1.38e-62	1.07e-59
chr11	31371285	31371960	109.2	3.03617	0.181874	16.6938	1.45e-62	1.13e-59
chr6	6903770	6904456	49.8349	5.6925	0.341147	16.6864	1.65e-62	1.27e-59
chr1	154178044	154179298	213.78	3.42339	0.205157	16.6866	1.64e-62	1.27e-59
chr7	122584461	122585379	50.0458	4.49259	0.269278	16.6838	1.72e-62	1.32e-59
chr8	115718463	115719301	110.818	3.69372	0.221513	16.6749	1.99e-62	1.5e-59
chr2	136711915	136712839	50.8213	4.70095	0.282095	16.6644	2.38e-62	1.77e-59
chr9	70838397	70839065	87.5459	4.24077	0.254541	16.6605	2.54e-62	1.89e-59
chr1	136685126	136686137	72.5847	3.59042	0.215564	16.6559	2.74e-62	2.03e-59
chr2	137792067	137792921	53.7969	4.36078	0.26221	16.6309	4.17e-62	3.07e-59
chr10	56451383	56452031	65.9192	3.85803	0.231997	16.6296	4.25e-62	3.12e-59
chr9	76805011	76805511	56.1928	5.04442	0.303767	16.6062	6.29e-62	4.55e-59
chr16	57536446	57537273	67.1622	3.55368	0.214289	16.5836	9.16e-62	6.59e-59
chr1	161578572	161579058	53.6519	4.36979	0.263518	16.5825	9.33e-62	6.69e-59
chr15	53897787	53898303	70.9103	4.70746	0.284678	16.5361	2.02e-61	1.41e-58
chr2	30531024	30532037	49.8104	3.75897	0.22737	16.5324	2.14e-61	1.49e-58
chr8	83737661	83738773	115.576	2.93835	0.177948	16.5124	2.99e-61	2.08e-58
chr12	109749484	109750294	63.9285	3.92547	0.237821	16.506	3.32e-61	2.29e-58
chr16	11429600	11430279	105.517	4.06494	0.246331	16.502	3.55e-61	2.42e-58
chr2	137917067	137917757	44.5283	4.32395	0.26235	16.4816	4.97e-61	3.35e-58
chr9	25485329	25486134	139.408	4.49621	0.2729	16.4757	5.49e-61	3.67e-58
chr8	69155393	69156656	71.2729	3.28783	0.199891	16.4481	8.65e-61	5.75e-58
chr18	64564688	64565785	74.4901	4.27987	0.260606	16.4228	1.31e-60	8.64e-58
chr12	100839026	100840152	108.892	2.97822	0.181459	16.4126	1.55e-60	1.02e-57
chr18	66428543	66429718	79.7595	3.74481	0.228661	16.3771	2.79e-60	1.81e-57
chr18	21375150	21375728	60.0915	4.2042	0.256839	16.369	3.18e-60	2.06e-57
chr18	60668949	60669553	56.2572	4.42554	0.270711	16.3479	4.5e-60	2.88e-57
chr3	102153980	102154850	75.9948	3.26495	0.199795	16.3415	5e-60	3.18e-57
chr13	75824595	75825839	54.0843	4.54361	0.278214	16.3314	5.91e-60	3.75e-57
chr3	90701859	90702761	43.7272	5.05734	0.309885	16.32	7.11e-60	4.46e-57
chr19	29383399	29383912	58.9201	3.69694	0.226615	16.3138	7.88e-60	4.92e-57
chr9	40780788	40782709	200.709	2.94799	0.180803	16.3049	9.1e-60	5.63e-57
chr5	74752905	74754028	72.6222	3.19895	0.196254	16.3001	9.86e-60	6.08e-57
chr1	10544531	10545294	41.1448	4.97725	0.305528	16.2906	1.15e-59	7.06e-57
chr1	181552534	181553558	95.6213	4.58411	0.281527	16.283	1.3e-59	7.95e-57
chr19	46459121	46459963	48.4242	4.00357	0.246057	16.2709	1.59e-59	9.59e-57
chr15	59184315	59185313	144.868	2.93092	0.180158	16.2686	1.65e-59	9.92e-57
chr16	11442455	11442918	64.2494	3.88639	0.238969	16.2631	1.8e-59	1.08e-56
chr12	95748727	95749704	53.4848	4.03527	0.248419	16.2438	2.47e-59	1.46e-56
chr1	64211121	64211972	57.8617	5.27112	0.324914	16.2231	3.46e-59	2.03e-56
chr14	111971662	111972934	64.3173	4.02899	0.248377	16.2213	3.57e-59	2.09e-56
chr6	90984123	90985075	125.625	3.88134	0.239291	16.2202	3.63e-59	2.12e-56
chr1	168518026	168518833	48.1598	5.21674	0.321918	16.2052	4.63e-59	2.68e-56
chr10	111574125	111574525	42.0719	4.76248	0.29393	16.2028	4.82e-59	2.78e-56
chr4	147993209	147994385	190.398	2.9383	0.181426	16.1956	5.42e-59	3.11e-56
chr5	119215318	119215958	71.8504	4.45976	0.275671	16.1778	7.23e-59	4.13e-56
chr4	152184424	152186404	288.999	2.22898	0.137894	16.1644	8.99e-59	5.09e-56
chr12	74093058	74093556	62.9176	4.70023	0.290828	16.1616	9.42e-59	5.32e-56
chr2	161349952	161351125	68.7125	4.22331	0.261348	16.1597	9.7e-59	5.47e-56
chr2	83674717	83675252	56.8554	3.87918	0.240198	16.1499	1.14e-58	6.34e-56
chr13	17975747	17976414	59.3241	4.17173	0.258349	16.1477	1.18e-58	6.55e-56
chr7	66558333	66559526	56.1995	3.45045	0.213756	16.142	1.29e-58	7.1e-56
chr10	128928283	128929155	50.55	3.73081	0.23117	16.1388	1.36e-58	7.45e-56
chr13	40450772	40451737	125.126	2.84855	0.176551	16.1345	1.46e-58	7.96e-56
chr6	34713074	34713554	42.5262	4.44208	0.27565	16.115	2e-58	1.07e-55
chr12	106972116	106972920	78.4541	4.95642	0.307726	16.1066	2.29e-58	1.21e-55
chr18	39560188	39561302	179.474	2.75679	0.171239	16.099	2.59e-58	1.36e-55
chr8	8452130	8452864	54.2341	5.18426	0.322209	16.0898	3.01e-58	1.58e-55
chr14	76761324	76762421	124.212	4.12124	0.25627	16.0816	3.43e-58	1.78e-55
chr6	72056287	72057099	61.4446	4.50067	0.280095	16.0683	4.25e-58	2.19e-55
chr2	65267557	65268281	73.3076	3.73769	0.23322	16.0265	8.35e-58	4.24e-55
chr16	95436557	95437035	39.0081	4.70976	0.293895	16.0253	8.5e-58	4.31e-55
chr10	56500505	56501259	87.936	3.06427	0.191217	16.0251	8.54e-58	4.32e-55
chr2	28114761	28115508	49.7295	4.1637	0.259852	16.0234	8.78e-58	4.43e-55
chr6	122832579	122833532	50.6744	4.2015	0.263047	15.9725	1.99e-57	9.82e-55
chr15	62726494	62727123	42.3259	4.43905	0.278083	15.963	2.31e-57	1.14e-54
chr3	146535494	146536130	51.748	4.80664	0.301294	15.9534	2.7e-57	1.31e-54
chr11	83796757	83797738	48.9305	4.33309	0.27165	15.951	2.8e-57	1.36e-54
chr15	67292708	67293656	87.805	3.81436	0.239209	15.9457	3.05e-57	1.48e-54
chr18	61621993	61622602	109.465	3.1445	0.197561	15.9166	4.86e-57	2.32e-54
chr14	60431595	60432653	57.9593	4.31473	0.271192	15.9102	5.38e-57	2.56e-54
chr5	103518624	103519600	70.0155	3.33166	0.209619	15.8939	6.99e-57	3.3e-54
chr10	93271676	93272509	75.1922	4.1608	0.261805	15.8928	7.11e-57	3.36e-54
chr3	18215200	18216084	57.1424	4.54958	0.286592	15.8748	9.48e-57	4.44e-54
chr13	99481185	99482008	75.1548	3.40271	0.214355	15.8742	9.57e-57	4.48e-54
chr12	41081806	41082468	62.9014	4.68822	0.295827	15.8479	1.45e-56	6.71e-54
chr15	56705640	56706679	74.1765	3.55931	0.224855	15.8294	1.95e-56	8.94e-54
chr9	95380676	95381568	58.3212	4.13181	0.26105	15.8277	2e-56	9.17e-54
chr12	79990387	79991603	104.872	3.97045	0.25105	15.8154	2.44e-56	1.11e-53
chr2	51985133	51986536	79.4261	3.5603	0.225148	15.8132	2.52e-56	1.15e-53
chr19	46457337	46458344	51.5276	4.54006	0.287443	15.7946	3.39e-56	1.53e-53
chr7	68712389	68712921	65.7712	3.59161	0.227794	15.767	5.25e-56	2.34e-53
chr13	99028328	99029512	119.966	2.46712	0.156554	15.7589	5.96e-56	2.65e-53
chr8	91494573	91495572	108.473	2.86965	0.182239	15.7466	7.24e-56	3.21e-53
chr14	25681841	25682515	124.689	3.25356	0.206661	15.7435	7.62e-56	3.36e-53
chr11	19666534	19667346	46.3824	4.76841	0.303036	15.7354	8.65e-56	3.79e-53
chr1	178301249	178301973	41.998	4.90768	0.312033	15.7281	9.71e-56	4.24e-53
chr11	66551532	66552901	48.5418	5.04874	0.321249	15.716	1.18e-55	5.12e-53
chr4	47151419	47152356	57.7573	4.64306	0.295707	15.7016	1.48e-55	6.4e-53
chr11	24752919	24754360	57.4399	4.08304	0.260216	15.691	1.74e-55	7.52e-53
chr5	72863178	72863852	76.0196	4.116	0.262339	15.6896	1.78e-55	7.65e-53
chr2	136682080	136682662	49.6578	3.79185	0.241722	15.6868	1.86e-55	7.98e-53
chr11	17386566	17387311	90.9816	4.54212	0.289618	15.6831	1.97e-55	8.43e-53
chr9	60504337	60505357	58.7427	4.60137	0.29373	15.6653	2.61e-55	1.11e-52
chr5	119159794	119160462	47.7861	4.63888	0.296295	15.6563	3.01e-55	1.27e-52
chr5	136641901	136642945	78.7721	3.96716	0.253481	15.6507	3.28e-55	1.38e-52
chr13	52812597	52814119	87.6891	2.55217	0.163526	15.6071	6.51e-55	2.71e-52
chr4	94560244	94561024	47.3573	4.3339	0.277748	15.6037	6.87e-55	2.85e-52
chr8	77905518	77906251	36.9356	4.60143	0.29505	15.5954	7.82e-55	3.24e-52
chr12	79050315	79051006	139.758	2.55926	0.164344	15.5726	1.12e-54	4.57e-52
chr5	21188481	21189528	95.1886	3.54613	0.227775	15.5686	1.19e-54	4.86e-52
chr2	103348097	103348582	50.3038	5.10306	0.328022	15.5571	1.42e-54	5.79e-52
chr14	99431585	99432593	132.574	4.44967	0.286177	15.5487	1.62e-54	6.56e-52
chr13	63642480	63643804	79.1827	3.02149	0.194597	15.527	2.28e-54	9.09e-52
chr6	86323014	86323600	47.7934	4.63208	0.298357	15.5253	2.34e-54	9.31e-52
chr10	91092111	91093147	54.7535	4.17833	0.269192	15.5217	2.47e-54	9.82e-52
chr15	73892988	73894213	65.8958	4.20202	0.270932	15.5095	2.99e-54	1.18e-51
chr10	44449525	44450504	120.122	2.93395	0.189397	15.491	3.99e-54	1.56e-51
chr2	103345010	103345541	60.9534	4.74105	0.306088	15.4892	4.11e-54	1.61e-51
chr3	61491519	61492311	51.4725	4.78087	0.309198	15.4622	6.25e-54	2.43e-51
chr15	33915460	33916473	75.5326	4.40801	0.285198	15.456	6.88e-54	2.64e-51
chr16	10471776	10473199	54.0919	4.34013	0.280899	15.4509	7.44e-54	2.85e-51
chr14	118109683	118110276	54.639	4.72348	0.306159	15.4282	1.06e-53	4.01e-51
chr10	122862040	122863014	98.8395	2.67984	0.173723	15.426	1.09e-53	4.15e-51
chr13	51740819	51742051	142.541	2.08031	0.13486	15.4258	1.1e-53	4.15e-51
chr13	101913740	101914572	37.3926	4.23606	0.274638	15.4242	1.13e-53	4.25e-51
chr17	62744213	62744712	50.7669	3.9778	0.257989	15.4185	1.23e-53	4.63e-51
chr4	152260338	152260819	60.7963	4.03092	0.261863	15.3932	1.82e-53	6.78e-51
chr15	38458112	38458683	88.3775	3.74699	0.243475	15.3897	1.92e-53	7.15e-51
chr18	39319105	39320012	98.4071	4.58269	0.297882	15.3842	2.09e-53	7.77e-51
chr2	145597741	145598433	40.975	4.71192	0.306297	15.3835	2.11e-53	7.84e-51
chr8	90839739	90840919	106.578	2.49502	0.162219	15.3806	2.21e-53	8.17e-51
chr1	66841915	66842351	44.5645	3.74366	0.243444	15.3779	2.3e-53	8.51e-51
chr1	173422841	173423513	62.7286	4.18795	0.272346	15.3773	2.32e-53	8.57e-51
chr11	57855478	57855984	37.3134	4.95603	0.322304	15.3769	2.34e-53	8.61e-51
chr6	144670451	144671193	49.1349	4.77586	0.310601	15.3762	2.36e-53	8.68e-51
chr3	154691749	154692827	57.6433	4.86229	0.316479	15.3637	2.87e-53	1.05e-50
chr3	123368648	123369573	126.544	3.27356	0.213108	15.361	2.99e-53	1.09e-50
chr14	57273455	57274333	89.9844	4.81276	0.313492	15.3521	3.43e-53	1.25e-50
chr8	115970242	115970993	43.5142	4.25008	0.276946	15.3462	3.75e-53	1.36e-50
chr5	146993060	146993963	86.6598	2.49778	0.162772	15.3453	3.81e-53	1.38e-50
chr13	117131996	117132588	74.3449	3.75569	0.244914	15.3348	4.48e-53	1.61e-50
chr14	76755530	76756571	66.1093	4.56255	0.297715	15.3252	5.19e-53	1.86e-50
chr5	106301117	106301996	56.5403	3.64467	0.237862	15.3227	5.4e-53	1.93e-50
chr4	148787949	148788545	42.0884	4.32966	0.282707	15.315	6.07e-53	2.16e-50
chr16	36461217	36461699	63.0558	3.64183	0.237958	15.3046	7.13e-53	2.53e-50
chr3	154696361	154697026	55.9299	6.20532	0.405796	15.2917	8.68e-53	3.07e-50
chr19	38011256	38011974	41.0705	3.77993	0.247282	15.2859	9.5e-53	3.35e-50
chr12	72843608	72844629	122.635	2.9457	0.192725	15.2845	9.7e-53	3.41e-50
chr11	86580175	86581095	245.503	3.49248	0.228513	15.2835	9.85e-53	3.46e-50
chr9	75382905	75383407	86.8854	4.27543	0.279846	15.2778	1.08e-52	3.77e-50
chr13	44631055	44632147	73.7731	3.31942	0.217367	15.2711	1.19e-52	4.17e-50
chr15	57786045	57786840	70.5031	3.61057	0.236512	15.2659	1.29e-52	4.49e-50
chr13	53017960	53018448	87.7866	3.52371	0.23084	15.2647	1.31e-52	4.57e-50
chr2	138432096	138433112	54.202	4.45083	0.291583	15.2644	1.32e-52	4.59e-50
chr13	110678442	110678944	57.174	3.79361	0.248586	15.2608	1.4e-52	4.83e-50
chr1	155073694	155074267	120.934	2.6673	0.174959	15.2453	1.77e-52	6.08e-50
chr2	90496046	90496957	110.459	2.5007	0.16406	15.2426	1.84e-52	6.32e-50
chr4	132747345	132748245	51.692	4.07579	0.267618	15.2299	2.24e-52	7.64e-50
chr10	93421979	93422439	82.2496	4.18147	0.274602	15.2274	2.33e-52	7.93e-50
chr15	98913025	98913676	50.8221	4.20379	0.276075	15.227	2.34e-52	7.97e-50
chr19	17249550	17250652	71.1416	4.64116	0.30489	15.2224	2.51e-52	8.51e-50
chr17	88123381	88124158	94.7631	3.40593	0.223967	15.2073	3.16e-52	1.07e-49
chr1	180888223	180889262	86.445	2.42577	0.159525	15.2062	3.22e-52	1.08e-49
chr11	117879567	117880152	42.1827	4.40753	0.289936	15.2017	3.45e-52	1.15e-49
chr8	128647512	128648467	85.2973	2.89725	0.190629	15.1984	3.63e-52	1.21e-49
chr19	16513711	16514712	54.6395	3.44878	0.226966	15.1951	3.81e-52	1.27e-49
chr16	26625888	26626619	59.3268	4.51715	0.297435	15.187	4.31e-52	1.42e-49
chr5	53101933	53102772	52.2809	3.65878	0.240988	15.1825	4.62e-52	1.52e-49
chr3	104728983	104729918	49.2885	4.85009	0.31958	15.1765	5.06e-52	1.66e-49
chr4	124367946	124369342	51.5869	4.24636	0.279801	15.1763	5.07e-52	1.66e-49
chr8	91736898	91737748	92.5816	4.35489	0.286972	15.1753	5.15e-52	1.69e-49
chr9	59225503	59226800	66.91	3.24509	0.213852	15.1744	5.22e-52	1.71e-49
chr16	33776870	33777987	39.4887	4.61457	0.304262	15.1664	5.9e-52	1.92e-49
chr18	44714346	44714934	38.1182	4.44358	0.293036	15.164	6.13e-52	1.99e-49
chr11	76899930	76900844	73.8391	3.89416	0.256988	15.1531	7.23e-52	2.34e-49
chr4	82242151	82243320	75.6091	3.31317	0.218758	15.1453	8.14e-52	2.61e-49
chr7	58671826	58672563	50.5898	3.89302	0.257118	15.141	8.69e-52	2.78e-49
chr5	148739071	148739964	91.5115	4.39097	0.290052	15.1386	9.01e-52	2.88e-49
chr9	50416366	50417355	53.5282	3.33551	0.220427	15.132	9.96e-52	3.17e-49
chr2	167574744	167575252	37.4803	3.80168	0.251569	15.1119	1.35e-51	4.26e-49
chr12	111432072	111432615	47.1802	3.35101	0.221841	15.1055	1.49e-51	4.68e-49
chr11	86578781	86579233	68.0361	3.78593	0.250773	15.0971	1.69e-51	5.29e-49
chr3	90691234	90693130	69.2355	5.08452	0.336871	15.0933	1.79e-51	5.59e-49
chr4	8511028	8511747	58.2186	4.47358	0.29714	15.0555	3.18e-51	9.77e-49
chr18	65207369	65208009	46.7035	4.78155	0.317831	15.0443	3.76e-51	1.15e-48
chr12	85666047	85667450	55.8073	4.31774	0.28706	15.0413	3.94e-51	1.2e-48
chr11	112720716	112721862	41.9477	4.49784	0.299153	15.0352	4.31e-51	1.32e-48
chr12	8766687	8767099	56.4996	4.12163	0.274135	15.035	4.33e-51	1.32e-48
chr2	4922328	4923271	91.2263	4.42255	0.294233	15.0308	4.61e-51	1.4e-48
chr12	104222982	104224081	91.8437	3.80029	0.252954	15.0236	5.14e-51	1.56e-48
chr11	8669139	8669573	36.4429	4.27163	0.284418	15.0189	5.53e-51	1.67e-48
chr8	115720966	115721566	57.4659	4.06979	0.271014	15.0169	5.69e-51	1.72e-48
chr8	8457309	8458051	49.532	3.43993	0.229132	15.0129	6.05e-51	1.82e-48
chr8	111902752	111903372	35.4975	4.31254	0.287485	15.0009	7.24e-51	2.17e-48
chr2	66081716	66082597	69.4447	3.95684	0.263782	15.0004	7.3e-51	2.18e-48
chr9	76803328	76804193	45.462	5.20868	0.34742	14.9925	8.23e-51	2.46e-48
chr6	147177432	147178156	36.1175	4.78213	0.318984	14.9918	8.31e-51	2.48e-48
chr12	107779124	107779781	32.2207	4.58555	0.306308	14.9704	1.15e-50	3.41e-48
chr2	155746803	155747314	65.7007	4.0435	0.27025	14.9621	1.3e-50	3.85e-48
chr12	107774532	107775224	39.9557	4.79571	0.320544	14.9612	1.32e-50	3.89e-48
chr14	51165333	51166704	107.912	3.79296	0.253704	14.9503	1.55e-50	4.57e-48
chrX	48149990	48150788	34.1988	4.31347	0.28854	14.9493	1.57e-50	4.63e-48
chr2	128209776	128210421	46.4725	3.57855	0.239407	14.9475	1.62e-50	4.75e-48
chr2	145217405	145218316	68.9512	3.18171	0.212897	14.9448	1.68e-50	4.93e-48
chr7	134773623	134774359	49.5505	3.88897	0.260841	14.9093	2.87e-50	8.31e-48
chr1	19421403	19422035	61.8588	3.88378	0.2605	14.9089	2.88e-50	8.35e-48
chr16	38403607	38404034	33.2296	4.97089	0.333496	14.9054	3.04e-50	8.78e-48
chr13	52985438	52986236	63.1706	3.46914	0.232766	14.904	3.1e-50	8.95e-48
chr1	105418810	105419823	52.2462	3.26022	0.218876	14.8953	3.54e-50	1.02e-47
chr4	41704678	41705924	107.389	2.92647	0.196468	14.8954	3.53e-50	1.02e-47
chr6	6900175	6900805	35.1458	4.89137	0.328428	14.8933	3.64e-50	1.05e-47
chr18	4030788	4032141	54.419	4.09324	0.27484	14.8932	3.65e-50	1.05e-47
chr5	151379073	151379956	88.7101	2.85317	0.191727	14.8814	4.36e-50	1.24e-47
chr12	105545825	105546551	82.898	3.15372	0.211996	14.8763	4.7e-50	1.34e-47
chr16	36367299	36367904	78.195	2.56766	0.172838	14.8559	6.37e-50	1.8e-47
chr15	97943878	97944423	38.0298	5.15598	0.347165	14.8517	6.79e-50	1.91e-47
chr6	108540394	108540875	33.7086	4.61543	0.31081	14.8497	6.99e-50	1.97e-47
chr14	121614834	121616125	277.901	2.16065	0.145512	14.8486	7.1e-50	2e-47
chr15	53171106	53172066	63.8125	2.88279	0.19428	14.8383	8.28e-50	2.32e-47
chr15	60837733	60838731	80.1218	4.99103	0.336393	14.8369	8.45e-50	2.37e-47
chr14	120146263	120146734	39.8956	4.88796	0.329503	14.8343	8.79e-50	2.46e-47
chr11	17385747	17386445	39.8354	4.86161	0.32783	14.8297	9.42e-50	2.63e-47
chr9	40766750	40767480	51.3829	4.16755	0.281088	14.8265	9.88e-50	2.76e-47
chr2	103129561	103130047	47.7952	4.13951	0.279248	14.8238	1.03e-49	2.86e-47
chr13	6255266	6256567	82.2746	3.59407	0.242591	14.8154	1.17e-49	3.23e-47
chr13	104074423	104075199	61.9876	4.4211	0.298635	14.8044	1.37e-49	3.79e-47
chr5	146998977	146999650	36.9364	4.81193	0.325048	14.8037	1.39e-49	3.82e-47
chr9	56465199	56465829	44.6527	4.9966	0.337531	14.8034	1.39e-49	3.83e-47
chr1	126618470	126619520	47.8317	4.42835	0.299161	14.8026	1.41e-49	3.87e-47
chr4	55778596	55779278	125.771	3.02225	0.204338	14.7905	1.69e-49	4.61e-47
chr3	59093647	59094585	46.3272	4.77569	0.322971	14.7868	1.78e-49	4.86e-47
chr5	147158168	147159486	43.7923	4.15826	0.281268	14.784	1.86e-49	5.06e-47
chr9	81625246	81626516	55.1913	4.1233	0.279235	14.7664	2.41e-49	6.49e-47
chr2	102914281	102915521	102.407	2.6826	0.181723	14.762	2.58e-49	6.92e-47
chr15	73885655	73886195	50.3474	4.78627	0.324269	14.7602	2.64e-49	7.1e-47
chr11	32404498	32405364	59.2729	4.23027	0.286811	14.7494	3.11e-49	8.3e-47
chr10	76357297	76357970	48.5728	3.53728	0.239876	14.7463	3.25e-49	8.67e-47
chr5	52585904	52586451	40.7859	5.29808	0.359314	14.745	3.31e-49	8.82e-47
chr8	92000748	92001677	61.2817	4.59147	0.311394	14.7449	3.32e-49	8.82e-47
chr7	118935158	118935932	109.186	2.70375	0.183406	14.7419	3.47e-49	9.2e-47
chr1	168323723	168324134	55.5171	4.32533	0.293491	14.7375	3.7e-49	9.78e-47
chr9	102761141	102761860	62.178	4.13181	0.28039	14.7359	3.79e-49	9.99e-47
chr1	125721220	125722067	58.1687	4.2156	0.286367	14.721	4.73e-49	1.24e-46
chr16	90619848	90620541	33.8871	4.2366	0.288163	14.7021	6.25e-49	1.63e-46
chr16	95895680	95896258	57.3373	3.36068	0.228712	14.6939	7.05e-49	1.83e-46
chr13	47161724	47162634	66.0003	3.57926	0.243594	14.6935	7.09e-49	1.84e-46
chr1	31143233	31144470	35.8999	4.37889	0.298037	14.6924	7.21e-49	1.87e-46
chr14	45040980	45041613	58.5148	3.87504	0.263854	14.6863	7.89e-49	2.04e-46
chr9	52174476	52175106	39.0298	4.47679	0.305192	14.6688	1.02e-48	2.62e-46
chr5	93135267	93136198	40.9709	4.17729	0.284794	14.6678	1.04e-48	2.66e-46
chr12	33045483	33046661	105.284	2.95181	0.201248	14.6675	1.04e-48	2.66e-46
chr10	56956662	56957268	39.5284	4.86801	0.33193	14.6657	1.07e-48	2.73e-46
chr3	116244383	116245087	43.426	3.89683	0.265759	14.663	1.11e-48	2.83e-46
chr5	124512855	124513782	63.8525	4.63366	0.316124	14.6578	1.2e-48	3.05e-46
chr7	143356891	143357614	62.5949	3.89781	0.265984	14.6543	1.26e-48	3.21e-46
chr3	139033016	139033537	37.8283	4.02206	0.274471	14.6538	1.27e-48	3.23e-46
chr11	79207540	79208098	36.2481	5.19785	0.354779	14.6509	1.33e-48	3.36e-46
chr3	104540377	104542040	76.6769	2.66205	0.181851	14.6386	1.59e-48	4.02e-46
chr11	113113007	113113915	85.0123	3.08455	0.21076	14.6354	1.67e-48	4.18e-46
chr16	21381072	21381862	237.123	1.93302	0.132078	14.6354	1.67e-48	4.18e-46
chr16	56804121	56804668	96.0751	2.99642	0.204871	14.6259	1.92e-48	4.78e-46
chr2	122719162	122719692	67.9052	4.59148	0.314186	14.6139	2.29e-48	5.67e-46
chr12	8829618	8830130	59.8566	4.31658	0.295402	14.6126	2.34e-48	5.78e-46
chr1	127608139	127608742	35.3304	4.64473	0.31797	14.6075	2.52e-48	6.21e-46
chr16	36203873	36204699	82.1409	4.96587	0.340012	14.605	2.61e-48	6.42e-46
chr7	109546132	109547245	89.31	3.45991	0.236977	14.6002	2.8e-48	6.86e-46
chr3	105710082	105710934	87.2432	2.59123	0.177495	14.5989	2.85e-48	6.99e-46
chr12	109626819	109627381	46.9087	4.96062	0.340402	14.5729	4.18e-48	1.01e-45
chr8	79498537	79499090	89.0142	2.96768	0.20382	14.5603	5.03e-48	1.21e-45
chr1	43157467	43158195	48.5042	4.8353	0.332132	14.5584	5.17e-48	1.25e-45
chr11	82115746	82116535	38.6922	4.37381	0.300488	14.5557	5.37e-48	1.29e-45
chr16	76530715	76531343	82.5053	2.97007	0.204086	14.553	5.59e-48	1.34e-45
chr5	147291776	147293675	229.366	2.25172	0.154775	14.5483	5.98e-48	1.43e-45
chr14	118658230	118658783	68.6893	3.20271	0.220164	14.547	6.11e-48	1.46e-45
chr12	108704229	108705020	81.6527	4.02422	0.276704	14.5435	6.43e-48	1.53e-45
chr16	89980135	89980938	99.8829	2.81254	0.193746	14.5166	9.51e-48	2.23e-45
chr11	72152915	72153911	74.9271	2.78062	0.19159	14.5134	9.97e-48	2.33e-45
chr11	86591529	86591840	37.1885	4.22765	0.291374	14.5093	1.06e-47	2.47e-45
chr14	57160485	57162403	98.3111	2.56607	0.176918	14.5043	1.14e-47	2.65e-45
chr9	25486205	25486619	40.5424	5.00351	0.345064	14.5002	1.21e-47	2.8e-45
chr13	63093620	63094148	34.0266	4.15652	0.28665	14.5004	1.21e-47	2.8e-45
chr2	152350686	152351074	38.7257	4.85099	0.33465	14.4957	1.29e-47	2.98e-45
chr10	56781842	56782692	62.7198	4.0686	0.280889	14.4847	1.51e-47	3.49e-45
chr16	97285820	97286441	57.5598	4.42902	0.305943	14.4766	1.7e-47	3.89e-45
chr11	112665042	112665573	40.2783	4.64207	0.320698	14.4749	1.75e-47	3.99e-45
chr1	91088014	91088621	40.8767	4.37083	0.302035	14.4713	1.84e-47	4.2e-45
chr11	83786404	83788016	180.58	2.37696	0.164299	14.4673	1.95e-47	4.44e-45
chr10	121160060	121161564	59.6132	3.85753	0.266698	14.4641	2.04e-47	4.65e-45
chr7	113052858	113053403	48.2196	4.99571	0.345556	14.457	2.26e-47	5.13e-45
chr4	118472078	118473186	156.684	3.44344	0.238355	14.4467	2.63e-47	5.94e-45
chr15	12479300	12479844	136.008	2.14535	0.14854	14.4429	2.78e-47	6.26e-45
chr2	153162907	153163403	36.3324	4.74496	0.328617	14.4392	2.93e-47	6.6e-45
chr5	104128009	104128825	97.4726	3.89605	0.269969	14.4314	3.28e-47	7.37e-45
chr8	36172259	36172765	59.6761	3.94854	0.2738	14.4212	3.8e-47	8.48e-45
chr11	78920383	78921078	58.2445	3.01971	0.209408	14.4202	3.86e-47	8.59e-45
chr3	18213502	18214110	33.8231	5.12015	0.355103	14.4188	3.94e-47	8.76e-45
chr14	76278648	76279873	155.503	3.60205	0.249827	14.4182	3.98e-47	8.83e-45
chr8	47390109	47391177	116.933	2.62681	0.182188	14.4181	3.98e-47	8.83e-45
chr4	89257545	89258155	56.5668	4.22914	0.293478	14.4104	4.45e-47	9.84e-45
chr3	101208586	101209456	80.4934	4.54103	0.315203	14.4067	4.7e-47	1.04e-44
chr1	37968702	37969348	69.3407	4.62978	0.321671	14.3929	5.73e-47	1.26e-44
chr3	136431376	136432585	47.7076	4.39072	0.305256	14.3837	6.55e-47	1.42e-44
chr11	111055029	111055699	38.1405	3.6657	0.254904	14.3807	6.84e-47	1.49e-44
chr3	101360667	101361432	68.2854	4.12279	0.286736	14.3784	7.07e-47	1.54e-44
chr10	93422709	93423406	43.2642	4.41457	0.307171	14.3717	7.79e-47	1.69e-44
chr1	89729960	89731242	56.0617	3.37108	0.234645	14.3667	8.37e-47	1.81e-44
chr19	29508195	29509335	60.5896	3.29501	0.22935	14.3667	8.37e-47	1.81e-44
chr2	161341332	161342131	59.029	3.41291	0.237595	14.3644	8.65e-47	1.87e-44
chr4	149898307	149899196	49.0711	3.38141	0.235482	14.3595	9.29e-47	2e-44
chr1	159932500	159933737	45.751	4.09323	0.285172	14.3536	1.01e-46	2.18e-44
chr5	90900018	90901149	137.039	2.38136	0.166003	14.3453	1.14e-46	2.45e-44
chr10	57799443	57799860	37.1683	4.3159	0.301076	14.3349	1.32e-46	2.84e-44
chr12	102064472	102065371	46.3095	3.7736	0.263284	14.3329	1.36e-46	2.93e-44
chr9	116091046	116092594	54.9179	3.16573	0.220989	14.3253	1.52e-46	3.25e-44
chr2	132379548	132380122	58.6266	3.62566	0.253115	14.3242	1.55e-46	3.3e-44
chr8	34287721	34288266	36.6746	5.77075	0.402945	14.3214	1.61e-46	3.43e-44
chr2	70805472	70806673	69.0933	2.72416	0.190301	14.315	1.76e-46	3.76e-44
chr1	125728760	125729933	73.6451	3.68031	0.2571	14.3147	1.77e-46	3.77e-44
chr5	64630397	64631073	91.6507	2.58191	0.180423	14.3103	1.89e-46	4.01e-44
chr4	45413519	45414296	78.1596	3.24897	0.22704	14.3101	1.89e-46	4.02e-44
chr1	136410181	136411026	101.901	2.91112	0.203625	14.2965	2.3e-46	4.86e-44
chr14	51162050	51163704	56.0475	4.36725	0.305563	14.2925	2.44e-46	5.12e-44
chr1	152129677	152131037	140.312	2.79749	0.195899	14.2803	2.9e-46	6.08e-44
chrX	140192130	140192816	38.0853	4.27962	0.299764	14.2766	3.06e-46	6.39e-44
chr2	129963417	129964224	34.9244	5.1593	0.361886	14.2567	4.07e-46	8.46e-44
chr16	11057133	11058022	40.4713	3.41494	0.239566	14.2547	4.19e-46	8.7e-44
chr9	70894946	70895864	140.049	3.4545	0.242401	14.2512	4.41e-46	9.13e-44
chr16	91362486	91363370	143.856	2.77212	0.194672	14.24	5.17e-46	1.07e-43
chr2	137817783	137818303	34.4731	4.04418	0.28406	14.2371	5.4e-46	1.11e-43
chr12	103281137	103282461	105.287	2.52674	0.177632	14.2246	6.45e-46	1.32e-43
chr17	24243908	24244927	52.9109	3.99391	0.280786	14.2241	6.5e-46	1.33e-43
chr8	77762546	77763468	59.9813	3.02007	0.212391	14.2194	6.95e-46	1.42e-43
chr10	86134591	86135351	53.6485	3.03191	0.213389	14.2084	8.13e-46	1.66e-43
chr3	92167857	92168590	39.3118	3.79326	0.266991	14.2074	8.24e-46	1.68e-43
chr10	13653420	13654403	58.3281	3.57325	0.251544	14.2052	8.5e-46	1.73e-43
chr4	47322281	47322894	48.6177	3.00273	0.21138	14.2053	8.49e-46	1.73e-43
chr19	53731532	53732376	51.8442	3.60111	0.25353	14.2039	8.67e-46	1.76e-43
chr18	83525027	83526354	52.4515	4.47059	0.314834	14.1998	9.18e-46	1.87e-43
chr16	30465467	30466297	49.5287	3.98829	0.281099	14.1882	1.08e-45	2.2e-43
chr2	131905562	131906172	98.799	2.50104	0.176367	14.1809	1.2e-45	2.42e-43
chr5	39927025	39927976	38.8959	4.37341	0.308454	14.1785	1.25e-45	2.51e-43
chr15	67352123	67352976	51.0101	3.89312	0.274616	14.1766	1.28e-45	2.57e-43
chr7	113502286	113503018	50.1691	2.88027	0.203262	14.1702	1.4e-45	2.81e-43
chr3	90658768	90659988	109.234	3.84901	0.271724	14.1652	1.5e-45	3.01e-43
chr16	97391773	97392811	42.8099	3.80914	0.268916	14.1648	1.51e-45	3.03e-43
chr6	142191588	142192577	68.7926	4.66255	0.329245	14.1613	1.59e-45	3.17e-43
chr19	27007528	27008271	58.6572	3.49235	0.246628	14.1604	1.61e-45	3.22e-43
chr2	178717825	178718585	33.1026	4.29748	0.303575	14.1562	1.71e-45	3.4e-43
chr13	63672248	63672907	38.6038	4.7841	0.338128	14.1488	1.9e-45	3.77e-43
chr17	62740881	62741640	107.338	3.3021	0.233399	14.1479	1.92e-45	3.82e-43
chr13	28916842	28918341	133.754	3.23463	0.228713	14.1428	2.07e-45	4.1e-43
chr7	67798336	67798974	43.984	4.7266	0.334229	14.1418	2.1e-45	4.15e-43
chr16	49800213	49800755	54.6256	4.6413	0.328266	14.1388	2.19e-45	4.32e-43
chr6	147199199	147200359	64.6511	4.83833	0.342259	14.1365	2.26e-45	4.47e-43
chr3	61466361	61467909	88.7855	2.8948	0.204854	14.131	2.45e-45	4.82e-43
chr2	34827655	34828546	56.899	3.74144	0.264776	14.1306	2.46e-45	4.85e-43
chr14	99548514	99549130	62.377	3.70121	0.261938	14.1301	2.48e-45	4.88e-43
chr17	86218312	86219068	38.7528	3.6256	0.256615	14.1286	2.53e-45	4.98e-43
chr2	125791314	125791967	66.8176	3.70938	0.262555	14.128	2.55e-45	5.01e-43
chr5	148745155	148747194	215.866	2.034	0.143978	14.1272	2.58e-45	5.07e-43
chr6	135387636	135388366	80.0556	2.61773	0.185354	14.1229	2.75e-45	5.38e-43
chr8	68883713	68884207	78.3583	2.7751	0.196596	14.1157	3.04e-45	5.93e-43
chr12	82154534	82155391	40.4309	4.33156	0.306866	14.1155	3.05e-45	5.95e-43
chr6	92240077	92240622	35.8031	4.84498	0.343264	14.1144	3.1e-45	6.03e-43
chr3	144375627	144376390	83.4746	2.62499	0.18606	14.1083	3.37e-45	6.55e-43
chr16	95411327	95411969	41.0426	3.44284	0.244046	14.1073	3.42e-45	6.64e-43
chr3	102191975	102192556	51.0719	4.32263	0.306583	14.0994	3.83e-45	7.42e-43
chr7	43712447	43713190	66.4769	3.03544	0.215381	14.0934	4.17e-45	8.05e-43
chr1	118839472	118840545	46.4469	3.75609	0.266556	14.0912	4.3e-45	8.29e-43
chr13	55936687	55937938	84.2264	4.33672	0.307795	14.0896	4.4e-45	8.47e-43
chr19	20420332	20420833	74.9802	3.61313	0.256497	14.0865	4.6e-45	8.85e-43
chr5	135945650	135946437	99.6404	4.13862	0.293898	14.0818	4.91e-45	9.45e-43
chr2	4586175	4587053	61.0251	3.89462	0.276621	14.0793	5.09e-45	9.79e-43
chr8	22491143	22492292	92.9708	2.72939	0.193881	14.0776	5.21e-45	1e-42
chr1	39671240	39671804	41.6938	3.87482	0.275262	14.0769	5.27e-45	1.01e-42
chr12	17506990	17507627	69.7443	3.86341	0.274559	14.0713	5.7e-45	1.09e-42
chr5	91696457	91697448	45.2714	3.76832	0.267794	14.0717	5.67e-45	1.09e-42
chr17	23966876	23967564	46.5875	4.77705	0.339509	14.0704	5.77e-45	1.1e-42
chr2	21182625	21183362	47.291	4.31623	0.306806	14.0683	5.95e-45	1.14e-42
chr4	152354019	152354764	34.9096	4.37362	0.311133	14.0571	6.97e-45	1.33e-42
chr4	56026620	56027074	29.8325	4.92757	0.350935	14.0413	8.71e-45	1.64e-42
chr6	144688866	144689512	36.4677	4.63112	0.329874	14.039	8.99e-45	1.69e-42
chr1	64225797	64226819	76.908	3.02025	0.21514	14.0385	9.06e-45	1.71e-42
chr3	79542499	79543123	52.2361	3.1726	0.226013	14.0372	9.22e-45	1.74e-42
chr5	107853741	107854312	50.8652	3.03948	0.216592	14.0332	9.76e-45	1.83e-42
chr10	78158029	78158496	104.203	3.17422	0.226292	14.0271	1.06e-44	2e-42
chr12	111353115	111354077	96.5974	2.654	0.189284	14.0213	1.16e-44	2.16e-42
chr2	48456073	48457573	152.646	3.07954	0.219652	14.0201	1.17e-44	2.2e-42
chr8	80919002	80919723	39.4247	4.29817	0.306722	14.0132	1.29e-44	2.41e-42
chr3	92455073	92455694	61.0414	4.93028	0.351897	14.0106	1.34e-44	2.5e-42
chr10	78470809	78471681	50.9437	3.80879	0.271854	14.0104	1.35e-44	2.5e-42
chr15	61503510	61504022	57.707	2.87995	0.205612	14.0067	1.42e-44	2.63e-42
chr2	103137320	103138049	33.4997	4.82939	0.344923	14.0013	1.53e-44	2.84e-42
chr12	32299483	32300298	70.8195	3.57593	0.255417	14.0004	1.55e-44	2.87e-42
chr12	108936576	108937338	41.1051	4.10134	0.292988	13.9983	1.6e-44	2.95e-42
chr9	111731753	111732736	46.3297	4.0369	0.288456	13.9949	1.68e-44	3.09e-42
chr5	136143244	136144146	51.1182	3.82888	0.273605	13.9942	1.69e-44	3.11e-42
chr5	31935720	31936466	53.0252	3.65743	0.261443	13.9894	1.81e-44	3.33e-42
chr15	83412688	83413360	34.3776	4.01127	0.286813	13.9857	1.91e-44	3.5e-42
chr11	8668008	8668416	55.5395	4.39052	0.313986	13.9832	1.97e-44	3.61e-42
chr6	92272512	92273131	41.8272	3.75539	0.268729	13.9747	2.23e-44	4.06e-42
chr13	43148606	43149170	35.8366	4.16643	0.298183	13.9727	2.29e-44	4.16e-42
chr7	143844490	143845126	44.8532	3.42448	0.245163	13.9682	2.44e-44	4.42e-42
chr9	116329108	116329661	34.949	5.17914	0.370836	13.9661	2.51e-44	4.55e-42
chr16	55694095	55694837	37.1207	3.87258	0.277309	13.9649	2.55e-44	4.63e-42
chr7	122614886	122615653	33.5027	5.27546	0.377876	13.9608	2.7e-44	4.88e-42
chr16	38160580	38161065	36.509	3.36372	0.240945	13.9605	2.71e-44	4.9e-42
chr18	61751491	61752192	50.3447	3.74909	0.268566	13.9597	2.75e-44	4.95e-42
chr5	134680099	134681077	220.841	2.2973	0.164638	13.9537	2.99e-44	5.36e-42
chr16	93913794	93914617	80.3305	3.68918	0.264391	13.9535	3e-44	5.37e-42
chr10	24984550	24985452	68.0347	3.72915	0.267296	13.9514	3.09e-44	5.52e-42
chr12	55436926	55437747	93.2924	2.86428	0.205309	13.9511	3.1e-44	5.54e-42
chr2	151913875	151914699	41.2023	3.99165	0.286183	13.9479	3.24e-44	5.79e-42
chr6	57513442	57514304	33.4616	4.62241	0.331425	13.9471	3.28e-44	5.85e-42
chr5	39715734	39716801	137.993	2.3059	0.165359	13.9448	3.39e-44	6.04e-42
chr10	67742914	67744055	50.6067	3.5463	0.254332	13.9436	3.44e-44	6.13e-42
chr14	22051918	22053117	89.2197	3.31558	0.237785	13.9436	3.44e-44	6.13e-42
chr6	149354930	149356302	72.2697	3.85322	0.276358	13.9429	3.48e-44	6.18e-42
chr8	77774657	77775808	89.1859	4.26103	0.30569	13.9391	3.67e-44	6.5e-42
chr11	83712617	83713530	53.7739	3.77287	0.270699	13.9375	3.75e-44	6.64e-42
chr1	31094720	31095203	28.0514	4.71228	0.338121	13.9367	3.79e-44	6.71e-42
chr4	154281889	154282685	39.0993	3.70495	0.265917	13.9327	4.01e-44	7.06e-42
chr15	58997710	58998788	91.6844	3.92837	0.282044	13.9282	4.27e-44	7.49e-42
chr11	63745494	63746144	49.2343	2.83061	0.203227	13.9283	4.26e-44	7.49e-42
chr3	98374182	98375455	132.548	3.93211	0.282334	13.9271	4.33e-44	7.6e-42
chr5	128732185	128732931	40.1137	3.50481	0.251745	13.922	4.65e-44	8.15e-42
chr8	31923497	31924028	40.4984	3.78368	0.271794	13.9212	4.71e-44	8.25e-42
chr15	67146318	67147201	115.852	2.51136	0.180407	13.9205	4.75e-44	8.32e-42
chr5	43787978	43788716	39.5346	4.30473	0.309296	13.9178	4.94e-44	8.62e-42
chr5	103600359	103600896	72.6676	3.13212	0.225044	13.9178	4.94e-44	8.62e-42
chr4	86290631	86291558	36.4913	4.20314	0.302039	13.9159	5.07e-44	8.82e-42
chr6	134041551	134042325	78.2129	2.7177	0.195355	13.9116	5.39e-44	9.35e-42
chr4	148782714	148783222	44.4732	4.03474	0.290102	13.908	5.66e-44	9.82e-42
chr19	3838838	3839417	45.1397	3.13256	0.225434	13.8957	6.72e-44	1.16e-41
chr9	124145598	124146931	75.0036	4.06605	0.292618	13.8954	6.75e-44	1.17e-41
chr10	78054450	78055174	63.8107	3.49111	0.251492	13.8816	8.19e-44	1.4e-41
chr3	104556515	104557205	36.3389	4.89954	0.352985	13.8803	8.34e-44	1.42e-41
chr11	109606641	109607172	33.3026	4.76556	0.343502	13.8735	9.17e-44	1.56e-41
chr11	67557951	67558543	64.5248	2.88203	0.20774	13.8733	9.2e-44	1.57e-41
chr12	80235336	80235873	36.5619	4.71961	0.340231	13.8718	9.39e-44	1.6e-41
chr16	36209955	36210512	29.1723	4.63249	0.333965	13.8712	9.47e-44	1.61e-41
chr3	10243509	10244107	37.9196	4.31943	0.311405	13.8708	9.52e-44	1.62e-41
chr7	47110400	47111457	69.5633	3.41905	0.246531	13.8686	9.81e-44	1.66e-41
chr10	93123871	93124707	123.543	2.85647	0.205985	13.8674	9.99e-44	1.69e-41
chr8	117493187	117493916	46.5729	2.95271	0.213014	13.8616	1.08e-43	1.83e-41
chr2	143846471	143847406	108.351	2.43378	0.175671	13.8542	1.2e-43	2.02e-41
chr1	31095682	31096783	53.7352	4.06161	0.2933	13.848	1.31e-43	2.2e-41
chr16	26610586	26611248	48.5306	3.54684	0.256164	13.846	1.35e-43	2.26e-41
chr6	82749588	82750191	61.8384	2.95505	0.213421	13.8461	1.34e-43	2.26e-41
chr17	6016310	6016898	64.0113	3.194	0.230725	13.8433	1.4e-43	2.34e-41
chr15	51914304	51914917	40.5226	5.13531	0.371002	13.8417	1.43e-43	2.39e-41
chr8	32047767	32048687	51.4037	4.26328	0.308197	13.833	1.61e-43	2.69e-41
chr14	57101910	57102497	41.7769	3.72653	0.269398	13.8328	1.62e-43	2.7e-41
chr2	143835475	143836329	55.943	3.42457	0.247623	13.8298	1.69e-43	2.81e-41
chr13	38535476	38536224	52.999	3.99809	0.28916	13.8266	1.76e-43	2.93e-41
chr15	25322270	25323154	74.9874	4.39251	0.317737	13.8244	1.82e-43	3.02e-41
chr5	39802098	39803131	49.6975	3.50685	0.25372	13.8217	1.88e-43	3.13e-41
chr7	118937523	118938143	32.2039	4.25562	0.308048	13.8148	2.08e-43	3.44e-41
chr11	4260520	4261800	168.078	2.64369	0.191547	13.8018	2.49e-43	4.11e-41
chr10	121239135	121239524	36.0865	4.92112	0.356621	13.7993	2.57e-43	4.25e-41
chr11	18845269	18846251	42.9944	4.12922	0.299253	13.7984	2.61e-43	4.3e-41
chr14	33825052	33825605	51.9053	5.09854	0.369656	13.7926	2.82e-43	4.65e-41
chr2	28101863	28102695	33.7008	3.87047	0.280624	13.7924	2.83e-43	4.66e-41
chr2	90504448	90505137	45.6434	3.00352	0.217847	13.7873	3.04e-43	4.98e-41
chr3	100765227	100766171	74.5844	2.90736	0.210891	13.7861	3.09e-43	5.06e-41
chr6	100180741	100181390	59.3366	3.04022	0.22057	13.7835	3.2e-43	5.24e-41
chr5	26157248	26158311	41.2079	4.69426	0.340619	13.7815	3.29e-43	5.37e-41
chr11	63508738	63509235	29.6038	4.36561	0.316774	13.7815	3.3e-43	5.37e-41
chr3	21914084	21914567	31.9873	4.01939	0.291757	13.7765	3.53e-43	5.74e-41
chr10	93316844	93317262	32.5146	4.69385	0.34073	13.7758	3.56e-43	5.79e-41
chr5	147786772	147787447	43.2055	3.67931	0.267116	13.7742	3.64e-43	5.91e-41
chr13	99220837	99221224	29.5798	3.92483	0.284956	13.7735	3.68e-43	5.97e-41
chr8	126828007	126828524	56.5283	3.74044	0.271577	13.773	3.7e-43	6e-41
chr17	84070564	84071190	41.2409	4.15875	0.301972	13.772	3.76e-43	6.09e-41
chr5	5662832	5664505	281.843	2.34881	0.170553	13.7718	3.77e-43	6.1e-41
chr11	64389851	64390501	28.6237	4.06006	0.294817	13.7714	3.79e-43	6.12e-41
chr1	107197520	107198455	59.1246	4.22467	0.306862	13.7673	4.01e-43	6.47e-41
chr1	64308055	64309263	72.8271	2.86141	0.207897	13.7636	4.22e-43	6.8e-41
chr17	75349059	75349578	48.0802	4.14122	0.301036	13.7566	4.65e-43	7.48e-41
chr16	36448690	36450386	38.6596	5.05352	0.367453	13.7528	4.9e-43	7.85e-41
chr6	54655474	54656494	52.9793	3.28798	0.239107	13.7511	5.02e-43	8.03e-41
chr10	43117566	43118556	38.7993	3.97405	0.289025	13.7499	5.1e-43	8.17e-41
chr16	10475454	10476142	54.9046	3.12084	0.227022	13.7469	5.32e-43	8.5e-41
chr1	192266748	192267467	59.1779	4.18024	0.304118	13.7454	5.42e-43	8.66e-41
chr7	47097862	47098601	86.6154	3.57285	0.259932	13.7453	5.43e-43	8.67e-41
chr17	78571300	78572099	55.7293	3.45309	0.251239	13.7442	5.51e-43	8.79e-41
chr9	106244733	106245119	32.2971	4.81639	0.350573	13.7386	5.96e-43	9.48e-41
chr10	17887156	17887649	29.6397	5.64667	0.411021	13.7382	6e-43	9.54e-41
chr13	6348734	6349499	52.7972	3.12697	0.227734	13.7308	6.64e-43	1.05e-40
chr1	127622186	127622922	45.0702	5.31011	0.386747	13.7302	6.7e-43	1.06e-40
chr6	145495719	145496277	33.0888	4.44989	0.324126	13.7289	6.82e-43	1.08e-40
chr16	22123708	22124932	102.258	2.35068	0.17128	13.7242	7.27e-43	1.15e-40
chr15	59552436	59552867	33.3214	4.29889	0.313256	13.7233	7.37e-43	1.16e-40
chr2	137080524	137081331	126.098	2.3399	0.170529	13.7215	7.55e-43	1.19e-40
chr17	57284953	57285490	33.7221	3.5989	0.262356	13.7176	7.96e-43	1.25e-40
chr14	30255622	30256798	84.4494	2.7053	0.197282	13.7128	8.51e-43	1.33e-40
chr2	164356201	164357123	55.8863	2.52468	0.184116	13.7124	8.56e-43	1.34e-40
chr13	99489749	99490496	40.0188	4.32217	0.315251	13.7102	8.82e-43	1.38e-40
chr14	55730113	55730634	51.2661	3.65822	0.26683	13.71	8.85e-43	1.38e-40
chr16	90621590	90622431	90.5421	2.60842	0.190408	13.6991	1.03e-42	1.6e-40
chr18	66477718	66478473	138.047	2.45818	0.1795	13.6946	1.09e-42	1.7e-40
chr10	44932166	44932888	60.989	3.92708	0.286853	13.6902	1.16e-42	1.8e-40
chr15	73897568	73898137	37.0543	4.46011	0.325857	13.6873	1.21e-42	1.87e-40
chr5	136654510	136655033	68.8653	3.76439	0.275064	13.6855	1.24e-42	1.91e-40
chr1	16268554	16269257	77.9616	4.33454	0.316788	13.6828	1.29e-42	1.99e-40
chr19	58104315	58105079	74.2067	3.80158	0.277915	13.6789	1.36e-42	2.09e-40
chr16	36334179	36334732	74.4701	3.96302	0.289738	13.6779	1.38e-42	2.11e-40
chr16	15991914	15992995	51.7926	3.34932	0.244943	13.6739	1.45e-42	2.23e-40
chr12	40584540	40585357	46.5845	3.94419	0.288528	13.67	1.53e-42	2.35e-40
chr16	20699171	20699943	44.7907	4.52597	0.331115	13.6689	1.56e-42	2.38e-40
chr4	56622143	56622570	33.9659	4.47004	0.327033	13.6684	1.57e-42	2.39e-40
chr19	46454200	46454888	37.862	4.27177	0.3126	13.6653	1.64e-42	2.5e-40
chr1	51913084	51913478	34.9306	3.5891	0.262659	13.6645	1.65e-42	2.52e-40
chr15	73901756	73902562	46.4405	4.06818	0.297909	13.6558	1.86e-42	2.84e-40
chr9	60998909	60999790	51.8743	3.25609	0.238504	13.6521	1.96e-42	2.98e-40
chr5	52928635	52929230	40.3985	4.28847	0.314201	13.6488	2.05e-42	3.12e-40
chr2	165405298	165405964	44.4289	4.08416	0.299288	13.6462	2.13e-42	3.22e-40
chr1	131533667	131534294	31.3217	4.46263	0.327124	13.642	2.25e-42	3.41e-40
chr15	31342065	31343042	57.191	2.93345	0.215032	13.642	2.25e-42	3.41e-40
chr10	76537341	76538170	47.9358	4.13874	0.3034	13.6412	2.28e-42	3.45e-40
chr5	57864263	57864830	48.9995	3.28809	0.241148	13.6351	2.48e-42	3.73e-40
chr15	102802098	102802805	86.4514	3.31219	0.242981	13.6315	2.6e-42	3.92e-40
chr13	99158515	99159311	29.7587	5.16108	0.378629	13.6309	2.62e-42	3.94e-40
chr14	69983937	69984553	34.9721	4.06051	0.297907	13.6301	2.65e-42	3.98e-40
chr11	31664134	31665395	67.5774	3.25568	0.238907	13.6274	2.75e-42	4.13e-40
chr12	115034132	115034988	41.2684	5.12337	0.376213	13.6183	3.12e-42	4.65e-40
chr4	89466646	89467278	58.8528	3.45018	0.253388	13.6162	3.21e-42	4.78e-40
chr9	77310433	77310972	36.9585	3.46252	0.254312	13.6152	3.25e-42	4.84e-40
chr7	143047852	143048357	41.7228	4.27512	0.314097	13.6108	3.45e-42	5.13e-40
chr7	75387790	75388596	98.8518	3.51289	0.258093	13.611	3.45e-42	5.13e-40
chr1	130947300	130947991	45.655	3.63534	0.267136	13.6086	3.56e-42	5.28e-40
chr8	46613367	46614111	61.7263	3.23286	0.237653	13.6033	3.83e-42	5.66e-40
chr8	77737323	77737863	72.8637	4.54874	0.334477	13.5996	4.03e-42	5.95e-40
chr9	14620007	14620514	38.1499	3.41574	0.251233	13.5959	4.24e-42	6.25e-40
chr9	98480154	98480864	57.9425	4.44893	0.32736	13.5903	4.57e-42	6.73e-40
chr15	61540576	61541396	60.997	3.6079	0.265684	13.5797	5.29e-42	7.75e-40
chr16	57425031	57425566	30.9956	3.97305	0.292653	13.576	5.56e-42	8.14e-40
chr15	54113971	54114881	33.8837	4.39961	0.324077	13.5758	5.57e-42	8.16e-40
chr16	25619008	25619716	35.4498	3.79808	0.279809	13.5738	5.73e-42	8.37e-40
chr8	8299217	8300454	200.625	3.59718	0.26515	13.5666	6.32e-42	9.22e-40
chr15	93340581	93341307	49.9168	5.04129	0.371616	13.5658	6.38e-42	9.3e-40
chr13	21417367	21418043	76.1744	4.69527	0.346318	13.5577	7.14e-42	1.04e-39
chr5	86722782	86723258	35.0116	4.15827	0.306732	13.5567	7.23e-42	1.05e-39
chr13	21357340	21357969	38.1299	3.6512	0.269363	13.5549	7.41e-42	1.07e-39
chr6	17409657	17410987	189.529	2.05172	0.151363	13.555	7.41e-42	1.07e-39
chr2	83746334	83746904	42.4734	3.33127	0.245789	13.5533	7.57e-42	1.1e-39
chr10	8498742	8499952	96.2792	3.5004	0.258295	13.5519	7.72e-42	1.12e-39
chr19	10845411	10845971	29.1472	4.48982	0.331369	13.5493	8e-42	1.16e-39
chr9	123224509	123225366	74.8741	3.30161	0.243717	13.5469	8.26e-42	1.19e-39
chr16	34153060	34153862	113.489	2.24015	0.165381	13.5453	8.44e-42	1.22e-39
chr15	35760037	35760799	32.9174	4.8017	0.354722	13.5365	9.52e-42	1.37e-39
chr19	3418535	3419866	181.769	2.27961	0.168421	13.5352	9.7e-42	1.39e-39
chr17	83922168	83922861	130.649	2.29744	0.169835	13.5274	1.08e-41	1.54e-39
chr8	44882551	44883155	44.7002	4.22235	0.312212	13.524	1.13e-41	1.61e-39
chr16	8810469	8811277	126.908	3.03104	0.224213	13.5186	1.22e-41	1.73e-39
chr3	69181379	69181900	30.6139	5.51782	0.408278	13.5149	1.28e-41	1.82e-39
chr1	149897126	149897858	67.31	3.8725	0.286554	13.514	1.29e-41	1.83e-39
chr10	56910670	56911348	55.9143	4.23004	0.313019	13.5137	1.3e-41	1.84e-39
chr2	157072459	157073182	40.7599	3.25105	0.240687	13.5073	1.42e-41	2.01e-39
chr1	77739175	77739813	43.8496	3.74097	0.277066	13.5021	1.52e-41	2.15e-39
chr19	3693370	3693982	38.5303	4.30798	0.319067	13.5018	1.53e-41	2.16e-39
chr13	15178795	15179566	40.5648	3.46013	0.256272	13.5018	1.53e-41	2.16e-39
chr1	107094919	107095368	27.507	4.8772	0.361301	13.499	1.59e-41	2.24e-39
chr8	45649002	45649475	55.4108	4.13059	0.305999	13.4987	1.59e-41	2.24e-39
chr4	129081463	129082248	74.4442	3.48506	0.258172	13.499	1.59e-41	2.24e-39
chr11	98050153	98050706	37.3675	3.94064	0.292019	13.4945	1.69e-41	2.37e-39
chr3	97213759	97214437	46.2451	4.21668	0.312517	13.4927	1.73e-41	2.43e-39
chr4	138344743	138345438	50.4377	3.01555	0.223554	13.4891	1.81e-41	2.55e-39
chr9	75362872	75363498	29.1747	3.85857	0.286109	13.4864	1.88e-41	2.64e-39
chr1	172580010	172580591	42.067	4.4321	0.328767	13.481	2.02e-41	2.84e-39
chr16	46070831	46071413	31.2593	3.8512	0.285744	13.4778	2.11e-41	2.95e-39
chr2	170163770	170164457	47.6075	4.27198	0.31697	13.4776	2.12e-41	2.96e-39
chr8	10677074	10678472	130.232	2.78626	0.20678	13.4745	2.21e-41	3.08e-39
chr14	114988111	114988855	77.8817	3.09998	0.23008	13.4735	2.24e-41	3.12e-39
chr9	77828058	77829021	51.3003	3.68847	0.273764	13.4732	2.25e-41	3.13e-39
chr7	122951494	122952417	51.9596	2.68059	0.198983	13.4714	2.3e-41	3.21e-39
chr7	131813135	131813997	35.8015	4.79909	0.356285	13.4698	2.36e-41	3.27e-39
chr11	102424631	102425174	55.5482	3.69582	0.274462	13.4657	2.49e-41	3.46e-39
chr14	120156755	120157883	54.3384	3.15831	0.234563	13.4646	2.53e-41	3.5e-39
chr3	107874637	107875689	97.8567	2.67912	0.199016	13.4619	2.62e-41	3.63e-39
chr11	87033628	87034580	31.3715	4.015	0.298332	13.4582	2.76e-41	3.81e-39
chr1	162215598	162216247	56.2443	3.84372	0.285754	13.4511	3.03e-41	4.18e-39
chr12	31186454	31187047	43.491	3.57706	0.265938	13.4507	3.05e-41	4.2e-39
chr12	5349934	5351141	61.252	3.06291	0.227755	13.4483	3.15e-41	4.34e-39
chr14	60409584	60410631	41.9675	3.295	0.245033	13.4472	3.2e-41	4.4e-39
chr2	24200354	24201562	34.1202	4.51367	0.335695	13.4457	3.26e-41	4.48e-39
chr1	31013769	31014282	44.2518	3.84275	0.285801	13.4456	3.27e-41	4.49e-39
chr6	13873962	13874415	36.9785	3.99361	0.297048	13.4443	3.32e-41	4.56e-39
chr12	106863917	106865183	81.686	2.97028	0.220978	13.4415	3.45e-41	4.73e-39
chr18	61344979	61346040	37.2468	3.43374	0.255483	13.4402	3.52e-41	4.81e-39
chr10	121199157	121199664	30.333	5.7366	0.426829	13.44	3.52e-41	4.82e-39
chr6	126559759	126560464	49.4968	3.05429	0.227274	13.4388	3.58e-41	4.9e-39
chr5	119216136	119216681	28.4851	4.48164	0.333495	13.4384	3.6e-41	4.92e-39
chr15	85389638	85390690	70.677	3.17946	0.236614	13.4373	3.65e-41	4.99e-39
chr13	113815617	113816540	48.772	2.93782	0.21868	13.4343	3.8e-41	5.18e-39
chr3	101904658	101905298	30.7132	4.15789	0.309557	13.4317	3.94e-41	5.37e-39
chr15	89579007	89579946	65.3411	3.17096	0.236144	13.4281	4.14e-41	5.63e-39
chr17	75368634	75369818	63.9629	3.50649	0.261186	13.4252	4.3e-41	5.84e-39
chr13	24940753	24941331	64.4823	3.23645	0.241076	13.425	4.31e-41	5.85e-39
chr8	125416016	125416666	38.5637	3.67442	0.273731	13.4235	4.41e-41	5.96e-39
chr18	44655086	44655497	74.6236	3.19546	0.238123	13.4194	4.66e-41	6.28e-39
chr6	34749520	34749959	33.1287	4.57578	0.341158	13.4125	5.11e-41	6.89e-39
chr9	85761078	85761657	30.6749	4.9062	0.365819	13.4116	5.17e-41	6.97e-39
chr10	69937047	69937958	56.1864	4.24928	0.316939	13.4072	5.48e-41	7.37e-39
chr6	115315760	115316299	40.8229	3.85112	0.287343	13.4025	5.85e-41	7.84e-39
chr6	128289758	128290236	34.7221	3.69227	0.275534	13.4004	6.01e-41	8.06e-39
chr13	91091323	91092103	74.9518	3.14948	0.235046	13.3994	6.09e-41	8.16e-39
chr3	146546537	146547002	31.0108	4.12533	0.307912	13.3978	6.23e-41	8.33e-39
chr1	131042687	131043054	30.3486	4.64038	0.34642	13.3953	6.45e-41	8.61e-39
chr15	67217690	67218842	59.5793	3.57033	0.266541	13.395	6.47e-41	8.63e-39
chr13	44532698	44533288	93.5161	3.12358	0.233257	13.3912	6.81e-41	9.08e-39
chr5	91209774	91210683	34.1722	4.78509	0.357384	13.3892	6.99e-41	9.32e-39
chr10	44446649	44447255	46.0057	3.06153	0.228704	13.3865	7.25e-41	9.66e-39
chr10	20167272	20167872	55.1849	2.61721	0.195575	13.3821	7.7e-41	1.02e-38
chr10	94047781	94048632	55.7519	2.81614	0.210588	13.3727	8.73e-41	1.16e-38
chr2	103460106	103460845	140.014	2.92165	0.218538	13.3691	9.16e-41	1.21e-38
chr11	109671108	109672388	118.877	3.87463	0.289865	13.367	9.42e-41	1.25e-38
chr8	114629578	114630285	40.3042	4.0593	0.303692	13.3665	9.49e-41	1.26e-38
chr2	90569178	90569621	59.2152	2.7084	0.202693	13.3621	1.01e-40	1.33e-38
chr4	62739172	62740144	96.142	2.4399	0.182662	13.3575	1.07e-40	1.41e-38
chr10	89077260	89077999	45.249	5.20836	0.389929	13.3572	1.08e-40	1.42e-38
chr5	96031799	96032597	46.4936	3.83542	0.287172	13.3558	1.1e-40	1.44e-38
chr13	44642238	44642878	50.3907	4.09613	0.306753	13.3532	1.13e-40	1.49e-38
chr2	120194891	120195449	37.4886	4.43729	0.332386	13.3498	1.19e-40	1.56e-38
chr6	146003857	146004565	42.9454	3.63758	0.272551	13.3464	1.24e-40	1.63e-38
chr12	17139518	17140778	49.0671	3.24488	0.243206	13.3421	1.32e-40	1.72e-38
chr5	107490874	107491711	121.854	2.62114	0.196557	13.3353	1.44e-40	1.88e-38
chr4	109238307	109239311	136.521	2.25719	0.169314	13.3314	1.52e-40	1.97e-38
chr14	99895736	99896240	31.7871	5.08984	0.381808	13.3309	1.53e-40	1.98e-38
chr1	17602551	17602924	39.2767	4.32938	0.324762	13.331	1.53e-40	1.98e-38
chr1	72815317	72816067	31.9679	3.89435	0.292141	13.3304	1.54e-40	1.99e-38
chr12	80278986	80279878	34.4014	4.16236	0.312352	13.3259	1.64e-40	2.11e-38
chr8	33854898	33856331	50.384	3.78381	0.28394	13.3261	1.63e-40	2.11e-38
chr10	120308645	120309340	35.1165	4.4549	0.334392	13.3224	1.72e-40	2.21e-38
chr11	3565897	3566500	75.9381	2.27048	0.170453	13.3203	1.76e-40	2.27e-38
chr17	62627374	62628173	68.4768	2.94043	0.220761	13.3195	1.78e-40	2.29e-38
chr3	145304838	145305765	33.533	4.17523	0.313745	13.3077	2.09e-40	2.67e-38
chr2	90545228	90545914	145.441	2.44444	0.183764	13.3021	2.25e-40	2.88e-38
chr6	121122591	121123838	156.404	2.11901	0.159315	13.3007	2.29e-40	2.93e-38
chr7	25711624	25712287	143.577	2.65694	0.199771	13.2999	2.32e-40	2.95e-38
chr11	82086746	82087382	26.4973	4.45398	0.334939	13.2979	2.38e-40	3.03e-38
chr3	138106877	138107495	30.4016	4.91603	0.369739	13.296	2.44e-40	3.11e-38
chr2	9183445	9184262	30.2356	4.21902	0.317346	13.2947	2.48e-40	3.16e-38
chr14	8108741	8109497	36.7219	3.69566	0.278007	13.2934	2.53e-40	3.21e-38
chr10	116790603	116791424	48.6501	3.212	0.241632	13.2929	2.54e-40	3.23e-38
chr3	136481639	136482421	33.1544	4.24301	0.319306	13.2882	2.71e-40	3.43e-38
chr4	136779919	136780510	49.5213	3.04652	0.229265	13.2882	2.71e-40	3.43e-38
chr16	36336967	36337612	103.597	3.47953	0.26187	13.2872	2.75e-40	3.47e-38
chr18	42123780	42124382	97.9486	3.03881	0.228732	13.2855	2.81e-40	3.55e-38
chr18	77250956	77251684	65.9483	4.52509	0.340766	13.2792	3.06e-40	3.86e-38
chr19	21352170	21352737	58.2983	2.93775	0.221234	13.279	3.07e-40	3.87e-38
chr13	59558657	59559159	34.7421	4.20695	0.316821	13.2786	3.08e-40	3.89e-38
chr4	63342380	63342922	67.6868	3.05605	0.23017	13.2774	3.13e-40	3.95e-38
chr17	43386304	43386983	36.7492	3.99351	0.300797	13.2764	3.17e-40	3.99e-38
chr15	53301072	53301936	97.5524	2.37507	0.178935	13.2734	3.3e-40	4.15e-38
chr10	21827420	21827793	30.6589	4.32471	0.325997	13.2661	3.64e-40	4.57e-38
chr19	4858917	4859711	84.2703	3.95395	0.298087	13.2644	3.72e-40	4.67e-38
chr1	16227752	16228906	115.18	3.2399	0.244292	13.2624	3.82e-40	4.79e-38
chr2	59968929	59969675	38.925	4.33122	0.32662	13.2607	3.91e-40	4.89e-38
chr8	114907640	114908645	88.3298	2.46368	0.185812	13.259	4e-40	5e-38
chr8	26722693	26723480	49.1165	3.84971	0.290387	13.2572	4.1e-40	5.12e-38
chr2	11457872	11458993	53.8858	3.09587	0.233632	13.2511	4.45e-40	5.53e-38
chr3	129904495	129905045	45.4519	3.97092	0.299737	13.248	4.63e-40	5.75e-38
chr13	6167063	6167686	46.0703	3.17263	0.239601	13.2413	5.06e-40	6.27e-38
chr3	121602931	121603370	48.7712	2.8291	0.213704	13.2384	5.27e-40	6.51e-38
chr3	104525479	104526843	149.379	2.48489	0.187716	13.2375	5.33e-40	6.59e-38
chr7	19202224	19203492	47.144	3.82013	0.288634	13.2352	5.5e-40	6.78e-38
chr16	11426068	11426767	51.5766	4.63603	0.350397	13.2308	5.83e-40	7.19e-38
chr9	77344217	77344834	39.7315	4.09458	0.309516	13.229	5.97e-40	7.36e-38
chr2	65256576	65257306	46.4348	3.26062	0.246487	13.2284	6.02e-40	7.42e-38
chr1	155050156	155050754	69.6269	3.91101	0.295683	13.2271	6.12e-40	7.54e-38
chr6	41548279	41548692	47.5087	3.54646	0.268193	13.2235	6.42e-40	7.88e-38
chr4	137783554	137784342	44.9452	4.38575	0.33167	13.2232	6.44e-40	7.9e-38
chr9	117016550	117017351	65.7903	3.18478	0.240846	13.2233	6.44e-40	7.9e-38
chr10	56162808	56163427	33.7768	4.49076	0.339645	13.2219	6.56e-40	8.03e-38
chr8	44878103	44878674	34.9659	4.31422	0.326348	13.2197	6.76e-40	8.27e-38
chr5	100298981	100300018	52.3443	3.15698	0.23882	13.2191	6.81e-40	8.33e-38
chr15	52110565	52111828	76.9996	3.95263	0.299046	13.2175	6.96e-40	8.5e-38
chr2	160394628	160395205	63.4997	3.96227	0.299827	13.2152	7.17e-40	8.76e-38
chr3	66364674	66365869	40.6519	4.61827	0.34959	13.2105	7.63e-40	9.31e-38
chr9	95600676	95601151	28.625	4.70336	0.356049	13.2099	7.7e-40	9.38e-38
chr1	138559363	138560305	116.575	2.64909	0.200611	13.2051	8.2e-40	9.97e-38
chr2	103419431	103420047	47.1259	4.25973	0.322731	13.199	8.89e-40	1.08e-37
chr17	64466636	64467557	43.5751	3.62034	0.27432	13.1975	9.07e-40	1.1e-37
chr12	87399068	87399902	39.8917	4.36154	0.330528	13.1957	9.29e-40	1.12e-37
chr17	35798968	35799407	37.3863	4.34256	0.329247	13.1894	1.01e-39	1.22e-37
chr5	88678857	88679320	52.7647	3.69377	0.280097	13.1875	1.04e-39	1.25e-37
chr7	123059724	123060631	60.6186	3.41997	0.259331	13.1876	1.03e-39	1.25e-37
chr3	34888245	34888763	29.6834	4.03229	0.305819	13.1852	1.07e-39	1.28e-37
chr13	6165761	6166455	31.7558	4.63552	0.351675	13.1813	1.13e-39	1.35e-37
chr18	61640472	61640974	137.87	3.29724	0.250158	13.1806	1.13e-39	1.36e-37
chr14	114961840	114962431	31.9207	4.35935	0.330758	13.1799	1.15e-39	1.37e-37
chr3	97898116	97898904	42.0131	3.05033	0.231462	13.1786	1.17e-39	1.4e-37
chr5	91302886	91304222	91.9041	3.28069	0.248963	13.1774	1.18e-39	1.42e-37
chr6	124448946	124449791	36.4661	3.7792	0.286828	13.1758	1.21e-39	1.45e-37
chr16	95421058	95422353	149.793	2.55708	0.194078	13.1756	1.21e-39	1.45e-37
chr14	25676299	25677145	63.5256	3.5324	0.268147	13.1734	1.25e-39	1.49e-37
chr8	91403376	91404115	46.6522	3.22374	0.245048	13.1555	1.58e-39	1.88e-37
chr6	86154849	86155205	30.3617	4.30385	0.327352	13.1474	1.76e-39	2.09e-37
chr8	114634694	114635189	35.3063	4.05406	0.308352	13.1475	1.76e-39	2.09e-37
chr6	135525549	135526337	74.4988	3.11494	0.236922	13.1475	1.76e-39	2.09e-37
chr8	126908656	126909208	78.9143	2.7893	0.212176	13.1462	1.79e-39	2.12e-37
chr7	44290318	44292030	57.1488	3.05931	0.23272	13.1459	1.8e-39	2.13e-37
chr19	29364072	29364478	28.5056	5.47214	0.416291	13.145	1.82e-39	2.15e-37
chr4	152194483	152195289	29.3437	3.8571	0.293439	13.1445	1.83e-39	2.16e-37
chr1	77695131	77696247	40.1411	4.42891	0.336983	13.1428	1.87e-39	2.21e-37
chr16	16073186	16074104	40.831	3.62602	0.276019	13.1369	2.02e-39	2.39e-37
chrX	164123843	164124870	49.8832	4.0023	0.304676	13.1363	2.04e-39	2.4e-37
chr9	90037215	90037905	73.6631	2.73819	0.208459	13.1354	2.06e-39	2.43e-37
chr16	94647710	94648451	57.6265	3.18947	0.2429	13.1308	2.19e-39	2.58e-37
chr19	33982538	33983431	34.757	3.35387	0.255523	13.1255	2.35e-39	2.75e-37
chr2	132084044	132084843	90.2205	3.99321	0.30427	13.1239	2.4e-39	2.81e-37
chr15	81195348	81195934	57.474	3.23427	0.246507	13.1204	2.52e-39	2.94e-37
chr14	45325361	45326009	62.6737	3.59635	0.27411	13.1201	2.53e-39	2.95e-37
chr1	194836693	194837593	50.6878	3.44786	0.262808	13.1193	2.55e-39	2.98e-37
chr8	91738143	91738880	33.8439	4.86557	0.370926	13.1174	2.62e-39	3.05e-37
chr13	43271327	43272173	89.2193	2.88877	0.220222	13.1176	2.61e-39	3.05e-37
chr10	89110956	89112178	118.852	3.75257	0.286119	13.1154	2.69e-39	3.13e-37
chr5	118364752	118365983	87.3049	2.50577	0.191063	13.1149	2.7e-39	3.15e-37
chr13	59875234	59876271	303.218	1.97673	0.150748	13.1128	2.78e-39	3.24e-37
chr3	109726584	109727247	68.6009	3.67898	0.280814	13.1011	3.24e-39	3.76e-37
chr12	100704843	100705610	43.9077	3.32412	0.253745	13.1002	3.28e-39	3.8e-37
chr11	82072958	82074331	74.3051	3.67296	0.280501	13.0943	3.55e-39	4.11e-37
chr13	41324152	41325503	64.944	3.13566	0.239501	13.0925	3.64e-39	4.21e-37
chr18	41886782	41887186	30.6617	3.7384	0.285605	13.0894	3.79e-39	4.38e-37
chr5	43940228	43940931	89.2339	3.33243	0.254611	13.0883	3.84e-39	4.44e-37
chr1	153690665	153691624	54.5258	3.70175	0.282978	13.0814	4.21e-39	4.85e-37
chr2	75767641	75768025	36.5248	4.18908	0.3203	13.0786	4.36e-39	5.03e-37
chr8	115742476	115743248	80.1544	3.18571	0.243645	13.0752	4.56e-39	5.25e-37
chr3	69233473	69235127	123.351	3.16549	0.2422	13.0698	4.9e-39	5.63e-37
chr14	14596239	14597047	30.8787	5.08792	0.389345	13.0679	5.02e-39	5.76e-37
chr10	102829319	102830086	59.8051	4.06339	0.310953	13.0676	5.05e-39	5.79e-37
chr3	101348643	101349077	35.4333	3.62441	0.277409	13.0652	5.2e-39	5.96e-37
chr2	38536266	38536796	27.4865	4.57499	0.350194	13.0641	5.28e-39	6.04e-37
chr3	138061323	138062069	81.39	3.81817	0.292271	13.0638	5.3e-39	6.07e-37
chr15	33923755	33924869	82.2177	3.28755	0.251691	13.0619	5.44e-39	6.22e-37
chr6	140357909	140358401	31.0758	3.78342	0.289714	13.0591	5.64e-39	6.44e-37
chr13	30787677	30788434	77.8039	3.28924	0.251901	13.0576	5.75e-39	6.56e-37
chr2	13404858	13405554	37.0472	4.09294	0.31348	13.0565	5.84e-39	6.66e-37
chr7	111164004	111164817	54.1931	4.14979	0.31784	13.0562	5.86e-39	6.68e-37
chr11	113923063	113923568	55.1359	3.29435	0.252401	13.0521	6.19e-39	7.04e-37
chr13	59869724	59870586	96.2127	2.82286	0.216346	13.0479	6.53e-39	7.43e-37
chr11	5042885	5043537	34.4442	3.59631	0.275632	13.0475	6.57e-39	7.47e-37
chr8	8461826	8462295	30.6546	4.65027	0.35643	13.0468	6.63e-39	7.53e-37
chr1	118424705	118425426	33.6383	3.56088	0.273057	13.0408	7.17e-39	8.14e-37
chr3	34754813	34755599	41.2943	4.70646	0.360942	13.0394	7.31e-39	8.29e-37
chr10	63236501	63237223	111.863	3.16532	0.242775	13.0381	7.43e-39	8.42e-37
chr10	58333338	58333923	62.9683	3.52009	0.269994	13.0377	7.47e-39	8.46e-37
chr5	52786340	52787287	40.6499	4.2545	0.326342	13.0369	7.54e-39	8.53e-37
chr19	55684471	55685099	43.5861	4.44874	0.341249	13.0366	7.57e-39	8.56e-37
chr5	90666535	90667011	26.8338	4.19534	0.321826	13.036	7.63e-39	8.62e-37
chr7	122924141	122924858	32.192	4.18784	0.321278	13.0349	7.74e-39	8.74e-37
chr8	94365335	94366325	189.542	2.80477	0.215176	13.0348	7.76e-39	8.76e-37
chr1	58761131	58761969	43.1775	3.84124	0.294712	13.0339	7.85e-39	8.86e-37
chr2	141343231	141344466	47.5555	3.31051	0.253995	13.0338	7.86e-39	8.86e-37
chr4	138356171	138356819	26.3039	4.06703	0.312087	13.0317	8.08e-39	9.1e-37
chr3	38382498	38383697	153.902	3.05366	0.234373	13.0291	8.36e-39	9.41e-37
chr13	13551884	13552425	45.9704	4.8102	0.369317	13.0246	8.87e-39	9.96e-37
chr19	10763233	10763968	65.5174	3.62786	0.278793	13.0127	1.04e-38	1.16e-36
chr3	79551871	79552757	45.1846	3.1852	0.244778	13.0126	1.04e-38	1.16e-36
chr13	23258369	23259373	71.8081	4.11795	0.316473	13.012	1.05e-38	1.17e-36
chr3	108408019	108408998	124.87	2.31205	0.177752	13.0072	1.11e-38	1.24e-36
chr12	103341049	103341794	50.4031	3.46286	0.266242	13.0065	1.12e-38	1.25e-36
chr1	135929854	135930824	162.824	2.41783	0.185891	13.0067	1.12e-38	1.25e-36
chr4	155306360	155306945	28.6994	3.91622	0.301169	13.0034	1.17e-38	1.3e-36
chr2	36039144	36040052	42.4606	2.95459	0.22739	12.9935	1.33e-38	1.48e-36
chr10	120604184	120605133	65.6692	2.74345	0.211159	12.9923	1.35e-38	1.5e-36
chr1	72821315	72821674	25.7662	5.06247	0.389785	12.9879	1.43e-38	1.59e-36
chr1	172566186	172566554	27.4501	4.52075	0.348099	12.987	1.45e-38	1.61e-36
chr5	17174416	17175195	33.6619	4.12667	0.317777	12.986	1.47e-38	1.62e-36
chr14	99449889	99450628	42.8156	3.63203	0.279733	12.9839	1.51e-38	1.67e-36
chr12	85185805	85186951	37.0923	4.02561	0.310094	12.9819	1.55e-38	1.71e-36
chr5	7984399	7985144	27.0254	4.77824	0.368101	12.9808	1.57e-38	1.73e-36
chr9	15178424	15178947	23.9658	4.84019	0.372936	12.9786	1.62e-38	1.78e-36
chr16	26005483	26006336	60.4006	2.82809	0.217943	12.9763	1.67e-38	1.83e-36
chr14	99383114	99383547	47.4176	3.89385	0.300082	12.976	1.67e-38	1.84e-36
chr2	93113362	93114272	43.9928	2.71983	0.209603	12.9761	1.67e-38	1.84e-36
chr1	120748396	120750241	98.5334	2.64839	0.204127	12.9742	1.71e-38	1.88e-36
chr2	122720590	122721178	34.5424	4.16753	0.321258	12.9725	1.75e-38	1.92e-36
chr12	72731462	72732239	52.3843	3.09008	0.238331	12.9655	1.92e-38	2.1e-36
chr18	35759202	35759820	37.8701	3.08486	0.237962	12.9637	1.97e-38	2.14e-36
chr18	3963425	3964163	45.6373	3.88274	0.299521	12.9631	1.98e-38	2.15e-36
chr17	83992621	83993584	53.0335	3.54935	0.273796	12.9635	1.97e-38	2.15e-36
chr8	14113821	14114742	81.1766	2.86685	0.221151	12.9633	1.98e-38	2.15e-36
chr16	55617470	55617897	32.4338	3.50231	0.270229	12.9605	2.05e-38	2.22e-36
chr6	34542848	34543975	76.9144	2.32442	0.17935	12.9602	2.06e-38	2.23e-36
chr5	39705394	39706079	30.2168	4.38589	0.338432	12.9594	2.08e-38	2.25e-36
chr13	40536131	40537140	32.8608	3.72302	0.287361	12.9559	2.18e-38	2.36e-36
chr15	97743522	97744440	199.318	3.00022	0.231578	12.9556	2.19e-38	2.37e-36
chr16	92245757	92246713	59.7715	3.05785	0.236039	12.9549	2.21e-38	2.38e-36
chr1	186277974	186278862	69.3486	3.22742	0.249142	12.9542	2.23e-38	2.4e-36
chr12	102668266	102668762	28.2082	4.50823	0.348043	12.9531	2.26e-38	2.43e-36
chr13	113489918	113490695	30.8723	3.609	0.278616	12.9533	2.25e-38	2.43e-36
chr1	151550447	151550910	31.1516	4.56673	0.352574	12.9525	2.27e-38	2.45e-36
chr13	37363483	37365033	144.103	1.91793	0.148084	12.9517	2.3e-38	2.47e-36
chr5	136630500	136631028	33.3601	3.90509	0.301602	12.9478	2.42e-38	2.6e-36
chr15	100765517	100765911	29.974	4.39442	0.339645	12.9383	2.74e-38	2.94e-36
chr3	90374175	90374846	58.6427	2.52174	0.194946	12.9355	2.84e-38	3.04e-36
chr11	103257920	103258447	65.6066	2.95059	0.228112	12.9348	2.86e-38	3.07e-36
chr12	74238626	74239245	42.2102	5.30428	0.410197	12.9311	3.01e-38	3.22e-36
chr5	30287883	30288650	39.5161	3.68311	0.284894	12.928	3.13e-38	3.34e-36
chr1	118468456	118469983	155.37	2.56589	0.198483	12.9275	3.15e-38	3.36e-36
chr14	74963416	74964204	46.1764	2.82334	0.218433	12.9254	3.24e-38	3.45e-36
chr10	24249549	24250010	26.7293	3.95335	0.305895	12.9238	3.3e-38	3.51e-36
chr14	73888110	73888708	44.9423	4.10282	0.31748	12.9231	3.33e-38	3.54e-36
chr9	41944973	41945461	30.3545	4.47928	0.346682	12.9204	3.45e-38	3.67e-36
chr8	68377824	68378401	86.7349	2.78522	0.215573	12.9201	3.47e-38	3.68e-36
chr3	101828429	101829083	113.833	2.6198	0.202871	12.9136	3.77e-38	3.99e-36
chr5	134248811	134249753	39.8269	3.97083	0.307613	12.9085	4.03e-38	4.26e-36
chr10	117529679	117530145	47.8723	4.28033	0.331741	12.9026	4.35e-38	4.59e-36
chr14	51200072	51200937	71.9291	3.96037	0.307008	12.8999	4.51e-38	4.75e-36
chr10	93354864	93355464	35.303	3.56581	0.276443	12.8989	4.57e-38	4.81e-36
chr12	69469053	69469404	44.2857	3.1485	0.244099	12.8985	4.59e-38	4.83e-36
chr2	80246906	80248228	29.8737	4.34707	0.33717	12.8928	4.94e-38	5.19e-36
chr9	77935830	77936294	46.5031	3.69714	0.286863	12.8882	5.25e-38	5.5e-36
chr8	103772816	103773520	30.6731	4.02756	0.312516	12.8875	5.29e-38	5.55e-36
chr3	65871833	65872319	28.8354	3.92589	0.304669	12.8857	5.41e-38	5.67e-36
chr19	40401004	40401739	208.915	2.02345	0.157033	12.8855	5.43e-38	5.69e-36
chr2	145787513	145787954	41.8858	3.70152	0.287334	12.8823	5.66e-38	5.92e-36
chr12	32342040	32342563	36.0051	3.46939	0.269393	12.8785	5.95e-38	6.21e-36
chr3	145891723	145892874	155.855	3.10253	0.240913	12.8782	5.97e-38	6.24e-36
chr9	47699534	47700021	28.5913	4.32275	0.335879	12.87	6.64e-38	6.92e-36
chr9	107263782	107264391	54.5027	3.54816	0.275711	12.8692	6.71e-38	6.99e-36
chr3	104742884	104743951	96.9493	3.09037	0.240252	12.8631	7.27e-38	7.55e-36
chr9	59260809	59261694	39.8945	3.32745	0.258805	12.857	7.86e-38	8.16e-36
chr6	99739333	99739809	27.0313	4.86393	0.37832	12.8566	7.89e-38	8.19e-36
chr2	24333016	24333509	59.9041	4.33766	0.337482	12.853	8.27e-38	8.58e-36
chr17	28192501	28193253	56.1107	4.16092	0.3238	12.8503	8.57e-38	8.88e-36
chr4	129258853	129259531	69.9697	3.97188	0.309176	12.8467	8.98e-38	9.29e-36
chr13	40656078	40656705	68.3932	2.54937	0.198465	12.8454	9.12e-38	9.44e-36
chr14	68954576	68955551	35.148	4.23588	0.329794	12.844	9.29e-38	9.59e-36
chr4	95671975	95672898	60.3165	2.80451	0.218351	12.844	9.29e-38	9.59e-36
chr3	92338762	92339276	28.111	5.07143	0.394907	12.8421	9.53e-38	9.82e-36
chr8	87070964	87071655	44.5291	4.02067	0.313136	12.84	9.78e-38	1.01e-35
chr19	28845071	28845893	58.8843	2.94828	0.229631	12.8392	9.88e-38	1.02e-35
chr10	44884015	44884798	23.7662	4.3891	0.341875	12.8383	1e-37	1.03e-35
chr3	69135939	69136551	38.4759	3.77448	0.294049	12.8362	1.03e-37	1.06e-35
chr19	34171162	34171670	43.7306	3.67934	0.28668	12.8343	1.05e-37	1.08e-35
chr6	90504599	90505049	36.5759	3.36623	0.262275	12.8347	1.05e-37	1.08e-35
chr2	155742867	155743929	76.284	2.86399	0.223156	12.834	1.06e-37	1.09e-35
chr14	14639104	14639648	35.3496	4.1365	0.322347	12.8325	1.08e-37	1.11e-35
chr10	119812055	119812649	37.8043	3.90587	0.30448	12.828	1.14e-37	1.17e-35
chr11	82089477	82090162	35.1504	4.39665	0.342753	12.8275	1.15e-37	1.18e-35
chr6	37451527	37452236	155.744	1.98664	0.154909	12.8245	1.2e-37	1.22e-35
chr10	38111943	38112405	35.394	6.01849	0.469407	12.8215	1.24e-37	1.27e-35
chr3	154655195	154656522	39.8447	4.21957	0.32915	12.8196	1.27e-37	1.3e-35
chr6	49343666	49344455	28.1069	4.18918	0.32681	12.8184	1.29e-37	1.32e-35
chr2	31009377	31010047	34.6445	3.66878	0.286264	12.8161	1.33e-37	1.36e-35
chr7	89173109	89173981	76.1462	3.24548	0.25335	12.8102	1.44e-37	1.46e-35
chr6	114424987	114425585	52.5883	2.75328	0.214936	12.8097	1.45e-37	1.47e-35
chr2	6293694	6294592	53.5774	2.73393	0.21344	12.8089	1.46e-37	1.49e-35
chr17	13685569	13685988	37.1058	4.27379	0.333751	12.8053	1.53e-37	1.55e-35
chr4	82185990	82186544	33.9617	4.1297	0.322489	12.8057	1.52e-37	1.55e-35
chr12	17449633	17450592	89.5777	4.15703	0.324654	12.8045	1.55e-37	1.57e-35
chr5	129772220	129772982	50.4165	2.77898	0.217082	12.8015	1.61e-37	1.63e-35
chr6	108640039	108640811	26.7199	3.99924	0.312438	12.8001	1.64e-37	1.66e-35
chr2	143864487	143865098	91.8495	2.41937	0.189028	12.799	1.66e-37	1.68e-35
chr16	34240940	34242049	35.2632	4.14352	0.323789	12.797	1.7e-37	1.72e-35
chr11	83580787	83581253	23.4227	4.78812	0.374171	12.7966	1.71e-37	1.73e-35
chr3	103682328	103682979	57.382	4.18088	0.326732	12.796	1.73e-37	1.74e-35
chr14	25670220	25671026	40.6156	4.29427	0.335743	12.7903	1.86e-37	1.88e-35
chr13	51381399	51382155	26.2447	3.89688	0.304688	12.7897	1.87e-37	1.89e-35
chr2	136620296	136620819	26.0388	4.71222	0.368591	12.7844	2e-37	2.02e-35
chr10	120627926	120628565	50.0906	3.7812	0.29593	12.7773	2.19e-37	2.21e-35
chr4	156074463	156074979	28.3549	4.57066	0.357743	12.7764	2.22e-37	2.23e-35
chr8	117079482	117080207	70.5831	3.48331	0.272701	12.7733	2.31e-37	2.32e-35
chr1	39729819	39730591	38.9074	3.3842	0.264941	12.7734	2.31e-37	2.32e-35
chr2	136617097	136617572	39.0636	3.65936	0.286499	12.7727	2.33e-37	2.34e-35
chr7	17058643	17059228	40.2055	3.27445	0.256387	12.7715	2.37e-37	2.37e-35
chr3	92123750	92124404	33.0912	3.97929	0.311667	12.7678	2.48e-37	2.49e-35
chr2	107437745	107438459	34.3038	4.78118	0.374516	12.7663	2.53e-37	2.53e-35
chr3	149169970	149170832	103.215	3.56759	0.279452	12.7664	2.53e-37	2.53e-35
chr17	73971110	73971905	85.7333	2.48695	0.194802	12.7665	2.52e-37	2.53e-35
chr8	106959320	106960193	87.6738	3.36907	0.263914	12.7658	2.55e-37	2.54e-35
chr3	38273178	38273911	32.5281	4.26	0.333734	12.7647	2.58e-37	2.58e-35
chr15	30400607	30401633	68.69	3.5613	0.278995	12.7647	2.58e-37	2.58e-35
chr18	66476393	66476773	68.6112	2.39334	0.187503	12.7643	2.6e-37	2.59e-35
chr3	89482092	89482784	41.2808	2.91756	0.228577	12.764	2.6e-37	2.6e-35
chr3	69440692	69441211	33.9038	4.15675	0.325847	12.7568	2.86e-37	2.84e-35
chr9	105458870	105459562	50.5467	3.58004	0.280649	12.7563	2.87e-37	2.86e-35
chr6	82908812	82909878	125.152	2.755	0.21598	12.7558	2.89e-37	2.88e-35
chr13	91041195	91041639	44.1494	3.41073	0.267464	12.7521	3.03e-37	3.01e-35
chr14	7841084	7841749	29.2084	3.55253	0.27865	12.7491	3.16e-37	3.12e-35
chr2	152349083	152350472	112.096	2.98006	0.233757	12.7485	3.18e-37	3.14e-35
chr2	38717268	38718091	53.372	2.8634	0.224625	12.7475	3.22e-37	3.18e-35
chr15	93015654	93016228	44.7428	3.66885	0.287824	12.7468	3.25e-37	3.21e-35
chr11	31669138	31669700	49.1677	3.57532	0.280487	12.7468	3.25e-37	3.21e-35
chr4	47327831	47328447	27.8771	4.34552	0.340976	12.7444	3.35e-37	3.3e-35
chr3	121675134	121675912	217.041	1.81483	0.14244	12.741	3.5e-37	3.44e-35
chr2	131386263	131387258	37.1966	3.78946	0.297452	12.7398	3.55e-37	3.5e-35
chr6	90348424	90349529	80.3473	2.54163	0.199563	12.7359	3.73e-37	3.67e-35
chr6	113444187	113444878	98.8811	2.49032	0.195535	12.7359	3.73e-37	3.67e-35
chr13	20935891	20936652	49.61	3.11427	0.244539	12.7353	3.76e-37	3.7e-35
chr14	99333985	99334526	31.5571	3.92128	0.307919	12.7348	3.79e-37	3.71e-35
chr3	102108210	102108789	61.4166	3.20221	0.251452	12.7349	3.78e-37	3.71e-35
chr14	37113731	37114451	64.4609	3.06219	0.240459	12.7348	3.79e-37	3.71e-35
chr2	170312741	170313261	175.773	2.59503	0.203825	12.7317	3.94e-37	3.86e-35
chr18	64676068	64677061	95.0233	2.46613	0.193707	12.7312	3.96e-37	3.88e-35
chr17	83874450	83875104	200.676	2.49955	0.196411	12.7261	4.24e-37	4.14e-35
chr6	121176027	121177790	154.04	2.02827	0.159379	12.7261	4.23e-37	4.14e-35
chr5	131875936	131877054	73.4105	3.3724	0.265011	12.7255	4.27e-37	4.16e-35
chr16	33781923	33782451	35.0314	4.08873	0.321329	12.7244	4.33e-37	4.22e-35
chr16	36197960	36198939	52.912	4.2917	0.337308	12.7234	4.38e-37	4.28e-35
chr1	182111513	182112751	88.2235	2.39622	0.188334	12.7233	4.39e-37	4.28e-35
chr2	29255728	29256554	48.7158	3.70515	0.291214	12.7231	4.4e-37	4.29e-35
chrX	70465417	70466317	36.4706	4.19282	0.329605	12.7207	4.54e-37	4.42e-35
chr13	85448384	85449074	27.5546	5.2674	0.414202	12.717	4.76e-37	4.63e-35
chr14	8111335	8112301	62.1571	4.34433	0.341623	12.7168	4.77e-37	4.64e-35
chr15	100299166	100299807	46.8281	4.13213	0.325011	12.7138	4.95e-37	4.81e-35
chr11	62079497	62079914	41.3535	3.64505	0.286762	12.711	5.14e-37	4.98e-35
chr4	135079646	135080323	42.8245	3.33843	0.262685	12.7089	5.28e-37	5.12e-35
chr9	41193552	41194173	40.4774	3.28757	0.258733	12.7064	5.45e-37	5.28e-35
chr4	145257809	145258507	151.828	3.66753	0.28868	12.7045	5.58e-37	5.4e-35
chr6	28828451	28828977	38.637	3.81516	0.300399	12.7003	5.89e-37	5.69e-35
chr7	113133496	113134310	140.95	3.25944	0.25669	12.698	6.07e-37	5.86e-35
chr18	82705552	82706211	59.3773	2.31195	0.182114	12.695	6.3e-37	6.07e-35
chr10	82838126	82838799	152.181	2.06191	0.162544	12.6852	7.14e-37	6.87e-35
chr5	95986133	95987187	45.5292	3.67969	0.290094	12.6845	7.21e-37	6.93e-35
chr5	121878106	121879577	68.8637	2.63215	0.20755	12.682	7.44e-37	7.15e-35
chr15	73232811	73233735	35.6642	3.98983	0.314631	12.681	7.54e-37	7.23e-35
chr18	61297186	61297884	42.1132	3.31323	0.261326	12.6785	7.78e-37	7.46e-35
chr3	90665455	90666176	33.7548	4.69614	0.370521	12.6744	8.2e-37	7.85e-35
chr14	76544351	76545204	38.677	3.38542	0.267131	12.6732	8.32e-37	7.97e-35
chr15	75117166	75118002	31.3608	4.79727	0.378614	12.6706	8.61e-37	8.23e-35
chr3	156917257	156917878	29.4067	4.81079	0.379706	12.6698	8.69e-37	8.31e-35
chr5	86435387	86436100	61.6869	2.28866	0.180779	12.66	9.85e-37	9.4e-35
chr15	64705885	64706418	45.7307	3.82535	0.302167	12.6597	9.88e-37	9.43e-35
chr6	125337510	125338029	26.4004	4.15666	0.328376	12.6582	1.01e-36	9.61e-35
chr19	28300113	28300678	62.0338	3.15282	0.24908	12.6579	1.01e-36	9.65e-35
chr5	103884203	103885310	48.8686	4.09823	0.323788	12.6571	1.02e-36	9.73e-35
chr13	51360225	51360976	69.8332	2.71913	0.215031	12.6453	1.19e-36	1.13e-34
chr3	50448879	50449613	45.4623	3.63353	0.287451	12.6405	1.26e-36	1.2e-34
chr11	17267113	17267885	30.1048	4.7117	0.372917	12.6347	1.36e-36	1.29e-34
chr6	135504194	135505005	38.796	4.06495	0.321893	12.6283	1.47e-36	1.4e-34
chr6	115312912	115313870	84.9746	2.58017	0.204319	12.6281	1.48e-36	1.4e-34
chr14	51202411	51202813	38.6245	3.98637	0.315686	12.6276	1.49e-36	1.41e-34
chr9	106386037	106386788	72.5115	3.2643	0.25853	12.6264	1.51e-36	1.43e-34
chr12	114990856	114991706	34.0683	4.66466	0.369507	12.624	1.56e-36	1.47e-34
chr10	14233332	14234671	205.838	1.83243	0.145162	12.6234	1.57e-36	1.48e-34
chr12	17373570	17374199	41.1555	3.4303	0.271762	12.6224	1.59e-36	1.5e-34
chr11	86624053	86624861	76.0898	3.10778	0.246211	12.6224	1.59e-36	1.5e-34
chr3	106495752	106496722	86.3268	2.46338	0.195177	12.6213	1.61e-36	1.52e-34
chr7	122613837	122614373	28.2919	3.95371	0.313274	12.6206	1.63e-36	1.53e-34
chr1	97910778	97911642	44.5694	4.35259	0.344929	12.6188	1.66e-36	1.57e-34
chr6	29246628	29247542	44.3943	3.66394	0.290397	12.617	1.7e-36	1.6e-34
chr5	115683393	115683854	26.448	4.68109	0.371024	12.6167	1.71e-36	1.61e-34
chrX	163452710	163453822	49.9417	4.10275	0.325187	12.6166	1.71e-36	1.61e-34
chr9	105461427	105462119	54.5845	3.37971	0.267893	12.6159	1.73e-36	1.62e-34
chr1	173418799	173419646	132.858	2.95167	0.234016	12.6131	1.79e-36	1.68e-34
chr1	37720805	37721451	46.5893	2.87143	0.227653	12.6132	1.79e-36	1.68e-34
chr6	53441523	53442730	39.694	3.45367	0.273849	12.6116	1.82e-36	1.71e-34
chr15	102230593	102231176	60.2708	3.13141	0.248299	12.6115	1.83e-36	1.71e-34
chr8	18699050	18699695	27.3934	4.76309	0.377726	12.6099	1.86e-36	1.75e-34
chr12	79862534	79863022	30.2568	3.42728	0.27182	12.6086	1.89e-36	1.77e-34
chr16	25905199	25906090	95.1866	3.38142	0.268192	12.6082	1.9e-36	1.78e-34
chr18	57818544	57820222	214.274	2.49165	0.197622	12.6082	1.9e-36	1.78e-34
chr13	59887160	59887641	24.2157	4.96278	0.393628	12.6078	1.91e-36	1.79e-34
chr5	141583503	141584544	27.3362	3.95069	0.313367	12.6072	1.93e-36	1.8e-34
chr10	78321399	78321760	76.8452	2.47052	0.195963	12.607	1.93e-36	1.8e-34
chr4	155300301	155300905	32.4392	3.40021	0.269741	12.6054	1.97e-36	1.84e-34
chr18	84986234	84987103	44.7439	3.64118	0.288916	12.6029	2.03e-36	1.9e-34
chr15	38327367	38327829	47.8772	3.54969	0.281696	12.6011	2.08e-36	1.94e-34
chr10	61716026	61716884	57.4817	2.69735	0.214073	12.6001	2.11e-36	1.96e-34
chr16	34351614	34352229	28.6303	3.86519	0.306776	12.5994	2.13e-36	1.98e-34
chr10	9260689	9261628	53.789	3.19994	0.254007	12.5978	2.17e-36	2.02e-34
chr12	81830928	81831553	58.4145	2.81197	0.223233	12.5966	2.2e-36	2.05e-34
chr12	40931276	40931954	27.4593	4.70462	0.373507	12.5958	2.23e-36	2.07e-34
chr15	95183338	95184123	53.4714	3.04048	0.24145	12.5926	2.32e-36	2.15e-34
chr6	125385134	125386638	97.2974	1.88072	0.149366	12.5914	2.35e-36	2.18e-34
chr14	118691466	118692795	78.3129	2.85981	0.227131	12.591	2.37e-36	2.19e-34
chr7	123293753	123294496	47.6644	3.71202	0.294843	12.5898	2.4e-36	2.22e-34
chr9	41721600	41722137	25.1526	4.00841	0.318397	12.5893	2.42e-36	2.23e-34
chr3	69182162	69182726	41.2651	3.57789	0.284214	12.5887	2.44e-36	2.25e-34
chr8	115722014	115722588	35.5293	3.79635	0.30159	12.5878	2.47e-36	2.28e-34
chr6	120913754	120914226	53.7804	3.68878	0.293052	12.5874	2.48e-36	2.28e-34
chr1	192413661	192414100	50.7355	3.12774	0.24851	12.586	2.52e-36	2.32e-34
chr4	145217522	145218262	92.2091	3.36167	0.267185	12.5818	2.66e-36	2.45e-34
chr10	93757321	93758758	56.5823	2.45842	0.195395	12.5818	2.66e-36	2.45e-34
chr11	109991000	109991614	31.608	4.40271	0.350035	12.5779	2.79e-36	2.56e-34
chr3	122214499	122215215	35.9129	4.11339	0.327033	12.5779	2.79e-36	2.56e-34
chr1	195012476	195013195	49.5558	3.16099	0.251399	12.5736	2.95e-36	2.7e-34
chr3	90697885	90698188	24.5413	4.50498	0.358299	12.5732	2.96e-36	2.71e-34
chr10	4107519	4108304	35.4017	3.8614	0.307193	12.57	3.09e-36	2.83e-34
chr2	137595915	137596565	30.7292	3.26618	0.259863	12.5689	3.13e-36	2.86e-34
chr6	108608176	108608884	39.0525	4.18644	0.333101	12.5681	3.16e-36	2.89e-34
chr10	13572094	13572769	45.2166	4.00589	0.318741	12.5678	3.17e-36	2.89e-34
chr7	118954970	118955508	46.0322	3.32554	0.264658	12.5654	3.27e-36	2.98e-34
chr7	113137462	113137969	23.4906	4.67381	0.37202	12.5633	3.36e-36	3.06e-34
chr9	75417034	75418086	103.552	2.25166	0.179313	12.5571	3.63e-36	3.3e-34
chr6	114411316	114412426	134.337	3.83097	0.305101	12.5564	3.67e-36	3.33e-34
chr14	105662601	105663347	77.6165	3.69017	0.294005	12.5514	3.91e-36	3.54e-34
chr10	99558438	99559002	44.1815	4.22035	0.336318	12.5487	4.04e-36	3.66e-34
chr2	84551583	84552196	72.983	3.9419	0.314131	12.5486	4.05e-36	3.66e-34
chr16	97737165	97737793	115.612	2.34122	0.186585	12.5477	4.09e-36	3.7e-34
chr1	192198356	192199097	24.8146	4.26133	0.339615	12.5475	4.1e-36	3.71e-34
chr6	42299128	42300254	91.0628	3.00685	0.239667	12.546	4.18e-36	3.78e-34
chr18	84907347	84907782	24.6312	4.69588	0.374302	12.5457	4.2e-36	3.79e-34
chr4	56604099	56604579	29.6875	3.97268	0.316743	12.5423	4.38e-36	3.95e-34
chr18	36708217	36709315	40.1342	4.12975	0.329278	12.5418	4.41e-36	3.98e-34
chr3	145713716	145714464	53.3572	3.67117	0.292723	12.5414	4.43e-36	3.99e-34
chr8	106499914	106500395	27.2644	4.05962	0.323765	12.5388	4.58e-36	4.13e-34
chr8	106735867	106736265	32.4144	4.20029	0.335019	12.5374	4.66e-36	4.2e-34
chr5	33096168	33096780	75.069	4.09386	0.326572	12.5358	4.75e-36	4.28e-34
chr1	120759432	120759782	31.5786	4.54413	0.362501	12.5355	4.77e-36	4.29e-34
chr15	59202055	59202875	133.197	3.66921	0.292709	12.5353	4.78e-36	4.3e-34
chr11	63466394	63467450	37.6356	3.43359	0.273935	12.5343	4.84e-36	4.35e-34
chr10	102174475	102175409	45.4472	4.36757	0.348498	12.5325	4.96e-36	4.45e-34
chr1	58111122	58111931	133.44	1.8676	0.149072	12.5282	5.23e-36	4.7e-34
chr10	120309695	120310188	30.0958	4.48171	0.357779	12.5265	5.35e-36	4.79e-34
chr9	70812183	70812948	59.624	3.01331	0.240565	12.526	5.38e-36	4.82e-34
chr19	58609487	58610258	27.5569	4.22649	0.337455	12.5246	5.48e-36	4.9e-34
chr1	136696069	136696728	36.5251	3.54285	0.282871	12.5246	5.48e-36	4.9e-34
chr15	96547148	96548236	146.668	2.01685	0.161039	12.524	5.52e-36	4.93e-34
chr9	122022367	122023378	57.4528	3.39724	0.27138	12.5184	5.92e-36	5.29e-34
chr8	32246725	32247395	42.0859	3.38501	0.270424	12.5174	6e-36	5.35e-34
chr3	59892973	59893818	58.2091	3.98205	0.318153	12.5162	6.09e-36	5.44e-34
chr15	38114554	38115476	117.679	2.6661	0.213065	12.5131	6.33e-36	5.64e-34
chr8	44727738	44728458	38.246	4.52182	0.36149	12.5089	6.68e-36	5.94e-34
chr9	66599642	66600108	30.0119	3.84047	0.307133	12.5043	7.08e-36	6.28e-34
chr1	77280424	77281049	30.5525	4.17267	0.333735	12.503	7.19e-36	6.38e-34
chr9	52289001	52289762	44.4883	3.73949	0.299093	12.5027	7.21e-36	6.39e-34
chr4	16112393	16112925	29.7057	3.89955	0.311951	12.5005	7.41e-36	6.57e-34
chr11	87815283	87815894	23.1167	4.62932	0.370369	12.4992	7.54e-36	6.68e-34
chr9	41722570	41723542	41.4795	3.44505	0.27563	12.4988	7.58e-36	6.7e-34
chr10	85522296	85522723	36.5291	3.31849	0.265539	12.4972	7.74e-36	6.84e-34
chr3	90682308	90682969	24.1215	4.30909	0.34489	12.4941	8.04e-36	7.1e-34
chr7	44453132	44453774	28.6959	3.62542	0.290241	12.4911	8.35e-36	7.37e-34
chr11	85819589	85820322	53.6318	3.03018	0.242591	12.4909	8.37e-36	7.38e-34
chr1	16224946	16225935	70.6252	2.36097	0.189041	12.4892	8.55e-36	7.54e-34
chr5	52614720	52615017	43.1554	3.2558	0.260742	12.4867	8.83e-36	7.77e-34
chr10	31354010	31355445	165.851	3.56406	0.285453	12.4856	8.94e-36	7.87e-34
chr9	77046029	77046774	52.8254	3.05158	0.244454	12.4833	9.21e-36	8.1e-34
chr1	51854514	51854982	27.5773	4.23593	0.33935	12.4825	9.3e-36	8.18e-34
chr6	34716065	34716482	26.1697	4.86758	0.389983	12.4815	9.42e-36	8.27e-34
chr1	72755164	72755967	47.5321	3.97453	0.318436	12.4814	9.43e-36	8.28e-34
chr2	103117022	103117749	72.9628	3.24023	0.259634	12.48	9.6e-36	8.42e-34
chr4	8508387	8508760	27.4538	4.79755	0.384441	12.4793	9.68e-36	8.49e-34
chr5	142923417	142924105	82.9603	2.32531	0.186339	12.479	9.72e-36	8.52e-34
chr18	62742955	62743623	29.9729	3.75319	0.300803	12.4772	9.94e-36	8.7e-34
chr10	120602979	120603650	26.4296	4.04498	0.324196	12.477	9.97e-36	8.72e-34
chr17	84044284	84045259	55.5366	2.7825	0.223016	12.4767	1e-35	8.75e-34
chr13	73458868	73459814	38.7694	2.99422	0.239994	12.4762	1.01e-35	8.8e-34
chr6	115432274	115433096	36.7635	3.41812	0.27402	12.474	1.04e-35	9.03e-34
chr7	65410542	65411086	42.7795	3.92685	0.314808	12.4738	1.04e-35	9.05e-34
chr17	43130616	43131340	56.1655	3.85247	0.308858	12.4733	1.04e-35	9.11e-34
chr6	82821586	82822316	30.6466	4.00921	0.321455	12.4721	1.06e-35	9.24e-34
chr16	36355247	36355978	26.1615	5.32301	0.426896	12.4691	1.1e-35	9.57e-34
chr6	28822455	28823190	126.478	2.60991	0.209333	12.4678	1.12e-35	9.73e-34
chr11	113766049	113767737	388.836	1.70659	0.13689	12.4669	1.13e-35	9.84e-34
chr12	12218937	12219839	115.565	2.46071	0.197404	12.4653	1.15e-35	1e-33
chr7	99174990	99175698	74.1606	3.72866	0.299199	12.4621	1.2e-35	1.04e-33
chr11	58081609	58082164	36.7483	3.36158	0.269742	12.4622	1.2e-35	1.04e-33
chr4	141592807	141593447	62.1217	3.09638	0.248452	12.4627	1.19e-35	1.04e-33
chr14	66974320	66974875	121.224	2.63917	0.211873	12.4564	1.29e-35	1.12e-33
chr3	65869671	65870136	67.7018	3.74669	0.300807	12.4555	1.31e-35	1.13e-33
chr10	56961621	56961997	37.2052	3.57852	0.287404	12.4512	1.38e-35	1.19e-33
chr10	111539675	111540688	72.0002	2.87496	0.230898	12.4512	1.38e-35	1.19e-33
chr12	79247820	79248646	81.9667	3.93887	0.316366	12.4504	1.39e-35	1.2e-33
chr16	43578959	43579611	55.8078	2.65326	0.213167	12.4468	1.45e-35	1.25e-33
chr10	128972831	128973379	34.1456	3.46517	0.278442	12.4448	1.49e-35	1.29e-33
chr10	59938964	59939492	48.4192	3.29357	0.264675	12.4438	1.51e-35	1.3e-33
chr14	47186560	47186923	39.189	3.88705	0.31238	12.4433	1.52e-35	1.31e-33
chr9	15137950	15139217	47.9933	2.87671	0.231199	12.4426	1.53e-35	1.32e-33
chr16	49796972	49797511	30.5724	3.7921	0.304797	12.4414	1.56e-35	1.34e-33
chr10	128253507	128254261	37.1187	3.10886	0.249886	12.4411	1.56e-35	1.34e-33
chrX	136788823	136790335	45.586	2.78598	0.223926	12.4415	1.55e-35	1.34e-33
chr16	15360592	15361322	46.3604	4.33613	0.348538	12.4409	1.57e-35	1.35e-33
chr1	150168421	150168873	40.4425	3.6366	0.292326	12.4402	1.58e-35	1.36e-33
chr12	103382475	103382837	40.8451	2.93887	0.236276	12.4383	1.62e-35	1.39e-33
chr9	65541460	65542163	39.7895	3.21373	0.258413	12.4364	1.66e-35	1.42e-33
chr2	9666241	9666735	41.3171	3.54585	0.285156	12.4348	1.69e-35	1.45e-33
chr18	84935533	84936219	31.7172	4.33819	0.348907	12.4337	1.72e-35	1.47e-33
chr9	120507183	120508277	90.8489	3.29921	0.265369	12.4325	1.74e-35	1.49e-33
chr7	112055775	112056723	40.8103	3.7632	0.302703	12.432	1.75e-35	1.5e-33
chr11	98705923	98706519	37.8751	3.84437	0.309411	12.4248	1.92e-35	1.63e-33
chr12	107871834	107872543	37.4184	3.12898	0.251856	12.4237	1.94e-35	1.65e-33
chr11	121698511	121698948	26.8659	4.8801	0.392867	12.4217	1.99e-35	1.69e-33
chr13	73482479	73483373	45.8413	3.59157	0.289128	12.4221	1.98e-35	1.69e-33
chr9	41815676	41816472	39.8233	3.8363	0.308893	12.4195	2.05e-35	1.74e-33
chr7	67854061	67855006	153.001	2.75231	0.221615	12.4193	2.05e-35	1.74e-33
chr1	19420963	19421376	24.1	4.63966	0.373591	12.4191	2.06e-35	1.75e-33
chr9	52238966	52239641	58.4909	4.07008	0.327828	12.4153	2.16e-35	1.83e-33
chr13	91801300	91802220	49.0357	3.43386	0.276589	12.415	2.17e-35	1.83e-33
chr6	97924058	97924904	47.737	4.18576	0.337223	12.4125	2.24e-35	1.89e-33
chr5	86434832	86435260	53.4486	3.11578	0.25103	12.412	2.25e-35	1.9e-33
chr5	30215591	30216516	42.679	3.37751	0.272129	12.4114	2.27e-35	1.91e-33
chr5	148724494	148724999	52.3111	3.81187	0.307196	12.4086	2.35e-35	1.98e-33
chr15	73902808	73903427	35.1757	4.07516	0.328508	12.4051	2.45e-35	2.07e-33
chr13	33120454	33121177	41.8534	3.87639	0.312482	12.4052	2.45e-35	2.07e-33
chr5	53091218	53091776	50.4211	3.05774	0.246495	12.4049	2.46e-35	2.07e-33
chr2	60719698	60720683	88.3038	2.70489	0.218174	12.3979	2.68e-35	2.26e-33
chr7	84001638	84002139	33.357	3.50676	0.282932	12.3944	2.8e-35	2.36e-33
chr3	10017446	10018275	33.4009	3.68549	0.297375	12.3934	2.84e-35	2.38e-33
chr17	87851030	87852125	68.8099	3.1034	0.250407	12.3934	2.84e-35	2.38e-33
chr17	87405373	87406276	92.1149	2.31198	0.186558	12.3928	2.86e-35	2.4e-33
chr7	114103393	114104186	33.8978	3.928	0.316996	12.3913	2.91e-35	2.45e-33
chr17	24697854	24698759	110.896	3.12677	0.252348	12.3907	2.93e-35	2.46e-33
chr7	90022814	90023412	53.8482	2.96989	0.239698	12.3901	2.96e-35	2.48e-33
chr5	148802472	148804479	141.389	2.02902	0.163824	12.3854	3.14e-35	2.63e-33
chr17	87833791	87834584	51.6744	3.4448	0.278181	12.3833	3.22e-35	2.7e-33
chr11	100215382	100215858	36.9591	3.72519	0.300913	12.3796	3.37e-35	2.82e-33
chr7	119879032	119879615	32.2859	3.428	0.276989	12.3759	3.53e-35	2.95e-33
chr10	117522725	117523071	32.4092	3.10001	0.250486	12.376	3.53e-35	2.95e-33
chr6	145677384	145678265	107.075	3.53912	0.285974	12.3757	3.54e-35	2.96e-33
chr8	116201037	116201747	43.1088	3.98537	0.322093	12.3733	3.64e-35	3.04e-33
chr8	56070437	56071319	52.2075	3.77007	0.304707	12.3728	3.67e-35	3.06e-33
chr13	24993020	24993711	39.0408	3.23632	0.261579	12.3722	3.69e-35	3.08e-33
chr13	60097304	60098068	29.4066	3.6146	0.292172	12.3715	3.73e-35	3.11e-33
chr8	12073053	12074323	76.2123	3.55717	0.287529	12.3715	3.73e-35	3.11e-33
chr18	67210280	67211146	81.2826	2.63486	0.212979	12.3714	3.73e-35	3.11e-33
chr14	57295251	57295733	36.9593	4.08418	0.330155	12.3705	3.77e-35	3.14e-33
chr10	77206553	77207118	100.99	2.23339	0.180582	12.3677	3.91e-35	3.25e-33
chr13	52658352	52659895	112.208	2.27099	0.183669	12.3646	4.06e-35	3.37e-33
chr14	105664794	105665499	80.5785	3.35166	0.271187	12.3592	4.34e-35	3.6e-33
chr12	73811749	73812139	27.315	5.79962	0.469263	12.359	4.36e-35	3.61e-33
chr9	86446910	86448045	211.855	2.47563	0.200413	12.3526	4.71e-35	3.91e-33
chr9	31247347	31247771	23.4456	5.23277	0.423632	12.3522	4.74e-35	3.93e-33
chr17	75355495	75356341	46.9177	4.0747	0.32993	12.3502	4.86e-35	4.02e-33
chr1	130940259	130940652	22.4645	5.40706	0.438024	12.3442	5.23e-35	4.33e-33
chr3	50437953	50438598	36.1538	4.05793	0.328817	12.341	5.45e-35	4.5e-33
chr2	160067820	160068320	33.8554	3.69807	0.299687	12.3398	5.53e-35	4.56e-33
chr9	50543374	50543970	23.8791	4.17438	0.3383	12.3393	5.57e-35	4.59e-33
chr13	51042688	51043531	24.4778	4.45107	0.361011	12.3294	6.29e-35	5.18e-33
chr16	87612084	87612917	98.0842	2.4525	0.19896	12.3266	6.52e-35	5.36e-33
chr3	105054569	105055428	196.276	3.56033	0.288837	12.3264	6.53e-35	5.37e-33
chr11	105427300	105428123	89.0992	2.04014	0.165522	12.3255	6.61e-35	5.43e-33
chr11	8826565	8827110	48.4828	4.23281	0.343426	12.3252	6.62e-35	5.45e-33
chr2	13416814	13417536	35.046	4.53662	0.368081	12.3251	6.64e-35	5.46e-33
chr9	44552238	44552691	41.9112	3.09917	0.251519	12.3218	6.91e-35	5.68e-33
chr5	142794459	142795535	229.655	2.28282	0.185268	12.3217	6.92e-35	5.68e-33
chr14	120146847	120147702	40.4968	4.30377	0.349452	12.3158	7.45e-35	6.11e-33
chr16	22918532	22919174	46.021	3.6745	0.298408	12.3137	7.65e-35	6.27e-33
chr5	139014822	139015553	60.1595	2.70334	0.219541	12.3136	7.65e-35	6.27e-33
chr4	155280378	155280952	44.0964	2.85151	0.231588	12.3129	7.72e-35	6.32e-33
chrX	142464072	142464616	26.8608	3.63045	0.294874	12.3119	7.82e-35	6.4e-33
chr4	63740766	63741151	51.1197	2.56919	0.208711	12.3098	8.02e-35	6.56e-33
chr6	140591271	140591944	94.5633	2.20245	0.178974	12.306	8.41e-35	6.88e-33
chr5	105870958	105871253	27.965	4.3804	0.355977	12.3053	8.48e-35	6.93e-33
chr10	121173635	121174520	28.1998	3.93478	0.319799	12.3039	8.63e-35	7.04e-33
chr1	64434544	64435500	26.6398	3.58048	0.291081	12.3006	8.99e-35	7.32e-33
chr5	31581848	31582366	48.057	3.39078	0.27566	12.3006	8.99e-35	7.32e-33
chr13	5786623	5787487	35.0688	3.87872	0.315333	12.3004	9.01e-35	7.34e-33
chr8	126909263	126909942	119.739	2.83957	0.230864	12.2998	9.08e-35	7.39e-33
chr7	96510011	96511794	90.4573	2.0152	0.163884	12.2964	9.47e-35	7.7e-33
chr5	33109451	33109941	27.5661	4.7717	0.388232	12.2908	1.01e-34	8.24e-33
chr10	17787843	17788245	25.3321	5.63783	0.458714	12.2905	1.02e-34	8.27e-33
chr19	47232176	47233492	104.802	3.0671	0.249554	12.2903	1.02e-34	8.28e-33
chr13	60115048	60116199	101.035	2.85765	0.232546	12.2886	1.04e-34	8.46e-33
chr10	19226155	19227215	30.514	3.52468	0.28689	12.2858	1.08e-34	8.74e-33
chr3	61441275	61441928	48.8213	3.31681	0.269977	12.2855	1.08e-34	8.77e-33
chr12	107762896	107763340	34.5615	3.89985	0.31745	12.2849	1.09e-34	8.83e-33
chr1	152064761	152065246	87.3266	2.62753	0.213909	12.2834	1.11e-34	8.99e-33
chr19	16016134	16016815	54.8301	2.75486	0.224288	12.2827	1.12e-34	9.06e-33
chr12	17048623	17049449	33.6669	4.16628	0.339253	12.2808	1.15e-34	9.27e-33
chr2	103313795	103314249	56.8489	2.70562	0.220401	12.2759	1.22e-34	9.84e-33
chr9	41703056	41704039	41.2446	3.46275	0.282092	12.2752	1.23e-34	9.92e-33
chr9	32705574	32706417	130.245	1.91844	0.15629	12.2749	1.24e-34	9.95e-33
chr19	12029145	12029934	33.2626	4.01664	0.327333	12.2708	1.3e-34	1.05e-32
chr17	45340839	45341305	40.3033	3.91634	0.319159	12.2708	1.3e-34	1.05e-32
chr3	133319615	133320230	30.2683	3.81894	0.311235	12.2703	1.31e-34	1.05e-32
chr8	36004792	36006047	63.4378	2.5099	0.204573	12.269	1.33e-34	1.07e-32
chr14	57268214	57268851	43.1053	4.4228	0.360562	12.2664	1.37e-34	1.1e-32
chr3	38442462	38443031	38.4623	3.35718	0.273728	12.2647	1.4e-34	1.12e-32
chr4	102211538	102212169	25.6286	4.54153	0.370391	12.2615	1.46e-34	1.16e-32
chr4	109484601	109485023	36.8745	3.93083	0.320578	12.2617	1.45e-34	1.16e-32
chr10	39579139	39579628	27.8668	3.92897	0.320464	12.2603	1.48e-34	1.18e-32
chr13	52807554	52807984	33.0747	3.87042	0.315819	12.2552	1.58e-34	1.26e-32
chr10	7289360	7290253	36.454	3.35055	0.273451	12.2528	1.62e-34	1.29e-32
chr7	110665581	110666065	33.6141	4.55603	0.371875	12.2515	1.65e-34	1.31e-32
chr12	80228572	80229788	118.706	3.30472	0.269737	12.2517	1.65e-34	1.31e-32
chr11	63508206	63508596	22.9407	5.00085	0.408197	12.2511	1.66e-34	1.32e-32
chr19	34505135	34505872	33.2957	4.81045	0.392674	12.2505	1.67e-34	1.33e-32
chr8	70210453	70210926	72.8745	2.99824	0.24477	12.2492	1.7e-34	1.35e-32
chr13	44629962	44630570	55.4943	3.24069	0.264582	12.2483	1.72e-34	1.36e-32
chr11	69204693	69205315	33.2062	3.6413	0.297301	12.2478	1.73e-34	1.37e-32
chr13	111232434	111233046	76.4319	2.28927	0.186965	12.2444	1.8e-34	1.43e-32
chr2	103331455	103332222	44.8023	3.05824	0.249783	12.2436	1.82e-34	1.44e-32
chr11	79739031	79739722	91.9051	2.90068	0.236912	12.2437	1.82e-34	1.44e-32
chr3	101917469	101918833	93.3855	2.2882	0.186892	12.2435	1.82e-34	1.44e-32
chr19	28232449	28233664	29.3801	4.37075	0.357023	12.2422	1.85e-34	1.46e-32
chr13	99223152	99223980	30.8662	3.32117	0.27129	12.2421	1.85e-34	1.46e-32
chr17	84204848	84205481	26.049	4.16376	0.340167	12.2403	1.89e-34	1.5e-32
chr5	90689300	90690392	141.256	2.76944	0.22634	12.2357	2e-34	1.58e-32
chr6	131246961	131247610	28.8352	4.35183	0.355749	12.2329	2.07e-34	1.63e-32
chr3	147166560	147167267	61.5542	3.27651	0.267856	12.2323	2.09e-34	1.64e-32
chr16	92550183	92550592	32.0343	4.05264	0.331444	12.2272	2.22e-34	1.75e-32
chr8	92906527	92906966	34.549	4.34084	0.355046	12.2261	2.25e-34	1.77e-32
chr7	135653503	135653985	97.1184	2.07424	0.169669	12.2253	2.28e-34	1.79e-32
chr10	94088873	94089337	23.0247	4.14716	0.339297	12.2228	2.35e-34	1.85e-32
chr1	182059506	182060260	80.3272	3.00259	0.24566	12.2225	2.36e-34	1.85e-32
chr3	27070053	27070928	80.5617	2.74453	0.224544	12.2227	2.35e-34	1.85e-32
chr10	13826775	13827575	51.7114	3.14484	0.257432	12.2162	2.55e-34	1.99e-32
chr9	64845319	64846028	26.7794	3.94379	0.322886	12.2142	2.61e-34	2.04e-32
chr11	113729894	113730532	224.285	2.83559	0.232174	12.2132	2.64e-34	2.07e-32
chr2	164359007	164359483	32.9401	5.23901	0.429028	12.2113	2.7e-34	2.11e-32
chr9	52225681	52226364	73.0557	2.32011	0.190009	12.2105	2.73e-34	2.13e-32
chr8	64712516	64712984	45.5636	3.75929	0.307941	12.2078	2.82e-34	2.2e-32
chr10	85655824	85656803	40.5255	3.43955	0.281763	12.2072	2.84e-34	2.22e-32
chr7	144037639	144038703	79.6141	2.96339	0.242758	12.2071	2.85e-34	2.22e-32
chr5	110871632	110872375	30.9424	4.46167	0.365593	12.2039	2.96e-34	2.3e-32
chr9	70925108	70925574	86.2609	2.80842	0.230143	12.2029	3e-34	2.33e-32
chr12	100257750	100258204	37.042	4.60226	0.377204	12.201	3.07e-34	2.38e-32
chr5	144945046	144945723	65.3592	2.9346	0.240521	12.201	3.07e-34	2.38e-32
chr7	72691263	72692634	141.791	2.28673	0.187441	12.1997	3.12e-34	2.42e-32
chr12	81847072	81847674	38.7394	3.30822	0.271199	12.1985	3.17e-34	2.45e-32
chr11	121685537	121686580	68.5586	2.63522	0.216024	12.1987	3.16e-34	2.45e-32
chr15	101680094	101680688	28.5566	5.20298	0.426551	12.1978	3.19e-34	2.47e-32
chr4	111450904	111451955	72.8818	3.35106	0.274752	12.1967	3.24e-34	2.51e-32
chr10	77709163	77709711	40.3558	4.05123	0.332245	12.1935	3.37e-34	2.6e-32
chr16	26144490	26144971	41.4951	3.09325	0.253723	12.1915	3.45e-34	2.67e-32
chr17	49269004	49269550	37.6799	3.44555	0.282774	12.1848	3.75e-34	2.89e-32
chr1	164257146	164257748	60.5302	3.82935	0.31436	12.1814	3.9e-34	3.01e-32
chr13	31534465	31535038	39.9309	3.60751	0.29618	12.1801	3.97e-34	3.06e-32
chr9	117182177	117183351	99.7831	2.58189	0.212012	12.178	4.07e-34	3.13e-32
chr10	58890990	58891521	29.7006	3.21943	0.264373	12.1776	4.09e-34	3.15e-32
chr16	93833348	93834052	68.1594	2.554	0.209763	12.1756	4.19e-34	3.22e-32
chr14	31139504	31140206	37.9903	3.60173	0.295837	12.1747	4.24e-34	3.25e-32
chr10	121242434	121244095	221.782	3.19085	0.262151	12.1718	4.39e-34	3.37e-32
chr8	87073283	87073725	28.7464	4.4007	0.361562	12.1714	4.42e-34	3.38e-32
chr5	139052877	139054211	162.798	2.25331	0.185132	12.1714	4.42e-34	3.38e-32
chr9	122457759	122458747	158.464	2.12544	0.174627	12.1713	4.42e-34	3.39e-32
chr18	67554272	67554892	40.2736	3.23336	0.265679	12.1702	4.48e-34	3.43e-32
chr1	154170559	154170988	24.6276	5.56116	0.457023	12.1682	4.59e-34	3.51e-32
chr10	111529076	111529733	37.2493	3.59287	0.295291	12.1672	4.65e-34	3.55e-32
chr1	172519545	172520183	88.4798	2.34104	0.192429	12.1657	4.73e-34	3.61e-32
chr4	111424356	111425827	228.036	2.34931	0.193146	12.1634	4.87e-34	3.71e-32
chr10	21790958	21791368	41.099	3.68894	0.303306	12.1624	4.93e-34	3.75e-32
chr4	118445750	118447292	95.6913	2.04926	0.168489	12.1626	4.92e-34	3.75e-32
chr8	35728106	35728817	51.5394	3.05245	0.250986	12.1618	4.96e-34	3.78e-32
chr4	118517691	118518490	52.5966	2.93132	0.241037	12.1613	5e-34	3.8e-32
chr6	114347733	114348397	38.1917	3.93525	0.323595	12.161	5.01e-34	3.81e-32
chr6	59177894	59178567	44.2665	4.10837	0.337832	12.161	5.02e-34	3.82e-32
chr4	155582176	155582931	60.8838	3.70031	0.30429	12.1604	5.05e-34	3.84e-32
chr15	11744916	11746590	85.8688	2.45433	0.201882	12.1573	5.25e-34	3.99e-32
chr6	99946801	99947304	40.7407	3.37582	0.277701	12.1563	5.31e-34	4.03e-32
chr10	37223125	37223667	22.9776	4.4047	0.362502	12.1508	5.68e-34	4.3e-32
chr4	41065285	41066228	180.154	2.15765	0.17758	12.1503	5.72e-34	4.33e-32
chr9	96783246	96783656	31.5573	3.68366	0.303182	12.15	5.74e-34	4.34e-32
chr13	101540371	101541320	65.4979	2.80757	0.231084	12.1496	5.77e-34	4.37e-32
chr4	141181965	141182451	23.4177	4.57153	0.376293	12.1489	5.82e-34	4.4e-32
chr3	121650031	121650870	91.2731	2.45894	0.202403	12.1487	5.83e-34	4.41e-32
chr1	176818654	176819122	53.0912	3.08046	0.253626	12.1457	6.05e-34	4.57e-32
chr10	127596555	127597248	29.15	3.26302	0.268663	12.1454	6.07e-34	4.58e-32
chr12	109390696	109391523	39.4136	3.72771	0.306958	12.144	6.17e-34	4.65e-32
chr17	87206741	87207647	52.9331	3.97141	0.327036	12.1437	6.2e-34	4.67e-32
chr10	52419326	52419758	37.1268	3.14684	0.259145	12.1432	6.24e-34	4.7e-32
chr1	88122815	88123172	21.4646	4.62019	0.380499	12.1425	6.29e-34	4.74e-32
chr4	141365766	141366377	63.9847	2.77527	0.228615	12.1395	6.53e-34	4.91e-32
chr14	79186723	79187501	27.5715	4.14415	0.341395	12.1389	6.57e-34	4.95e-32
chr5	103627540	103628027	43.1271	3.49338	0.287858	12.1358	6.83e-34	5.13e-32
chr18	21224326	21225133	47.3881	3.86378	0.3184	12.135	6.89e-34	5.18e-32
chr3	146567477	146568936	301.308	2.81238	0.231775	12.1341	6.97e-34	5.23e-32
chr14	72834942	72835791	39.2283	3.96572	0.326877	12.1321	7.14e-34	5.36e-32
chr10	85420651	85421457	40.5853	3.14943	0.25965	12.1295	7.37e-34	5.53e-32
chr11	94369030	94369425	20.429	4.33	0.35701	12.1285	7.46e-34	5.59e-32
chr2	122306143	122306663	55.1132	3.38418	0.279024	12.1286	7.45e-34	5.59e-32
chr11	82139360	82140053	24.7861	4.56189	0.376221	12.1256	7.73e-34	5.79e-32
chr3	109051788	109052633	91.6054	3.11365	0.256799	12.1248	7.8e-34	5.84e-32
chr3	103600839	103601796	76.7308	2.32627	0.191866	12.1244	7.84e-34	5.86e-32
chr9	58275025	58276137	162.234	2.28329	0.188321	12.1245	7.84e-34	5.86e-32
chr7	88206959	88207955	31.7442	3.84676	0.317298	12.1235	7.93e-34	5.93e-32
chr7	113443301	113443984	48.6079	3.84079	0.316881	12.1206	8.22e-34	6.13e-32
chr1	131746977	131748230	208.618	2.80877	0.231806	12.1169	8.59e-34	6.41e-32
chr11	59409280	59409916	31.8034	3.2398	0.267403	12.1158	8.71e-34	6.5e-32
chr7	110948425	110949057	30.2205	3.64588	0.300928	12.1155	8.75e-34	6.52e-32
chr8	79581990	79582704	42.4366	2.90016	0.239413	12.1136	8.95e-34	6.67e-32
chr12	70757865	70758577	36.3662	4.05936	0.335158	12.1118	9.15e-34	6.81e-32
chr5	107448765	107449248	39.6405	4.75098	0.392269	12.1115	9.17e-34	6.82e-32
chr15	36852227	36852964	112.245	2.06389	0.170407	12.1116	9.17e-34	6.82e-32
chr8	31436065	31437131	39.2017	3.41443	0.282014	12.1073	9.66e-34	7.18e-32
chr12	108842619	108843069	31.4748	4.12881	0.34104	12.1066	9.75e-34	7.24e-32
chr18	89486287	89486927	54.6542	3.64769	0.301309	12.1061	9.8e-34	7.27e-32
chr14	46790753	46791133	36.9047	4.48715	0.370663	12.1057	9.85e-34	7.3e-32
chr2	137654289	137655317	43.2784	3.54501	0.292842	12.1056	9.87e-34	7.32e-32
chr5	123083207	123084040	93.0024	3.2678	0.269966	12.1045	1e-33	7.41e-32
chr18	60492183	60492581	32.5403	4.62023	0.381764	12.1023	1.03e-33	7.6e-32
chr12	108764177	108764553	41.5348	2.78935	0.230486	12.102	1.03e-33	7.63e-32
chr6	39297067	39297485	37.7925	3.9453	0.326041	12.1006	1.05e-33	7.76e-32
chr14	75458945	75459854	54.4987	2.6558	0.219535	12.0974	1.09e-33	8.06e-32
chr3	129936556	129936954	37.0422	3.16402	0.261575	12.096	1.11e-33	8.19e-32
chr5	66105934	66106919	83.528	2.05777	0.170123	12.0958	1.11e-33	8.22e-32
chr12	95599234	95599929	31.0121	3.87514	0.320491	12.0913	1.17e-33	8.68e-32
chr6	146933128	146934004	31.3913	3.37822	0.279423	12.09	1.19e-33	8.81e-32
chr16	44225567	44226707	151.9	2.51997	0.208445	12.0894	1.2e-33	8.87e-32
chr12	95469918	95470477	33.1926	3.87302	0.320373	12.0891	1.21e-33	8.9e-32
chr18	32342683	32343471	34.3342	4.16337	0.34446	12.0867	1.24e-33	9.16e-32
chr16	49357843	49358791	32.7178	3.41976	0.282954	12.0859	1.25e-33	9.24e-32
chr15	98682640	98683722	54.6758	3.25062	0.268974	12.0853	1.26e-33	9.31e-32
chr7	132789481	132789842	47.4146	2.80905	0.232451	12.0845	1.28e-33	9.39e-32
chr1	164502987	164503865	142	2.29114	0.189617	12.0829	1.3e-33	9.57e-32
chr2	103200197	103200993	31.3489	3.48916	0.288808	12.0812	1.33e-33	9.76e-32
chr2	5613653	5614352	105.868	2.56976	0.212715	12.0808	1.33e-33	9.81e-32
chr2	120200785	120201223	27.137	3.93084	0.325453	12.078	1.38e-33	1.01e-31
chr4	11895989	11896751	60.2346	2.77619	0.229892	12.0761	1.41e-33	1.04e-31
chr1	173420346	173420754	81.5739	3.81769	0.316171	12.0748	1.44e-33	1.05e-31
chr1	178291522	178292144	41.9651	3.57263	0.295864	12.0753	1.43e-33	1.05e-31
chr3	92012958	92013895	56.2148	2.96679	0.245729	12.0734	1.46e-33	1.07e-31
chr5	100077511	100078082	62.5888	2.43983	0.20208	12.0736	1.46e-33	1.07e-31
chr8	34174722	34175306	48.598	4.21856	0.349424	12.0729	1.47e-33	1.08e-31
chr11	5859804	5860513	42.5571	4.01584	0.332671	12.0715	1.49e-33	1.09e-31
chr6	66940659	66941567	106.369	2.82485	0.234001	12.072	1.49e-33	1.09e-31
chr1	160263008	160264388	309.178	1.83648	0.152131	12.0717	1.49e-33	1.09e-31
chr2	52583061	52583783	25.2546	4.68557	0.388179	12.0706	1.51e-33	1.1e-31
chr9	55940833	55941525	27.9514	4.25893	0.352923	12.0676	1.57e-33	1.14e-31
chr11	113268820	113269428	65.8865	2.34875	0.194632	12.0676	1.57e-33	1.14e-31
chr14	37111379	37111721	29.4802	4.44768	0.368583	12.067	1.58e-33	1.15e-31
chr13	24923635	24924361	86.7045	3.09652	0.256695	12.063	1.66e-33	1.21e-31
chr2	141267983	141268452	89.6485	2.73002	0.226345	12.0613	1.69e-33	1.23e-31
chr17	88131948	88133549	107.478	3.34474	0.277328	12.0606	1.71e-33	1.24e-31
chr8	111658644	111659576	210.649	2.40147	0.199129	12.0598	1.72e-33	1.25e-31
chr11	83587425	83588371	25.8476	3.66072	0.303553	12.0596	1.73e-33	1.26e-31
chr4	56610044	56610832	131.751	2.87373	0.238292	12.0597	1.72e-33	1.26e-31
chr19	58072350	58073271	39.239	2.82011	0.23389	12.0575	1.77e-33	1.29e-31
chr11	120897962	120898660	28.5734	3.91892	0.32504	12.0567	1.79e-33	1.3e-31
chr5	114846899	114847812	70.4968	2.93704	0.243615	12.056	1.8e-33	1.31e-31
chr7	135651111	135651478	81.9183	2.32988	0.193255	12.056	1.8e-33	1.31e-31
chr12	73955966	73956676	81.3656	3.6308	0.301198	12.0545	1.84e-33	1.33e-31
chr5	67842290	67842711	73.0535	2.53305	0.210136	12.0543	1.84e-33	1.34e-31
chr9	41660434	41661179	24.6381	4.14416	0.343836	12.0527	1.88e-33	1.36e-31
chr14	37109651	37110366	70.7738	3.01004	0.24976	12.0517	1.9e-33	1.38e-31
chr2	4928867	4929639	25.5585	3.71607	0.308361	12.051	1.92e-33	1.39e-31
chr10	119444556	119445131	69.0292	3.38112	0.280573	12.0508	1.92e-33	1.39e-31
chr10	19563336	19564133	29.8036	3.49522	0.290119	12.0475	2e-33	1.45e-31
chr16	97288578	97289150	35.4066	3.63367	0.30163	12.0468	2.02e-33	1.46e-31
chr14	54108274	54109235	70.3995	2.72221	0.226033	12.0435	2.1e-33	1.52e-31
chr3	103801485	103802607	144.287	1.97543	0.16403	12.0431	2.11e-33	1.52e-31
chr9	92254949	92255637	27.6304	3.64167	0.302463	12.0401	2.19e-33	1.58e-31
chr17	46063210	46064278	60.6625	2.58159	0.214415	12.0402	2.19e-33	1.58e-31
chr3	102156775	102157176	30.8995	3.9124	0.324967	12.0394	2.21e-33	1.59e-31
chr17	73948003	73948518	73.3468	2.05271	0.17052	12.038	2.24e-33	1.62e-31
chr1	165615014	165616301	56.835	3.39485	0.282027	12.0373	2.26e-33	1.63e-31
chr16	32249410	32249928	38.474	3.63401	0.301912	12.0366	2.28e-33	1.64e-31
chr9	53695627	53696449	30.8203	4.64416	0.385861	12.0358	2.3e-33	1.66e-31
chr19	21031809	21032441	38.8977	3.99638	0.332068	12.0348	2.33e-33	1.68e-31
chr7	100157482	100158141	47.4267	3.80592	0.316322	12.0318	2.42e-33	1.74e-31
chr13	36213997	36214602	45.6149	3.32567	0.276412	12.0316	2.43e-33	1.74e-31
chr3	142391454	142391865	64.0043	2.52124	0.209567	12.0307	2.45e-33	1.76e-31
chr5	90612076	90613103	119.747	1.93584	0.160918	12.03	2.47e-33	1.77e-31
chrX	85827675	85828728	35.381	4.19013	0.348319	12.0296	2.48e-33	1.78e-31
chr17	73817669	73818545	50.3245	3.27521	0.272271	12.0292	2.49e-33	1.79e-31
chr17	75255959	75256354	28.7949	4.83032	0.40163	12.0268	2.57e-33	1.84e-31
chr13	63999203	63999916	53.1112	3.30879	0.275126	12.0264	2.58e-33	1.85e-31
chr12	69743780	69744577	101.947	2.65817	0.221043	12.0255	2.61e-33	1.87e-31
chr16	93084193	93084976	26.2036	4.92974	0.409969	12.0247	2.64e-33	1.89e-31
chr13	110874971	110875452	23.3091	4.18712	0.348271	12.0226	2.7e-33	1.93e-31
chr10	88728106	88728605	43.8573	3.275	0.272417	12.022	2.72e-33	1.95e-31
chr3	116193093	116193435	21.9033	4.72114	0.392752	12.0206	2.77e-33	1.98e-31
chr5	91839038	91839770	28.585	3.76042	0.312838	12.0204	2.78e-33	1.98e-31
chr17	43137906	43139388	156.614	3.01749	0.251065	12.0188	2.83e-33	2.02e-31
chr11	78950016	78950977	31.1625	3.38701	0.281819	12.0184	2.85e-33	2.03e-31
chr1	192692874	192693499	30.4425	4.23338	0.352329	12.0154	2.95e-33	2.1e-31
chr2	72442707	72443244	60.7254	2.99819	0.249537	12.015	2.96e-33	2.11e-31
chr9	59153927	59154759	28.1398	3.70864	0.30868	12.0145	2.98e-33	2.12e-31
chr16	56808705	56809368	114.466	2.68618	0.223605	12.0131	3.03e-33	2.16e-31
chr4	106094544	106095391	59.9201	2.63106	0.219026	12.0125	3.05e-33	2.17e-31
chr8	46840650	46841172	29.2169	3.68892	0.307183	12.0089	3.19e-33	2.27e-31
chr4	117117964	117118385	43.1584	3.41787	0.284618	12.0086	3.2e-33	2.27e-31
chr10	82975640	82976329	43.0637	2.72836	0.227193	12.009	3.19e-33	2.27e-31
chr1	100185248	100185973	25.4235	4.49644	0.374445	12.0083	3.21e-33	2.28e-31
chr12	102089844	102090801	29.4	3.20635	0.267058	12.0062	3.3e-33	2.34e-31
chr5	105866112	105866641	33.0652	3.77039	0.314073	12.0048	3.35e-33	2.38e-31
chr3	105396832	105397923	41.4564	2.74827	0.228929	12.0049	3.35e-33	2.38e-31
chr1	135803890	135804551	47.2022	3.15529	0.262846	12.0043	3.37e-33	2.39e-31
chr14	70028959	70029361	96.1523	2.01917	0.168212	12.0037	3.4e-33	2.41e-31
chr2	137795942	137796793	25.4793	3.8091	0.317339	12.0033	3.42e-33	2.42e-31
chr12	99059478	99059948	24.6093	4.1631	0.346839	12.003	3.43e-33	2.43e-31
chr7	141058522	141058948	41.1135	3.55468	0.296167	12.0023	3.46e-33	2.45e-31
chr2	173266274	173267193	270.468	1.6334	0.136096	12.0018	3.47e-33	2.46e-31
chr5	113164338	113165824	269.41	1.56371	0.130294	12.0014	3.49e-33	2.47e-31
chr11	85268495	85268973	31.2889	4.27564	0.356319	11.9995	3.58e-33	2.53e-31
chr13	37543753	37544174	34.1761	3.18037	0.265047	11.9993	3.58e-33	2.53e-31
chr8	32202921	32203685	124.511	3.3576	0.279902	11.9957	3.74e-33	2.64e-31
chr17	83085953	83086604	36.7546	4.53514	0.378085	11.995	3.77e-33	2.66e-31
chr8	128212179	128212918	28.1231	3.45687	0.288274	11.9916	3.93e-33	2.77e-31
chr6	6591370	6592576	91.6968	2.3741	0.197987	11.9912	3.95e-33	2.78e-31
chr9	70371624	70372276	30.6242	3.3412	0.278672	11.9897	4.02e-33	2.83e-31
chr8	117683774	117684840	65.23	2.83137	0.236169	11.9887	4.07e-33	2.86e-31
chr11	86652356	86653054	27.9289	4.30847	0.359384	11.9885	4.08e-33	2.87e-31
chr10	78342009	78343049	53.5861	3.91524	0.326612	11.9875	4.13e-33	2.91e-31
chr17	86271317	86272289	45.8112	3.69882	0.308566	11.9871	4.15e-33	2.92e-31
chr16	36276798	36277329	52.4479	2.71268	0.226307	11.9867	4.17e-33	2.93e-31
chr10	85447873	85448451	52.2072	3.4894	0.291147	11.985	4.26e-33	2.99e-31
chr16	92552850	92553357	33.0105	3.28541	0.274189	11.9823	4.4e-33	3.08e-31
chr5	146857526	146858110	46.8734	3.19606	0.266733	11.9822	4.4e-33	3.09e-31
chr2	140962385	140963103	35.7371	4.45952	0.372202	11.9814	4.45e-33	3.11e-31
chr1	64195353	64195734	23.2218	5.07171	0.423336	11.9803	4.5e-33	3.15e-31
chr1	172711914	172712601	33.884	3.07147	0.256382	11.9801	4.52e-33	3.16e-31
chr12	54369012	54370325	112.947	2.59423	0.216565	11.979	4.58e-33	3.2e-31
chr4	47313933	47314753	36.4524	3.49278	0.291626	11.9769	4.69e-33	3.28e-31
chr12	103253281	103254088	34.3516	4.04715	0.337944	11.9758	4.76e-33	3.32e-31
chr4	8509990	8510874	162.112	2.6355	0.220084	11.975	4.81e-33	3.36e-31
chr8	91488576	91489281	78.2744	2.55477	0.213348	11.9747	4.82e-33	3.37e-31
chr4	117932997	117933623	67.546	2.58263	0.215687	11.9739	4.87e-33	3.39e-31
chr7	118990256	118990943	59.6776	3.32405	0.277615	11.9736	4.89e-33	3.41e-31
chr6	94545421	94546187	69.6475	2.46636	0.206016	11.9717	5e-33	3.48e-31
chr6	114407015	114407455	55.6646	3.90199	0.325982	11.97	5.1e-33	3.55e-31
chr18	32347391	32348078	59.3401	3.47535	0.29035	11.9695	5.13e-33	3.57e-31
chr15	58021353	58021841	87.1368	2.83514	0.23687	11.9692	5.15e-33	3.58e-31
chr5	147086543	147087003	82.7963	2.65372	0.221726	11.9685	5.2e-33	3.61e-31
chr2	124848642	124849256	27.2159	3.98882	0.333334	11.9664	5.33e-33	3.7e-31
chr5	96029854	96030548	46.477	4.46155	0.372881	11.9651	5.42e-33	3.76e-31
chr11	82116578	82117618	40.5171	3.32294	0.277727	11.9648	5.44e-33	3.77e-31
chr12	85129452	85130013	31.958	5.59202	0.467422	11.9635	5.52e-33	3.82e-31
chr2	90497626	90498160	37.1119	3.25619	0.272177	11.9635	5.52e-33	3.82e-31
chr16	92896663	92897657	64.4363	3.39913	0.284136	11.963	5.55e-33	3.84e-31
chr5	143277328	143278122	47.5205	3.01555	0.252103	11.9616	5.65e-33	3.91e-31
chr4	104917978	104918527	45.5402	3.14835	0.26321	11.9614	5.66e-33	3.92e-31
chr19	12523220	12523806	31.4827	4.14234	0.346404	11.9581	5.89e-33	4.07e-31
chr10	24972731	24973883	98.0207	2.87701	0.240624	11.9565	6.01e-33	4.15e-31
chr4	97860815	97861277	62.4555	2.92766	0.244879	11.9555	6.07e-33	4.19e-31
chr4	120066801	120067781	91.2574	2.30565	0.192902	11.9524	6.31e-33	4.35e-31
chr16	85061640	85062268	31.7117	4.05272	0.339096	11.9515	6.37e-33	4.39e-31
chr2	72750285	72750887	28.6041	3.53802	0.296044	11.951	6.42e-33	4.42e-31
chr9	102637101	102638250	52.8598	2.47704	0.207313	11.9483	6.63e-33	4.56e-31
chr5	128660336	128660796	23.3275	4.30158	0.360133	11.9444	6.94e-33	4.77e-31
chr10	17759864	17760649	43.7048	3.71242	0.310814	11.9442	6.96e-33	4.78e-31
chr15	75329422	75330601	41.9866	4.30278	0.36025	11.9439	6.99e-33	4.79e-31
chr15	59026310	59027132	44.4354	2.98699	0.25013	11.9418	7.17e-33	4.91e-31
chr12	115003299	115003999	28.6109	5.19948	0.435485	11.9395	7.37e-33	5.04e-31
chr11	117946386	117946724	22.744	4.75791	0.398587	11.9369	7.6e-33	5.2e-31
chr1	157075043	157075413	69.5259	2.90294	0.243215	11.9357	7.71e-33	5.27e-31
chr10	123198261	123198750	28.9974	3.83854	0.321607	11.9355	7.73e-33	5.28e-31
chr6	114473037	114474283	62.4697	3.22222	0.26999	11.9346	7.82e-33	5.34e-31
chr5	17656395	17657554	51.0012	2.35446	0.197287	11.9342	7.85e-33	5.36e-31
chr7	118590859	118591463	26.1388	3.72231	0.311969	11.9317	8.09e-33	5.52e-31
chr7	98391220	98392123	63.7636	3.21461	0.2695	11.9281	8.45e-33	5.77e-31
chr2	128145449	128145957	29.1314	3.30399	0.277024	11.9267	8.59e-33	5.85e-31
chr9	55296090	55296852	92.7998	2.76616	0.231994	11.9234	8.94e-33	6.08e-31
chr6	86156685	86158084	246.223	1.84423	0.154679	11.923	8.98e-33	6.11e-31
chr3	154880185	154881079	74.1216	2.74224	0.23001	11.9223	9.06e-33	6.16e-31
chr8	106004524	106005117	30.7325	5.05083	0.423654	11.9221	9.08e-33	6.18e-31
chr10	83328209	83329345	117.284	2.2154	0.185848	11.9205	9.25e-33	6.29e-31
chr5	107922763	107923360	33.4984	4.10863	0.34478	11.9167	9.69e-33	6.58e-31
chr17	73989605	73990323	56.5822	3.43835	0.288545	11.9161	9.75e-33	6.62e-31
chr10	38883311	38884070	36.3011	3.62803	0.304491	11.9151	9.88e-33	6.7e-31
chr12	95447559	95448127	25.9941	5.11272	0.429143	11.9138	1e-32	6.81e-31
chr11	94546380	94546941	43.6964	2.99494	0.251411	11.9125	1.02e-32	6.91e-31
chr17	75199247	75200170	38.2967	3.98118	0.334261	11.9104	1.04e-32	7.08e-31
chr5	34995461	34996072	80.0778	2.70771	0.227344	11.9102	1.05e-32	7.1e-31
chr6	128282109	128282714	70.7013	3.13409	0.263204	11.9075	1.08e-32	7.31e-31
chr2	153013685	153014528	76.7786	3.14504	0.264191	11.9044	1.12e-32	7.58e-31
chr15	8765300	8766160	38.5359	4.11798	0.345931	11.9041	1.13e-32	7.61e-31
chr15	59822679	59823809	92.6975	2.96485	0.249066	11.9039	1.13e-32	7.63e-31
chr10	116725012	116725572	31.2841	3.70679	0.311425	11.9027	1.15e-32	7.73e-31
chr11	79793320	79793755	59.2978	2.65277	0.222879	11.9023	1.15e-32	7.76e-31
chr15	58999088	58999965	93.8287	3.86099	0.324402	11.9019	1.16e-32	7.8e-31
chr1	165190617	165191124	42.0168	3.09636	0.260157	11.9019	1.16e-32	7.8e-31
chr2	141463920	141464994	37.9978	4.30611	0.36186	11.8999	1.18e-32	7.98e-31
chr7	64011602	64012460	121.607	2.73759	0.230068	11.899	1.2e-32	8.07e-31
chr12	16392859	16393231	28.5814	4.04853	0.340245	11.8989	1.2e-32	8.08e-31
chr11	86581264	86581749	73.1193	3.78136	0.317805	11.8984	1.21e-32	8.13e-31
chr1	164506747	164507292	42.7658	4.11116	0.345543	11.8977	1.22e-32	8.19e-31
chr18	50055899	50056449	68.3277	2.35977	0.198342	11.8975	1.22e-32	8.21e-31
chr8	24518406	24518974	38.9388	3.39592	0.285507	11.8943	1.27e-32	8.52e-31
chr4	141993435	141994568	59.0392	3.41862	0.287474	11.892	1.3e-32	8.75e-31
chr15	81086456	81087479	60.0957	2.958	0.248778	11.8901	1.33e-32	8.95e-31
chr1	192473044	192473676	27.3813	4.38111	0.368533	11.888	1.37e-32	9.17e-31
chr7	80059262	80060282	157.597	1.68634	0.141853	11.8879	1.37e-32	9.18e-31
chr4	88117871	88118637	51.9574	3.00583	0.252859	11.8874	1.38e-32	9.23e-31
chr12	87434489	87435667	54.1804	3.46386	0.291413	11.8864	1.39e-32	9.33e-31
chr2	152784446	152785117	31.113	4.13618	0.348039	11.8843	1.43e-32	9.57e-31
chr4	138342975	138343596	36.8442	3.22919	0.271752	11.8829	1.45e-32	9.73e-31
chr7	135654388	135654643	64.1687	2.94075	0.247481	11.8827	1.46e-32	9.74e-31
chr13	5302095	5302884	99.4252	2.17912	0.183401	11.8817	1.47e-32	9.86e-31
chr5	67393824	67394471	58.0956	2.96247	0.249335	11.8815	1.48e-32	9.88e-31
chr14	66235059	66235997	42.3286	4.17139	0.351145	11.8794	1.51e-32	1.01e-30
chr11	83920087	83920747	28.2221	3.49264	0.294106	11.8754	1.59e-32	1.06e-30
chr8	33802992	33803799	34.9233	3.92021	0.330167	11.8734	1.63e-32	1.09e-30
chr2	118252159	118252454	29.5767	3.20361	0.269823	11.873	1.63e-32	1.09e-30
chr15	61546592	61547138	25.9478	5.24644	0.442043	11.8686	1.72e-32	1.15e-30
chr1	30740848	30741661	33.1611	2.95576	0.249096	11.866	1.78e-32	1.18e-30
chr1	107052087	107052715	26.1384	4.12367	0.347551	11.8649	1.8e-32	1.2e-30
chr16	74611004	74611931	51.2843	3.23862	0.272963	11.8647	1.81e-32	1.2e-30
chr3	145267935	145268615	69.9242	3.00507	0.253275	11.8649	1.8e-32	1.2e-30
chr5	53051676	53052107	22.1412	3.88431	0.327424	11.8633	1.84e-32	1.22e-30
chr6	53706680	53707305	53.2349	3.70266	0.312156	11.8616	1.87e-32	1.24e-30
chr15	100245788	100246458	30.9939	4.1649	0.351169	11.8601	1.91e-32	1.26e-30
chr6	128298326	128298788	47.6696	3.062	0.258193	11.8593	1.92e-32	1.28e-30
chr4	59457615	59458412	94.3706	1.93756	0.163392	11.8584	1.95e-32	1.29e-30
chr2	169629843	169630336	33.4455	3.50893	0.295915	11.8579	1.96e-32	1.3e-30
chr6	25238918	25239721	27.7806	4.86866	0.410613	11.857	1.98e-32	1.31e-30
chr1	130918325	130919362	34.9016	3.83846	0.323731	11.8569	1.98e-32	1.31e-30
chr8	77763973	77764598	25.2221	4.42531	0.373244	11.8563	1.99e-32	1.32e-30
chr7	132401977	132403111	108.109	1.82427	0.153862	11.8565	1.99e-32	1.32e-30
chr10	31352921	31353427	39.3322	4.48045	0.377936	11.8551	2.03e-32	1.34e-30
chr9	46036831	46037377	60.5781	3.33176	0.28107	11.8538	2.06e-32	1.36e-30
chr11	51431201	51431896	87.6691	2.20569	0.186114	11.8513	2.12e-32	1.4e-30
chr2	17627155	17627885	83.5502	2.53779	0.214221	11.8466	2.24e-32	1.48e-30
chr13	116951354	116951844	57.1379	2.88409	0.243522	11.8432	2.33e-32	1.53e-30
chr5	99270891	99272335	152.056	1.6388	0.138387	11.8422	2.36e-32	1.55e-30
chr8	120338527	120339106	61.8791	2.91124	0.245874	11.8404	2.41e-32	1.58e-30
chr11	98068040	98068831	40.9151	3.74743	0.3165	11.8402	2.42e-32	1.59e-30
chr3	102694676	102695256	28.3131	3.34215	0.282273	11.8401	2.42e-32	1.59e-30
chr15	37266658	37267046	49.7188	2.57442	0.217457	11.8387	2.46e-32	1.62e-30
chr1	52639008	52639486	26.0967	3.90963	0.330298	11.8367	2.52e-32	1.65e-30
chr4	99673552	99674344	68.4646	3.76022	0.317691	11.8361	2.54e-32	1.66e-30
chr7	95349860	95350945	53.4102	3.39367	0.286773	11.834	2.6e-32	1.7e-30
chr9	50681648	50682299	22.257	3.75988	0.317721	11.8339	2.61e-32	1.71e-30
chr2	142508416	142509405	71.62	3.86273	0.326471	11.8318	2.67e-32	1.75e-30
chr4	150447519	150448054	71.0455	3.27989	0.277235	11.8307	2.71e-32	1.77e-30
chr4	40794242	40794759	33.219	3.11293	0.263121	11.8308	2.71e-32	1.77e-30
chr8	106737917	106738284	48.2559	3.98188	0.336616	11.8292	2.76e-32	1.8e-30
chr8	79451887	79452617	59.5598	2.8657	0.242265	11.8288	2.77e-32	1.81e-30
chr14	57236335	57237111	73.5906	3.59872	0.304258	11.8279	2.8e-32	1.83e-30
chr8	34190005	34190535	26.7845	4.60807	0.389616	11.8272	2.82e-32	1.84e-30
chr3	157921152	157921720	24.5237	3.87605	0.327768	11.8256	2.88e-32	1.88e-30
chr2	77056995	77057658	33.9795	3.74513	0.316722	11.8247	2.91e-32	1.9e-30
chr8	109650404	109651314	98.6256	1.74934	0.147956	11.8234	2.96e-32	1.92e-30
chr9	72235850	72236785	37.4048	3.93955	0.333284	11.8204	3.06e-32	1.99e-30
chr10	82952576	82953792	57.306	2.64814	0.224053	11.8192	3.11e-32	2.02e-30
chr6	120237851	120238429	53.8909	2.35429	0.199203	11.8186	3.13e-32	2.03e-30
chr6	51437633	51438081	47.8125	2.86056	0.242088	11.8162	3.22e-32	2.09e-30
chr2	170826646	170827628	112.102	1.80019	0.152367	11.8148	3.27e-32	2.12e-30
chr17	6824515	6824941	30.3184	3.78811	0.320634	11.8145	3.29e-32	2.13e-30
chr18	62203622	62204345	78.3035	2.51383	0.212812	11.8124	3.37e-32	2.19e-30
chr2	11675866	11676792	35.2116	3.55119	0.300675	11.8107	3.44e-32	2.23e-30
chr14	37116902	37117511	50.7115	4.38296	0.371143	11.8094	3.49e-32	2.26e-30
chr8	116673733	116674901	114.404	2.6222	0.22204	11.8096	3.48e-32	2.26e-30
chr6	140362434	140362939	61.0596	2.66842	0.22597	11.8087	3.52e-32	2.28e-30
chr9	60217721	60218939	44.2992	2.97716	0.252142	11.8075	3.57e-32	2.31e-30
chr9	45959638	45960179	43.824	2.84309	0.240793	11.8072	3.58e-32	2.32e-30
chr1	194723877	194724436	63.8656	2.63871	0.223481	11.8073	3.58e-32	2.32e-30
chr1	43124722	43125451	30.7405	3.14677	0.266536	11.8062	3.63e-32	2.35e-30
chr10	111061988	111063306	33.8355	3.16468	0.268075	11.8052	3.67e-32	2.37e-30
chr5	31581228	31581665	34.1612	4.88204	0.413586	11.8042	3.71e-32	2.4e-30
chr12	17040520	17040951	39.3427	3.75644	0.318227	11.8043	3.71e-32	2.4e-30
chr17	73031605	73032281	84.3851	2.46933	0.209216	11.8028	3.78e-32	2.44e-30
chr16	29173241	29173612	28.8117	4.11783	0.348918	11.8017	3.83e-32	2.47e-30
chr10	26877180	26877790	49.1706	3.67065	0.311039	11.8012	3.85e-32	2.48e-30
chr4	100773876	100774272	30.8828	3.36921	0.285562	11.7985	3.97e-32	2.56e-30
chr7	72444178	72444494	21.0056	4.651	0.394231	11.7976	4.01e-32	2.59e-30
chr5	132409812	132410837	78.9495	3.24499	0.275076	11.7967	4.06e-32	2.62e-30
chr17	46050825	46051907	218.933	1.89869	0.160958	11.7962	4.09e-32	2.63e-30
chr15	90666715	90667370	146.415	2.88388	0.244485	11.7957	4.11e-32	2.65e-30
chr6	71074693	71075639	28.8215	3.4643	0.293713	11.7948	4.15e-32	2.67e-30
chr19	34043038	34043433	25.173	4.44093	0.376575	11.7929	4.24e-32	2.73e-30
chr2	136618112	136618675	50.1615	4.19934	0.356084	11.7931	4.24e-32	2.73e-30
chr16	4276085	4276858	31.9519	3.79792	0.322114	11.7906	4.36e-32	2.8e-30
chr12	117667175	117667643	33.3602	3.22547	0.27362	11.7882	4.49e-32	2.89e-30
chr2	158510484	158511202	93.1618	2.85409	0.24213	11.7874	4.53e-32	2.91e-30
chr15	80350015	80351219	112.684	3.41037	0.289355	11.7861	4.6e-32	2.95e-30
chr13	81177654	81178153	27.1218	3.98485	0.338121	11.7853	4.65e-32	2.98e-30
chr11	55371898	55372577	36.1158	3.04834	0.258711	11.7828	4.79e-32	3.06e-30
chr10	8875151	8875667	81.1913	3.13875	0.266403	11.782	4.84e-32	3.09e-30
chr16	24184789	24185305	30.102	3.50217	0.297265	11.7813	4.87e-32	3.12e-30
chr9	57329722	57330250	22.5656	4.58166	0.388976	11.7788	5.02e-32	3.21e-30
chr3	152151723	152152612	244.595	1.58831	0.134853	11.7781	5.06e-32	3.23e-30
chr19	4058899	4059913	98.3875	2.89434	0.245743	11.7779	5.07e-32	3.24e-30
chr4	115767614	115768392	26.3469	4.88964	0.415215	11.7762	5.18e-32	3.3e-30
chr2	75391584	75392443	52.1908	3.67343	0.311946	11.7758	5.2e-32	3.31e-30
chr10	86173237	86174295	56.7473	3.0546	0.259416	11.7749	5.26e-32	3.35e-30
chr4	128699513	128700357	23.9406	3.97921	0.338065	11.7706	5.54e-32	3.52e-30
chr12	31953310	31953691	29.4099	4.0712	0.345908	11.7696	5.6e-32	3.56e-30
chr15	76506995	76507610	100.201	2.6488	0.225056	11.7695	5.6e-32	3.56e-30
chr12	32351756	32352291	40.7408	3.47672	0.29542	11.7687	5.66e-32	3.6e-30
chr7	34378337	34379074	47.8965	2.93486	0.249436	11.766	5.84e-32	3.71e-30
chr4	126840999	126841637	31.1984	4.04393	0.343698	11.7659	5.85e-32	3.72e-30
chr1	125730063	125730540	37.4411	4.38981	0.373137	11.7646	5.94e-32	3.77e-30
chr2	52891841	52892221	29.5112	4.1056	0.34898	11.7646	5.94e-32	3.77e-30
chr5	140080554	140081039	28.1941	4.23078	0.359642	11.7638	5.99e-32	3.8e-30
chr3	116847749	116848537	73.3968	3.59757	0.30583	11.7633	6.03e-32	3.83e-30
chr1	136399178	136399741	33.3745	3.84977	0.327298	11.7623	6.11e-32	3.87e-30
chr3	84390741	84391397	35.0002	3.65438	0.310744	11.7601	6.27e-32	3.97e-30
chr10	93945186	93946268	72.0593	2.41298	0.20519	11.7597	6.29e-32	3.98e-30
chr7	144008807	144009889	44.4417	2.86297	0.243512	11.757	6.5e-32	4.11e-30
chr4	84740972	84741828	51.4524	3.49847	0.297575	11.7566	6.53e-32	4.13e-30
chr1	51920338	51920846	25.2977	3.79816	0.323074	11.7563	6.55e-32	4.14e-30
chr13	6492332	6493240	94.8699	3.41943	0.290889	11.7551	6.65e-32	4.2e-30
chr11	101708322	101709037	65.9401	2.84551	0.24213	11.752	6.9e-32	4.35e-30
chr15	5127163	5128051	38.205	2.98288	0.253826	11.7517	6.92e-32	4.36e-30
chr1	87588342	87589004	29.5748	3.48487	0.296588	11.7499	7.07e-32	4.45e-30
chr11	72997597	72998868	98.6023	2.02813	0.172608	11.7499	7.07e-32	4.45e-30
chr18	81983494	81984716	101.137	2.10768	0.179412	11.7477	7.26e-32	4.56e-30
chr9	75019252	75020091	27.7659	3.69737	0.314784	11.7457	7.43e-32	4.67e-30
chr2	170228377	170230119	258.9	1.61045	0.137117	11.7451	7.49e-32	4.7e-30
chr12	51706705	51707196	32.7907	3.20648	0.273014	11.7447	7.52e-32	4.72e-30
chr11	83616452	83617090	40.1128	3.72341	0.317053	11.7438	7.6e-32	4.77e-30
chr1	165192964	165193275	69.5467	2.329	0.198318	11.7438	7.6e-32	4.77e-30
chr8	77772164	77772616	26.6065	3.3421	0.28462	11.7424	7.73e-32	4.85e-30
chr4	125145180	125145627	31.8472	3.33354	0.283893	11.7423	7.74e-32	4.85e-30
chr16	92612899	92613170	21.568	4.17183	0.355299	11.7417	7.79e-32	4.88e-30
chr4	47328794	47329781	81.9158	2.10883	0.179609	11.7412	7.84e-32	4.91e-30
chr9	121913985	121914807	194.826	1.71681	0.146232	11.7403	7.92e-32	4.96e-30
chr1	10253644	10254206	35.7202	3.14008	0.267482	11.7394	8e-32	5.01e-30
chr1	65117818	65119323	156.539	1.96243	0.16719	11.7378	8.16e-32	5.1e-30
chr18	57746999	57747646	47.4333	3.59342	0.30615	11.7374	8.2e-32	5.12e-30
chr4	104597481	104598556	161.357	2.5124	0.214064	11.7367	8.27e-32	5.16e-30
chr3	38278465	38279104	28.8802	3.90489	0.332731	11.7359	8.35e-32	5.21e-30
chr14	57257591	57258159	23.33	5.14943	0.438977	11.7305	8.89e-32	5.54e-30
chr11	109477682	109478343	26.0008	3.37584	0.287793	11.7301	8.94e-32	5.57e-30
chr2	71510924	71511802	70.7991	2.45083	0.208939	11.7299	8.95e-32	5.58e-30
chr9	61618463	61619262	63.5451	3.04728	0.259844	11.7274	9.23e-32	5.75e-30
chr3	104993671	104994837	152.303	3.23033	0.275467	11.7267	9.3e-32	5.79e-30
chr1	172869931	172870756	77.0406	2.72396	0.232291	11.7265	9.33e-32	5.81e-30
chr15	59147823	59148689	47.032	2.64162	0.225318	11.724	9.61e-32	5.98e-30
chr13	51309281	51310335	31.6833	3.87531	0.330555	11.7236	9.64e-32	6e-30
chr9	77703946	77704668	31.7772	3.86978	0.33012	11.7223	9.79e-32	6.09e-30
chr10	128779261	128779926	50.3541	2.44474	0.208562	11.7219	9.84e-32	6.12e-30
chr4	11829578	11830801	51.331	3.45607	0.294861	11.721	9.95e-32	6.18e-30
chr3	109871852	109872630	64.9151	3.04783	0.260039	11.7207	9.99e-32	6.2e-30
chr3	61306144	61306810	82.423	2.18028	0.186029	11.7201	1.01e-31	6.24e-30
chr5	141477668	141478733	25.1867	3.84644	0.328215	11.7193	1.02e-31	6.3e-30
chr8	32251291	32251716	24.0952	4.31734	0.368439	11.7179	1.03e-31	6.39e-30
chr9	121570086	121570551	23.1524	4.39786	0.375315	11.7178	1.03e-31	6.4e-30
chr2	65268753	65269276	22.3278	4.26951	0.36439	11.7169	1.04e-31	6.47e-30
chr12	3349292	3349981	98.3281	2.47825	0.211515	11.7167	1.05e-31	6.48e-30
chr4	62637872	62638616	29.6613	3.12786	0.266967	11.7163	1.05e-31	6.51e-30
chr4	123666023	123666464	25.6135	3.78196	0.322814	11.7156	1.06e-31	6.56e-30
chr8	69034092	69034980	34.5654	2.86537	0.244606	11.7142	1.08e-31	6.66e-30
chr1	40155343	40155918	22.8102	4.68862	0.400283	11.7133	1.09e-31	6.74e-30
chr13	16486965	16487717	53.7545	3.29858	0.281634	11.7123	1.1e-31	6.81e-30
chr12	104335547	104336194	64.839	3.58465	0.306096	11.7109	1.12e-31	6.92e-30
chr15	66807035	66807808	52.3228	3.43935	0.293694	11.7107	1.12e-31	6.93e-30
chr4	4635330	4636129	51.799	3.09466	0.264271	11.7102	1.13e-31	6.97e-30
chr12	113039776	113040276	35.5196	3.46855	0.296208	11.7099	1.13e-31	7e-30
chr11	117816302	117817317	80.3699	2.76178	0.235936	11.7056	1.19e-31	7.34e-30
chr7	90042469	90042793	62.4775	3.61745	0.309043	11.7053	1.2e-31	7.37e-30
chr4	11887371	11888361	70.447	3.05602	0.261145	11.7024	1.24e-31	7.62e-30
chr7	140796197	140796717	24.6098	4.56399	0.390048	11.7011	1.26e-31	7.73e-30
chr11	21164265	21165190	36.9638	3.718	0.317773	11.7002	1.27e-31	7.82e-30
chr2	35299293	35300035	127.156	3.56646	0.304834	11.6997	1.28e-31	7.86e-30
chr5	36379778	36380740	218.584	1.88475	0.161107	11.6988	1.29e-31	7.94e-30
chr1	43412872	43414587	94.1169	2.79056	0.23857	11.697	1.32e-31	8.1e-30
chr16	87637907	87638738	49.3285	3.15979	0.27015	11.6964	1.33e-31	8.15e-30
chr6	136463423	136463992	127.352	2.65187	0.226739	11.6957	1.34e-31	8.22e-30
chr4	104929177	104929617	19.9348	5.02455	0.429626	11.6952	1.35e-31	8.27e-30
chr4	56668383	56669457	51.495	3.82445	0.327037	11.6942	1.36e-31	8.36e-30
chr12	99063796	99064642	35.9298	3.34245	0.285857	11.6927	1.39e-31	8.5e-30
chr19	29871343	29872959	65.8175	2.3815	0.203712	11.6905	1.43e-31	8.72e-30
chr3	146551569	146552159	23.5334	4.89818	0.419037	11.6891	1.45e-31	8.85e-30
chr17	79135736	79136171	29.441	4.14323	0.354472	11.6885	1.46e-31	8.92e-30
chr18	74225581	74226136	34.8737	3.76356	0.321998	11.6881	1.47e-31	8.95e-30
chr6	8033855	8035130	72.063	2.87522	0.246065	11.6848	1.52e-31	9.3e-30
chr14	70331194	70332073	40.274	3.7869	0.324093	11.6846	1.53e-31	9.31e-30
chr16	72669340	72669987	36.384	3.52924	0.302114	11.6818	1.58e-31	9.62e-30
chr3	104673979	104675895	214.168	1.5559	0.133193	11.6816	1.58e-31	9.64e-30
chr1	133286979	133287760	26.2322	3.49059	0.298861	11.6796	1.62e-31	9.86e-30
chr17	79598655	79599694	91.1499	3.49106	0.299031	11.6746	1.72e-31	1.04e-29
chr5	12436592	12437722	37.1492	3.05988	0.262095	11.6747	1.72e-31	1.04e-29
chr4	117071029	117071570	33.463	3.64091	0.311929	11.6722	1.77e-31	1.07e-29
chr2	137068966	137069298	23.6756	3.60711	0.309025	11.6725	1.76e-31	1.07e-29
chr11	79118521	79119679	67.552	2.57262	0.22042	11.6715	1.78e-31	1.08e-29
chr6	120509986	120511031	92.2609	2.79688	0.239643	11.671	1.79e-31	1.09e-29
chr9	96399050	96399868	26.0237	3.54204	0.30356	11.6683	1.85e-31	1.12e-29
chr3	82937760	82938373	32.381	4.21834	0.361537	11.6678	1.86e-31	1.13e-29
chr17	86676930	86677841	49.6356	2.30946	0.197933	11.6679	1.86e-31	1.13e-29
chr12	69753753	69754386	81.4231	3.73009	0.319751	11.6656	1.91e-31	1.15e-29
chr18	10718536	10718988	25.8899	4.47734	0.383824	11.6651	1.92e-31	1.16e-29
chr15	38326181	38326805	66.2403	2.4717	0.211947	11.6619	2e-31	1.2e-29
chr19	21819474	21820905	271.855	2.06308	0.17695	11.6591	2.06e-31	1.24e-29
chr11	16817113	16817886	120.687	2.06508	0.177163	11.6564	2.13e-31	1.28e-29
chr7	116496813	116497137	24.6427	3.71179	0.318479	11.6548	2.17e-31	1.31e-29
chr17	40890096	40890721	41.2875	3.47009	0.297755	11.6541	2.19e-31	1.32e-29
chr6	145499709	145501037	100.161	2.40106	0.206029	11.654	2.19e-31	1.32e-29
chr1	182057877	182058685	84.7032	2.92861	0.251323	11.6528	2.22e-31	1.34e-29
chr5	95872059	95872983	36.7287	3.61216	0.310039	11.6507	2.28e-31	1.37e-29
chr7	82045134	82045979	101.425	1.93741	0.166309	11.6495	2.31e-31	1.39e-29
chr3	98366703	98367247	32.625	4.25368	0.365168	11.6486	2.33e-31	1.4e-29
chr5	151376834	151377499	55.5866	3.37814	0.290027	11.6477	2.36e-31	1.42e-29
chr12	108749356	108750709	158.29	3.01958	0.259249	11.6474	2.37e-31	1.42e-29
chr3	107378317	107379891	103.487	2.31298	0.198595	11.6467	2.39e-31	1.43e-29
chr6	113523370	113523968	60.8619	2.40201	0.206259	11.6456	2.42e-31	1.45e-29
chr5	150976988	150977695	19.8822	4.68904	0.402674	11.6448	2.44e-31	1.46e-29
chr5	134102723	134103113	32.1191	3.20306	0.275084	11.6439	2.46e-31	1.47e-29
chr3	123433139	123433954	28.4423	3.99684	0.34329	11.6428	2.5e-31	1.49e-29
chr10	111575728	111577420	460.088	1.66398	0.142915	11.6432	2.49e-31	1.49e-29
chr19	46495501	46496065	24.0438	3.85201	0.330868	11.6421	2.52e-31	1.5e-29
chr12	107853035	107853469	25.1942	3.68925	0.316952	11.6398	2.59e-31	1.54e-29
chr2	138209221	138209898	56.4372	3.59826	0.30913	11.64	2.58e-31	1.54e-29
chr16	74128427	74128897	21.9972	4.26335	0.366288	11.6393	2.6e-31	1.55e-29
chr3	59113795	59114806	104.242	2.42948	0.208732	11.6393	2.6e-31	1.55e-29
chr12	108679830	108680203	39.4261	3.15528	0.271142	11.637	2.67e-31	1.59e-29
chr6	129565703	129566279	21.7226	4.14617	0.356296	11.6369	2.68e-31	1.6e-29
chr17	45877622	45878212	39.1504	3.05382	0.262458	11.6355	2.72e-31	1.62e-29
chr19	44052065	44052758	28.8695	4.07359	0.350138	11.6343	2.76e-31	1.64e-29
chr5	88687841	88688474	51.7098	3.20324	0.275354	11.6332	2.8e-31	1.66e-29
chr15	59844979	59845909	68.4651	2.94556	0.253227	11.6321	2.83e-31	1.68e-29
chr2	148453993	148454369	111.117	2.1424	0.184181	11.632	2.83e-31	1.69e-29
chr1	135490586	135491219	23.2	4.54509	0.390864	11.6283	2.96e-31	1.76e-29
chr2	163735887	163736999	44.9181	2.93439	0.252373	11.6272	3e-31	1.78e-29
chrX	47622748	47623467	32.2097	4.0052	0.344577	11.6235	3.13e-31	1.86e-29
chr18	75410078	75410964	138.563	1.79399	0.154343	11.6234	3.13e-31	1.86e-29
chr9	50477845	50478247	93.9591	2.9423	0.253162	11.6222	3.18e-31	1.89e-29
chr3	31061054	31061758	100.757	2.30359	0.198214	11.6218	3.2e-31	1.9e-29
chr5	146987185	146987952	32.2636	3.81495	0.328283	11.6209	3.23e-31	1.91e-29
chr9	77311264	77311784	20.4695	4.60993	0.396701	11.6207	3.24e-31	1.92e-29
chr15	38376059	38376484	47.0828	2.94075	0.253079	11.6199	3.27e-31	1.94e-29
chr2	125792211	125793435	98.1295	2.12775	0.183115	11.6197	3.27e-31	1.94e-29
chr14	51195550	51196130	48.3626	4.18149	0.359895	11.6186	3.31e-31	1.96e-29
chr10	8824752	8825471	38.2389	3.3817	0.291059	11.6186	3.32e-31	1.96e-29
chr3	59060725	59061220	33.1014	3.88181	0.334115	11.6182	3.33e-31	1.97e-29
chr5	144967759	144968499	85.135	2.82435	0.243109	11.6176	3.35e-31	1.98e-29
chr5	62802602	62803443	59.6643	3.30193	0.284235	11.6169	3.38e-31	2e-29
chr7	135245542	135246245	30.9525	4.48523	0.386129	11.6159	3.42e-31	2.02e-29
chr12	39912525	39913528	40.8656	2.94986	0.253957	11.6156	3.44e-31	2.03e-29
chr1	191897234	191897910	89.9178	1.93496	0.166588	11.6152	3.45e-31	2.04e-29
chr16	36241240	36242106	29.351	4.56473	0.393206	11.609	3.71e-31	2.19e-29
chr8	77843240	77843830	39.9797	4.29273	0.369795	11.6084	3.74e-31	2.2e-29
chrX	104760171	104761346	50.6041	2.92916	0.252348	11.6076	3.77e-31	2.22e-29
chr10	56963251	56963607	24.9703	5.17875	0.446168	11.6072	3.79e-31	2.24e-29
chr3	31197076	31198010	35.2735	3.97881	0.342796	11.6069	3.8e-31	2.24e-29
chr1	64023259	64023977	40.2517	3.10531	0.267548	11.6066	3.82e-31	2.25e-29
chr1	191511021	191511843	43.6047	2.67413	0.230396	11.6067	3.81e-31	2.25e-29
chr9	76806247	76806717	22.2234	4.97022	0.428314	11.6042	3.93e-31	2.31e-29
chr18	34524054	34524799	41.8665	3.01315	0.259677	11.6034	3.96e-31	2.33e-29
chr6	99343533	99344479	30.106	3.60241	0.310481	11.6027	3.99e-31	2.35e-29
chr2	103421127	103421616	32.7652	3.21361	0.276981	11.6023	4.01e-31	2.36e-29
chr17	79786222	79787090	27.1737	4.48217	0.386341	11.6016	4.05e-31	2.38e-29
chr4	47133513	47134192	36.1648	3.18414	0.27447	11.601	4.07e-31	2.39e-29
chr2	51441501	51442279	35.8354	3.26844	0.281758	11.6002	4.11e-31	2.42e-29
chr11	73279588	73280132	62.6222	3.11131	0.26825	11.5985	4.19e-31	2.46e-29
chr1	190934517	190935280	30.8928	3.89159	0.335529	11.5984	4.2e-31	2.47e-29
chr13	5423989	5424668	21.5187	4.1612	0.358836	11.5964	4.3e-31	2.52e-29
chr16	55690809	55691576	82.5419	2.25451	0.194419	11.5961	4.31e-31	2.53e-29
chr8	125557270	125558000	96.2508	2.22886	0.192224	11.5951	4.36e-31	2.56e-29
chr16	36456617	36457039	40.7988	3.36675	0.290373	11.5946	4.39e-31	2.57e-29
chr1	194506416	194507504	92.0095	3.69542	0.31874	11.5939	4.43e-31	2.59e-29
chr9	34708540	34709169	25.8122	3.82531	0.329953	11.5935	4.45e-31	2.6e-29
chr12	107750753	107751179	32.0227	3.25833	0.281207	11.587	4.8e-31	2.81e-29
chr11	67223246	67223593	20.38	4.29336	0.37057	11.5858	4.86e-31	2.84e-29
chr16	29349496	29350567	63.9901	2.44875	0.211405	11.5832	5.01e-31	2.93e-29
chr2	130993531	130994370	23.2753	3.95198	0.341256	11.5807	5.16e-31	3.01e-29
chr9	40783382	40783851	24.05	3.52094	0.304033	11.5808	5.16e-31	3.01e-29
chr2	92082929	92083548	35.5806	4.36763	0.377194	11.5793	5.25e-31	3.06e-29
chr14	66963881	66964749	35.9684	4.04682	0.349501	11.5789	5.27e-31	3.07e-29
chr10	13488361	13488874	33.3257	3.59476	0.310466	11.5786	5.29e-31	3.08e-29
chr8	24479574	24480254	39.7274	3.09694	0.267488	11.5779	5.34e-31	3.11e-29
chr7	113147406	113148089	152.475	2.57813	0.222741	11.5746	5.54e-31	3.22e-29
chr14	66043023	66043547	23.1159	4.91888	0.424982	11.5743	5.56e-31	3.23e-29
chr2	148455031	148455307	45.4292	2.77736	0.239955	11.5745	5.55e-31	3.23e-29
chr16	42117399	42118367	37.0257	2.69752	0.233059	11.5744	5.55e-31	3.23e-29
chr13	37603176	37604349	87.7201	2.65494	0.229408	11.573	5.65e-31	3.28e-29
chr4	124705817	124706196	48.3193	3.22062	0.278349	11.5704	5.82e-31	3.38e-29
chr5	86540593	86541491	141.649	2.14553	0.185469	11.5682	5.98e-31	3.47e-29
chr10	31557247	31558056	73.9083	2.50451	0.216517	11.5673	6.04e-31	3.5e-29
chr7	140973296	140973924	72.2953	2.89704	0.250465	11.5666	6.08e-31	3.52e-29
chr5	90820306	90821464	82.6084	2.58607	0.223591	11.5661	6.12e-31	3.55e-29
chr9	98477380	98477900	35.9969	3.62654	0.313622	11.5634	6.31e-31	3.66e-29
chr8	95852209	95852799	33.0654	3.28021	0.283679	11.5631	6.34e-31	3.67e-29
chr14	118442956	118443805	41.2833	3.27205	0.282989	11.5625	6.38e-31	3.69e-29
chr17	27401826	27402600	34.0092	3.42837	0.296542	11.5612	6.48e-31	3.75e-29
chr19	29940210	29940697	39.4441	2.92866	0.25335	11.5598	6.59e-31	3.81e-29
chr6	114460050	114460480	63.3893	3.44471	0.298035	11.5581	6.72e-31	3.88e-29
chr2	131478042	131478768	34.5449	4.6373	0.401221	11.558	6.73e-31	3.89e-29
chr13	51115729	51116221	31.2275	3.25506	0.281628	11.558	6.73e-31	3.89e-29
chr7	112985028	112985922	63.249	2.81868	0.243913	11.5561	6.88e-31	3.97e-29
chr1	93691194	93691508	74.0742	2.7994	0.242268	11.555	6.97e-31	4.02e-29
chr14	65541727	65542131	22.4832	4.65089	0.402541	11.5538	7.06e-31	4.07e-29
chr2	51006661	51007645	46.7088	2.58942	0.224114	11.554	7.04e-31	4.07e-29
chr12	28739196	28739922	27.8357	3.42577	0.296517	11.5534	7.1e-31	4.09e-29
chr10	39570533	39570814	21.3528	4.59617	0.397853	11.5525	7.17e-31	4.14e-29
chr9	59245036	59245575	37.4107	4.37468	0.378699	11.5519	7.22e-31	4.16e-29
chr1	152106091	152106540	24.143	3.47696	0.300987	11.5518	7.23e-31	4.16e-29
chr14	7981121	7981713	35.8847	4.44954	0.385274	11.549	7.47e-31	4.3e-29
chr11	52459945	52461081	55.8744	3.74844	0.32458	11.5486	7.5e-31	4.32e-29
chr10	111257212	111257793	70.5803	2.47415	0.214281	11.5463	7.71e-31	4.44e-29
chr16	92608041	92608921	94.0203	2.57841	0.223343	11.5447	7.86e-31	4.52e-29
chr3	51209708	51210410	40.4176	4.09353	0.35477	11.5386	8.43e-31	4.85e-29
chr15	6855354	6855824	65.9525	2.64568	0.229314	11.5373	8.55e-31	4.91e-29
chr10	118987853	118988817	105.744	3.2779	0.284127	11.5367	8.61e-31	4.95e-29
chr6	140466285	140467310	34.2885	3.34691	0.290136	11.5357	8.72e-31	5.01e-29
chr13	30564954	30565541	31.2932	4.29601	0.372519	11.5323	9.07e-31	5.2e-29
chr8	93030461	93031296	64.3053	3.02556	0.262366	11.5318	9.12e-31	5.23e-29
chr3	98056426	98057695	68.5372	2.77545	0.240718	11.5299	9.33e-31	5.34e-29
chr11	57899242	57900033	100.615	2.36914	0.205492	11.5291	9.41e-31	5.39e-29
chr13	100535909	100536633	28.2507	3.25105	0.282073	11.5256	9.8e-31	5.61e-29
chr13	55992537	55993115	61.7896	3.43114	0.2978	11.5216	1.03e-30	5.87e-29
chr9	34573132	34573635	23.0844	3.82698	0.332163	11.5214	1.03e-30	5.88e-29
chr2	140904256	140904968	34.2382	3.67385	0.318871	11.5214	1.03e-30	5.88e-29
chr5	90694145	90694855	164.099	1.79211	0.155559	11.5205	1.04e-30	5.94e-29
chr14	33712093	33712885	26.0547	3.8907	0.337765	11.5189	1.06e-30	6.05e-29
chr10	82851515	82852159	50.1085	3.30531	0.286969	11.518	1.07e-30	6.11e-29
chr4	63465206	63465626	28.1759	4.31298	0.37447	11.5176	1.08e-30	6.14e-29
chr2	91242494	91242980	27.681	4.75401	0.4129	11.5137	1.13e-30	6.42e-29
chr6	51553747	51554592	64.7194	2.68716	0.233389	11.5136	1.13e-30	6.42e-29
chr6	37522313	37523630	48.7773	3.3849	0.294022	11.5124	1.14e-30	6.51e-29
chr17	65730252	65730930	26.9508	4.403	0.382535	11.5101	1.17e-30	6.68e-29
chr17	65629972	65630481	32.5104	3.74049	0.324996	11.5093	1.18e-30	6.74e-29
chr19	3903499	3904248	72.496	2.7914	0.242556	11.5082	1.2e-30	6.82e-29
chr3	27059761	27060736	34.5954	3.14569	0.273354	11.5077	1.21e-30	6.86e-29
chr13	44534388	44534953	19.5163	4.31644	0.375099	11.5075	1.21e-30	6.88e-29
chr8	122020102	122020904	55.4911	2.34581	0.203903	11.5045	1.25e-30	7.11e-29
chr16	90458818	90459579	28.6179	4.11014	0.357268	11.5044	1.25e-30	7.12e-29
chr15	59142501	59143082	69.0042	3.85633	0.335254	11.5027	1.28e-30	7.26e-29
chr9	96023828	96024388	31.7001	4.09787	0.356297	11.5013	1.3e-30	7.37e-29
chr15	96832284	96832875	47.622	2.92919	0.254719	11.4997	1.32e-30	7.51e-29
chr3	127852163	127852607	26.7067	3.91716	0.340647	11.4992	1.33e-30	7.55e-29
chr15	31349006	31349535	29.5789	3.94561	0.34313	11.4989	1.34e-30	7.57e-29
chr16	33785061	33785815	18.6938	4.74859	0.413019	11.4973	1.36e-30	7.71e-29
chr3	90517666	90518331	60.6233	2.85529	0.248356	11.4967	1.37e-30	7.76e-29
chr4	34496110	34496671	26.0837	4.15557	0.361495	11.4955	1.39e-30	7.86e-29
chr14	66220953	66221333	25.0535	3.85516	0.335375	11.4951	1.4e-30	7.89e-29
chr14	115004878	115005381	44.7731	3.27112	0.284583	11.4944	1.41e-30	7.95e-29
chr9	96952456	96953218	34.3673	4.16424	0.362328	11.493	1.43e-30	8.08e-29
chr2	128288053	128288524	54.8044	2.62825	0.228686	11.4929	1.43e-30	8.09e-29
chr1	43450493	43451350	46.7557	3.46309	0.301382	11.4907	1.47e-30	8.29e-29
chr6	137582152	137582812	27.4739	3.55382	0.309298	11.4899	1.48e-30	8.36e-29
chr4	141568974	141569415	29.8299	3.22603	0.28079	11.4891	1.5e-30	8.44e-29
chr10	24173094	24174103	74.9005	2.2552	0.196297	11.4887	1.5e-30	8.47e-29
chr7	90002816	90003154	21.7375	5.17943	0.450929	11.4861	1.55e-30	8.72e-29
chr10	111388087	111389375	56.6607	2.26678	0.197366	11.4852	1.57e-30	8.81e-29
chr8	77723469	77724801	116.546	1.96046	0.170695	11.4852	1.57e-30	8.81e-29
chr19	18602776	18603525	52.9906	3.07607	0.267852	11.4842	1.58e-30	8.91e-29
chr10	38114101	38114674	33.7533	4.24607	0.369739	11.484	1.59e-30	8.93e-29
chr4	124120359	124121486	96.4736	3.06573	0.266967	11.4836	1.6e-30	8.97e-29
chr1	150130689	150131227	38.7744	2.69573	0.234758	11.483	1.61e-30	9.02e-29
chr6	84504447	84504913	32.6043	3.21573	0.280081	11.4814	1.64e-30	9.18e-29
chr11	20586192	20586688	50.0893	2.90262	0.252844	11.4799	1.67e-30	9.34e-29
chr6	135430306	135431235	99.5374	2.63078	0.229176	11.4793	1.68e-30	9.4e-29
chr7	144994191	144994788	37.8117	2.78381	0.242511	11.4791	1.68e-30	9.41e-29
chr4	126250412	126251050	188.826	2.40829	0.209864	11.4755	1.75e-30	9.8e-29
chr8	32213902	32214593	125.459	2.03017	0.176922	11.475	1.76e-30	9.86e-29
chr13	51672700	51673393	22.4017	4.38657	0.382277	11.4749	1.76e-30	9.87e-29
chr3	136439455	136440468	49.4011	2.99216	0.260793	11.4733	1.8e-30	1e-28
chr3	101957827	101958436	21.7109	4.42024	0.385288	11.4726	1.81e-30	1.01e-28
chr4	129204447	129205084	44.009	3.79571	0.330853	11.4725	1.81e-30	1.01e-28
chr1	51448580	51449329	24.41	3.59909	0.313709	11.4727	1.81e-30	1.01e-28
chr17	45746736	45747350	95.1141	3.00534	0.261997	11.4709	1.85e-30	1.03e-28
chr17	73250680	73251712	58.0897	2.69971	0.235343	11.4714	1.84e-30	1.03e-28
chr3	104548409	104549295	26.3848	3.46198	0.301858	11.4689	1.89e-30	1.05e-28
chr3	85853615	85854524	118.64	1.81961	0.158651	11.4693	1.88e-30	1.05e-28
chr5	91299668	91300139	40.5439	3.97093	0.346248	11.4684	1.9e-30	1.06e-28
chr4	63460852	63462387	94.5738	2.21303	0.192981	11.4676	1.92e-30	1.07e-28
chr3	157933519	157934032	109.393	2.14855	0.187359	11.4675	1.92e-30	1.07e-28
chr7	47103895	47104388	21.6465	3.75905	0.327845	11.4659	1.96e-30	1.09e-28
chr5	65994517	65995182	28.4322	3.98729	0.347764	11.4655	1.97e-30	1.1e-28
chr14	17902016	17902864	33.3437	3.93741	0.343424	11.4652	1.97e-30	1.1e-28
chr1	169998316	169999320	83.2993	3.00449	0.262107	11.4628	2.03e-30	1.13e-28
chr13	91225411	91225798	22.0386	4.16149	0.363074	11.4618	2.05e-30	1.14e-28
chr1	136538124	136538805	83.3542	2.94782	0.257183	11.462	2.05e-30	1.14e-28
chr14	57140769	57141187	23.61	4.4309	0.386657	11.4595	2.11e-30	1.17e-28
chr19	12632848	12633638	24.9791	3.95294	0.344941	11.4597	2.1e-30	1.17e-28
chr2	69398201	69398742	88.076	2.64627	0.230916	11.4599	2.1e-30	1.17e-28
chr16	36357268	36358368	18.9861	4.5275	0.395132	11.4582	2.14e-30	1.19e-28
chr2	148416284	148416806	20.9836	4.46831	0.389986	11.4576	2.15e-30	1.2e-28
chr4	46370401	46370799	34.4204	3.44675	0.300881	11.4555	2.21e-30	1.22e-28
chr5	125272562	125273014	23.9704	3.90653	0.341044	11.4546	2.23e-30	1.24e-28
chr5	150996236	150997099	133.668	2.23113	0.194802	11.4533	2.26e-30	1.25e-28
chr12	108943410	108944043	32.1176	3.85925	0.337014	11.4513	2.32e-30	1.28e-28
chr5	90668825	90669308	23.2907	4.18622	0.365628	11.4494	2.37e-30	1.31e-28
chr6	114442865	114443434	20.7003	3.78063	0.330222	11.4488	2.39e-30	1.32e-28
chr9	75428866	75429387	45.9353	3.59118	0.313701	11.4478	2.41e-30	1.33e-28
chr11	58189494	58190251	29.6199	3.51971	0.307537	11.4448	2.5e-30	1.38e-28
chr2	19548297	19548754	24.8603	4.60419	0.402348	11.4433	2.54e-30	1.4e-28
chr4	114960855	114961258	22.229	4.24787	0.371232	11.4426	2.56e-30	1.41e-28
chr3	122481712	122482656	40.6228	2.85326	0.249343	11.4431	2.55e-30	1.41e-28
chr9	41490144	41490864	30.7849	3.89184	0.340147	11.4417	2.59e-30	1.43e-28
chr13	113774141	113775151	89.7095	2.9014	0.253643	11.4389	2.67e-30	1.47e-28
chr4	118541003	118541314	26.4248	3.9252	0.34319	11.4374	2.72e-30	1.5e-28
chr18	76002137	76002640	22.1901	4.45597	0.389611	11.437	2.73e-30	1.51e-28
chr14	76521332	76521737	19.1541	4.41269	0.385919	11.4342	2.82e-30	1.55e-28
chr13	103327484	103328365	37.6986	3.69188	0.322894	11.4337	2.84e-30	1.56e-28
chr13	56021376	56022152	43.2745	3.6475	0.319055	11.4322	2.89e-30	1.59e-28
chr11	106716540	106717123	20.3342	5.01954	0.439101	11.4314	2.91e-30	1.6e-28
chr11	72083685	72084196	22.8769	3.9864	0.348727	11.4313	2.92e-30	1.6e-28
chr16	97388856	97389414	78.5279	2.99729	0.262212	11.4308	2.93e-30	1.61e-28
chr15	100769643	100770424	34.1591	2.91377	0.254898	11.4311	2.92e-30	1.61e-28
chr7	81232687	81233276	33.7922	3.62536	0.317195	11.4294	2.98e-30	1.64e-28
chr9	53000655	53002209	94.5356	3.0096	0.263349	11.4282	3.02e-30	1.66e-28
chr18	80660389	80660784	51.5837	2.35168	0.205784	11.4279	3.03e-30	1.66e-28
chr2	121611872	121613375	43.0196	2.79063	0.244221	11.4267	3.08e-30	1.69e-28
chr13	112213649	112214518	60.494	3.26062	0.285405	11.4245	3.15e-30	1.73e-28
chr12	71860669	71861281	90.3229	2.58247	0.226072	11.4232	3.2e-30	1.75e-28
chr13	75695955	75696865	55.3816	3.19748	0.279916	11.423	3.21e-30	1.76e-28
chr7	110859166	110859903	65.923	3.03171	0.265477	11.4199	3.33e-30	1.82e-28
chr16	34372088	34372916	65.2227	3.10029	0.271509	11.4187	3.37e-30	1.84e-28
chr6	52682683	52683094	21.3062	4.25349	0.372555	11.4171	3.44e-30	1.88e-28
chr2	84549672	84550132	23.4561	4.06096	0.35573	11.4159	3.48e-30	1.9e-28
chr3	102355388	102355745	27.0131	3.96105	0.346988	11.4155	3.5e-30	1.91e-28
chr3	102112107	102113045	77.3676	3.34669	0.293177	11.4153	3.51e-30	1.91e-28
chr16	42745920	42746758	36.3409	3.02046	0.26462	11.4143	3.55e-30	1.93e-28
chr7	113148714	113149507	132.862	2.93712	0.257324	11.4141	3.56e-30	1.94e-28
chr2	113397370	113398533	90.7973	2.28441	0.200141	11.414	3.56e-30	1.94e-28
chr5	67255587	67256225	59.1891	3.07638	0.269542	11.4134	3.59e-30	1.95e-28
chr11	87854465	87855331	89.4049	3.40454	0.298298	11.4132	3.59e-30	1.96e-28
chr9	122474793	122475329	20.0319	4.02108	0.352344	11.4123	3.63e-30	1.98e-28
chr11	109994978	109995433	20.9524	3.94056	0.34531	11.4116	3.66e-30	1.99e-28
chr1	135492313	135492842	22.3921	4.31888	0.378498	11.4106	3.7e-30	2.01e-28
chr10	44986816	44987579	38.3209	3.41769	0.299521	11.4105	3.7e-30	2.01e-28
chr4	47124293	47125114	27.4032	3.51772	0.308293	11.4103	3.71e-30	2.02e-28
chr18	35082661	35083220	28.5989	3.6664	0.321342	11.4096	3.74e-30	2.03e-28
chr9	20760708	20761185	46.7458	3.27168	0.286742	11.4098	3.73e-30	2.03e-28
chr13	102089102	102089969	45.2539	3.24437	0.284348	11.4099	3.73e-30	2.03e-28
chr11	7615401	7616227	63.3235	2.71997	0.238431	11.4078	3.82e-30	2.08e-28
chr2	17714014	17714563	37.2254	2.62342	0.229973	11.4076	3.83e-30	2.08e-28
chr7	113694284	113695142	38.4613	3.14346	0.275565	11.4073	3.84e-30	2.09e-28
chr2	13413500	13414301	73.6199	3.10861	0.272513	11.4072	3.85e-30	2.09e-28
chr5	148750040	148750648	24.0412	3.24397	0.284397	11.4065	3.88e-30	2.1e-28
chr15	99046668	99047593	47.3425	2.84754	0.24964	11.4066	3.88e-30	2.1e-28
chr19	18747297	18747803	27.5494	3.71267	0.325611	11.4022	4.08e-30	2.21e-28
chr2	166234929	166235866	32.0038	3.72492	0.326703	11.4015	4.11e-30	2.22e-28
chr17	70753369	70754126	93.5048	3.0768	0.269873	11.4009	4.14e-30	2.24e-28
chr6	118629618	118630381	23.416	4.07598	0.357536	11.4002	4.17e-30	2.26e-28
chr2	168516752	168517070	22.6569	3.35509	0.294345	11.3985	4.25e-30	2.3e-28
chr4	64324132	64324962	29.2515	3.84719	0.337529	11.3981	4.27e-30	2.31e-28
chr13	48003175	48003921	23.7654	3.51972	0.308842	11.3965	4.35e-30	2.35e-28
chr10	119876629	119877212	32.5817	3.96923	0.348312	11.3956	4.4e-30	2.37e-28
chr10	93267477	93267881	46.7522	3.90079	0.342307	11.3956	4.4e-30	2.37e-28
chr5	52624771	52625388	100.886	2.18249	0.191535	11.3947	4.44e-30	2.4e-28
chr5	36791833	36792249	23.9804	3.92506	0.344534	11.3924	4.56e-30	2.46e-28
chr8	120065486	120066020	29.915	3.90599	0.342865	11.3922	4.57e-30	2.46e-28
chr1	89042608	89043250	19.7102	4.11592	0.361416	11.3883	4.78e-30	2.57e-28
chr15	57784252	57785415	88.261	2.13501	0.18749	11.3873	4.84e-30	2.6e-28
chr5	67673818	67674450	26.1284	3.49554	0.306977	11.387	4.86e-30	2.61e-28
chr1	172462445	172462999	28.0984	3.62639	0.318489	11.3862	4.9e-30	2.63e-28
chr16	15958516	15959220	39.9116	3.03714	0.266738	11.3862	4.9e-30	2.63e-28
chr5	134444030	134445076	54.162	2.88558	0.253426	11.3863	4.89e-30	2.63e-28
chr7	113746713	113747560	27.5245	3.29771	0.289639	11.3856	4.93e-30	2.65e-28
chr11	85792656	85793255	76.4073	2.26734	0.199145	11.3853	4.95e-30	2.65e-28
chr11	31657288	31658342	36.8369	2.70169	0.237337	11.3833	5.06e-30	2.71e-28
chr13	5823187	5823739	58.8473	3.41532	0.300036	11.383	5.08e-30	2.72e-28
chr3	81193668	81194141	31.8361	3.73505	0.328128	11.3829	5.09e-30	2.73e-28
chr3	92417318	92418285	24.2319	3.4615	0.304118	11.3821	5.14e-30	2.75e-28
chr10	17918780	17919541	128.701	2.12567	0.186764	11.3816	5.16e-30	2.77e-28
chr15	85331096	85331496	22.8441	4.19048	0.368228	11.3801	5.25e-30	2.81e-28
chr2	128211105	128212354	51.3391	2.33518	0.205223	11.3787	5.34e-30	2.86e-28
chr16	95916732	95919356	464.777	1.56326	0.137385	11.3787	5.34e-30	2.86e-28
chr5	148820268	148820921	62.8438	2.77537	0.243999	11.3745	5.6e-30	2.99e-28
chr3	149069960	149070845	77.4547	5.09433	0.447898	11.3738	5.64e-30	3.02e-28
chr19	53302152	53302941	67.0014	2.32734	0.204652	11.3722	5.75e-30	3.07e-28
chr1	120540660	120541292	34.2641	3.31937	0.291894	11.3718	5.78e-30	3.08e-28
chr13	115098705	115099126	35.6169	3.55813	0.312939	11.37	5.9e-30	3.14e-28
[truncated: 73,643 more rows]
