# Supplementary material for: Distinctive DNA sequence features define epigenetic longevity of inflammatory memory
Source: Science. Author manuscript; Available in PMC 2026 Jun 26. (PMC13295011; doi:10.1126/science.adz6830)
Supplement: Data s4 [file NIHMS2170334-supplement-Data_s4.xlsx]

## Sheet: Data S4
seqnames	start	end	baseMean	log2FoldChange	lfcSE	stat	pvalue	padj
chr17	28259824	28260443	139.034	3.58225	0.254414	14.0804	5.01e-45	8.28e-40
chr3	123368648	123369573	126.544	2.67757	0.208041	12.8704	6.61e-38	5.46e-33
chr17	83874450	83875104	200.676	2.43854	0.193116	12.6273	1.49e-36	8.22e-32
chr9	47552717	47553483	74.1907	2.67869	0.227558	11.7715	5.48e-32	1.81e-27
chr3	65872849	65873762	79.6576	2.61517	0.253471	10.3174	5.88e-25	1.39e-20
chr1	173420346	173420754	81.5739	3.17846	0.326111	9.74655	1.91e-22	3.94e-18
chr11	86580175	86581095	245.503	2.16622	0.224899	9.632	5.86e-22	1.08e-17
chr12	116596806	116597364	51.7678	3.01364	0.330523	9.1178	7.67e-20	8.44e-16
chr6	51553747	51554592	64.7194	2.12598	0.2335	9.10481	8.64e-20	8.92e-16
chr13	51085612	51086265	140.066	1.89588	0.20842	9.09647	9.33e-20	9.07e-16
chr3	123441097	123441948	343.245	1.66991	0.183892	9.08095	1.08e-19	9.88e-16
chr10	76357297	76357970	48.5728	2.45255	0.271408	9.0364	1.62e-19	1.41e-15
chr11	86581264	86581749	73.1193	2.7495	0.304889	9.01804	1.91e-19	1.58e-15
chr6	144909313	144910666	175.533	2.4196	0.271123	8.92436	4.48e-19	3.48e-15
chr11	72152915	72153911	74.9271	1.94903	0.218644	8.91415	4.92e-19	3.53e-15
chr13	23258369	23259373	71.8081	3.16714	0.358192	8.84203	9.4e-19	6.21e-15
chr2	125791314	125791967	66.8176	2.32682	0.266458	8.73242	2.49e-18	1.58e-14
chr10	110784574	110785308	70.4732	1.85802	0.214537	8.66063	4.69e-18	2.77e-14
chr5	151376834	151377499	55.5866	2.47545	0.287435	8.6122	7.17e-18	4.08e-14
chr17	88131948	88133549	107.478	2.52642	0.293557	8.60625	7.55e-18	4.16e-14
chr6	144901777	144903180	199.595	1.99079	0.231587	8.59631	8.23e-18	4.38e-14
chr4	56017961	56018899	96.4196	2.16523	0.25522	8.48378	2.18e-17	1.09e-13
chr6	31125264	31126141	137.814	1.41976	0.168388	8.43146	3.41e-17	1.66e-13
chr15	60837733	60838731	80.1218	2.85619	0.34403	8.30217	1.02e-16	4.56e-13
chr17	88123381	88124158	94.7631	1.87559	0.226393	8.28464	1.18e-16	5.15e-13
chr11	86590132	86590351	32.8451	2.82145	0.341779	8.25518	1.52e-16	6.43e-13
chr10	13653420	13654403	58.3281	2.22547	0.269858	8.24681	1.63e-16	6.72e-13
chr8	35183141	35184079	104.191	2.33247	0.28531	8.17519	2.95e-16	1.19e-12
chr16	87783694	87785095	196.805	1.74157	0.213098	8.1726	3.02e-16	1.19e-12
chr9	70838397	70839065	87.5459	2.18011	0.272455	8.00172	1.23e-15	4.41e-12
chr18	61751491	61752192	50.3447	2.19423	0.275003	7.97895	1.48e-15	5.19e-12
chr9	50565203	50565687	42.7129	2.28081	0.289976	7.86552	3.68e-15	1.24e-11
chr11	86590644	86590972	26.9372	3.52209	0.450821	7.81261	5.6e-15	1.78e-11
chr19	25392149	25392791	136.456	1.60591	0.207402	7.74296	9.71e-15	3.03e-11
chr1	136685126	136686137	72.5847	1.71821	0.222047	7.73806	1.01e-14	3.09e-11
chr15	74593957	74594766	437.834	1.45099	0.187667	7.73177	1.06e-14	3.13e-11
chr10	26877180	26877790	49.1706	2.66814	0.345615	7.71998	1.16e-14	3.37e-11
chr12	74093058	74093556	62.9176	2.39241	0.310813	7.69725	1.39e-14	3.96e-11
chr17	13683505	13684219	153.619	1.60386	0.210325	7.62563	2.43e-14	6.59e-11
chr5	142794459	142795535	229.655	1.43478	0.188156	7.62545	2.43e-14	6.59e-11
chr9	75382905	75383407	86.8854	2.09291	0.279219	7.49559	6.6e-14	1.68e-10
chr16	22918532	22919174	46.021	2.21003	0.296265	7.45962	8.68e-14	2.14e-10
chr10	18463024	18463827	73.9443	1.72388	0.231273	7.45387	9.06e-14	2.2e-10
chr1	97910778	97911642	44.5694	2.91218	0.392276	7.42382	1.14e-13	2.72e-10
chr13	101686010	101686667	162.728	1.44812	0.196464	7.37091	1.69e-13	4e-10
chr12	100704843	100705610	43.9077	2.12532	0.288659	7.36276	1.8e-13	4.19e-10
chr15	74595757	74596421	325.23	1.51129	0.205835	7.34225	2.1e-13	4.75e-10
chr1	64198190	64199157	89.2495	2.33385	0.318372	7.33058	2.29e-13	5.12e-10
chr4	88935324	88935742	55.4004	2.70033	0.370779	7.28285	3.27e-13	7.2e-10
chr5	72863178	72863852	76.0196	2.06614	0.286092	7.22193	5.13e-13	1.11e-09
chr9	40780788	40782709	200.709	1.32875	0.186542	7.12306	1.06e-12	2.21e-09
chr14	78660479	78661117	209.478	1.50352	0.212949	7.0605	1.66e-12	3.22e-09
chr9	45306961	45307547	32.0205	2.1839	0.309654	7.05272	1.75e-12	3.33e-09
chr11	83786404	83788016	180.58	1.21294	0.172016	7.05132	1.77e-12	3.33e-09
chr9	40764943	40766003	100.115	1.62365	0.230444	7.04574	1.84e-12	3.42e-09
chr3	123440548	123440846	48.8407	1.80418	0.256834	7.02469	2.15e-12	3.94e-09
chr14	76278648	76279873	155.503	1.7909	0.255451	7.01072	2.37e-12	4.3e-09
chr8	70221893	70223032	72.1232	2.44066	0.349262	6.98804	2.79e-12	4.95e-09
chr10	93123871	93124707	123.543	1.45592	0.209216	6.95893	3.43e-12	5.9e-09
chr15	90666715	90667370	146.415	1.73188	0.249434	6.94326	3.83e-12	6.53e-09
chr13	40656078	40656705	68.3932	1.47072	0.212386	6.92477	4.37e-12	7.36e-09
chr7	140033612	140034019	28.0185	2.54164	0.36857	6.89594	5.35e-12	8.84e-09
chr10	13572094	13572769	45.2166	2.24658	0.326126	6.88867	5.63e-12	9.15e-09
chr15	59202055	59202875	133.197	2.10063	0.304961	6.88821	5.65e-12	9.15e-09
chr6	136463423	136463992	127.352	1.57205	0.22877	6.87176	6.34e-12	9.98e-09
chr1	135803890	135804551	47.2022	1.92041	0.279782	6.86394	6.7e-12	1.03e-08
chr5	122143453	122144101	129.654	1.82067	0.266618	6.82876	8.56e-12	1.31e-08
chr6	137582152	137582812	27.4739	2.35476	0.346167	6.80237	1.03e-11	1.55e-08
chr2	11562974	11563835	39.1664	2.08508	0.306615	6.80031	1.04e-11	1.55e-08
chr10	116662157	116662782	31.0329	2.62828	0.387357	6.78515	1.16e-11	1.71e-08
chr13	52973348	52973999	95.8068	1.66404	0.245413	6.78058	1.2e-11	1.75e-08
chr4	139187950	139188315	67.6846	1.66328	0.246043	6.76011	1.38e-11	1.98e-08
chr10	91201905	91202620	48.3847	2.70184	0.401033	6.73719	1.61e-11	2.28e-08
chr9	31654331	31654605	32.8445	2.15684	0.321656	6.70542	2.01e-11	2.72e-08
chr5	26165177	26166027	84.3578	2.87904	0.431803	6.66748	2.6e-11	3.47e-08
chr19	53273158	53273826	164.625	2.01753	0.302834	6.66217	2.7e-11	3.56e-08
chr14	76761324	76762421	124.212	1.71887	0.258653	6.64546	3.02e-11	3.9e-08
chr13	104074423	104075199	61.9876	2.1376	0.322135	6.63572	3.23e-11	4.1e-08
chr9	85820806	85821439	23.8035	3.1003	0.468206	6.62165	3.55e-11	4.48e-08
chr15	38458112	38458683	88.3775	1.75059	0.264575	6.61662	3.67e-11	4.6e-08
chr16	93584741	93586110	138.682	1.2101	0.183725	6.58646	4.5e-11	5.55e-08
chr3	69356128	69357064	63.5662	2.11187	0.322011	6.55839	5.44e-11	6.66e-08
chr3	152151723	152152612	244.595	0.903452	0.13804	6.54483	5.96e-11	7.24e-08
chr14	118658230	118658783	68.6893	1.5924	0.244291	6.51846	7.1e-11	8.5e-08
chr12	111353115	111354077	96.5974	1.33164	0.204445	6.51345	7.34e-11	8.73e-08
chr2	170163770	170164457	47.6075	2.10559	0.323413	6.51054	7.49e-11	8.84e-08
chr2	103298596	103299075	44.8583	1.62255	0.249452	6.50446	7.8e-11	9.07e-08
chr11	82035173	82035921	100.092	1.60732	0.247563	6.49255	8.44e-11	9.62e-08
chr17	28258830	28259122	24.3524	2.14334	0.330291	6.48925	8.63e-11	9.76e-08
chr10	26632115	26632881	47.3282	1.90036	0.293304	6.47913	9.23e-11	1.04e-07
chr9	5297948	5299805	308.716	1.19856	0.18573	6.45322	1.1e-10	1.2e-07
chr15	61540576	61541396	60.997	1.7295	0.268622	6.43843	1.21e-10	1.31e-07
chr10	63236501	63237223	111.863	1.62125	0.252113	6.43062	1.27e-10	1.37e-07
chr15	81301100	81301899	81.4094	1.62658	0.253587	6.41428	1.41e-10	1.52e-07
chr10	78470809	78471681	50.9437	1.9922	0.311119	6.40333	1.52e-10	1.59e-07
chr4	124705817	124706196	48.3193	1.794	0.280904	6.38654	1.7e-10	1.75e-07
chr10	44449525	44450504	120.122	1.22839	0.192366	6.38568	1.71e-10	1.75e-07
chr4	88934387	88934582	21.5602	2.54216	0.40069	6.34445	2.23e-10	2.22e-07
chr4	109238307	109239311	136.521	1.11999	0.176509	6.34523	2.22e-10	2.22e-07
chr12	107645140	107645939	142.6	1.24191	0.19587	6.3405	2.29e-10	2.25e-07
chr10	83328209	83329345	117.284	1.25445	0.198147	6.33092	2.44e-10	2.38e-07
chr5	115521716	115522384	48.0836	1.76228	0.278647	6.32441	2.54e-10	2.46e-07
chr6	31126231	31126994	190.329	1.23011	0.194907	6.31124	2.77e-10	2.63e-07
chr8	13269981	13270694	37.9187	1.70411	0.270877	6.29108	3.15e-10	2.94e-07
chr10	80333772	80334043	19.2387	2.61918	0.416865	6.28304	3.32e-10	3.05e-07
chr5	95872059	95872983	36.7287	2.27169	0.362284	6.27045	3.6e-10	3.27e-07
chr9	77484860	77485098	17.5901	2.68677	0.4293	6.2585	3.89e-10	3.51e-07
chr16	55754168	55755186	150.896	1.39132	0.22442	6.19962	5.66e-10	4.92e-07
chr18	39560188	39561302	179.474	1.07009	0.173553	6.16578	7.01e-10	6.07e-07
chr9	50592882	50593350	95.5971	1.19647	0.194214	6.16058	7.25e-10	6.24e-07
chr11	82072958	82074331	74.3051	1.87965	0.305225	6.15826	7.35e-10	6.26e-07
chr19	41753873	41754522	51.222	1.66491	0.270338	6.15864	7.34e-10	6.26e-07
chr1	165615014	165616301	56.835	1.75138	0.284461	6.15682	7.42e-10	6.29e-07
chr13	20935891	20936652	49.61	1.65636	0.271152	6.10858	1.01e-09	8.3e-07
chr14	70428609	70429920	50.0658	1.47542	0.24162	6.10635	1.02e-09	8.38e-07
chr9	72235850	72236785	37.4048	2.40882	0.396107	6.08122	1.19e-09	9.61e-07
chr11	16844100	16844686	35.6834	1.79416	0.2951	6.07985	1.2e-09	9.65e-07
chr1	66841915	66842351	44.5645	1.75946	0.290221	6.0625	1.34e-09	1.07e-06
chr13	41827946	41829416	205.988	1.13282	0.186877	6.06185	1.35e-09	1.07e-06
chr5	103600359	103600896	72.6676	1.46239	0.241828	6.04723	1.47e-09	1.16e-06
chr6	142191588	142192577	68.7926	2.14406	0.356247	6.01846	1.76e-09	1.35e-06
chr14	99548514	99549130	62.377	1.52538	0.253689	6.0128	1.82e-09	1.39e-06
chr1	167278976	167279580	140.517	1.34647	0.224053	6.00958	1.86e-09	1.41e-06
chr16	25382760	25383101	41.5252	1.56419	0.260823	5.99714	2.01e-09	1.51e-06
chr8	91176014	91176686	90.2365	1.71589	0.286392	5.99142	2.08e-09	1.56e-06
chr18	57746999	57747646	47.4333	1.74503	0.291482	5.98677	2.14e-09	1.59e-06
chr4	150808212	150808903	125.947	1.43252	0.239688	5.97658	2.28e-09	1.68e-06
chr16	22408230	22408957	45.6038	1.59127	0.267738	5.94338	2.79e-09	2.04e-06
chr1	69656850	69657326	49.7042	1.65261	0.278847	5.92659	3.09e-09	2.23e-06
chr1	13579093	13579809	69.8347	1.66306	0.280723	5.92419	3.14e-09	2.25e-06
chr17	75355495	75356341	46.9177	2.27927	0.385466	5.91302	3.36e-09	2.38e-06
chr16	34153060	34153862	113.489	1.10547	0.187127	5.9076	3.47e-09	2.45e-06
chr9	106386037	106386788	72.5115	1.54454	0.261839	5.89882	3.66e-09	2.56e-06
chr18	37847624	37848194	45.0848	2.12343	0.361419	5.87525	4.22e-09	2.93e-06
chr14	105589314	105589849	15.0982	2.70397	0.461146	5.86358	4.53e-09	3.12e-06
chr14	114988111	114988855	77.8817	1.47944	0.253162	5.84385	5.1e-09	3.48e-06
chr9	50569687	50570657	204.258	1.19164	0.204332	5.8319	5.48e-09	3.7e-06
chr5	88687841	88688474	51.7098	1.62852	0.279362	5.82941	5.56e-09	3.74e-06
chr3	148920821	148921208	28.9724	1.65637	0.284601	5.81998	5.89e-09	3.91e-06
chr7	113147406	113148089	152.475	1.29857	0.223831	5.80154	6.57e-09	4.34e-06
chr3	101208586	101209456	80.4934	1.95622	0.338617	5.77709	7.6e-09	4.94e-06
chr13	89444617	89445382	61.1746	1.43208	0.248584	5.76098	8.36e-09	5.33e-06
chr2	50945985	50946521	61.8908	1.21605	0.211077	5.76119	8.35e-09	5.33e-06
chr4	129258853	129259531	69.9697	1.89596	0.329325	5.7571	8.56e-09	5.44e-06
chr15	74596578	74596838	52.1749	1.48723	0.25892	5.74396	9.25e-09	5.81e-06
chr7	130665198	130666054	76.313	1.55092	0.270244	5.73897	9.53e-09	5.96e-06
chr8	36163743	36165596	205.233	1.43762	0.250556	5.73772	9.6e-09	5.98e-06
chr18	36518870	36519298	144.717	1.20735	0.210675	5.73089	9.99e-09	6.2e-06
chr4	128766794	128767748	26.2351	1.80721	0.316059	5.71794	1.08e-08	6.65e-06
chr12	17373570	17374199	41.1555	1.59142	0.279735	5.68904	1.28e-08	7.76e-06
chr8	32047767	32048687	51.4037	1.84844	0.325798	5.67356	1.4e-08	8.43e-06
chr10	121705096	121706546	109.147	1.74651	0.307867	5.67294	1.4e-08	8.43e-06
chr1	172519545	172520183	88.4798	1.15544	0.203952	5.66523	1.47e-08	8.73e-06
chr13	94154465	94155199	57.006	1.67382	0.295865	5.65736	1.54e-08	9.1e-06
chr9	86446910	86448045	211.855	1.18084	0.209452	5.63776	1.72e-08	1.01e-05
chr19	6893985	6894457	34.4681	1.87575	0.333142	5.6305	1.8e-08	1.05e-05
chr6	144917046	144917873	40.7592	1.50683	0.268215	5.61797	1.93e-08	1.12e-05
chr9	77456150	77456954	40.6497	1.70494	0.303785	5.61232	2e-08	1.15e-05
chr13	113851364	113852643	57.3449	1.43381	0.255896	5.60307	2.11e-08	1.21e-05
chr15	51952415	51952914	60.1643	2.06827	0.369276	5.60089	2.13e-08	1.22e-05
chr15	65936241	65937142	57.6326	2.55756	0.457184	5.59417	2.22e-08	1.26e-05
chr3	69253064	69253892	90.1464	1.46279	0.26162	5.59129	2.25e-08	1.28e-05
chr9	70925108	70925574	86.2609	1.33698	0.239261	5.58796	2.3e-08	1.29e-05
chr2	122651773	122652895	306.06	0.936812	0.167712	5.58583	2.33e-08	1.3e-05
chr17	83924158	83924803	55.3156	1.4485	0.26001	5.57094	2.53e-08	1.4e-05
chr11	82014836	82016007	130.727	1.48324	0.267348	5.54796	2.89e-08	1.59e-05
chr13	24289785	24290796	60.9871	1.21951	0.220427	5.5325	3.16e-08	1.72e-05
chr17	62744213	62744712	50.7669	1.47037	0.266002	5.52766	3.25e-08	1.76e-05
chr6	82908812	82909878	125.152	1.25634	0.227348	5.52609	3.27e-08	1.77e-05
chr16	16073186	16074104	40.831	1.77611	0.322196	5.51251	3.54e-08	1.88e-05
chr2	83674717	83675252	56.8554	1.33778	0.242677	5.5126	3.54e-08	1.88e-05
chr19	43914926	43915359	24.9609	2.08263	0.37942	5.48897	4.04e-08	2.12e-05
chr18	56755991	56756973	68.2352	1.30099	0.237236	5.48393	4.16e-08	2.17e-05
chr15	64018158	64019266	404.14	0.759183	0.138524	5.48052	4.24e-08	2.2e-05
chr16	28982685	28984377	379.441	0.906024	0.165766	5.46568	4.61e-08	2.38e-05
chr15	13711727	13712717	42.0975	2.26719	0.415192	5.46058	4.75e-08	2.43e-05
chr8	106836653	106837314	47.8649	1.42697	0.261557	5.45567	4.88e-08	2.49e-05
chr15	53897787	53898303	70.9103	1.80821	0.331688	5.45155	4.99e-08	2.53e-05
chr11	106581405	106581739	24.4066	1.78907	0.328323	5.44913	5.06e-08	2.55e-05
chr1	170318272	170319046	56.3837	1.35061	0.247825	5.44986	5.04e-08	2.55e-05
chr15	27405503	27406476	85.5102	1.73783	0.319336	5.442	5.27e-08	2.63e-05
chr17	71953761	71954607	93.9187	1.22276	0.224781	5.43979	5.33e-08	2.65e-05
chr15	74594952	74595242	44.624	1.6452	0.303399	5.42255	5.88e-08	2.89e-05
chr1	90486263	90486616	43.0814	1.66214	0.306991	5.4143	6.15e-08	3.01e-05
chr17	75345019	75345697	65.9005	1.69894	0.314092	5.40905	6.34e-08	3.08e-05
chr17	86271317	86272289	45.8112	1.74453	0.322689	5.40623	6.44e-08	3.11e-05
chr4	143288255	143289273	70.4701	1.49831	0.277257	5.40405	6.52e-08	3.14e-05
chr6	142988778	142989923	372.008	0.870441	0.161732	5.382	7.37e-08	3.54e-05
chr10	108395278	108396270	235.796	1.02727	0.191193	5.37295	7.75e-08	3.69e-05
chr8	32213902	32214593	125.459	0.99351	0.184897	5.37332	7.73e-08	3.69e-05
chr14	79248416	79249732	271.272	1.08295	0.201636	5.37079	7.84e-08	3.72e-05
chr11	79793320	79793755	59.2978	1.20889	0.225628	5.35787	8.42e-08	3.97e-05
chr3	104289804	104290434	53.6657	1.19458	0.223677	5.34065	9.26e-08	4.33e-05
chr14	26524575	26525021	86.3577	1.10704	0.207254	5.34147	9.22e-08	4.33e-05
chr8	3993992	3994635	30.7677	1.47587	0.277481	5.31882	1.04e-07	4.83e-05
chr8	91403376	91404115	46.6522	1.48359	0.279015	5.31725	1.05e-07	4.86e-05
chr16	73908196	73909120	56.0601	1.8562	0.349204	5.31553	1.06e-07	4.89e-05
chr10	111995708	111997356	245.327	0.956771	0.180142	5.3112	1.09e-07	5e-05
chr5	26169787	26170408	69.6303	2.73574	0.515926	5.30258	1.14e-07	5.21e-05
chr15	27625615	27625850	24.0468	1.84194	0.347675	5.29788	1.17e-07	5.33e-05
chr9	31887869	31888392	23.2346	2.07518	0.392027	5.29345	1.2e-07	5.45e-05
chr9	117016550	117017351	65.7903	1.41255	0.267019	5.29008	1.22e-07	5.5e-05
chr18	77346679	77347727	73.3264	1.59257	0.301499	5.28215	1.28e-07	5.69e-05
chr8	33802992	33803799	34.9233	1.78669	0.338933	5.27153	1.35e-07	6.01e-05
chr16	92609296	92610122	220.17	0.717062	0.136043	5.27085	1.36e-07	6.01e-05
chr19	28300113	28300678	62.0338	1.38162	0.262283	5.26769	1.38e-07	6.1e-05
chr9	56465199	56465829	44.6527	2.12842	0.404762	5.25845	1.45e-07	6.37e-05
chr12	33235018	33236367	87.7523	1.16098	0.221134	5.25014	1.52e-07	6.63e-05
chr14	80484034	80484828	28.697	1.74716	0.334389	5.22493	1.74e-07	7.55e-05
chr10	70188808	70189476	22.2221	2.02063	0.386942	5.22206	1.77e-07	7.65e-05
chr15	30400607	30401633	68.69	1.50563	0.28834	5.22173	1.77e-07	7.65e-05
chr10	85111257	85111852	28.5263	1.58426	0.303726	5.21609	1.83e-07	7.86e-05
chr12	17481590	17482269	59.743	1.82838	0.351195	5.20617	1.93e-07	8.25e-05
chr3	31061054	31061758	100.757	1.04581	0.200986	5.20341	1.96e-07	8.35e-05
chr5	74935570	74935954	34.9358	1.51217	0.291369	5.1899	2.1e-07	8.89e-05
chr2	30258403	30259511	87.9693	1.07311	0.206879	5.18713	2.14e-07	9e-05
chr15	58997710	58998788	91.6844	1.55095	0.299304	5.18186	2.2e-07	9.23e-05
chr1	173422841	173423513	62.7286	1.48912	0.287576	5.17817	2.24e-07	9.32e-05
chr17	62740881	62741640	107.338	1.32413	0.255926	5.1739	2.29e-07	9.48e-05
chr5	92967119	92967687	66.1956	1.09929	0.212713	5.16794	2.37e-07	9.73e-05
chr3	69135217	69135849	40.6131	1.75133	0.339104	5.16458	2.41e-07	9.85e-05
chr8	119811435	119812283	87.8491	1.32637	0.256887	5.16325	2.43e-07	9.9e-05
chr5	73182741	73183596	81.1366	1.10266	0.213976	5.15321	2.56e-07	0.000103184
chr3	18163071	18164204	65.7901	1.64544	0.319476	5.15044	2.6e-07	0.000104466
chr7	135654388	135654643	64.1687	1.3007	0.252797	5.14524	2.67e-07	0.00010688
chr8	71702501	71703471	134.574	0.821172	0.159913	5.13512	2.82e-07	0.00011198
chr19	37965779	37966386	36.7077	1.41057	0.27476	5.13384	2.84e-07	0.000112259
chr8	8299217	8300454	200.625	1.37558	0.267949	5.13375	2.84e-07	0.000112259
chr9	50540705	50541161	50.4404	1.72839	0.337084	5.12749	2.94e-07	0.000115504
chr8	4013036	4014060	92.2153	1.60998	0.314033	5.12678	2.95e-07	0.000115663
chr5	74100941	74101374	31.483	1.85219	0.361576	5.12255	3.01e-07	0.00011801
chr11	86591529	86591840	37.1885	1.57886	0.308411	5.11934	3.07e-07	0.000119191
chr10	41485002	41485332	38.7614	1.36872	0.26739	5.11883	3.07e-07	0.000119231
chr13	59875234	59876271	303.218	0.805033	0.157559	5.10942	3.23e-07	0.00012474
chr11	82002011	82002357	23.2591	1.68968	0.331432	5.09813	3.43e-07	0.000131797
chr12	74105933	74106606	59.8662	1.49025	0.292446	5.09583	3.47e-07	0.000133096
chr8	46840650	46841172	29.2169	1.58167	0.31095	5.08659	3.65e-07	0.000138779
chr15	74598929	74599174	36.3163	1.41982	0.279626	5.07758	3.82e-07	0.000144192
chr3	59093647	59094585	46.3272	1.80305	0.355569	5.0709	3.96e-07	0.000148662
chr10	24687328	24687943	40.0882	1.53171	0.302135	5.06961	3.99e-07	0.000148662
chr4	55658832	55659433	30.7909	1.40099	0.276277	5.07096	3.96e-07	0.000148662
chr5	52586570	52587935	173.629	1.05643	0.208731	5.0612	4.17e-07	0.000155026
chr6	94275210	94275637	16.9504	1.73519	0.342915	5.06013	4.19e-07	0.00015555
chr12	5331759	5333111	66.5887	0.976737	0.193496	5.04784	4.47e-07	0.000164784
chr3	97213759	97214437	46.2451	1.74	0.3452	5.04056	4.64e-07	0.000170191
chr12	73837908	73839130	132.183	0.959058	0.190726	5.02845	4.94e-07	0.00017988
chr2	13413500	13414301	73.6199	1.44341	0.287153	5.02663	4.99e-07	0.000180852
chr13	6492332	6493240	94.8699	1.51829	0.302087	5.02601	5.01e-07	0.000181047
chr4	86345122	86345565	39.9648	1.49558	0.297936	5.01979	5.17e-07	0.000185576
chr5	151374725	151375328	57.0668	1.37853	0.274677	5.01872	5.2e-07	0.000185586
chr5	30287883	30288650	39.5161	1.58867	0.317305	5.00674	5.54e-07	0.00019554
chr1	93071111	93071960	199.546	0.822496	0.164281	5.00663	5.54e-07	0.00019554
chr14	79096964	79097674	15.4088	2.05175	0.410633	4.99654	5.84e-07	0.000205605
chr5	135945650	135946437	99.6404	1.51881	0.304152	4.99359	5.93e-07	0.000208337
chr1	52639008	52639486	26.0967	1.94835	0.390246	4.99263	5.96e-07	0.000208923
chr5	120777406	120777984	84.381	1.0089	0.202396	4.9848	6.2e-07	0.000215277
chr6	34716065	34716482	26.1697	1.94736	0.390891	4.98184	6.3e-07	0.000217237
chr15	74592963	74593793	153.042	1.49759	0.300722	4.97999	6.36e-07	0.000218863
chr3	27209314	27210735	456.964	1.00023	0.201202	4.97125	6.65e-07	0.000227075
chr8	126083049	126084273	81.9303	1.20309	0.242505	4.96109	7.01e-07	0.000237809
chr3	105054569	105055428	196.276	1.44275	0.291657	4.94674	7.55e-07	0.000252107
chr15	25319498	25320210	55.0773	1.39726	0.282482	4.94637	7.56e-07	0.000252107
chr5	147291776	147293675	229.366	0.794903	0.161199	4.93118	8.17e-07	0.000270072
chr10	93421979	93422439	82.2496	1.43562	0.291305	4.92824	8.3e-07	0.000273066
chr19	9938174	9939542	161.742	1.09272	0.221864	4.92518	8.43e-07	0.000276826
chr19	17249550	17250652	71.1416	1.62638	0.330717	4.91773	8.76e-07	0.00028587
chr9	45959638	45960179	43.824	1.30747	0.265943	4.91637	8.82e-07	0.000286728
chr19	40402128	40403046	158.559	0.87936	0.179094	4.91005	9.11e-07	0.000294969
chr6	34796707	34797399	67.6883	1.64918	0.335982	4.90853	9.18e-07	0.000296677
chr19	44427242	44427798	73.9901	0.988064	0.20134	4.90743	9.23e-07	0.000297764
chr11	31482958	31485022	80.84	1.19974	0.245011	4.89668	9.75e-07	0.00031208
chr9	75362872	75363498	29.1747	1.71567	0.351491	4.8811	1.05e-06	0.000336464
chr4	8511028	8511747	58.2186	1.59806	0.327381	4.88136	1.05e-06	0.000336464
chr5	39715734	39716801	137.993	0.852656	0.174729	4.87988	1.06e-06	0.00033791
chr8	126828007	126828524	56.5283	1.48365	0.304079	4.87916	1.07e-06	0.000338492
chr19	21098347	21099185	73.9701	1.06331	0.217991	4.87776	1.07e-06	0.000339586
chr8	64154918	64156117	213.078	1.44137	0.295555	4.87682	1.08e-06	0.000339922
chr4	142067356	142067719	50.0096	1.1828	0.242647	4.87457	1.09e-06	0.000343155
chr13	99028328	99029512	119.966	0.827251	0.170088	4.86367	1.15e-06	0.000361238
chr5	147786772	147787447	43.2055	1.40968	0.290044	4.86023	1.17e-06	0.000366873
chr19	40401004	40401739	208.915	0.80513	0.165818	4.85549	1.2e-06	0.000374313
chr14	46790753	46791133	36.9047	1.89385	0.390956	4.84416	1.27e-06	0.000393384
chr8	126093832	126094555	60.7505	1.65896	0.342449	4.84439	1.27e-06	0.000393384
chr1	168435377	168435701	30.3721	1.64018	0.339242	4.83484	1.33e-06	0.000410717
chr5	95986133	95987187	45.5292	1.53496	0.317552	4.83373	1.34e-06	0.000411493
chr4	57334060	57334590	30.0961	1.47867	0.305974	4.83266	1.35e-06	0.000412937
chr14	118661963	118662489	125.663	0.960258	0.198931	4.82709	1.39e-06	0.000422303
chr13	4662236	4663225	145.114	0.933042	0.193405	4.82428	1.41e-06	0.000426447
chr1	159890630	159890938	61.5817	1.50858	0.312748	4.82363	1.41e-06	0.000426542
chr5	52559948	52560901	64.4855	1.07593	0.223333	4.81761	1.45e-06	0.000436435
chr10	120627926	120628565	50.0906	1.65693	0.344146	4.81462	1.47e-06	0.000440611
chr10	13652555	13652879	18.2166	2.39924	0.498477	4.81314	1.49e-06	0.000443077
chr14	38062138	38062786	13.7342	2.19355	0.455931	4.81116	1.5e-06	0.000446692
chr9	55125686	55126649	39.2562	1.36978	0.28476	4.81031	1.51e-06	0.000446985
chr6	29242329	29243071	48.15	1.08826	0.226351	4.80784	1.53e-06	0.000450122
chr18	33888489	33889618	202.648	0.649602	0.135136	4.80701	1.53e-06	0.000450674
chr12	15684221	15684808	26.519	1.83701	0.382418	4.80367	1.56e-06	0.000456342
chr19	3903499	3904248	72.496	1.26488	0.263445	4.8013	1.58e-06	0.000460941
chr2	71986289	71986876	34.3447	1.78325	0.371506	4.80005	1.59e-06	0.000462201
chr13	44631055	44632147	73.7731	1.15597	0.240995	4.79665	1.61e-06	0.00046847
chr3	100550179	100550520	36.391	1.59719	0.333075	4.79528	1.62e-06	0.000470027
chr3	90273714	90274555	86.0607	0.867313	0.181128	4.78841	1.68e-06	0.000485556
chr6	108608176	108608884	39.0525	1.56597	0.327564	4.78066	1.75e-06	0.000501133
chr11	118145554	118146522	294.783	1.10086	0.230655	4.77274	1.82e-06	0.000518565
chr13	113600484	113601564	76.1357	1.1215	0.23515	4.76927	1.85e-06	0.000526675
chr1	73367896	73368575	91.1077	0.987662	0.207425	4.76155	1.92e-06	0.000543364
chr6	31100081	31101393	123.224	0.771241	0.161979	4.76135	1.92e-06	0.000543364
chr5	74097856	74098154	27.2544	1.53887	0.323325	4.75951	1.94e-06	0.000547132
chr4	138344743	138345438	50.4377	1.21168	0.254706	4.75716	1.96e-06	0.000552596
chr17	64621789	64622760	28.7922	1.57752	0.331731	4.75543	1.98e-06	0.000554345
chr4	59365918	59366731	138.463	1.16202	0.244363	4.75531	1.98e-06	0.000554345
chr10	66984212	66984905	106.202	0.983012	0.206726	4.75515	1.98e-06	0.000554345
chr14	51162050	51163704	56.0475	1.54419	0.324987	4.75154	2.02e-06	0.000562423
chr5	151379073	151379956	88.7101	0.997596	0.210409	4.74122	2.12e-06	0.000588877
chr14	79289837	79291084	252.665	0.690134	0.14563	4.73894	2.15e-06	0.000594532
chr8	117786972	117787665	31.2774	2.05274	0.433352	4.73689	2.17e-06	0.00059859
chr2	60328441	60329222	87.7698	1.61361	0.340632	4.73711	2.17e-06	0.00059859
chr4	47670323	47671784	91.1587	1.53063	0.323234	4.73535	2.19e-06	0.000602123
chr15	75117166	75118002	31.3608	1.7254	0.364414	4.73472	2.19e-06	0.000603016
chr11	98068040	98068831	40.9151	1.47538	0.311667	4.73384	2.2e-06	0.000604622
chr15	89579007	89579946	65.3411	1.16771	0.24678	4.73177	2.23e-06	0.000609818
chr2	51985133	51986536	79.4261	1.21296	0.256468	4.72949	2.25e-06	0.000615663
chr3	142391454	142391865	64.0043	1.10392	0.233731	4.72305	2.32e-06	0.000630299
chr1	161550410	161551447	106.079	1.06239	0.225545	4.71034	2.47e-06	0.000666503
chr5	43799203	43800014	43.7243	1.12845	0.239687	4.70802	2.5e-06	0.000673064
chr12	99204218	99204644	39.2176	1.18304	0.251485	4.70424	2.55e-06	0.000683404
chr2	118649164	118649598	29.2551	1.31082	0.278931	4.69944	2.61e-06	0.00069742
chr5	148745155	148747194	215.866	0.736559	0.156723	4.69974	2.6e-06	0.00069742
chr1	159888612	159890028	576.641	0.935773	0.199144	4.69897	2.61e-06	0.00069788
chr9	50554569	50555591	206.13	0.732296	0.155874	4.698	2.63e-06	0.000699009
chr8	85487958	85488284	22.4326	1.5421	0.329793	4.67598	2.93e-06	0.0007721
chr19	25172083	25172731	178.966	0.979801	0.209626	4.67405	2.95e-06	0.000778143
chr3	136686506	136686888	34.7617	1.24672	0.266957	4.67012	3.01e-06	0.00079067
chr10	45019321	45020228	40.2706	1.42518	0.305652	4.66274	3.12e-06	0.000811804
chr12	77045217	77045608	30.3955	1.30663	0.280513	4.65801	3.19e-06	0.000828105
chr9	22486072	22486601	53.6762	1.16275	0.24965	4.65753	3.2e-06	0.000828735
chr14	105588530	105589248	24.1552	1.52905	0.328916	4.64876	3.34e-06	0.000862042
chr9	31654670	31655014	12.2366	2.37484	0.511064	4.64686	3.37e-06	0.000868669
chr13	39896163	39896553	17.8319	2.03075	0.437778	4.63876	3.51e-06	0.000895027
chr4	107602529	107603471	75.0606	1.3453	0.290178	4.63613	3.55e-06	0.000903011
chr5	115474237	115475039	45.7031	1.18345	0.255275	4.63597	3.55e-06	0.000903011
chr4	118472078	118473186	156.684	1.13451	0.244788	4.63466	3.58e-06	0.000904568
chr14	26547040	26548081	95.9795	0.9452	0.203935	4.63481	3.57e-06	0.000904568
chr19	58104315	58105079	74.2067	1.53663	0.332224	4.62529	3.74e-06	0.000944959
chr7	112138049	112139138	58.6972	1.08982	0.235755	4.62268	3.79e-06	0.000955489
chr12	52843192	52843899	28.031	1.43822	0.311575	4.61597	3.91e-06	0.000982372
chr16	51984671	51985181	113.668	0.758198	0.164277	4.61537	3.92e-06	0.000983761
chr5	130016196	130016803	21.4561	1.55824	0.337708	4.61418	3.95e-06	0.000986595
chr17	35259119	35259425	61.6239	1.05546	0.228803	4.61298	3.97e-06	0.000989126
chr10	21807352	21808455	178.582	1.96138	0.426038	4.60377	4.15e-06	0.00102925
chr10	61467989	61468262	25.5385	1.55412	0.337777	4.60102	4.2e-06	0.00104137
chr17	75349059	75349578	48.0802	1.84262	0.401332	4.59127	4.41e-06	0.00108188
chr4	9647936	9648485	49.7993	1.2818	0.279272	4.58979	4.44e-06	0.00108587
chr11	57833463	57834170	116.102	0.857661	0.187042	4.5854	4.53e-06	0.00110579
chr7	90042469	90042793	62.4775	1.48426	0.32385	4.58316	4.58e-06	0.00111275
chr15	25320498	25320890	34.3673	1.62023	0.354251	4.57367	4.79e-06	0.0011576
chr3	18215200	18216084	57.1424	1.52163	0.332968	4.56989	4.88e-06	0.00117488
chr15	25354615	25355339	171.219	0.95216	0.208363	4.56971	4.88e-06	0.00117488
chr14	99333985	99334526	31.5571	1.72405	0.377367	4.56862	4.91e-06	0.0011789
chr8	110223205	110224087	94.1557	1.05054	0.230145	4.56469	5e-06	0.00119949
chr6	120237851	120238429	53.8909	0.969336	0.212472	4.56217	5.06e-06	0.00121221
chr11	86581975	86583160	114.524	2.11339	0.463504	4.55959	5.13e-06	0.00122367
chr1	89729960	89731242	56.0617	1.24582	0.273428	4.5563	5.21e-06	0.00124113
chr3	65863215	65864791	606.316	0.635358	0.139512	4.55416	5.26e-06	0.00125028
chr1	64308055	64309263	72.8271	0.999964	0.21983	4.54881	5.4e-06	0.00127516
chr19	53449120	53449966	163.18	0.683209	0.150208	4.54842	5.41e-06	0.0012757
chr1	180855509	180855947	51.9016	1.11864	0.246655	4.53522	5.75e-06	0.00135009
chr11	63081181	63081548	20.3125	1.66644	0.367633	4.53289	5.82e-06	0.0013615
chr1	106042175	106042729	74.0013	1.10383	0.243734	4.52883	5.93e-06	0.00138598
chr4	53181533	53182019	36.1144	1.60635	0.355032	4.52452	6.05e-06	0.00140856
chr5	17762577	17763361	30.2636	1.69988	0.376288	4.51749	6.26e-06	0.00145204
chr19	46459121	46459963	48.4242	1.33626	0.296156	4.51202	6.42e-06	0.0014858
chr17	56872601	56873153	36.6485	1.44438	0.320462	4.50718	6.57e-06	0.00151796
chr5	90689300	90690392	141.256	1.07876	0.239939	4.49597	6.93e-06	0.00159129
chr12	111462596	111463145	53.8671	1.12051	0.249376	4.49326	7.01e-06	0.00160501
chr11	51422013	51423524	126.273	1.20307	0.267813	4.49221	7.05e-06	0.0016107
chr3	126670878	126671502	46.0421	1.17966	0.262637	4.49159	7.07e-06	0.00161317
chr4	41073090	41073686	38.9141	1.30705	0.2914	4.48544	7.28e-06	0.0016536
chr1	182254625	182255782	115.446	1.49133	0.332572	4.48424	7.32e-06	0.00166063
chr16	95895680	95896258	57.3373	1.13336	0.252865	4.48206	7.39e-06	0.00166848
chr9	96202127	96202954	35.5717	1.42688	0.31842	4.48113	7.42e-06	0.00167351
chr11	113536745	113537540	35.3421	1.58747	0.354329	4.48022	7.46e-06	0.0016784
chr15	89070352	89070992	41.2449	0.992135	0.221543	4.47829	7.52e-06	0.00169133
chr13	93526474	93527213	28.4016	1.457	0.32579	4.4722	7.74e-06	0.00173549
chr12	70695028	70695744	60.9285	1.25463	0.280628	4.4708	7.79e-06	0.00174449
chr15	51951711	51952358	32.5668	1.55105	0.347003	4.46985	7.83e-06	0.00174991
chr5	105742765	105743540	61.9282	1.02962	0.230627	4.46445	8.03e-06	0.00178977
chr5	115653788	115654073	58.6628	1.31301	0.294313	4.46127	8.15e-06	0.00181165
chr6	34722615	34723209	52.0626	1.29154	0.290192	4.45065	8.56e-06	0.00188836
chr10	20166858	20167176	39.3832	1.07793	0.242442	4.44616	8.74e-06	0.00191548
chr2	163220918	163221918	30.4073	1.47783	0.333078	4.43689	9.13e-06	0.00198924
chr18	76203106	76203534	16.2298	2.04109	0.460095	4.43623	9.15e-06	0.00199272
chr10	123198261	123198750	28.9974	1.51688	0.341963	4.4358	9.17e-06	0.00199406
chr9	108998729	108999569	66.149	0.937522	0.211526	4.43217	9.33e-06	0.00202262
chr12	39927015	39927387	14.3443	2.47074	0.558236	4.42599	9.6e-06	0.0020706
chr14	18226008	18226687	60.4951	0.886703	0.200598	4.4203	9.86e-06	0.00211205
chr1	164257146	164257748	60.5302	1.45626	0.329495	4.41968	9.88e-06	0.00211542
chr8	64204110	64206455	315.2	0.807188	0.182982	4.41129	1.03e-05	0.00219052
chr13	53049205	53049614	12.2106	2.42087	0.54978	4.40335	1.07e-05	0.00225486
chr9	41193552	41194173	40.4774	1.18267	0.269252	4.39242	1.12e-05	0.00236517
chr2	170826646	170827628	112.102	0.748148	0.170806	4.3801	1.19e-05	0.00248395
chr10	83305274	83305545	10.6973	1.97278	0.450495	4.37914	1.19e-05	0.00248864
chr4	150798672	150799330	146.615	0.981407	0.22413	4.37875	1.19e-05	0.00248994
chr1	64609995	64610823	52.8076	1.13908	0.260464	4.37325	1.22e-05	0.00255027
chr13	101540371	101541320	65.4979	1.09848	0.251675	4.36468	1.27e-05	0.00263902
chr14	66047278	66047886	44.4438	1.10293	0.252751	4.3637	1.28e-05	0.00264761
chr8	57430673	57431256	65.0318	1.20267	0.27566	4.36286	1.28e-05	0.00265104
chr14	99453636	99454424	211.339	1.28495	0.294594	4.36178	1.29e-05	0.00266087
chr8	57467937	57468396	30.9235	1.37792	0.316051	4.3598	1.3e-05	0.00268175
chr9	77937908	77938518	73.2902	1.33109	0.305411	4.35837	1.31e-05	0.00269599
chr5	74936051	74936627	86.2202	1.32978	0.305402	4.35418	1.34e-05	0.00274462
chr12	77078798	77080029	114.612	1.15586	0.265589	4.35204	1.35e-05	0.00276466
chr19	43665756	43666032	26.3777	1.31081	0.301268	4.35097	1.36e-05	0.00277473
chr2	4586175	4587053	61.0251	1.2778	0.293763	4.34977	1.36e-05	0.00278314
chr10	25432793	25433415	45.249	1.11402	0.256134	4.34935	1.37e-05	0.00278494
chr6	126712138	126713035	51.9721	1.318	0.303622	4.34094	1.42e-05	0.00287959
chr1	82831615	82832303	55.5623	1.06366	0.245137	4.33905	1.43e-05	0.00289731
chr13	75844114	75844535	18.6242	1.50901	0.348246	4.33318	1.47e-05	0.00295986
chr3	18623498	18624351	40.7004	1.11896	0.258607	4.32687	1.51e-05	0.00303608
chr6	28486927	28487284	19.9839	1.59158	0.3679	4.32612	1.52e-05	0.0030427
chr12	8765134	8765389	11.2306	2.54918	0.589322	4.32562	1.52e-05	0.00304596
chr10	119168731	119169552	58.9029	1.05622	0.244229	4.32472	1.53e-05	0.00305474
chr10	121571468	121572334	63.0878	1.44422	0.334157	4.32197	1.55e-05	0.00308929
chr11	57829942	57830638	95.3141	1.01015	0.23377	4.32111	1.55e-05	0.00309763
chr2	32572161	32572618	48.2225	1.25201	0.289896	4.31882	1.57e-05	0.00312245
chr9	5344933	5346720	145.658	1.00711	0.233323	4.31638	1.59e-05	0.00315334
chr6	136925068	136925587	36.5791	1.24596	0.288857	4.31341	1.61e-05	0.00318887
chr9	60664043	60665440	44.441	1.07146	0.248549	4.31086	1.63e-05	0.00321381
chr4	138342975	138343596	36.8442	1.25563	0.291463	4.30804	1.65e-05	0.00324332
chr2	143835475	143836329	55.943	1.13151	0.262646	4.30812	1.65e-05	0.00324332
chr11	17386566	17387311	90.9816	1.46268	0.340406	4.29688	1.73e-05	0.00338276
chr18	68577821	68578682	111.64	0.933984	0.217356	4.29703	1.73e-05	0.00338276
chr12	54202301	54202747	89.5951	0.847074	0.197577	4.2873	1.81e-05	0.00351942
chr5	52582135	52582649	26.8293	1.35013	0.315439	4.28014	1.87e-05	0.0036048
chr9	104274711	104275796	44.7246	1.00107	0.233995	4.27818	1.88e-05	0.00362186
chr8	91736898	91737748	92.5816	1.35374	0.316705	4.27444	1.92e-05	0.00367258
chr2	141343231	141344466	47.5555	1.28121	0.299898	4.27215	1.94e-05	0.00370628
chr16	29865088	29865402	27.9341	1.44686	0.338713	4.27163	1.94e-05	0.00371063
chr12	79862534	79863022	30.2568	1.37413	0.321851	4.26946	1.96e-05	0.00373828
chr3	122214499	122215215	35.9129	1.62563	0.38111	4.26551	1.99e-05	0.00378753
chr5	86511585	86512062	22.7052	1.5233	0.357095	4.26581	1.99e-05	0.00378753
chr17	6202340	6203469	77.6156	1.14038	0.26735	4.26551	1.99e-05	0.00378753
chr19	46454200	46454888	37.862	1.42838	0.336044	4.25058	2.13e-05	0.00402586
chr19	47477719	47478101	12.8202	1.68584	0.397494	4.24118	2.22e-05	0.0041507
chr19	25399683	25401604	148.465	0.683916	0.161296	4.24014	2.23e-05	0.00416336
chr8	117719512	117719803	18.1275	2.06918	0.488376	4.23686	2.27e-05	0.00420286
chr13	5473744	5474857	85.2551	1.20474	0.284376	4.23644	2.27e-05	0.00420349
chr2	155742867	155743929	76.284	1.08299	0.255923	4.23169	2.32e-05	0.00428631
chr17	43119148	43120045	83.2919	0.878591	0.207653	4.23105	2.33e-05	0.00429368
chr12	74094735	74095341	49.4005	1.09923	0.260039	4.22717	2.37e-05	0.00435866
chr15	65918362	65919014	46.5193	2.08998	0.494657	4.2251	2.39e-05	0.00438253
chr6	82871838	82872813	67.4471	0.896413	0.212172	4.22494	2.39e-05	0.00438253
chr1	17602551	17602924	39.2767	1.38046	0.326974	4.22192	2.42e-05	0.00443315
chr10	119752156	119753001	124.283	0.804942	0.190661	4.22185	2.42e-05	0.00443315
chr2	102914281	102915521	102.407	0.783102	0.185594	4.21944	2.45e-05	0.00447099
chr19	58334427	58335480	43.9323	1.42179	0.337031	4.21857	2.46e-05	0.00448242
chr13	5871434	5871971	113.388	0.875513	0.207548	4.21836	2.46e-05	0.00448242
chr3	27624799	27625894	56.3252	0.937727	0.22235	4.21734	2.47e-05	0.00448538
chr16	74131751	74132378	30.3295	1.43525	0.340572	4.21422	2.51e-05	0.00453054
chr6	99630112	99631133	82.4641	1.07144	0.254238	4.21432	2.51e-05	0.00453054
chr15	32347150	32347869	45.5934	1.2031	0.285549	4.21327	2.52e-05	0.00453583
chr7	43680842	43682317	218.514	0.629403	0.149388	4.21322	2.52e-05	0.00453583
chr5	119159794	119160462	47.7861	1.34704	0.31977	4.21253	2.53e-05	0.00454463
chr8	91490020	91490365	55.6521	1.00465	0.238656	4.20959	2.56e-05	0.00459915
chr9	86805007	86805440	99.5801	0.983179	0.233643	4.20804	2.58e-05	0.00462581
chr14	120146263	120146734	39.8956	1.62764	0.387403	4.20141	2.65e-05	0.0047377
chr8	64877453	64878327	120.414	0.997962	0.237675	4.19885	2.68e-05	0.00478637
chr9	46036831	46037377	60.5781	1.26295	0.300845	4.19801	2.69e-05	0.00479039
chr10	5056131	5056874	23.1238	1.8158	0.432686	4.19657	2.71e-05	0.00481395
chr9	22089944	22090402	54.7054	1.33203	0.31748	4.19562	2.72e-05	0.00482902
chr19	29942252	29942927	168.697	1.59442	0.380144	4.19427	2.74e-05	0.00485276
chr13	41331589	41332417	102.012	1.03979	0.24801	4.19254	2.76e-05	0.0048847
chr13	44320965	44321636	65.115	1.25436	0.299534	4.18772	2.82e-05	0.00497891
chr5	119215318	119215958	71.8504	1.31718	0.314596	4.18691	2.83e-05	0.00498604
chr6	128970818	128972090	239.875	0.715	0.170766	4.187	2.83e-05	0.00498604
chr15	56832533	56833146	25.1935	1.49695	0.357821	4.18352	2.87e-05	0.00504486
chr17	32066807	32068047	149.981	0.843678	0.201659	4.18368	2.87e-05	0.00504486
chr15	31184581	31185096	30.052	1.25043	0.29894	4.18289	2.88e-05	0.00505341
chr2	138244415	138244669	15.6791	1.71651	0.410589	4.1806	2.91e-05	0.00509905
chr16	92684369	92684725	39.6216	1.09299	0.26153	4.17922	2.93e-05	0.00512469
chr4	123945974	123946651	33.94	1.73525	0.415432	4.17697	2.95e-05	0.00515934
chr1	194506416	194507504	92.0095	1.46683	0.351237	4.17619	2.96e-05	0.00517153
chr6	22340625	22341364	60.2057	1.01664	0.243799	4.16999	3.05e-05	0.00528627
chr14	79160436	79161419	150.132	0.702226	0.168503	4.16743	3.08e-05	0.00532921
chr4	106572027	106572623	36.0804	1.43872	0.345545	4.16363	3.13e-05	0.00539874
chr1	59826322	59827122	53.4454	1.03485	0.248551	4.16352	3.13e-05	0.00539874
chr14	82065099	82065977	45.9823	2.21898	0.533274	4.16106	3.17e-05	0.00544582
chr4	150766746	150767685	35.0536	1.21881	0.292934	4.16071	3.17e-05	0.00544846
chr2	52955710	52956373	175.971	1.20192	0.289188	4.1562	3.24e-05	0.00553982
chr13	107493520	107494208	16.6715	1.75841	0.423304	4.15402	3.27e-05	0.00558133
chr9	75411641	75411953	23.9619	1.92258	0.462982	4.1526	3.29e-05	0.00561048
chr4	118540463	118540810	38.3534	1.34711	0.324565	4.15049	3.32e-05	0.00564532
chr15	25301696	25302250	20.0531	1.57455	0.379402	4.15009	3.32e-05	0.00564886
chr15	32420539	32421351	132.495	0.764407	0.184201	4.14985	3.33e-05	0.00564892
chrX	48201750	48202861	70.8925	1.08747	0.262498	4.14277	3.43e-05	0.00580852
chr9	5311182	5312084	347.208	0.682163	0.164695	4.14198	3.44e-05	0.00582245
chr13	58072167	58072744	159.777	0.63655	0.153813	4.13847	3.5e-05	0.00590625
chr15	74935144	74935750	48.8755	1.27912	0.309113	4.13803	3.5e-05	0.0059116
chr3	59113795	59114806	104.242	0.914242	0.220988	4.13706	3.52e-05	0.00592761
chr3	68709076	68709888	116.518	0.698638	0.168977	4.13453	3.56e-05	0.00597801
chr1	131993603	131994567	26.882	1.3563	0.328285	4.13148	3.6e-05	0.00604556
chr1	106163420	106163808	31.0871	1.47858	0.358257	4.12715	3.67e-05	0.00614183
chr6	7798882	7799462	44.6657	1.10646	0.26841	4.12226	3.75e-05	0.00625453
chr3	122481712	122482656	40.6228	1.08977	0.26454	4.1195	3.8e-05	0.00631625
chr13	50960750	50961431	82.4788	1.25268	0.304142	4.11875	3.81e-05	0.00632518
chr13	37525099	37526051	92.9393	1.0239	0.248861	4.11436	3.88e-05	0.00640796
chr8	22214701	22215523	62.475	1.2631	0.307318	4.11007	3.96e-05	0.00649594
chr2	132063791	132064978	100.332	0.975424	0.237358	4.1095	3.97e-05	0.00650548
chr14	62853747	62854018	18.5354	1.55793	0.379324	4.10713	4.01e-05	0.00655935
chr3	85295003	85295739	60.9052	1.00131	0.244093	4.10217	4.09e-05	0.00668646
chr14	38208522	38209408	25.6582	1.68673	0.411307	4.1009	4.12e-05	0.00670514
chr5	31935720	31936466	53.0252	1.11048	0.270787	4.10095	4.11e-05	0.00670514
chr15	65917046	65917626	14.7561	2.18366	0.532814	4.09836	4.16e-05	0.00676614
chr3	123448138	123448480	66.3779	0.932014	0.227531	4.09621	4.2e-05	0.00682227
chr5	86193836	86194445	57.5675	1.0754	0.262552	4.09593	4.2e-05	0.00682381
chr19	21738047	21738940	46.7962	1.13966	0.278308	4.09495	4.22e-05	0.0068463
chr4	152504664	152505413	56.2949	0.970717	0.237144	4.09336	4.25e-05	0.00687964
chr8	47390109	47391177	116.933	0.825773	0.201774	4.09256	4.27e-05	0.00688918
chr10	26630178	26630914	175.089	0.794539	0.194162	4.09214	4.27e-05	0.00688918
chr19	34043038	34043433	25.173	1.58209	0.38673	4.09095	4.3e-05	0.00691094
chr8	36172259	36172765	59.6761	1.14169	0.279314	4.08749	4.36e-05	0.00698771
chr7	123120539	123121318	67.4305	1.17009	0.286362	4.08605	4.39e-05	0.00702444
chr1	156593228	156593768	42.7146	1.16315	0.284734	4.08506	4.41e-05	0.0070477
chr6	137558633	137559936	92.0377	1.2064	0.295431	4.08351	4.44e-05	0.00708778
chr5	129065220	129066973	258.893	0.58128	0.142374	4.08277	4.45e-05	0.00710361
chr4	84752041	84753078	33.0422	1.22411	0.300225	4.07732	4.56e-05	0.00725124
chr5	30651060	30651429	37.9529	1.00094	0.245528	4.07667	4.57e-05	0.00725622
chr2	13421961	13422576	29.7722	1.3881	0.340669	4.07464	4.61e-05	0.00730708
chr15	92629282	92630479	50.3725	1.25538	0.308224	4.07293	4.64e-05	0.0073538
chr12	108679830	108680203	39.4261	1.23571	0.303414	4.0727	4.65e-05	0.00735408
chr6	137153148	137153384	18.2988	1.33876	0.328959	4.06969	4.71e-05	0.00743537
chr16	57526938	57527455	24.5177	1.17165	0.288141	4.06623	4.78e-05	0.00751782
chr6	17459623	17460090	33.4346	1.15562	0.284189	4.06637	4.78e-05	0.00751782
chr16	95672501	95672790	100.606	0.782779	0.192501	4.06638	4.78e-05	0.00751782
chr8	47229843	47230542	72.4951	0.885254	0.217953	4.06167	4.87e-05	0.00762276
chr1	168323723	168324134	55.5171	1.23017	0.303518	4.05304	5.06e-05	0.00789459
chr2	170312741	170313261	175.773	0.829434	0.205282	4.04047	5.33e-05	0.0082909
chr5	144835086	144836089	189.218	0.952535	0.235783	4.03988	5.35e-05	0.00830387
chr13	5823187	5823739	58.8473	1.25314	0.310333	4.03804	5.39e-05	0.00834
chr1	182255852	182256660	50.5094	1.18276	0.292927	4.03773	5.4e-05	0.00834
chr5	67969373	67970015	37.5943	1.11996	0.277339	4.03825	5.39e-05	0.00834
chr5	66105934	66106919	83.528	0.783541	0.194045	4.03793	5.39e-05	0.00834
chr1	43690508	43690896	13.69	1.82241	0.451608	4.03538	5.45e-05	0.00840141
chr8	108764475	108765120	67.8754	0.865105	0.214812	4.02726	5.64e-05	0.00862454
chr14	46802875	46803520	23.2358	1.24075	0.30813	4.02672	5.66e-05	0.00863623
chr6	114473037	114474283	62.4697	1.16043	0.288322	4.02477	5.7e-05	0.00869212
chr14	122183884	122184460	82.9062	0.80559	0.200387	4.02016	5.82e-05	0.00883941
chr11	70747362	70748356	59.4025	1.03914	0.258534	4.01934	5.84e-05	0.00885382
chr4	55778596	55779278	125.771	0.853252	0.21239	4.01738	5.88e-05	0.00890357
chr10	70200609	70201664	87.122	0.920564	0.229177	4.01683	5.9e-05	0.00891601
chr8	90839739	90840919	106.578	0.699397	0.174144	4.01619	5.91e-05	0.00892383
chr3	122208513	122209140	78.9567	0.801078	0.199533	4.01476	5.95e-05	0.00895383
chr15	66093485	66094283	249.693	0.660204	0.164564	4.01183	6.02e-05	0.00904077
chr3	116474420	116475073	71.6466	1.09479	0.273252	4.00652	6.16e-05	0.00921284
chr18	66477718	66478473	138.047	0.74056	0.184879	4.00563	6.19e-05	0.00923921
chr2	6085919	6086493	32.3567	1.14383	0.285587	4.00517	6.2e-05	0.0092489
chr3	152118584	152118883	42.6849	1.11257	0.277803	4.0049	6.2e-05	0.00925125
chr3	27212845	27213390	72.0601	0.868483	0.21697	4.00277	6.26e-05	0.00930967
chr15	74669691	74670710	110.099	1.14103	0.285168	4.00125	6.3e-05	0.00934681
chr14	72869137	72869887	50.5939	1.0615	0.265289	4.00131	6.3e-05	0.00934681
chr4	56373775	56375046	45.3031	1.40848	0.352239	3.99863	6.37e-05	0.00943737
chr15	74638688	74639030	28.1043	1.20895	0.302352	3.99849	6.37e-05	0.00943737
chr15	77891718	77892159	64.1612	1.13805	0.284688	3.99753	6.4e-05	0.0094669
chr12	40558885	40559616	55.0007	1.20556	0.301666	3.99635	6.43e-05	0.00950596
chr5	23654986	23655363	34.6249	1.04808	0.262296	3.99579	6.45e-05	0.00952001
chr17	86676930	86677841	49.6356	0.867198	0.217173	3.99311	6.52e-05	0.00961093
chr18	78124001	78125402	150.352	0.694667	0.174078	3.99055	6.59e-05	0.00970657
chr17	13682280	13683094	99.4443	1.08017	0.270797	3.98886	6.64e-05	0.00975014
chr12	17506990	17507627	69.7443	1.12365	0.281997	3.98461	6.76e-05	0.00989958
chr8	24518406	24518974	38.9388	1.12912	0.283556	3.98201	6.83e-05	0.00999931
chr9	47621511	47621777	9.84968	2.25768	0.56704	3.98153	6.85e-05	0.0100025
chr13	39904035	39904784	60.5441	1.2052	0.303056	3.97683	6.98e-05	0.0101661
chr8	10677074	10678472	130.232	0.852331	0.214319	3.97693	6.98e-05	0.0101661
chr13	114733356	114733701	17.9952	1.53574	0.386492	3.97354	7.08e-05	0.0102804
chr13	99433291	99433759	25.9196	1.33699	0.336523	3.97296	7.1e-05	0.0102963
chr10	76544454	76545475	36.7575	1.22017	0.307136	3.97272	7.11e-05	0.0102976
chr15	36763142	36763429	70.8483	0.770141	0.193892	3.97201	7.13e-05	0.0103196
chr6	120907795	120908488	15.5342	1.56683	0.394856	3.96811	7.24e-05	0.0104296
chr8	32286556	32287139	192.054	0.726205	0.183067	3.96689	7.28e-05	0.0104702
chr10	83301516	83302141	34.2711	1.24657	0.314391	3.96502	7.34e-05	0.0105432
chr15	62165678	62166655	62.0377	0.904942	0.228248	3.96473	7.35e-05	0.0105461
chr7	141058522	141058948	41.1135	1.26924	0.320468	3.96058	7.48e-05	0.0106707
chr14	120156755	120157883	54.3384	1.07301	0.271104	3.95793	7.56e-05	0.0107674
chr8	79575798	79576843	32.488	1.1825	0.299018	3.95462	7.67e-05	0.0108804
chr14	14557421	14558108	23.1769	1.33918	0.338679	3.95413	7.68e-05	0.0108877
chr3	148921943	148922217	22.9616	1.3374	0.338466	3.95136	7.77e-05	0.010992
chr3	18376167	18377089	92.0012	1.6447	0.416379	3.95	7.82e-05	0.0110353
chr10	7841366	7842474	191.383	0.571595	0.144718	3.94971	7.82e-05	0.0110394
chr11	82013772	82014064	15.8571	1.46894	0.372398	3.94453	8e-05	0.0112711
chr11	86578781	86579233	68.0361	0.986273	0.250128	3.94308	8.04e-05	0.01133
chr16	92685817	92686383	50.9606	0.795356	0.201787	3.94156	8.1e-05	0.0113924
chr3	65869671	65870136	67.7018	1.22731	0.311624	3.93844	8.2e-05	0.0115219
chr5	151396117	151396844	132.274	1.02189	0.259715	3.93468	8.33e-05	0.0116641
chr6	125546266	125547300	45.283	1.01592	0.258381	3.93186	8.43e-05	0.0117516
chr5	98292422	98293984	154.481	0.735416	0.187228	3.92791	8.57e-05	0.0119062
chr14	75829865	75830216	44.3931	1.20076	0.305785	3.92682	8.61e-05	0.0119405
chr3	8955390	8956379	83.4726	0.801575	0.204142	3.92656	8.62e-05	0.0119432
chr13	30666443	30666773	58.0568	0.943076	0.240305	3.9245	8.69e-05	0.0120258
chr8	79501282	79501537	22.8437	1.49494	0.381705	3.91648	8.99e-05	0.0123602
chr16	25465305	25466386	129.736	0.66252	0.169342	3.91232	9.14e-05	0.0125438
chr4	99199565	99200470	116.198	1.10382	0.282421	3.90841	9.29e-05	0.0127169
chr6	82752861	82754052	91.956	0.84357	0.215947	3.90637	9.37e-05	0.012814
chr5	124051921	124052576	161.66	0.969313	0.248182	3.90565	9.4e-05	0.0128412
chr12	17194109	17194729	28.6782	1.27833	0.327843	3.89921	9.65e-05	0.0131442
chr17	84574757	84575514	49.5097	1.20336	0.308696	3.89822	9.69e-05	0.0131873
chr14	67889822	67890692	44.2108	1.07549	0.275997	3.89675	9.75e-05	0.0132566
chr13	97075422	97076104	104.109	0.772934	0.198479	3.89428	9.85e-05	0.0133596
chr12	70668210	70668567	30.5388	1.11898	0.287372	3.89382	9.87e-05	0.0133737
chr10	56781842	56782692	62.7198	1.27224	0.326765	3.89343	9.88e-05	0.0133843
chr9	79284392	79286133	70.8494	0.927413	0.238368	3.89068	0.0001	0.0134819
chr10	128940342	128941713	235.093	0.551779	0.141859	3.88962	0.0001004	0.0135185
chr10	106775268	106776133	34.1719	1.528	0.393454	3.88355	0.000102944	0.0138049
chr17	86852601	86853204	61.2142	1.00898	0.259826	3.88327	0.000103059	0.0138072
chr10	21783478	21784219	100.952	0.837	0.215652	3.88125	0.000103922	0.0138909
chr1	36140808	36141939	53.1286	0.949383	0.244671	3.88025	0.000104351	0.0139319
chr11	85268495	85268973	31.2889	1.57671	0.406457	3.87915	0.000104822	0.013966
chr2	164523150	164523849	267.491	0.62068	0.16003	3.87853	0.00010509	0.0139904
chr17	63162528	63162853	30.8345	1.38219	0.356488	3.87725	0.000105645	0.0140417
chr9	102454627	102454922	22.5591	1.228	0.316706	3.87742	0.00010557	0.0140417
chr5	139052877	139054211	162.798	0.765952	0.197593	3.87642	0.000106006	0.0140557
chr13	94152910	94153234	30.5478	1.36131	0.351462	3.87327	0.000107383	0.0141928
chr6	136464146	136464626	78.996	0.928489	0.239767	3.87247	0.000107738	0.0142055
chr4	124139518	124140367	131.562	0.892835	0.230633	3.87124	0.000108282	0.0142659
chr2	150811610	150812210	85.4335	0.827438	0.213797	3.87021	0.000108744	0.0142926
chr6	17875643	17875982	14.4321	1.61036	0.416259	3.86865	0.000109441	0.0143728
chr13	98183007	98183840	179.311	0.565446	0.146227	3.86691	0.000110223	0.0144525
chr4	147993209	147994385	190.398	0.759993	0.19657	3.86626	0.000110517	0.0144795
chr16	70330526	70331853	79.8659	0.851295	0.220231	3.86547	0.000110875	0.014515
chr3	109772044	109772641	20.3116	1.68634	0.436633	3.86214	0.000112396	0.0146908
chr18	36494906	36495563	40.4833	1.32305	0.342648	3.86125	0.000112809	0.0147331
chr16	51985444	51986001	272.275	0.748877	0.194033	3.85954	0.000113601	0.0148152
chr3	107873360	107873861	50.0128	1.0387	0.269259	3.85763	0.000114492	0.0149175
chr1	23917480	23918252	276.085	0.653946	0.169653	3.85461	0.000115914	0.0150909
chr6	29430767	29431054	21.3895	1.28995	0.335233	3.84791	0.000119132	0.0154248
chr10	111636065	111636605	41.6357	1.24536	0.323746	3.84671	0.000119714	0.015488
chrX	140433354	140433980	18.8603	1.37159	0.356647	3.8458	0.000120161	0.0155336
chr11	86646250	86646925	22.1704	1.26574	0.329255	3.84426	0.000120918	0.0156071
chr18	65827615	65828309	31.1095	1.60036	0.416352	3.84376	0.000121166	0.0156269
chr4	117135982	117136545	58.3106	1.064	0.276922	3.84223	0.00012192	0.0156957
chr10	85038016	85039056	65.7216	1.062	0.276402	3.84221	0.000121929	0.0156957
chr1	71598229	71599077	100.22	0.740826	0.193221	3.83408	0.000126034	0.016179
chr8	22752912	22753537	38.3448	1.05038	0.274093	3.83222	0.000126994	0.0162495
chr13	52658352	52659895	112.208	0.768338	0.200503	3.83206	0.000127075	0.0162495
chr7	44640895	44641598	37.3507	0.945313	0.24676	3.83091	0.000127672	0.0163131
chr1	58831463	58831825	11.7833	1.71529	0.448024	3.82856	0.000128897	0.0164443
chr16	25220574	25221012	19.9649	1.29348	0.337932	3.82764	0.000129378	0.0164883
chr16	92552850	92553357	33.0105	1.19378	0.311998	3.82626	0.000130105	0.0165345
chr10	43840292	43840851	17.2003	1.48734	0.388816	3.8253	0.000130615	0.0165612
chr1	86217830	86218762	280.308	0.496201	0.129713	3.82538	0.000130571	0.0165612
chr13	89446880	89447264	14.9713	1.39344	0.364589	3.82195	0.000132399	0.0167616
chr16	30841058	30842289	135.435	1.1799	0.308708	3.82206	0.000132343	0.0167616
chr11	86578208	86578461	35.6385	1.04628	0.273855	3.82058	0.00013314	0.0168168
chr1	82358801	82359599	35.959	1.1542	0.302222	3.81903	0.000133977	0.0169096
chr1	64305286	64306119	153.398	0.701881	0.183859	3.81749	0.000134816	0.0169895
chr19	17256320	17257581	121.933	1.17064	0.306774	3.81596	0.000135652	0.0170819
chr11	117983704	117984091	23.0085	1.36967	0.359011	3.81511	0.000136123	0.017102
chr12	91337817	91339836	171.37	0.947171	0.248358	3.81373	0.000136883	0.0171844
chr18	67310470	67310917	152.504	0.68544	0.179788	3.8125	0.000137569	0.0172313
chr4	88949277	88949812	14.5742	1.69027	0.443931	3.80751	0.000140374	0.0175295
chr4	47440963	47441389	24.4545	1.66524	0.437342	3.80764	0.0001403	0.0175295
chr2	129406297	129406765	40.9194	0.967938	0.254367	3.80528	0.000141641	0.017661
chr2	173266274	173267193	270.468	0.528268	0.138836	3.80499	0.000141812	0.017669
chr11	19737211	19737895	59.9342	0.880763	0.23152	3.80426	0.000142227	0.017694
chr3	145891723	145892874	155.855	0.971903	0.255532	3.80344	0.000142699	0.0177127
chr19	30113030	30113804	62.3097	0.849311	0.223398	3.80179	0.000143652	0.0177909
chr13	4661718	4662168	26.9669	1.446	0.380399	3.80126	0.000143961	0.0178158
chrX	70478745	70479009	21.8403	1.17223	0.308411	3.80086	0.000144194	0.0178312
chr7	44908466	44909415	63.9228	1.22234	0.321621	3.80056	0.000144371	0.0178316
chr8	35184203	35184489	11.3508	1.81682	0.478222	3.79912	0.000145212	0.0179036
chrX	140430205	140431017	52.5927	0.846359	0.222803	3.79869	0.000145462	0.017921
chr10	117947413	117948599	44.2084	0.862437	0.22707	3.79812	0.000145798	0.0179489
chr2	102940134	102941268	125.285	0.739545	0.194804	3.79636	0.000146835	0.018023
chr8	91488576	91489281	78.2744	0.912573	0.240427	3.79563	0.00014727	0.0180629
chr1	172321463	172322125	120.645	1.49302	0.393412	3.79505	0.000147612	0.0180914
chr18	61640472	61640974	137.87	0.945253	0.249135	3.79414	0.000148155	0.0181235
chr19	5879665	5880257	55.7745	0.908063	0.239329	3.79421	0.000148116	0.0181235
chr3	95058020	95058508	62.0991	1.29553	0.341481	3.79386	0.000148321	0.0181246
chr9	23024394	23025788	53.2922	0.982059	0.258948	3.7925	0.00014914	0.0181989
chr17	73964932	73965188	26.9873	1.20037	0.316537	3.79219	0.000149323	0.0182066
chr11	7467893	7468507	20.5641	1.35096	0.356321	3.79141	0.000149793	0.0182504
chr8	91329718	91330673	167.141	0.714529	0.188574	3.78911	0.000151185	0.0183411
chr5	104095315	104096586	176.348	0.602383	0.158986	3.7889	0.000151314	0.0183411
chr12	86074713	86075284	48.681	1.25521	0.331359	3.78808	0.000151818	0.0183538
chr14	78661141	78662225	167.359	0.944182	0.249244	3.78819	0.000151751	0.0183538
chr14	79114928	79115317	29.7543	1.38415	0.365538	3.78662	0.000152713	0.018443
chr16	33178188	33179413	45.5739	1.06606	0.281614	3.78553	0.000153379	0.0185099
chr8	60756922	60757457	56.8325	0.897703	0.237206	3.78449	0.000154023	0.0185605
chr14	66235059	66235997	42.3286	1.41474	0.373892	3.78381	0.000154444	0.0185953
chr5	72796046	72796690	44.5727	0.949359	0.250947	3.78311	0.00015488	0.0186116
chr13	63319736	63320141	38.4726	1.01842	0.269303	3.78167	0.000155777	0.0186901
chr1	182111513	182112751	88.2235	0.777795	0.205924	3.77711	0.000158661	0.018981
chr8	72455411	72456118	32.6005	1.23596	0.327348	3.77567	0.000159578	0.0190631
chr17	45214365	45214663	16.6733	1.45077	0.384379	3.77432	0.000160443	0.0191525
chr7	143474861	143475220	29.6918	1.00179	0.265454	3.77388	0.000160726	0.0191724
chr12	8380930	8381281	17.182	1.57495	0.417354	3.77366	0.000160872	0.019176
chr3	135561964	135562310	17.7879	1.49762	0.396955	3.77277	0.000161443	0.0192303
chr4	147985218	147986118	141.16	0.970682	0.257373	3.7715	0.000162271	0.0193149
chr12	99942238	99943284	51.3329	1.06479	0.282371	3.77087	0.000162677	0.0193493
chr14	29553480	29554095	16.069	1.34165	0.355833	3.77045	0.000162951	0.019367
chr9	21891352	21891795	27.4798	1.04805	0.277975	3.77029	0.00016306	0.019367
chr17	79332627	79333420	47.9346	0.829751	0.220103	3.76983	0.000163358	0.0193884
chr9	85347635	85348533	32.6265	1.30453	0.34607	3.76956	0.000163532	0.0193952
chr11	82169305	82170274	66.8045	1.13823	0.302141	3.76722	0.000165076	0.0195642
chr15	74617317	74618131	39.396	1.00821	0.267812	3.76463	0.000166797	0.0197258
chr10	44446649	44447255	46.0057	0.936177	0.248706	3.7642	0.000167084	0.0197455
chr2	124718868	124720536	90.1612	1.1605	0.308447	3.76241	0.000168281	0.0198586
chr17	84156078	84156528	40.0786	0.952029	0.253077	3.76182	0.00016868	0.0198773
chr9	13442033	13442783	38.8396	1.07879	0.286872	3.76052	0.000169557	0.0199384
chr17	65723635	65724685	465.4	0.551574	0.146685	3.76027	0.000169729	0.019944
chr16	22118578	22119410	70.62	1.87286	0.498598	3.75625	0.000172477	0.0201697
chr10	70798959	70800294	61.4031	1.43831	0.382983	3.75556	0.000172957	0.0202084
chr11	81996152	81996699	31.8203	0.963749	0.256634	3.75534	0.000173105	0.0202113
chr9	41944973	41945461	30.3545	1.54621	0.411773	3.755	0.000173342	0.0202247
chr16	49806769	49807890	213.846	0.699224	0.18622	3.75482	0.000173465	0.0202248
chr2	50755850	50756244	25.9065	1.39525	0.371728	3.75342	0.000174437	0.0203238
chr13	37604737	37605298	42.3541	1.31526	0.350503	3.75249	0.000175088	0.0203853
chr8	117079482	117080207	70.5831	1.09837	0.292741	3.75202	0.000175412	0.0203943
chr16	92608041	92608921	94.0203	0.856661	0.228311	3.75217	0.00017531	0.0203943
chr1	58651598	58651989	12.8615	1.41827	0.378219	3.74987	0.000176929	0.0205069
chr11	81998744	81999788	54.901	0.971751	0.259197	3.74908	0.000177484	0.0205483
chrX	12959510	12960466	60.4257	0.919138	0.245191	3.74866	0.00017778	0.0205682
chr1	40691356	40692106	25.8363	1.51304	0.403827	3.74676	0.00017913	0.0206955
chr4	149161156	149161699	62.5886	0.986664	0.263369	3.74632	0.000179445	0.0207173
chr3	131584733	131585874	312.5	0.577883	0.154282	3.74562	0.000179949	0.0207609
chr10	67281919	67282283	39.6368	0.982421	0.26233	3.74498	0.000180405	0.0207846
chr4	142017532	142018389	92.3916	0.757015	0.20231	3.74186	0.000182662	0.0210299
chr6	82863047	82863943	287.623	0.751028	0.20073	3.74149	0.000182932	0.0210464
chr11	59000449	59001184	43.2915	0.996844	0.266475	3.74086	0.000183393	0.0210847
chr8	12175353	12176100	41.2511	0.809538	0.216444	3.74017	0.000183896	0.0211278
chr6	82868524	82868817	18.3156	1.38155	0.369566	3.7383	0.000185266	0.0212557
chr16	76540381	76540857	119.79	0.94723	0.253459	3.73722	0.000186069	0.021333
chr8	13273842	13274375	32.6161	1.36697	0.365896	3.73596	0.000186998	0.0213977
chr12	70539615	70540221	223.468	0.578315	0.154809	3.73566	0.000187224	0.021406
chr2	73037346	73038101	134.152	0.677528	0.181384	3.73533	0.000187468	0.0214191
chr5	72254825	72255309	106.162	0.695415	0.186334	3.73208	0.000189902	0.021652
chr1	155050156	155050754	69.6269	1.14306	0.306479	3.72964	0.000191752	0.0217497
chr14	37109651	37110366	70.7738	1.03208	0.276748	3.72932	0.000192	0.0217497
chr17	84081879	84082380	57.2515	0.878508	0.235644	3.72812	0.000192912	0.0218261
chr12	5276906	5277761	85.7366	0.963173	0.258415	3.72724	0.00019359	0.0218615
chr7	84001638	84002139	33.357	1.20267	0.323121	3.72203	0.00019763	0.0222217
chr12	113177121	113178072	155.398	0.869687	0.233667	3.72191	0.000197721	0.0222217
chr16	95916732	95919356	464.777	0.52462	0.141039	3.71968	0.000199472	0.0223588
chr2	152743381	152743634	35.8276	0.95687	0.257426	3.71707	0.000201544	0.022544
chr11	52459945	52461081	55.8744	1.30044	0.349911	3.71649	0.000202011	0.0225809
chr18	32347391	32348078	59.3401	1.33692	0.359822	3.71552	0.000202789	0.0226526
chr14	118212578	118213301	44.119	1.05538	0.284282	3.71243	0.000205276	0.0228995
chr1	72379389	72380347	37.0254	1.16114	0.31282	3.71185	0.000205752	0.022937
chr15	50972235	50973248	268.704	0.953891	0.257032	3.71118	0.000206298	0.0229669
chr19	58064277	58065246	76.6598	0.747829	0.201503	3.71126	0.00020623	0.0229669
chr8	125619482	125620049	27.3821	1.50338	0.405157	3.71061	0.000206764	0.0230033
chr16	65834484	65835302	67.8233	0.814954	0.21971	3.70923	0.000207888	0.0231127
chr7	113133156	113133444	14.216	1.98487	0.535273	3.70813	0.000208792	0.0231976
chr14	14490211	14491308	197.134	1.0917	0.294588	3.70586	0.000210671	0.023328
chr12	98669145	98669612	21.6581	1.31085	0.353976	3.70323	0.000212874	0.0234932
chr2	155746803	155747314	65.7007	1.07082	0.289151	3.70333	0.000212791	0.0234932
chr12	82189668	82190082	25.3337	1.03333	0.279133	3.70194	0.000213959	0.0235814
chr1	131037980	131039202	171.86	0.726425	0.196247	3.70158	0.00021426	0.0235952
chr2	103345010	103345541	60.9534	1.16895	0.31593	3.70002	0.000215585	0.0236817
chr15	92596887	92597774	69.9961	0.790913	0.21382	3.69897	0.000216478	0.0237482
chr13	55992537	55993115	61.7896	1.14933	0.311164	3.69364	0.000221069	0.0241716
chr16	92612899	92613170	21.568	1.29353	0.350264	3.69303	0.0002216	0.0241976
chr16	49923662	49924112	24.465	1.25632	0.340473	3.68993	0.00022432	0.0244623
chr1	161578572	161579058	53.6519	1.16029	0.314562	3.6886	0.000225495	0.024558
chr2	71626212	71626823	143.367	0.816978	0.221511	3.6882	0.000225845	0.0245799
chr1	120143659	120143898	23.5749	0.983996	0.266865	3.68724	0.000226696	0.0246562
chr18	68944005	68944524	10.5406	1.83059	0.496651	3.68587	0.000227927	0.0247413
chr12	82284340	82285421	188.861	0.685508	0.186014	3.68524	0.000228483	0.0247854
chr1	74227195	74227907	117.51	1.03144	0.280068	3.68282	0.000230668	0.0249732
chr11	6714009	6714755	85.4321	0.948284	0.257539	3.6821	0.000231322	0.0250113
chr9	50566045	50566246	12.182	1.662	0.451491	3.68115	0.000232184	0.025088
chr13	53056284	53057423	27.7384	1.23728	0.336242	3.67973	0.000233483	0.0251955
chr15	31212657	31213162	61.8011	0.902419	0.24537	3.67778	0.000235273	0.025372
chr15	67146318	67147201	115.852	0.702946	0.191284	3.67489	0.000237956	0.0256446
chr11	3893964	3894370	16.7087	1.4888	0.405526	3.67128	0.000241338	0.0259752
chr2	29255728	29256554	48.7158	1.07555	0.293	3.67084	0.000241757	0.0260034
chr6	85355773	85356376	24.2708	0.975114	0.265699	3.67	0.000242554	0.0260552
chr11	49087877	49088849	64.0567	0.855272	0.233062	3.66972	0.000242818	0.0260666
chr14	47177728	47178565	80.721	0.901264	0.24569	3.6683	0.000244171	0.0261608
chr13	43152165	43152683	23.6225	1.33913	0.365093	3.6679	0.000244548	0.0261842
chr8	107114404	107115330	80.9653	0.807844	0.220296	3.66708	0.000245333	0.0262343
chr3	145913087	145914194	153.541	0.861061	0.234894	3.66575	0.000246617	0.0263545
chr17	62606899	62607808	190.57	0.608394	0.165997	3.6651	0.000247246	0.0263955
chr12	5373073	5374787	125.132	0.584731	0.159551	3.66485	0.00024748	0.0263955
chr5	104113513	104114315	78.2793	0.891447	0.243385	3.6627	0.000249569	0.026584
chr10	76265342	76265999	35.8534	1.08797	0.297056	3.6625	0.000249766	0.0265879
chr11	118003143	118003459	19.3099	1.34055	0.366374	3.65896	0.000253238	0.0268983
chr12	106972116	106972920	78.4541	1.2461	0.340604	3.6585	0.000253696	0.0269195
chr12	69542239	69542856	166.104	0.89071	0.243648	3.65572	0.000256456	0.0271775
chr18	36558125	36558510	72.5188	0.750764	0.205402	3.6551	0.000257078	0.0272259
chr15	100461746	100462045	13.7912	1.69525	0.46412	3.6526	0.000259594	0.0274748
chr5	146987185	146987952	32.2636	1.44623	0.396049	3.65165	0.000260562	0.0275243
chr6	124448946	124449791	36.4661	1.15846	0.317509	3.6486	0.000263675	0.0277998
chr8	45277726	45279214	147.342	0.745173	0.204283	3.64775	0.000264552	0.0278568
chr3	90228817	90229421	36.2912	1.081	0.296416	3.64691	0.000265417	0.0279122
chr5	88678857	88679320	52.7647	1.08095	0.296794	3.64209	0.000270437	0.0283499
chr14	76099285	76100016	55.7759	1.25318	0.344385	3.6389	0.000273805	0.0286431
chr7	27311018	27312092	54.6891	1.03644	0.285871	3.62554	0.000288362	0.0299076
chr18	89768415	89770211	63.0357	0.820394	0.226327	3.62481	0.00028917	0.0299526
chr3	104742884	104743951	96.9493	0.918033	0.253624	3.61966	0.00029499	0.0304981
chr14	117998786	117999259	45.1185	1.02701	0.283894	3.61757	0.000297378	0.0307065
chr7	130623495	130623961	64.2987	1.12541	0.311263	3.61561	0.000299642	0.0308824
chr17	12211838	12212153	22.3907	1.29929	0.359525	3.6139	0.000301622	0.0310477
chr17	57278822	57279488	83.6916	0.900966	0.249346	3.61332	0.0003023	0.0310981
chr14	118018408	118019033	20.5339	1.35912	0.376196	3.61281	0.000302902	0.0311407
chr9	89831871	89832261	31.7749	1.14551	0.317239	3.61087	0.00030517	0.0313153
chr10	60269474	60270111	68.4198	0.788671	0.218467	3.61002	0.000306176	0.03138
chr9	47619404	47619927	148.072	0.633764	0.175557	3.61001	0.00030618	0.03138
chr5	107491740	107492920	72.2189	1.02825	0.285058	3.60717	0.000309558	0.0316673
chr8	91912146	91912579	105.014	0.849366	0.235508	3.60653	0.000310321	0.0317061
chr3	102174474	102174990	46.781	1.08187	0.300182	3.60404	0.000313314	0.0319132
chr2	170945816	170946783	100.523	0.688242	0.190989	3.60356	0.000313888	0.031952
chr15	74588736	74589272	44.3479	1.06344	0.295182	3.60265	0.000314992	0.0320249
chr11	69683986	69684601	70.3238	1.10158	0.306147	3.5982	0.00032043	0.0325178
chr12	70113485	70114053	93.9552	0.730434	0.203022	3.5978	0.000320923	0.0325478
chr10	44887167	44887909	50.5668	1.05468	0.293166	3.59756	0.000321216	0.0325575
chr7	99432171	99432672	13.4495	1.70394	0.473878	3.59573	0.000323489	0.0327076
chr6	31088112	31089692	95.644	0.6961	0.19361	3.59537	0.000323935	0.0327327
chr15	100299166	100299807	46.8281	1.29462	0.360304	3.59314	0.000326711	0.0329326
chr5	95879572	95880215	26.5969	1.46824	0.408643	3.59297	0.000326936	0.0329353
chr11	110435906	110436522	38.0046	1.11688	0.311141	3.58964	0.000331137	0.0332428
chr18	61621993	61622602	109.465	0.711294	0.198241	3.58803	0.000333181	0.0334014
chr12	16270672	16271558	23.645	1.17051	0.326415	3.58595	0.000335852	0.0335627
chr14	48709259	48710162	60.7192	0.702824	0.196	3.58583	0.000336008	0.0335627
chr15	36762210	36762516	101.769	0.634063	0.176812	3.58609	0.00033567	0.0335627
chr12	15771433	15772144	68.3121	1.16254	0.324433	3.58329	0.000339292	0.0338292
chr8	12148704	12149613	26.1501	1.36069	0.380211	3.57878	0.000345204	0.0342739
chr14	8111335	8112301	62.1571	1.21182	0.338648	3.57842	0.000345682	0.0343007
chr11	113755729	113756216	87.1297	0.800024	0.223706	3.57622	0.000348592	0.034548
chr19	46002279	46002613	42.2692	1.01357	0.283472	3.57557	0.000349468	0.0346141
chr11	20107703	20108025	66.1108	0.908907	0.25422	3.57527	0.000349862	0.0346324
chr12	79990387	79991603	104.872	0.974448	0.272631	3.57424	0.00035125	0.0347282
chr11	24233394	24233836	10.7978	1.84966	0.517608	3.57348	0.000352262	0.0348073
chr14	99547840	99548293	43.6578	1.13627	0.31803	3.57284	0.000353129	0.0348514
chr11	86577116	86577618	145.568	0.886544	0.248154	3.57256	0.000353513	0.0348684
chr13	110924969	110925592	78.4166	1.5761	0.441436	3.57038	0.000356461	0.0350337
chr8	64135543	64136443	25.1859	1.23188	0.345023	3.57043	0.000356396	0.0350337
chr8	115007391	115007658	19.5506	1.13483	0.317882	3.56997	0.000357025	0.0350411
chr8	34120467	34121172	221.563	0.775076	0.217106	3.57004	0.000356926	0.0350411
chr14	37097744	37098928	118.7	0.823217	0.230638	3.56931	0.000357928	0.0350736
chr4	129933760	129935797	62.0129	0.862113	0.241577	3.56869	0.000358766	0.0350954
chr2	136992598	136993531	94.0707	0.694708	0.194668	3.56868	0.000358789	0.0350954
chr2	103302236	103302464	22.1163	1.09158	0.306009	3.56714	0.000360894	0.0351972
chr9	81632975	81634471	391.61	0.664538	0.186293	3.56716	0.000360866	0.0351972
chr8	77421622	77422146	80.5491	0.717605	0.201209	3.56647	0.000361826	0.0352673
chr9	21932734	21933829	53.259	0.781253	0.219067	3.56628	0.000362085	0.0352717
chr5	120775243	120776043	51.5067	0.931995	0.261413	3.56521	0.00036356	0.0353945
chr13	37603176	37604349	87.7201	0.869694	0.244012	3.56414	0.000365047	0.0354975
chr4	135711492	135712249	75.9598	0.910855	0.25568	3.56248	0.00036737	0.0356814
chr5	139140473	139141225	43.3634	1.1706	0.328666	3.56168	0.000368494	0.0357485
chr13	43148606	43149170	35.8366	1.19583	0.335845	3.56066	0.000369929	0.0358456
chr3	18242794	18244246	165.047	0.746748	0.209813	3.55911	0.000372119	0.0360365
chr3	14662095	14662379	36.5833	1.05745	0.297208	3.55795	0.000373767	0.0361327
chr19	56756216	56757097	72.8475	0.918333	0.258137	3.55754	0.000374345	0.0361674
chr2	90574083	90574584	14.2526	1.86508	0.524445	3.5563	0.000376116	0.0362094
chr16	74410174	74410433	25.0972	1.16928	0.328735	3.55692	0.000375231	0.0362094
chr4	57959283	57959525	25.1028	1.08239	0.304337	3.55656	0.000375748	0.0362094
chr17	14714924	14715243	11.4897	1.78122	0.500968	3.55555	0.000377183	0.0362508
chr5	135702418	135703388	165.92	0.691987	0.194727	3.55363	0.000379953	0.0364746
chr5	36426419	36426881	25.9033	1.2274	0.345425	3.5533	0.000380437	0.0364999
chr3	51991096	51991591	19.0933	1.45152	0.408606	3.55236	0.000381798	0.0365935
chr16	31235324	31235855	145.153	0.746327	0.210213	3.55035	0.000384727	0.0368128
chr12	81918854	81919687	94.8883	0.697964	0.196626	3.5497	0.000385672	0.0368523
chr2	107289966	107290941	104.242	0.698069	0.196673	3.54939	0.00038612	0.0368738
chr2	167761228	167761901	30.262	1.02026	0.28761	3.54739	0.000389066	0.0371337
chr13	113182899	113184020	133.55	0.796407	0.224576	3.54627	0.000390725	0.0372275
chr15	38326181	38326805	66.2403	0.844549	0.238183	3.54579	0.000391431	0.0372732
chr8	26814917	26815590	263.842	0.534793	0.150865	3.54485	0.000392833	0.0373852
chr14	118691466	118692795	78.3129	0.797558	0.225001	3.54469	0.000393078	0.037387
chr12	70763333	70764119	43.8658	0.980048	0.27651	3.54435	0.000393581	0.0374044
chr12	17139518	17140778	49.0671	0.956078	0.269754	3.54426	0.000393714	0.0374044
chr11	72098737	72099634	25.9216	1.05329	0.297559	3.53976	0.000400491	0.0379175
chr2	70834220	70834831	44.0255	0.945931	0.267264	3.53932	0.000401166	0.0379378
chr2	90542067	90543482	518.645	0.551969	0.155967	3.53902	0.000401617	0.0379588
chr4	53198981	53199496	42.414	1.06458	0.300944	3.53748	0.000403964	0.0381152
chr12	84767413	84768238	44.2526	0.967998	0.273663	3.53719	0.000404405	0.0381219
chr19	21604809	21605827	57.093	1.15473	0.326578	3.53586	0.000406458	0.0382631
chr10	4944592	4945273	37.5977	0.998349	0.282387	3.53539	0.000407171	0.0382866
chr6	113523370	113523968	60.8619	0.821164	0.232268	3.53541	0.000407142	0.0382866
chr1	176818654	176819122	53.0912	0.996052	0.281797	3.53465	0.000408315	0.0383505
chr7	49762472	49763108	149.532	0.884968	0.250381	3.53448	0.000408582	0.0383538
chr10	83177537	83178593	70.8496	1.2889	0.364784	3.53332	0.000410368	0.0384996
chr9	31881345	31882173	83.8452	0.858536	0.243008	3.53295	0.000410945	0.0385286
chr11	79207540	79208098	36.2481	1.22015	0.345485	3.5317	0.000412898	0.0386234
chr10	76495065	76495783	92.9846	0.641271	0.181724	3.52881	0.000417427	0.0390067
chr16	24903676	24904145	13.1444	1.32896	0.376698	3.52791	0.00041886	0.0390915
chr8	14922812	14923259	64.2804	0.821569	0.232885	3.52779	0.000419044	0.0390915
chr9	68922487	68923855	92.6278	0.717202	0.203493	3.52446	0.000424342	0.0395411
chr19	20420332	20420833	74.9802	0.983437	0.279376	3.52012	0.000431358	0.0401044
chr8	109754240	109755258	253.256	0.435744	0.123783	3.52022	0.000431188	0.0401044
chr10	96697576	96698282	142.609	0.747773	0.212612	3.51708	0.000436326	0.040498
chr10	14210017	14210407	57.8742	0.793391	0.225599	3.51683	0.000436734	0.0405131
chr10	62506122	62506578	10.0567	1.74002	0.494806	3.51656	0.000437175	0.0405312
chr17	86986280	86987243	116.45	0.601184	0.170969	3.51634	0.000437533	0.0405416
chr10	42088525	42089008	52.9433	0.778914	0.221551	3.51574	0.000438536	0.040589
chr7	110786559	110787698	75.6738	0.813796	0.231555	3.51449	0.000440606	0.0407578
chr3	52634417	52634788	19.772	1.72165	0.490008	3.5135	0.000442238	0.040863
chr3	69135939	69136551	38.4759	1.09659	0.312103	3.51356	0.000442146	0.040863
chr6	87502701	87503413	18.3733	1.11033	0.316117	3.51242	0.000444051	0.0409972
chr18	67984441	67985146	37.9207	1.10621	0.314968	3.51214	0.000444509	0.0410041
chr6	126557838	126558708	159.677	0.62984	0.179354	3.51171	0.000445227	0.0410244
chr14	66220953	66221333	25.0535	1.44921	0.41279	3.51076	0.000446823	0.0410799
chr9	47699534	47700021	28.5913	1.39185	0.396449	3.51078	0.000446786	0.0410799
chr6	82767869	82768678	288.557	0.625119	0.178112	3.50969	0.000448622	0.0411994
chr12	16145420	16146043	50.4633	1.01422	0.289223	3.5067	0.000453697	0.0416192
chr14	99895736	99896240	31.7871	1.38144	0.393961	3.50653	0.000453991	0.0416231
chr15	50259878	50260412	21.4229	1.43005	0.407843	3.50636	0.000454275	0.041626
chr8	12711427	12712353	28.3744	1.35534	0.38687	3.50334	0.000459457	0.0419612
chr14	87123009	87124026	54.6454	0.826299	0.236037	3.50072	0.000464004	0.0422364
chr1	157594518	157595082	50.7809	0.878342	0.251002	3.49934	0.00046641	0.042432
chr10	69776876	69777762	257.501	0.916247	0.261959	3.49768	0.00046933	0.0426273
chr13	103327484	103328365	37.6986	1.36364	0.390006	3.49647	0.000471459	0.0427884
chr9	22665048	22665652	30.1254	1.29049	0.36914	3.49595	0.000472381	0.0428337
chr12	85441592	85441969	56.4707	1.09837	0.314246	3.49524	0.00047363	0.0429234
chr8	86887787	86888521	115.138	0.70116	0.200707	3.49346	0.000476804	0.0431165
chr2	132084044	132084843	90.2205	1.15682	0.331278	3.49199	0.000479435	0.0432917
chr18	4592029	4593039	79.9663	0.962845	0.275718	3.49214	0.000479168	0.0432917
chr11	113113007	113113915	85.0123	0.814275	0.233187	3.49194	0.000479528	0.0432917
chr11	36263738	36264257	77.5809	0.770204	0.220639	3.49079	0.000481599	0.043313
chr11	17459812	17461465	120.81	0.68465	0.196122	3.49095	0.000481313	0.043313
chr7	26825250	26826231	52.624	0.822186	0.235545	3.49057	0.000481991	0.0433222
chr8	117467560	117467790	15.4262	1.28931	0.369479	3.48953	0.000483869	0.0434226
chr16	20362038	20362980	32.1405	1.3031	0.373489	3.489	0.000484835	0.0434617
chr10	21823576	21824764	58.6068	0.881492	0.252658	3.48888	0.000485056	0.0434617
chr14	57896538	57897416	87.4409	0.685876	0.196727	3.48645	0.000489485	0.0437602
chr5	43787978	43788716	39.5346	1.39274	0.399676	3.48468	0.000492722	0.0439782
chr5	43392831	43393173	21.9444	1.14225	0.328164	3.48072	0.000500074	0.0444902
chr6	85102167	85102957	155.26	0.6124	0.17595	3.48054	0.000500408	0.0444959
chr12	16390863	16392326	164.356	0.819309	0.235452	3.47972	0.000501936	0.0445838
chr6	28862249	28862693	28.721	1.15016	0.330636	3.47862	0.000504009	0.0446958
chr2	66118504	66119074	73.9247	0.888559	0.255445	3.47847	0.00050428	0.0446959
chrX	99466983	99467603	28.5864	1.08768	0.312811	3.47712	0.000506839	0.0448265
chr16	50831951	50833296	270.717	0.7852	0.225885	3.4761	0.000508768	0.044949
chr10	78092546	78093066	143.314	0.631109	0.181578	3.4757	0.000509526	0.0449919
chr4	101305306	101305549	14.6189	1.37625	0.395987	3.4755	0.000509902	0.0449955
chr14	75950207	75950579	23.1217	1.18392	0.340847	3.47347	0.000513771	0.0452941
chr19	46495501	46496065	24.0438	1.53367	0.441739	3.47189	0.000516801	0.0454717
chr5	134102723	134103113	32.1191	1.11066	0.319903	3.47185	0.000516886	0.0454717
chr2	90563088	90564053	155.918	0.575943	0.165888	3.47189	0.000516811	0.0454717
chr13	45236046	45236520	44.6658	0.981565	0.283041	3.46793	0.000524485	0.0460911
chr13	72660420	72661657	147.769	0.751977	0.216928	3.46648	0.000527325	0.0463112
chr1	107445230	107445946	69.1602	0.927167	0.267487	3.46621	0.00052785	0.0463128
chr2	48456073	48457573	152.646	0.814785	0.235166	3.46473	0.000530763	0.0464944
chr11	73230733	73231782	80.1279	0.644326	0.185976	3.46457	0.000531086	0.046498
chr13	117027273	117027482	28.4083	0.99111	0.286099	3.46422	0.000531776	0.0465255
chr9	122022367	122023378	57.4528	1.04199	0.300856	3.46341	0.000533378	0.0465507
chr3	145951797	145952298	68.7681	0.75916	0.219233	3.46279	0.000534598	0.0465815
chr6	95692340	95693145	78.7338	0.740824	0.213955	3.46252	0.000535138	0.0465815
chr13	40450772	40451737	125.126	0.655295	0.189237	3.46283	0.000534522	0.0465815
chr6	34868856	34869232	59.0922	1.00817	0.291347	3.46039	0.00053939	0.046902
chr5	104108796	104109525	139.39	0.572484	0.165456	3.46003	0.000540117	0.0469405
chr6	128325007	128325491	17.8238	1.40815	0.40708	3.45916	0.000541868	0.0470679
chr10	17653134	17653678	38.0919	1.1967	0.346038	3.45829	0.000543614	0.0471452
chr14	50964033	50964599	26.3896	1.04606	0.302514	3.45788	0.000544438	0.0471919
chr11	19739897	19740829	66.6013	0.841329	0.243408	3.45646	0.000547329	0.0473584
chr8	126908656	126909208	78.9143	0.78817	0.228034	3.45637	0.000547506	0.0473584
chr18	73751959	73752538	142.855	0.663899	0.192069	3.45656	0.000547127	0.0473584
chr18	41949156	41949511	31.8258	0.955494	0.276473	3.45601	0.00054823	0.0473962
chr15	32409937	32410210	27.6607	1.11241	0.321949	3.45522	0.000549839	0.0475104
chr19	43550638	43551916	114.375	0.952586	0.275788	3.45405	0.000552233	0.0476392
chr13	94062445	94063137	38.6348	0.875852	0.25361	3.45354	0.000553282	0.0476833
chr8	47355277	47355894	57.6032	0.830845	0.240677	3.45211	0.000556215	0.0478113
chr16	76539354	76540236	293.895	0.68123	0.197432	3.45045	0.000559646	0.0480313
chr4	152490730	152491253	29.4566	0.929152	0.269326	3.44992	0.000560755	0.0481015
chr15	36762605	36762914	33.6187	1.01416	0.29402	3.44929	0.000562063	0.0481387
chr12	71860669	71861281	90.3229	0.793891	0.230242	3.44807	0.000564607	0.0483065
chr12	56246475	56247274	50.7634	1.03759	0.301058	3.44647	0.00056796	0.0484929
chr19	43698588	43699632	66.1345	0.830899	0.241111	3.44613	0.000568671	0.0485285
chr1	87300129	87301230	85.8008	0.904661	0.262695	3.44377	0.000573668	0.048854
chr13	111232434	111233046	76.4319	0.707191	0.205366	3.44356	0.0005741	0.0488657
chr15	95185036	95185941	34.5807	1.09539	0.318261	3.4418	0.000577856	0.0491347
chr15	74991846	74992592	30.9556	0.969039	0.281711	3.43983	0.000582074	0.0493699
chr1	131820552	131821326	106.544	0.586488	0.170507	3.43967	0.000582415	0.0493699
chr18	61297186	61297884	42.1132	1.09306	0.318022	3.43705	0.000588085	0.0497461
chr8	64712516	64712984	45.5636	1.09536	0.318728	3.43665	0.000588946	0.0497671
chr3	34700206	34701319	47.6991	0.88644	0.257956	3.4364	0.000589511	0.0497671
chr15	76764552	76765432	62.8417	0.774255	0.225306	3.43645	0.000589382	0.0497671
chr4	46867345	46868864	227.177	0.602622	0.17541	3.4355	0.000591454	0.0499056
chr13	94098181	94099154	70.1306	0.71273	0.207475	3.43525	0.000592007	0.0499269
chr10	119169606	119169917	14.0093	1.45955	0.424952	3.43461	0.0005934	0.0499706
