# Supplementary material for: Distinctive DNA sequence features define epigenetic longevity of inflammatory memory
Source: Science. Author manuscript; Available in PMC 2026 Jun 26. (PMC13295011; doi:10.1126/science.adz6830)
Supplement: Data s5 [file NIHMS2170334-supplement-Data_s5.xlsx]

## Sheet: Data S5
seqnames	start	end	baseMean	log2FoldChange	lfcSE	stat	pvalue	padj
chr3	123368648	123369573	126.544	2.93965	0.221494	13.2719	3.37e-40	5.13e-35
chr17	83874450	83875104	200.676	2.46622	0.203931	12.0934	1.14e-33	8.72e-29
chr6	144901777	144903180	199.595	2.08266	0.236241	8.81585	1.19e-18	6.03e-14
chr12	116596806	116597364	51.7678	2.95017	0.336656	8.76315	1.9e-18	7.23e-14
chr6	128970818	128972090	239.875	1.50958	0.180964	8.34184	7.31e-17	2.23e-12
chr3	65872849	65873762	79.6576	2.4082	0.292491	8.23339	1.82e-16	4.62e-12
chr17	88131948	88133549	107.478	2.34677	0.294198	7.97685	1.5e-15	3.27e-11
chr4	56017961	56018899	96.4196	2.1364	0.270506	7.89777	2.84e-15	5.41e-11
chr2	125791314	125791967	66.8176	2.21076	0.291084	7.5949	3.08e-14	5.21e-10
chr3	123441097	123441948	343.245	1.38252	0.18474	7.48358	7.23e-14	1.1e-09
chr6	136463423	136463992	127.352	1.8508	0.248806	7.43872	1.02e-13	1.41e-09
chr9	75382905	75383407	86.8854	2.45202	0.332159	7.38207	1.56e-13	1.98e-09
chr6	51553747	51554592	64.7194	1.62311	0.222381	7.29881	2.9e-13	3.4e-09
chr17	88123381	88124158	94.7631	1.70528	0.234107	7.28422	3.24e-13	3.52e-09
chr2	11562974	11563835	39.1664	2.06273	0.283641	7.27234	3.53e-13	3.59e-09
chr13	51085612	51086265	140.066	1.52756	0.212081	7.2027	5.9e-13	5.31e-09
chr6	144909313	144910666	175.533	1.88358	0.261531	7.20215	5.93e-13	5.31e-09
chr9	50565203	50565687	42.7129	1.95483	0.277671	7.04009	1.92e-12	1.63e-08
chr1	165615014	165616301	56.835	2.41714	0.345693	6.99217	2.71e-12	2.17e-08
chr10	91201905	91202620	48.3847	2.85426	0.417023	6.84438	7.68e-12	5.85e-08
chr10	121705096	121706546	109.147	2.16784	0.326975	6.63	3.36e-11	2.44e-07
chr16	87783694	87785095	196.805	1.4993	0.226387	6.62275	3.53e-11	2.44e-07
chr16	22918532	22919174	46.021	3.22496	0.490025	6.58121	4.67e-11	3.09e-07
chr15	60837733	60838731	80.1218	2.65816	0.404763	6.56719	5.13e-11	3.26e-07
chr9	85820806	85821439	23.8035	3.63822	0.56056	6.49032	8.57e-11	5.22e-07
chr14	76278648	76279873	155.503	1.74447	0.270614	6.44634	1.15e-10	6.71e-07
chr17	28259824	28260443	139.034	1.77451	0.283676	6.25541	3.96e-10	2.24e-06
chr5	72863178	72863852	76.0196	2.04464	0.33239	6.15132	7.68e-10	4.04e-06
chr10	110784574	110785308	70.4732	1.42921	0.232886	6.13696	8.41e-10	4.25e-06
chr9	40780788	40782709	200.709	1.19762	0.195357	6.13044	8.76e-10	4.25e-06
chr5	52559948	52560901	64.4855	1.44928	0.236516	6.12763	8.92e-10	4.25e-06
chr3	69135217	69135849	40.6131	2.08787	0.343606	6.07635	1.23e-09	5.68e-06
chr8	35183141	35184079	104.191	1.67079	0.275492	6.06477	1.32e-09	5.92e-06
chr15	61540576	61541396	60.997	1.80641	0.300836	6.00463	1.92e-09	8.35e-06
chr8	32047767	32048687	51.4037	1.98399	0.339102	5.85071	4.89e-09	2.03e-05
chr14	51162050	51163704	56.0475	2.24357	0.383535	5.84972	4.92e-09	2.03e-05
chr10	116662157	116662782	31.0329	2.78858	0.478336	5.82975	5.55e-09	2.23e-05
chr10	111995708	111997356	245.327	1.08068	0.186233	5.80284	6.52e-09	2.55e-05
chr12	111353115	111354077	96.5974	1.3248	0.230002	5.75994	8.41e-09	3.16e-05
chr10	26632115	26632881	47.3282	1.57823	0.274088	5.75812	8.51e-09	3.16e-05
chr14	78660479	78661117	209.478	1.2329	0.217732	5.66244	1.49e-08	5.41e-05
chr8	91176014	91176686	90.2365	1.64293	0.294717	5.57461	2.48e-08	8.59e-05
chr4	109238307	109239311	136.521	1.04165	0.189064	5.5095	3.6e-08	0.000121841
chr9	72235850	72236785	37.4048	2.81941	0.512441	5.50191	3.76e-08	0.000124441
chr3	123440548	123440846	48.8407	1.40375	0.260236	5.39412	6.89e-08	0.000223228
chr9	40764943	40766003	100.115	1.2221	0.227496	5.37198	7.79e-08	0.000247196
chr17	13683505	13684219	153.619	1.20075	0.223901	5.36288	8.19e-08	0.000254689
chr1	97910778	97911642	44.5694	2.27901	0.426568	5.34267	9.16e-08	0.0002791
chr2	103298596	103299075	44.8583	1.32405	0.248817	5.3214	1.03e-07	0.000307626
chr15	74669691	74670710	110.099	1.53495	0.293519	5.22946	1.7e-07	0.000498143
chr1	82358801	82359599	35.959	1.59135	0.306783	5.18722	2.13e-07	0.00061366
chr18	61751491	61752192	50.3447	2.0438	0.394784	5.177	2.25e-07	0.00063622
chr6	144917046	144917873	40.7592	1.37715	0.269817	5.10403	3.33e-07	0.000921121
chr16	55754168	55755186	150.896	1.15564	0.227371	5.08264	3.72e-07	0.00101275
chr10	23177161	23178013	25.0848	2.14842	0.423745	5.07009	3.98e-07	0.00106291
chr10	18463024	18463827	73.9443	1.26359	0.250724	5.03975	4.66e-07	0.00120379
chr1	173420346	173420754	81.5739	1.63845	0.329946	4.96581	6.84e-07	0.00173735
chr12	74093058	74093556	62.9176	1.40198	0.282992	4.95414	7.27e-07	0.0017869
chr17	64621789	64622760	28.7922	1.78248	0.359807	4.95398	7.27e-07	0.0017869
chr2	113820979	113821945	34.8375	1.40379	0.283768	4.94697	7.54e-07	0.00182304
chr10	13572094	13572769	45.2166	1.61407	0.326564	4.9426	7.71e-07	0.00183523
chr13	41827946	41829416	205.988	0.965621	0.195649	4.93548	8e-07	0.00186606
chr13	93526474	93527213	28.4016	1.521	0.30831	4.93335	8.08e-07	0.00186606
chr12	70539615	70540221	223.468	0.796529	0.162477	4.90242	9.47e-07	0.00213237
chr3	148921943	148922217	22.9616	1.95302	0.398527	4.9006	9.55e-07	0.00213237
chr10	108395278	108396270	235.796	0.955375	0.195034	4.89851	9.66e-07	0.00213237
chr1	64198190	64199157	89.2495	1.65313	0.339642	4.86725	1.13e-06	0.00246308
chr5	122143453	122144101	129.654	1.29979	0.267605	4.85712	1.19e-06	0.00255598
chr11	86581264	86581749	73.1193	1.3725	0.284105	4.83095	1.36e-06	0.00287557
chr10	63236501	63237223	111.863	1.2679	0.263229	4.81671	1.46e-06	0.00300494
chr13	52973348	52973999	95.8068	1.23158	0.257092	4.7904	1.66e-06	0.0033814
chr15	59202055	59202875	133.197	1.52402	0.322319	4.72831	2.26e-06	0.00453885
chr1	170318272	170319046	56.3837	1.43546	0.30428	4.71757	2.39e-06	0.00472278
chr10	80333772	80334043	19.2387	2.22075	0.471715	4.70781	2.5e-06	0.00489105
chr17	71953761	71954607	93.9187	1.20136	0.255698	4.69833	2.62e-06	0.00492028
chr3	101208586	101209456	80.4934	1.81732	0.386832	4.69795	2.63e-06	0.00492028
chr13	104074423	104075199	61.9876	1.85832	0.395686	4.69644	2.65e-06	0.00492028
chr13	113851364	113852643	57.3449	1.22999	0.26204	4.69391	2.68e-06	0.00492028
chr14	101930385	101931493	33.1065	1.37566	0.293749	4.6831	2.83e-06	0.00512536
chr13	24289785	24290796	60.9871	1.00771	0.215439	4.67744	2.9e-06	0.0052068
chr9	47552717	47553483	74.1907	1.47994	0.317049	4.66786	3.04e-06	0.00539224
chr4	124705817	124706196	48.3193	1.59367	0.343623	4.63782	3.52e-06	0.00609627
chr4	107602529	107603471	75.0606	1.428	0.309004	4.6213	3.81e-06	0.00652463
chr14	79096964	79097674	15.4088	2.18585	0.47322	4.6191	3.85e-06	0.00652463
chr18	39560188	39561302	179.474	0.823596	0.179635	4.58484	4.54e-06	0.0075697
chr13	37525099	37526051	92.9393	1.31947	0.288	4.5815	4.62e-06	0.0075697
chr15	89070352	89070992	41.2449	1.2165	0.265535	4.58133	4.62e-06	0.0075697
chr12	100704843	100705610	43.9077	1.39624	0.306821	4.55066	5.35e-06	0.00866822
chr11	34227854	34228166	21.8062	1.63359	0.360098	4.53651	5.72e-06	0.0091728
chr15	58997710	58998788	91.6844	1.55429	0.343249	4.52818	5.95e-06	0.00944228
chr15	51951711	51952358	32.5668	1.63196	0.360628	4.52531	6.03e-06	0.00947282
chr11	72152915	72153911	74.9271	1.10103	0.244731	4.49894	6.83e-06	0.0106179
chr4	84752041	84753078	33.0422	1.45078	0.323132	4.48976	7.13e-06	0.0108643
chr3	152151723	152152612	244.595	0.63872	0.142846	4.47139	7.77e-06	0.0117232
chr2	138244415	138244669	15.6791	1.90155	0.426085	4.46284	8.09e-06	0.0120816
chr15	74593957	74594766	437.834	0.834747	0.187471	4.45266	8.48e-06	0.012546
chr8	13271308	13272223	21.4112	1.61099	0.362473	4.44443	8.81e-06	0.0129106
chr13	6492332	6493240	94.8699	1.3311	0.30049	4.42977	9.43e-06	0.0136886
chr10	76357297	76357970	48.5728	1.57872	0.357974	4.41015	1.03e-05	0.0148483
chr5	74935570	74935954	34.9358	1.52043	0.345527	4.40033	1.08e-05	0.0152486
chr19	53273158	53273826	164.625	1.31189	0.299948	4.37373	1.22e-05	0.0169181
chr5	130016196	130016803	21.4561	1.55031	0.356053	4.35415	1.34e-05	0.0183367
chr18	74167206	74167790	22.3005	1.54606	0.355538	4.34851	1.37e-05	0.0185499
chr5	129065220	129066973	258.893	0.654459	0.15053	4.3477	1.38e-05	0.0185499
chr4	59365918	59366731	138.463	1.08658	0.250738	4.33354	1.47e-05	0.0196112
chr8	14113821	14114742	81.1766	1.07198	0.247677	4.32814	1.5e-05	0.0199235
chr3	144375627	144376390	83.4746	0.834076	0.1933	4.31493	1.6e-05	0.0208646
chr1	90486263	90486616	43.0814	1.52592	0.353702	4.31415	1.6e-05	0.0208646
chr17	65723635	65724685	465.4	0.657402	0.15303	4.29591	1.74e-05	0.0222759
chr12	70763333	70764119	43.8658	1.24176	0.290025	4.28155	1.86e-05	0.0233707
chr16	16073186	16074104	40.831	1.50004	0.351105	4.27232	1.93e-05	0.0241594
chr9	50569687	50570657	204.258	0.861243	0.202241	4.2585	2.06e-05	0.0254942
chr15	64705885	64706418	45.7307	1.53978	0.361869	4.25508	2.09e-05	0.0256774
chr2	73037346	73038101	134.152	0.846894	0.199218	4.25109	2.13e-05	0.0259301
chr8	70221893	70223032	72.1232	1.53182	0.360922	4.24417	2.19e-05	0.0263796
chr2	50945985	50946521	61.8908	0.944799	0.222637	4.24368	2.2e-05	0.0263796
chr14	76761324	76762421	124.212	1.14683	0.271669	4.22141	2.43e-05	0.0288995
chr8	22214701	22215523	62.475	1.38455	0.329035	4.20793	2.58e-05	0.0304399
chr4	47440963	47441389	24.4545	1.78933	0.426239	4.19795	2.69e-05	0.0315685
chr11	83786404	83788016	180.58	0.762386	0.181975	4.1895	2.8e-05	0.032516
chr18	68577821	68578682	111.64	1.03341	0.246894	4.18562	2.84e-05	0.0327606
chr16	73908196	73909120	56.0601	1.42641	0.34089	4.18436	2.86e-05	0.0327606
chr6	82908812	82909878	125.152	0.987941	0.236592	4.17572	2.97e-05	0.0337756
chr3	109772044	109772641	20.3116	1.69581	0.409026	4.14598	3.38e-05	0.038051
chr10	93123871	93124707	123.543	0.855952	0.20658	4.14344	3.42e-05	0.038051
chr19	25392149	25392791	136.456	0.890479	0.215758	4.12722	3.67e-05	0.0405393
chr9	50566045	50566246	12.182	1.5098	0.368259	4.09983	4.13e-05	0.0450498
chr17	69968901	69970180	93.9698	0.835907	0.203902	4.09956	4.14e-05	0.0450498
chr9	77484860	77485098	17.5901	1.70341	0.415818	4.09652	4.19e-05	0.04514
chr5	151376834	151377499	55.5866	1.21196	0.295903	4.09581	4.21e-05	0.04514
chr1	167278976	167279580	140.517	1.03187	0.252516	4.08634	4.38e-05	0.0466923
chr8	4868607	4869339	22.7732	-1.33671	0.322555	-4.14413	3.41e-05	0.038051
chr1	115847544	115848380	49.8195	-1.2035	0.281062	-4.28199	1.85e-05	0.0233707
chr8	5009455	5010090	56.0241	-1.18717	0.275627	-4.30716	1.65e-05	0.0213521
chr4	98105837	98107359	55.6341	-1.1545	0.263882	-4.37506	1.21e-05	0.0169181
chr18	59792192	59792763	22.2489	-1.68379	0.382101	-4.40666	1.05e-05	0.0149481
chr6	78294356	78295380	56.6935	-1.20797	0.26889	-4.49242	7.04e-06	0.0108375
chr8	4912800	4913542	97.4768	-1.12765	0.242785	-4.64463	3.41e-06	0.00596662
chr11	72050704	72051956	53.5756	-1.05731	0.22517	-4.6956	2.66e-06	0.00492028
chr10	123129411	123130340	67.159	-1.01907	0.21134	-4.82195	1.42e-06	0.00296713
chr4	14010456	14011314	47.8308	-1.35402	0.268075	-5.05089	4.4e-07	0.00115526
chr8	5106433	5107293	119	-1.28897	0.230755	-5.58588	2.33e-08	8.24e-05
chr8	4903517	4904778	119.65	-1.24999	0.202626	-6.16894	6.87e-10	3.74e-06
