# Supplementary material for: Distinctive DNA sequence features define epigenetic longevity of inflammatory memory
Source: Science. Author manuscript; Available in PMC 2026 Jun 26. (PMC13295011; doi:10.1126/science.adz6830)
Supplement: Data s6 [file NIHMS2170334-supplement-Data_s6.xlsx]

## Sheet: Data S6
Index	chromosome	start	end	width	Type	strand	annotation	geneChr	geneStart	geneEnd	geneLength	geneStrand	geneId	transcriptId	distanceToTSS	ENTREZID	SYMBOL	annotation_simple
1	chr6	51553747	51554592	846	Long-term	*	Intron (ENSMUST00000049152.14/71982, intron 1 of 6)	6	51544566	51589043	44478	1	71982	ENSMUST00000149024.1	9181	71982	Snx10	Intron
2	chr6	82908812	82909878	1067	Long-term	*	Distal Intergenic	6	82914084	82917586	3503	2	20355	ENSMUST00000125579.1	7708	20355	Sema4f	Distal Intergenic
3	chr6	128970818	128972090	1273	Long-term	*	Promoter	6	128971160	128983382	12223	1	70809	ENSMUST00000203405.2	0	70809	Clec2g	Promoter
4	chr6	136463423	136463992	570	Long-term	*	Distal Intergenic	6	136506167	136566758	60592	1	54343	ENSMUST00000203988.2	-42175	54343	Atf7ip	Distal Intergenic
5	chr6	144901777	144903180	1404	Long-term	*	Distal Intergenic	6	143843739	144781977	938239	2	20678	ENSMUST00000141102.7	-119800	20678	Sox5	Distal Intergenic
6	chr6	144909313	144910666	1354	Long-term	*	Distal Intergenic	6	145015676	145032843	17168	2	12035	ENSMUST00000136819.2	122177	12035	Bcat1	Distal Intergenic
7	chr6	144917046	144917873	828	Long-term	*	Distal Intergenic	6	145015676	145032843	17168	2	12035	ENSMUST00000136819.2	114970	12035	Bcat1	Distal Intergenic
8	chr12	70763333	70764119	787	Long-term	*	Intron (ENSMUST00000222338.1/ENSMUST00000222338.1, intron 1 of 2)	12	70825514	70902234	76721	1	319710	ENSMUST00000057859.8	-61395	319710	Frmd6	Intron
9	chr12	74093058	74093556	499	Long-term	*	Intron (ENSMUST00000221220.1/238266, intron 1 of 6)	12	74162217	74267922	105706	1	238266	ENSMUST00000238790.1	-68661	238266	Syt16	Intron
10	chr12	100704843	100705610	768	Long-term	*	Intron (ENSMUST00000222731.1/73086, intron 1 of 16)	12	100551013	100713080	162068	2	73086	ENSMUST00000221246.1	7470	73086	Rps6ka5	Intron
11	chr12	111353115	111354077	963	Long-term	*	Intron (ENSMUST00000041965.4/217866, intron 1 of 36)	12	111339821	111377619	37799	2	217866	ENSMUST00000222196.1	23542	217866	Cdc42bpb	Intron
12	chr12	116596806	116597364	559	Long-term	*	Exon (ENSMUST00000186869.1/ENSMUST00000186869.1, exon 1 of 1)	12	116485833	117276793	790961	1	19276	ENSMUST00000070733.8	110973	19276	Ptprn2	Exon
13	chr9	40764943	40766003	1061	Long-term	*	Intron (ENSMUST00000034522.7/71566, intron 2 of 6)	9	40774094	40782471	8378	1	71566	ENSMUST00000134153.1	-8091	71566	Clmp	Intron
14	chr9	40780788	40782709	1922	Long-term	*	3' UTR	9	40774094	40782471	8378	1	71566	ENSMUST00000134153.1	6694	71566	Clmp	3' UTR
15	chr9	47552717	47553483	767	Long-term	*	Intron (ENSMUST00000114548.7/54725, intron 1 of 9)	9	47530373	47850390	320018	1	54725	ENSMUST00000034581.3	22344	54725	Cadm1	Intron
16	chr9	50565203	50565687	485	Long-term	*	Promoter	9	50565374	50581837	16464	1	16173	ENSMUST00000214117.1	0	16173	Il18	Promoter
17	chr9	50569687	50570657	971	Long-term	*	Intron (ENSMUST00000213916.1/16173, intron 2 of 5)	9	50565374	50581837	16464	1	16173	ENSMUST00000214117.1	4313	16173	Il18	Intron
18	chr9	72235850	72236785	936	Long-term	*	Distal Intergenic	9	72274860	72362891	88032	1	235469	ENSMUST00000184036.7	-38075	235469	Zfp280d	Distal Intergenic
19	chr9	75382905	75383407	503	Long-term	*	Intron (ENSMUST00000173230.1/ENSMUST00000173230.1, intron 2 of 2)	9	75393089	75397607	4519	2	50772	ENSMUST00000174034.1	14200	50772	Mapk6	Intron
20	chr9	77484860	77485098	239	Long-term	*	Intron (ENSMUST00000183873.7/214345, intron 2 of 13)	9	77435047	77442491	7445	2	214345	ENSMUST00000184099.1	-42369	214345	Lrrc1	Intron
21	chr9	85820806	85821439	634	Long-term	*	Exon (ENSMUST00000069896.6/ENSMUST00000069896.6, exon 4 of 4)	9	85842380	85847040	4661	1	21983	ENSMUST00000006559.13	-20941	21983	Tpbg	Exon
22	chr3	65872849	65873762	914	Long-term	*	Distal Intergenic	3	65946782	65947998	1217	2	56706	ENSMUST00000149729.1	74236	56706	Ccnl1	Distal Intergenic
23	chr3	69135217	69135849	633	Long-term	*	Intron (ENSMUST00000195406.1/381452, intron 1 of 2)	3	69131233	69157177	25945	1	381452	ENSMUST00000195406.1	3984	381452	Gm1647	Intron
24	chr3	101208586	101209456	871	Long-term	*	Distal Intergenic	3	101275908	101280389	4482	2	12481	ENSMUST00000156103.1	70933	12481	Cd2	Distal Intergenic
25	chr3	109772044	109772641	598	Long-term	*	Distal Intergenic	3	109647524	109682903	35380	1	57257	ENSMUST00000148866.1	124520	57257	Vav3	Distal Intergenic
26	chr3	123368648	123369573	926	Long-term	*	3' UTR	3	123369472	123374831	5360	2	210529	ENSMUST00000174006.4	5258	210529	Mettl14	3' UTR
27	chr3	123440548	123440846	299	Long-term	*	Distal Intergenic	3	123446913	123506597	59685	1	19142	ENSMUST00000029603.9	-6067	19142	Prss12	Distal Intergenic
28	chr3	123441097	123441948	852	Long-term	*	Distal Intergenic	3	123446913	123506597	59685	1	19142	ENSMUST00000029603.9	-4965	19142	Prss12	Distal Intergenic
29	chr3	148921943	148922217	275	Long-term	*	Intron (ENSMUST00000106128.6/99633, intron 1 of 22)	3	148815586	148954635	139050	2	99633	ENSMUST00000106128.6	32418	99633	Adgrl2	Intron
30	chr3	152151723	152152612	890	Long-term	*	Intron (ENSMUST00000046614.9/54120, intron 1 of 5)	3	152094194	152146788	52595	2	54120	ENSMUST00000200501.4	-4935	54120	Gipc2	Intron
31	chr4	47440963	47441389	427	Long-term	*	Distal Intergenic	4	47471894	47473977	2084	2	56737	ENSMUST00000143104.1	32588	56737	Alg2	Distal Intergenic
32	chr4	56017961	56018899	939	Long-term	*	Distal Intergenic	4	55527143	55532466	5324	2	16600	ENSMUST00000107619.2	-485495	16600	Klf4	Distal Intergenic
33	chr4	59365918	59366731	814	Long-term	*	Intron (ENSMUST00000040166.13/634731, intron 9 of 16)	4	59331957	59362982	31026	2	634731	ENSMUST00000136077.1	-2936	634731	Susd1	Intron
34	chr4	107602529	107603471	943	Long-term	*	Intron (ENSMUST00000046005.8/230587, intron 4 of 10)	4	107615000	107632393	17394	1	230587	ENSMUST00000125573.1	-11529	230587	Glis1	Intron
35	chr4	109238307	109239311	1005	Long-term	*	5' UTR	4	109235632	109254251	18620	1	108802	ENSMUST00000030285.7	2675	108802	Calr4	5' UTR
36	chr4	124705817	124706196	380	Long-term	*	Exon (ENSMUST00000106199.9/14201, exon 3 of 6)	4	124700720	124708611	7892	1	14201	ENSMUST00000038684.5	5097	14201	Fhl3	Exon
37	chr14	51162050	51163704	1655	Long-term	*	Promoter	14	51162260	51163018	759	1	54159	ENSMUST00000075648.3	0	54159	Rnase2b	Promoter
38	chr14	76278648	76279873	1226	Long-term	*	Distal Intergenic	14	76251457	76252327	871	1	72893	ENSMUST00000227933.1	27191	72893	2900040C04Rik	Distal Intergenic
39	chr14	76761324	76762421	1098	Long-term	*	Exon (ENSMUST00000228541.1/73883, exon 2 of 2)	14	76760131	76762217	2087	1	73883	ENSMUST00000228541.1	1193	73883	4930431P22Rik	Exon
40	chr14	78660479	78661117	639	Long-term	*	Intron (ENSMUST00000226342.2/380921, intron 2 of 29)	14	78598060	78651744	53685	2	380921	ENSMUST00000227820.1	-8735	380921	Dgkh	Intron
41	chr14	79096964	79097674	711	Long-term	*	Intron (ENSMUST00000040990.6/219189, intron 34 of 44)	14	79143921	79202310	58390	1	219189	ENSMUST00000228904.1	-46247	219189	Vwa8	Intron
42	chr18	39560188	39561302	1115	Long-term	*	Distal Intergenic	18	39487128	39519421	32294	2	14815	ENSMUST00000237944.1	-40767	14815	Nr3c1	Distal Intergenic
43	chr18	61751491	61752192	702	Long-term	*	Exon (ENSMUST00000120472.1/106877, exon 7 of 19)	18	61726390	61728254	1865	1	68982	ENSMUST00000184181.1	25101	68982	1500015A07Rik	Exon
44	chr18	68577821	68578682	862	Long-term	*	Distal Intergenic	18	68406907	68429320	22414	2	17200	ENSMUST00000052347.7	-148501	17200	Mc2r	Distal Intergenic
45	chr5	52559948	52560901	954	Long-term	*	Exon (ENSMUST00000199942.4/246316, exon 4 of 8)	5	52533517	52566303	32787	2	246316	ENSMUST00000199942.4	5402	246316	Lgi2	Exon
46	chr5	72863178	72863852	675	Long-term	*	Intron (ENSMUST00000071944.12/21682, intron 1 of 18)	5	72755734	72868396	112663	2	21682	ENSMUST00000126481.7	4544	21682	Tec	Intron
47	chr5	74935570	74935954	385	Long-term	*	Distal Intergenic	5	74949190	74966368	17179	1	619945	ENSMUST00000101121.2	-13236	619945	Gm6116	Distal Intergenic
48	chr5	122143453	122144101	649	Long-term	*	Distal Intergenic	5	122134437	122138957	4521	2	330188	ENSMUST00000146235.1	-4496	330188	Ccdc63	Distal Intergenic
49	chr5	129065220	129066973	1754	Long-term	*	Distal Intergenic	5	129096750	129204599	107850	1	243277	ENSMUST00000056617.13	-29777	243277	Adgrd1	Distal Intergenic
50	chr5	130016196	130016803	608	Long-term	*	Exon (ENSMUST00000161094.7/109900, exon 7 of 17)	5	130011494	130014722	3229	2	109900	ENSMUST00000159096.7	-1474	109900	Asl	Exon
51	chr5	151376834	151377499	666	Long-term	*	Intron (ENSMUST00000181555.3/625175, intron 1 of 1)	5	151368718	151414083	45366	1	625175	ENSMUST00000202024.3	8116	625175	1700028E10Rik	Intron
52	chr17	13683505	13684219	715	Long-term	*	Exon (ENSMUST00000128138.1/ENSMUST00000128138.1, exon 1 of 2)	17	13489273	13668891	179619	2	72578	ENSMUST00000185626.6	-14614	72578	2700054A10Rik	Exon
53	chr17	28259824	28260443	620	Long-term	*	Intron (ENSMUST00000002320.15/19015, intron 2 of 7)	17	28271708	28273163	1456	1	69050	ENSMUST00000144200.1	-11265	69050	1810013A23Rik	Intron
54	chr17	64621789	64622760	972	Long-term	*	Intron (ENSMUST00000086723.9/17158, intron 1 of 21)	17	64600736	64755110	154375	1	17158	ENSMUST00000086723.9	21053	17158	Man2a1	Intron
55	chr17	65723635	65724685	1051	Long-term	*	Intron (ENSMUST00000070673.8/106572, intron 1 of 6)	17	65721266	65772640	51375	2	106572	ENSMUST00000233258.1	47955	106572	Rab31	Intron
56	chr17	71953761	71954607	847	Long-term	*	Intron (ENSMUST00000086639.5/11682, intron 9 of 28)	17	71856286	71864273	7988	1	78785	ENSMUST00000230290.1	97475	78785	Clip4	Intron
57	chr17	83874450	83875104	655	Long-term	*	Distal Intergenic	17	83851751	83854418	2668	2	320021	ENSMUST00000234697.1	-20032	320021	C430042M11Rik	Distal Intergenic
58	chr17	88123381	88124158	778	Long-term	*	Distal Intergenic	17	88125512	88131006	5495	1	225058	ENSMUST00000183295.1	-1354	225058	Gm4832	Distal Intergenic
59	chr17	88131948	88133549	1602	Long-term	*	Distal Intergenic	17	88125512	88131006	5495	1	225058	ENSMUST00000183295.1	6436	225058	Gm4832	Distal Intergenic
60	chr16	16073186	16074104	919	Long-term	*	Intron (ENSMUST00000040248.8/224008, intron 5 of 19)	16	15893385	16146804	253420	2	224008	ENSMUST00000229846.1	72700	224008	Spidr	Intron
61	chr16	22918532	22919174	643	Long-term	*	Promoter	16	22918499	22939404	20906	1	59083	ENSMUST00000231880.1	33	59083	Fetub	Promoter
62	chr16	55754168	55755186	1019	Long-term	*	Distal Intergenic	16	55811375	55822138	10764	2	80859	ENSMUST00000114458.7	66952	80859	Nfkbiz	Distal Intergenic
63	chr16	73908196	73909120	925	Long-term	*	Intron (ENSMUST00000117785.8/268902, intron 24 of 27)	16	73897030	73906999	9970	2	268902	ENSMUST00000137420.1	-1197	268902	Robo2	Intron
64	chr16	87783694	87785095	1402	Long-term	*	Exon (ENSMUST00000069809.5/ENSMUST00000069809.5, exon 1 of 3)	16	87699004	87722920	23917	1	12013	ENSMUST00000156958.1	84690	12013	Bach1	Exon
65	chr8	22214701	22215523	823	Long-term	*	Intron (ENSMUST00000033866.8/70160, intron 10 of 13)	8	22216993	22218632	1640	1	70160	ENSMUST00000153949.1	-1470	70160	Vps36	Intron
66	chr8	32047767	32048687	921	Long-term	*	Intron (ENSMUST00000209107.3/211323, intron 1 of 12)	8	31837168	32009541	172374	2	211323	ENSMUST00000238826.1	-38226	211323	Nrg1	Intron
67	chr8	35183141	35184079	939	Long-term	*	Exon (ENSMUST00000209412.1/ENSMUST00000209412.1, exon 1 of 3)	8	35375739	35388129	12391	1	244416	ENSMUST00000210337.1	-191660	244416	Ppp1r3b	Exon
68	chr8	70221893	70223032	1140	Long-term	*	Promoter	8	70220198	70222789	2592	2	76813	ENSMUST00000139765.1	0	76813	Armc6	Promoter
69	chr8	91176014	91176686	673	Long-term	*	Intron (ENSMUST00000210426.1/14339, intron 1 of 7)	8	91129695	91199971	70277	2	14339	ENSMUST00000209311.1	23285	14339	Aktip	Intron
70	chr2	11562974	11563835	862	Long-term	*	Distal Intergenic	2	11471433	11554077	82645	2	170768	ENSMUST00000192949.5	-8897	170768	Pfkfb3	Distal Intergenic
71	chr2	50945985	50946521	537	Long-term	*	Distal Intergenic	2	50909684	50911849	2166	1	227885	ENSMUST00000119159.1	36301	227885	Gm13498	Distal Intergenic
72	chr2	73037346	73038101	756	Long-term	*	Distal Intergenic	2	72987241	72988607	1367	1	100503849	ENSMUST00000137941.1	50105	100503849	Sp3os	Distal Intergenic
73	chr2	103298596	103299075	480	Long-term	*	Promoter	2	103267076	103299565	32490	2	13661	ENSMUST00000125788.7	490	13661	Ehf	Promoter
74	chr2	125791314	125791967	654	Long-term	*	Distal Intergenic	2	125736986	125782870	45885	2	70354	ENSMUST00000053699.12	-8444	70354	Secisbp2l	Distal Intergenic
75	chr2	138244415	138244669	255	Long-term	*	Distal Intergenic	2	138256565	138287422	30858	1	228662	ENSMUST00000091556.11	-11896	228662	Btbd3	Distal Intergenic
76	chr15	51951711	51952358	648	Long-term	*	Distal Intergenic	15	51973837	51991510	17674	2	19357	ENSMUST00000226529.1	39152	19357	Rad21	Distal Intergenic
77	chr15	58997710	58998788	1079	Long-term	*	Intron (ENSMUST00000080371.7/211401, intron 3 of 14)	15	58947457	58972539	25083	2	211401	ENSMUST00000227290.1	-25171	211401	Mtss1	Intron
78	chr15	59202055	59202875	821	Long-term	*	Distal Intergenic	15	59306948	59312013	5066	1	100416830	ENSMUST00000183674.1	-104073	100416830	Zfp572	Distal Intergenic
79	chr15	60837733	60838731	999	Long-term	*	Intron (ENSMUST00000186536.1/ENSMUST00000186536.1, intron 1 of 1)	15	60818994	60825080	6087	2	399603	ENSMUST00000100635.4	-12653	399603	Lratd2	Intron
80	chr15	61540576	61541396	821	Long-term	*	Intron (ENSMUST00000229194.1/ENSMUST00000229194.1, intron 1 of 1)	15	61534676	61745184	210509	2	432956	ENSMUST00000229538.1	203788	432956	D030024E09Rik	Intron
81	chr15	74593957	74594766	810	Long-term	*	Distal Intergenic	15	74587924	74588950	1027	1	107831	ENSMUST00000230935.1	6033	107831	Adgrb1	Distal Intergenic
82	chr15	74669691	74670710	1020	Long-term	*	3' UTR	15	74669083	74672568	3486	2	11838	ENSMUST00000023268.13	1858	11838	Arc	3' UTR
83	chr15	89070352	89070992	641	Long-term	*	3' UTR	15	89071196	89074297	3102	2	69120	ENSMUST00000162579.7	3305	69120	1810021B22Rik	3' UTR
84	chr11	72152915	72153911	997	Long-term	*	Distal Intergenic	11	72067802	72135778	67977	2	327958	ENSMUST00000142471.1	-17137	327958	Pitpnm3	Distal Intergenic
85	chr11	83786404	83788016	1613	Long-term	*	Distal Intergenic	11	83774424	83778917	4494	1	217026	ENSMUST00000136572.1	11980	217026	Heatr6	Distal Intergenic
86	chr11	86581264	86581749	486	Long-term	*	Distal Intergenic	11	86584067	86584158	92	2	387140	ENSMUST00000083521.1	2409	387140	Mir21a	Distal Intergenic
87	chr1	64198190	64199157	968	Long-term	*	Intron (ENSMUST00000190863.1/ENSMUST00000190863.1, intron 1 of 1)	1	64079103	64122282	43180	2	93691	ENSMUST00000135075.1	-75908	93691	Klf7	Intron
88	chr1	82358801	82359599	799	Long-term	*	Intron (ENSMUST00000027322.13/76867, intron 3 of 6)	1	82339049	82445366	106318	1	76867	ENSMUST00000140020.1	19752	76867	Rhbdd1	Intron
89	chr1	90486263	90486616	354	Long-term	*	Distal Intergenic	1	90602981	90613341	10361	1	108679	ENSMUST00000036153.11	-116365	108679	Cops8	Distal Intergenic
90	chr1	97910778	97911642	865	Long-term	*	Intron (ENSMUST00000058762.14/18484, intron 7 of 25)	1	97854634	97894396	39763	2	18484	ENSMUST00000159841.1	-16382	18484	Pam	Intron
91	chr1	165615014	165616301	1288	Long-term	*	Intron (ENSMUST00000068705.12/68481, intron 1 of 4)	1	165605644	165613979	8336	2	68481	ENSMUST00000192848.5	-1035	68481	Mpzl1	Intron
92	chr1	167278976	167279580	605	Long-term	*	Intron (ENSMUST00000053686.8/80914, intron 1 of 6)	1	167229893	167284601	54709	2	80914	ENSMUST00000192269.2	5021	80914	Uck2	Intron
93	chr1	170318272	170319046	775	Long-term	*	3' UTR	1	170317499	170320780	3282	2	70729	ENSMUST00000162709.1	1734	70729	Nos1ap	3' UTR
94	chr1	173420346	173420754	409	Long-term	*	Promoter	1	173420598	173459719	39122	1	383619	ENSMUST00000173023.1	0	383619	Aim2	Promoter
95	chr13	6492332	6493240	909	Long-term	*	Distal Intergenic	13	6548149	6580042	31894	1	69617	ENSMUST00000021611.9	-54909	69617	Pitrm1	Distal Intergenic
96	chr13	24289785	24290796	1012	Long-term	*	Distal Intergenic	13	24012659	24280795	268137	2	68732	ENSMUST00000072889.11	-8990	68732	Carmil1	Distal Intergenic
97	chr13	37525099	37526051	953	Long-term	*	Distal Intergenic	13	37345208	37419036	73829	1	17084	ENSMUST00000021860.6	179891	17084	Ly86	Distal Intergenic
98	chr13	41827946	41829416	1471	Long-term	*	Promoter	13	41764558	41828359	63802	2	109254	ENSMUST00000220680.1	0	109254	Adtrp	Promoter
99	chr13	51085612	51086265	654	Long-term	*	Distal Intergenic	13	51100880	51152546	51667	1	20729	ENSMUST00000095797.5	-14615	20729	Spin1	Distal Intergenic
100	chr13	52973348	52973999	652	Long-term	*	Intron (ENSMUST00000071065.7/18030, intron 1 of 1)	13	52967209	52981073	13865	2	18030	ENSMUST00000071065.7	7074	18030	Nfil3	Intron
101	chr13	93526474	93527213	740	Long-term	*	Distal Intergenic	13	93430101	93499808	69708	2	57748	ENSMUST00000065537.8	-26666	57748	Jmy	Distal Intergenic
102	chr13	104074423	104075199	777	Long-term	*	Intron (ENSMUST00000109315.4/75805, intron 1 of 12)	13	104023222	104061854	38633	2	75805	ENSMUST00000225324.1	-12569	75805	Nln	Intron
103	chr13	113851364	113852643	1280	Long-term	*	Intron (ENSMUST00000091201.6/218639, intron 1 of 4)	13	113794622	114155276	360655	1	218639	ENSMUST00000224068.1	56742	218639	Arl15	Intron
104	chr19	25392149	25392791	643	Long-term	*	Intron (ENSMUST00000049400.14/107351, intron 4 of 13)	19	25395303	25409772	14470	1	107351	ENSMUST00000137260.1	-2512	107351	Kank1	Intron
105	chr19	53273158	53273826	669	Long-term	*	Distal Intergenic	19	53248885	53265405	16521	2	69319	ENSMUST00000235503.1	-7753	69319	1700001K23Rik	Distal Intergenic
106	chr10	13572094	13572769	676	Long-term	*	Distal Intergenic	10	13523842	13553142	29301	2	56535	ENSMUST00000170376.7	-18952	56535	Pex3	Distal Intergenic
107	chr10	18463024	18463827	804	Long-term	*	Intron (ENSMUST00000207038.1/215819, intron 1 of 6)	10	18469888	18473427	3540	1	215819	ENSMUST00000160547.1	-6061	215819	Nhsl1	Intron
108	chr10	26632115	26632881	767	Long-term	*	Distal Intergenic	10	26673601	26674612	1012	2	667572	ENSMUST00000183230.1	41731	667572	Gm8709	Distal Intergenic
109	chr10	63236501	63237223	723	Long-term	*	Distal Intergenic	10	63243810	63245716	1907	1	67345	ENSMUST00000219856.1	-6587	67345	Herc4	Distal Intergenic
110	chr10	76357297	76357970	674	Long-term	*	Intron (ENSMUST00000220395.1/18541, intron 24 of 29)	10	76354471	76356222	1752	2	18541	ENSMUST00000219403.1	-1075	18541	Pcnt	Intron
111	chr10	80333772	80334043	272	Long-term	*	Exon (ENSMUST00000105354.7/70335, exon 3 of 6)	10	80330202	80335582	5381	1	70335	ENSMUST00000040081.6	3570	70335	Reep6	Exon
112	chr10	91201905	91202620	716	Long-term	*	Distal Intergenic	10	91208494	91220619	12126	2	102633753	ENSMUST00000216451.1	17999	102633753	4930534H03Rik	Distal Intergenic
113	chr10	93123871	93124707	837	Long-term	*	Distal Intergenic	10	93160875	93225368	64494	1	237459	ENSMUST00000215495.1	-36168	237459	Cdk17	Distal Intergenic
114	chr10	110784574	110785308	735	Long-term	*	3' UTR	10	110763856	110765754	1899	1	52679	ENSMUST00000174593.1	20718	52679	E2f7	3' UTR
115	chr10	111995708	111997356	1649	Long-term	*	Promoter	10	111985448	111997264	11817	2	73690	ENSMUST00000074805.11	0	73690	Glipr1	Promoter
116	chr10	116662157	116662782	626	Long-term	*	Distal Intergenic	10	116674591	116679303	4713	1	102633950	ENSMUST00000181656.1	-11809	102633950	Gm26579	Distal Intergenic
117	chr10	121705096	121706546	1451	Long-term	*	Distal Intergenic	10	121739937	121752865	12929	1	270802	ENSMUST00000065600.7	-33391	270802	Kics2	Distal Intergenic
1	chr11	82013772	82014064	293	Short-term	*	Intron (ENSMUST00000207942.1/ENSMUST00000207942.1, intron 1 of 5)	11	82035571	82037453	1883	1	20296	ENSMUST00000000193.5	-21507	20296	Ccl2	Intron
2	chr12	54202301	54202747	447	Short-term	*	Intron (ENSMUST00000039516.3/112407, intron 1 of 4)	12	54178981	54203860	24880	2	112407	ENSMUST00000039516.3	1113	112407	Egln3	Intron
3	chr6	113523370	113523968	599	Short-term	*	Intron (ENSMUST00000032425.6/66087, intron 1 of 7)	6	113519792	113520909	1118	2	66087	ENSMUST00000154605.1	-2461	66087	Emc3	Intron
4	chr1	86217830	86218762	933	Short-term	*	Intron (ENSMUST00000123618.7/78795, intron 19 of 19)	1	86202496	86252489	49994	1	78795	ENSMUST00000156675.7	15334	78795	Armc9	Intron
5	chr17	62740881	62741640	760	Short-term	*	Intron (ENSMUST00000076840.11/13640, intron 1 of 4)	17	62607319	62881144	273826	2	13640	ENSMUST00000078839.4	139504	13640	Efna5	Intron
6	chr14	118658230	118658783	554	Short-term	*	Intron (ENSMUST00000036554.13/239273, intron 3 of 30)	14	118483811	118676931	193121	2	239273	ENSMUST00000226703.1	18148	239273	Abcc4	Intron
7	chr8	91488576	91489281	706	Short-term	*	Intron (ENSMUST00000069718.14/26383, intron 7 of 8)	8	91467685	91666946	199262	1	26383	ENSMUST00000140276.1	20891	26383	Fto	Intron
8	chr11	82072958	82074331	1374	Short-term	*	Distal Intergenic	11	82057823	82062955	5133	1	20292	ENSMUST00000000342.2	15135	20292	Ccl11	Distal Intergenic
9	chr3	18376167	18377089	923	Short-term	*	Intron (ENSMUST00000193120.1/ENSMUST00000193120.1, intron 4 of 5)	3	18468287	18480477	12191	2	73959	ENSMUST00000192010.1	103388	73959	4930433B08Rik	Intron
10	chr14	99895736	99896240	505	Short-term	*	Intron (ENSMUST00000228216.1/16597, intron 7 of 7)	14	99874488	99900391	25904	2	16597	ENSMUST00000228612.1	4151	16597	Klf12	Intron
11	chr12	79862534	79863022	489	Short-term	*	Distal Intergenic	12	79917019	79924733	7715	2	77290	ENSMUST00000218818.1	61711	77290	9430078K24Rik	Distal Intergenic
12	chr3	152118584	152118883	300	Short-term	*	Intron (ENSMUST00000046614.9/54120, intron 3 of 5)	3	152093533	152108522	14990	2	54120	ENSMUST00000152283.7	-10062	54120	Gipc2	Intron
13	chr4	142017532	142018389	858	Short-term	*	Promoter	4	142017898	142028996	11099	1	78917	ENSMUST00000126231.1	0	78917	4930455G09Rik	Promoter
14	chr11	82169305	82170274	970	Short-term	*	Distal Intergenic	11	82176657	82179812	3156	2	20290	ENSMUST00000108189.8	9538	20290	Ccl1	Distal Intergenic
15	chr5	151379073	151379956	884	Short-term	*	Intron (ENSMUST00000181555.3/625175, intron 1 of 1)	5	151368718	151414083	45366	1	625175	ENSMUST00000202024.3	10355	625175	1700028E10Rik	Intron
16	chr8	91490020	91490365	346	Short-term	*	Intron (ENSMUST00000069718.14/26383, intron 7 of 8)	8	91467685	91666946	199262	1	26383	ENSMUST00000140276.1	22335	26383	Fto	Intron
17	chr11	82014836	82016007	1172	Short-term	*	Intron (ENSMUST00000207942.1/ENSMUST00000207942.1, intron 1 of 5)	11	82035571	82037453	1883	1	20296	ENSMUST00000000193.5	-19564	20296	Ccl2	Intron
18	chr8	47355277	47355894	618	Short-term	*	Intron (ENSMUST00000211882.1/71069, intron 2 of 5)	8	47185940	47352348	166409	2	71069	ENSMUST00000110367.9	-2929	71069	Stox2	Intron
19	chr18	36494906	36495563	658	Short-term	*	Distal Intergenic	18	36512570	36515367	2798	2	15200	ENSMUST00000237621.1	19804	15200	Hbegf	Distal Intergenic
20	chr13	41331589	41332417	829	Short-term	*	Intron (ENSMUST00000021794.13/18003, intron 3 of 7)	13	41309920	41359247	49328	2	18003	ENSMUST00000163623.2	26830	18003	Nedd9	Intron
21	chr2	90563088	90564053	966	Short-term	*	Intron (ENSMUST00000168621.2/19271, intron 1 of 23)	2	90432889	90580647	147759	2	19271	ENSMUST00000168621.2	16594	19271	Ptprj	Intron
22	chr4	143288255	143289273	1019	Short-term	*	Intron (ENSMUST00000030317.13/14726, intron 1 of 5)	4	143268346	143299463	31118	2	14726	ENSMUST00000119654.1	10190	14726	Pdpn	Intron
23	chr3	14662095	14662379	285	Short-term	*	3' UTR	3	14641727	14663002	21276	1	71934	ENSMUST00000029071.8	20368	71934	Car13	3' UTR
24	chr8	90839739	90840919	1181	Short-term	*	Intron (ENSMUST00000048665.7/109151, intron 1 of 39)	8	90849667	90872090	22424	1	109151	ENSMUST00000211795.1	-8748	109151	Chd9	Intron
25	chr6	142191588	142192577	990	Short-term	*	Intron (ENSMUST00000174455.1/28254, intron 1 of 2)	6	142085761	142186153	100393	2	28254	ENSMUST00000111827.3	-5435	28254	Slco1a6	Intron
26	chr13	23258369	23259373	1005	Short-term	*	Distal Intergenic	13	23249238	23250323	1086	1	100036518	ENSMUST00000091719.1	9131	100036518	Vmn1r223	Distal Intergenic
27	chr15	65917046	65917626	581	Short-term	*	3' UTR	15	65876053	65912397	36345	2	18256	ENSMUST00000060522.10	-4649	18256	Oc90	3' UTR
28	chr9	96202127	96202954	828	Short-term	*	Promoter	9	96202156	96295128	92973	1	211586	ENSMUST00000188829.6	0	211586	Tfdp2	Promoter
29	chr12	82284340	82285421	1082	Short-term	*	Intron (ENSMUST00000166429.8/217692, intron 2 of 22)	12	82311349	82451782	140434	1	217692	ENSMUST00000053969.6	-25928	217692	Sipa1l1	Intron
30	chr8	91403376	91404115	740	Short-term	*	Intron (ENSMUST00000069718.14/26383, intron 2 of 8)	8	91390555	91409464	18910	1	26383	ENSMUST00000149913.1	12821	26383	Fto	Intron
31	chr15	25320498	25320890	393	Short-term	*	Intron (ENSMUST00000226199.1/ENSMUST00000226199.1, intron 1 of 4)	15	25364857	25413698	48842	2	70350	ENSMUST00000228597.1	92808	70350	Basp1	Intron
32	chr15	77891718	77892159	442	Short-term	*	Distal Intergenic	15	77919534	77927735	8202	2	56551	ENSMUST00000174529.1	35576	56551	Txn2	Distal Intergenic
33	chr2	124718868	124720536	1669	Short-term	*	Distal Intergenic	2	124653635	124665309	11675	1	214968	ENSMUST00000103238.1	65233	214968	Sema6d	Distal Intergenic
34	chr17	73964932	73965188	257	Short-term	*	Distal Intergenic	17	73883908	73950196	66289	2	22436	ENSMUST00000233621.1	-14736	22436	Xdh	Distal Intergenic
35	chr8	4013036	4014060	1025	Short-term	*	Distal Intergenic	8	3940294	3954746	14453	2	170776	ENSMUST00000127592.1	-58290	170776	Cd209c	Distal Intergenic
36	chr11	106581405	106581739	335	Short-term	*	Promoter	11	106568483	106580600	12118	2	21763	ENSMUST00000153870.1	-805	21763	Tex2	Promoter
37	chr14	37097744	37098928	1185	Short-term	*	Promoter	14	37077857	37098347	20491	2	170677	ENSMUST00000022337.10	0	170677	Cdhr1	Promoter
38	chr11	82035173	82035921	749	Short-term	*	Promoter	11	82035571	82037453	1883	1	20296	ENSMUST00000000193.5	0	20296	Ccl2	Promoter
39	chr7	43680842	43682317	1476	Short-term	*	Distal Intergenic	7	43690418	43695536	5119	1	317653	ENSMUST00000056329.6	-8101	317653	Klk14	Distal Intergenic
40	chr2	141343231	141344466	1236	Short-term	*	Intron (ENSMUST00000110067.7/72899, intron 5 of 16)	2	141555676	142392966	837291	1	72899	ENSMUST00000138786.1	-211210	72899	Macrod2	Intron
41	chr1	161578572	161579058	487	Short-term	*	Distal Intergenic	1	161494655	161505290	10636	1	240873	ENSMUST00000086084.1	83917	240873	Tnfsf18	Distal Intergenic
42	chr1	157594518	157595082	565	Short-term	*	Distal Intergenic	1	157538051	157543963	5913	1	89867	ENSMUST00000155665.1	56467	89867	Sec16b	Distal Intergenic
43	chr2	152743381	152743634	254	Short-term	*	Distal Intergenic	2	152736251	152737410	1160	1	15901	ENSMUST00000109824.1	7130	15901	Id1	Distal Intergenic
44	chr3	34700206	34701319	1114	Short-term	*	Exon (ENSMUST00000196308.4/100041108, exon 4 of 5)	3	34699640	34716660	17021	2	100041108	ENSMUST00000196308.4	15341	100041108	Gm3143	Exon
45	chr9	81632975	81634471	1497	Short-term	*	Promoter	9	81628291	81633828	5538	2	15551	ENSMUST00000183482.1	0	15551	Htr1b	Promoter
46	chr6	28486927	28487284	358	Short-term	*	Intron (ENSMUST00000168362.1/56463, intron 1 of 3)	6	28480359	28935162	454804	1	56463	ENSMUST00000167201.1	6568	56463	Snd1	Intron
47	chr2	103302236	103302464	229	Short-term	*	Promoter	2	103276797	103302920	26124	2	13661	ENSMUST00000151265.1	456	13661	Ehf	Promoter
48	chr15	76764552	76765432	881	Short-term	*	Exon (ENSMUST00000177255.1/223666, exon 2 of 2)	15	76751677	76794825	43149	2	223666	ENSMUST00000176855.8	29393	223666	Arhgap39	Exon
49	chr15	38326181	38326805	625	Short-term	*	Intron (ENSMUST00000227097.1/ENSMUST00000227097.1, intron 1 of 2)	15	38299874	38300706	833	2	21847	ENSMUST00000228416.1	-25475	21847	Klf10	Intron
50	chr2	155746803	155747314	512	Short-term	*	Distal Intergenic	2	155751117	155755471	4355	1	19124	ENSMUST00000029140.11	-3803	19124	Procr	Distal Intergenic
51	chr3	18215200	18216084	885	Short-term	*	Intron (ENSMUST00000035625.6/13123, intron 1 of 5)	3	18071950	18243338	171389	2	13123	ENSMUST00000035625.6	27254	13123	Cyp7b1	Intron
52	chr11	69683986	69684601	616	Short-term	*	Promoter	11	69682846	69685554	2709	2	69583	ENSMUST00000018896.13	953	69583	Tnfsf13	Promoter
53	chr10	4944592	4945273	682	Short-term	*	Intron (ENSMUST00000105590.7/13982, intron 7 of 9)	10	4936526	5001656	65131	1	13982	ENSMUST00000137012.1	8066	13982	Esr1	Intron
54	chr11	86646250	86646925	676	Short-term	*	Intron (ENSMUST00000018315.9/75909, intron 5 of 11)	11	86643233	86663573	20341	2	75909	ENSMUST00000127267.1	16648	75909	Vmp1	Intron
55	chr16	95895680	95896258	579	Short-term	*	Intron (ENSMUST00000233116.1/69776, intron 2 of 4)	16	95831122	95898713	67592	2	69776	ENSMUST00000232930.1	2455	69776	1600002D24Rik	Intron
56	chr15	25354615	25355339	725	Short-term	*	Distal Intergenic	15	25364857	25413698	48842	2	70350	ENSMUST00000228597.1	58359	70350	Basp1	Distal Intergenic
57	chr13	94062445	94063137	693	Short-term	*	Intron (ENSMUST00000054274.7/218454, intron 1 of 3)	13	94057832	94123974	66143	1	218454	ENSMUST00000144838.1	4613	218454	Lhfpl2	Intron
58	chr14	38062138	38062786	649	Short-term	*	Distal Intergenic	14	38898302	38958794	60493	1	75170	ENSMUST00000177141.1	-835516	75170	Nrg3os	Distal Intergenic
59	chr5	134102723	134103113	391	Short-term	*	Intron (ENSMUST00000016088.8/80909, intron 1 of 8)	5	134099711	134144343	44633	1	80909	ENSMUST00000016088.8	3012	80909	Castor2	Intron
60	chr2	29255728	29256554	827	Short-term	*	Distal Intergenic	2	29203822	29253005	49184	2	171171	ENSMUST00000071201.4	-2723	171171	Ntng2	Distal Intergenic
61	chr16	25220574	25221012	439	Short-term	*	Distal Intergenic	16	25286817	25422344	135528	1	71338	ENSMUST00000056087.3	-65805	71338	Tprg	Distal Intergenic
62	chr11	110435906	110436522	617	Short-term	*	Intron (ENSMUST00000020949.11/26399, intron 1 of 11)	11	110399259	110513641	114383	1	26399	ENSMUST00000146084.7	36647	26399	Map2k6	Intron
63	chr15	50259878	50260412	535	Short-term	*	Distal Intergenic	15	50819499	50827521	8023	2	83925	ENSMUST00000183421.1	567109	83925	Trps1	Distal Intergenic
64	chr5	95879572	95880215	644	Short-term	*	Distal Intergenic	5	95956951	95961068	4118	1	55985	ENSMUST00000023840.6	-76736	55985	Cxcl13	Distal Intergenic
65	chr13	37604737	37605298	562	Short-term	*	Distal Intergenic	13	37778400	37893849	115450	1	68750	ENSMUST00000122842.7	-173102	68750	Rreb1	Distal Intergenic
66	chr14	8111335	8112301	967	Short-term	*	Intron (ENSMUST00000036682.8/218699, intron 1 of 17)	14	8098255	8165111	66857	1	218699	ENSMUST00000225653.1	13080	218699	Pxk	Intron
67	chr13	40450772	40451737	966	Short-term	*	Distal Intergenic	13	40279889	40361450	81562	2	218165	ENSMUST00000224813.1	-89322	218165	Ofcc1	Distal Intergenic
68	chr11	81998744	81999788	1045	Short-term	*	Intron (ENSMUST00000207942.1/ENSMUST00000207942.1, intron 1 of 5)	11	80880169	81968457	1088289	2	11418	ENSMUST00000066197.6	-30287	11418	Asic2	Intron
69	chr3	102174474	102174990	517	Short-term	*	Intron (ENSMUST00000029453.12/229658, intron 4 of 7)	3	102163186	102166973	3788	2	229658	ENSMUST00000160226.7	-7501	229658	Vangl1	Intron
70	chr8	3993992	3994635	644	Short-term	*	Exon (ENSMUST00000181162.2/ENSMUST00000181162.2, exon 1 of 1)	8	3940294	3954746	14453	2	170776	ENSMUST00000127592.1	-39246	170776	Cd209c	Exon
71	chr15	65936241	65937142	902	Short-term	*	Exon (ENSMUST00000239034.1/654498, exon 12 of 18)	15	65876053	65912397	36345	2	18256	ENSMUST00000060522.10	-23844	18256	Oc90	Exon
72	chr9	70838397	70839065	669	Short-term	*	Intron (ENSMUST00000034731.9/15450, intron 1 of 8)	9	70776053	70778378	2326	1	11487	ENSMUST00000145377.1	62344	11487	Adam10	Intron
73	chr10	42088525	42089008	484	Short-term	*	Distal Intergenic	10	41916807	42018442	101636	2	213402	ENSMUST00000161927.7	-70083	213402	Armc2	Distal Intergenic
74	chr3	52634417	52634788	372	Short-term	*	Distal Intergenic	3	52739716	52776656	36941	1	329639	ENSMUST00000193813.5	-104928	329639	Gm2447	Distal Intergenic
75	chr13	117027273	117027482	210	Short-term	*	Distal Intergenic	13	117021069	117025537	4469	2	52552	ENSMUST00000223833.1	-1736	52552	Parp8	Distal Intergenic
76	chr9	75362872	75363498	627	Short-term	*	Distal Intergenic	9	75347758	75351649	3892	1	12049	ENSMUST00000034709.6	15114	12049	Bcl2l10	Distal Intergenic
77	chr15	25301696	25302250	555	Short-term	*	Intron (ENSMUST00000226199.1/ENSMUST00000226199.1, intron 2 of 4)	15	25364857	25413698	48842	2	70350	ENSMUST00000228597.1	111448	70350	Basp1	Intron
78	chr5	26169787	26170408	622	Short-term	*	Distal Intergenic	5	26114764	26121421	6658	2	434689	ENSMUST00000088236.4	-48366	434689	Gm10220	Distal Intergenic
79	chr15	31184581	31185096	516	Short-term	*	Distal Intergenic	15	31224314	31274341	50028	1	223453	ENSMUST00000044524.15	-39218	223453	Dap	Distal Intergenic
80	chr2	155742867	155743929	1063	Short-term	*	Distal Intergenic	2	155751117	155755471	4355	1	19124	ENSMUST00000029140.11	-7188	19124	Procr	Distal Intergenic
81	chr11	86578208	86578461	254	Short-term	*	Distal Intergenic	11	86584067	86584158	92	2	387140	ENSMUST00000083521.1	5697	387140	Mir21a	Distal Intergenic
82	chr1	17602551	17602924	374	Short-term	*	Promoter	1	17601901	17630939	29039	1	94227	ENSMUST00000088476.3	650	94227	Pi15	Promoter
83	chr14	82065099	82065977	879	Short-term	*	Distal Intergenic	14	84046431	84075290	28860	2	102635012	ENSMUST00000228897.1	2009313	102635012	Gm32455	Distal Intergenic
84	chr16	92552850	92553357	508	Short-term	*	Exon (ENSMUST00000232213.1/ENSMUST00000232213.1, exon 1 of 2)	16	92498134	92541243	43110	1	209195	ENSMUST00000023670.3	54716	209195	Clic6	Exon
85	chr14	79289837	79291084	1248	Short-term	*	Exon (ENSMUST00000022595.7/66214, exon 4 of 5)	14	79288756	79301645	12890	2	66214	ENSMUST00000022595.7	10561	66214	Rgcc	Exon
86	chr17	75355495	75356341	847	Short-term	*	Intron (ENSMUST00000234490.1/268977, intron 27 of 34)	17	75384210	75392512	8303	1	268977	ENSMUST00000135750.1	-27869	268977	Ltbp1	Intron
87	chr3	90228817	90229421	605	Short-term	*	Distal Intergenic	3	90231597	90235838	4242	1	23922	ENSMUST00000029546.14	-2176	23922	Jtb	Distal Intergenic
88	chr7	99432171	99432672	502	Short-term	*	Intron (ENSMUST00000037528.9/233552, intron 4 of 17)	7	99424113	99460985	36873	1	233552	ENSMUST00000213887.1	8058	233552	Gdpd5	Intron
89	chr3	122214499	122215215	717	Short-term	*	Intron (ENSMUST00000198484.1/ENSMUST00000198484.1, intron 5 of 5)	3	122245557	122270732	25176	1	14630	ENSMUST00000029769.13	-30342	14630	Gclm	Intron
90	chr16	20362038	20362980	943	Short-term	*	Exon (ENSMUST00000079158.12/27416, exon 24 of 30)	16	20338929	20364006	25078	2	27416	ENSMUST00000148003.7	1026	27416	Abcc5	Exon
91	chr15	74991846	74992592	747	Short-term	*	Distal Intergenic	15	74994878	74997634	2757	2	110454	ENSMUST00000023248.12	5042	110454	Ly6a	Distal Intergenic
92	chr10	60269474	60270111	638	Short-term	*	Distal Intergenic	10	60277627	60302594	24968	1	19156	ENSMUST00000105465.7	-7516	19156	Psap	Distal Intergenic
93	chr18	73751959	73752538	580	Short-term	*	Intron (ENSMUST00000041138.2/114615, intron 1 of 3)	18	73735038	73754479	19442	2	114615	ENSMUST00000041138.2	1941	114615	Elac1	Intron
94	chr8	71702501	71703471	971	Short-term	*	Promoter	8	71690756	71701789	11034	2	72297	ENSMUST00000034260.8	-712	72297	B3gnt3	Promoter
95	chr18	61297186	61297884	699	Short-term	*	Distal Intergenic	18	61275023	61289924	14902	1	225600	ENSMUST00000135688.1	22163	225600	Pde6a	Distal Intergenic
96	chr14	14557421	14558108	688	Short-term	*	Distal Intergenic	14	14702279	14799940	97662	1	218756	ENSMUST00000057015.7	-144171	218756	Slc4a7	Distal Intergenic
97	chr2	103345010	103345541	532	Short-term	*	Intron (ENSMUST00000139065.1/319854, intron 1 of 2)	2	103338601	103372764	34164	2	319854	ENSMUST00000139065.1	27223	319854	A930006I01Rik	Intron
98	chr6	29242329	29243071	743	Short-term	*	Distal Intergenic	6	29200437	29216364	15928	2	23917	ENSMUST00000159124.7	-25965	23917	Impdh1	Distal Intergenic
99	chr4	129258853	129259531	679	Short-term	*	Intron (ENSMUST00000145261.7/97130, intron 1 of 3)	4	129225360	129261404	36045	2	97130	ENSMUST00000145261.7	1873	97130	C77080	Intron
100	chr9	85347635	85348533	899	Short-term	*	Exon (ENSMUST00000214276.1/ENSMUST00000214276.1, exon 1 of 2)	9	85320439	85327348	6910	2	212943	ENSMUST00000187711.1	-20287	212943	Tent5a	Exon
101	chr1	172321463	172322125	663	Short-term	*	3' UTR	1	172318781	172319553	773	1	140559	ENSMUST00000150598.1	2682	140559	Igsf8	3' UTR
102	chr17	75349059	75349578	520	Short-term	*	Intron (ENSMUST00000234490.1/268977, intron 26 of 34)	17	75384210	75392512	8303	1	268977	ENSMUST00000135750.1	-34632	268977	Ltbp1	Intron
103	chr6	31088112	31089692	1581	Short-term	*	Exon (ENSMUST00000229076.1/ENSMUST00000229076.1, exon 1 of 2)	6	31063092	31063495	404	2	387223	ENSMUST00000183056.1	-24617	387223	Mir29b-1	Exon
104	chr14	79114928	79115317	390	Short-term	*	Intron (ENSMUST00000040990.6/219189, intron 37 of 44)	14	79143921	79202310	58390	1	219189	ENSMUST00000228904.1	-28604	219189	Vwa8	Intron
105	chr17	63162528	63162853	326	Short-term	*	Intron (ENSMUST00000024761.12/50758, intron 7 of 8)	17	63305446	63312971	7526	2	414079	ENSMUST00000164605.7	150118	414079	4930405O22Rik	Intron
106	chr12	71860669	71861281	613	Short-term	*	Intron (ENSMUST00000223272.1/208846, intron 1 of 25)	12	71889730	71992325	102596	1	208846	ENSMUST00000221317.1	-28449	208846	Daam1	Intron
107	chr5	67969373	67970015	643	Short-term	*	Intron (ENSMUST00000177891.1/330097, intron 2 of 3)	5	67933610	67943083	9474	2	73865	ENSMUST00000201190.1	-26290	73865	4930425K10Rik	Intron
108	chr6	7798882	7799462	581	Short-term	*	Distal Intergenic	6	7844842	7875687	30846	1	94192	ENSMUST00000040159.5	-45380	94192	C1galt1	Distal Intergenic
109	chr9	117016550	117017351	802	Short-term	*	Intron (ENSMUST00000111773.9/207181, intron 3 of 14)	9	116582822	116822819	239998	2	207181	ENSMUST00000172469.2	-193731	207181	Rbms3	Intron
110	chr12	82189668	82190082	415	Short-term	*	Intron (ENSMUST00000220550.1/217692, intron 2 of 3)	12	82170026	82450274	280249	1	217692	ENSMUST00000222298.1	19642	217692	Sipa1l1	Intron
111	chr6	28862249	28862693	445	Short-term	*	Intron (ENSMUST00000164915.7/56463, intron 15 of 16)	6	28848907	28880308	31402	1	56463	ENSMUST00000166136.1	13342	56463	Snd1	Intron
112	chr8	57467937	57468396	460	Short-term	*	Intron (ENSMUST00000034023.3/20284, intron 1 of 2)	8	57455923	57477585	21663	1	20284	ENSMUST00000034023.3	12014	20284	Scrg1	Intron
113	chr11	19739897	19740829	933	Short-term	*	Distal Intergenic	11	19924375	20024026	99652	1	114716	ENSMUST00000093299.12	-183546	114716	Spred2	Distal Intergenic
114	chr18	61621993	61622602	610	Short-term	*	Distal Intergenic	18	61639542	61647292	7751	1	545261	ENSMUST00000183083.7	-16940	545261	Bvht	Distal Intergenic
115	chr14	99547840	99548293	454	Short-term	*	Intron (ENSMUST00000228876.1/ENSMUST00000228876.1, intron 1 of 2)	14	99299154	99305326	6173	1	12224	ENSMUST00000226784.1	248686	12224	Klf5	Intron
116	chr8	64712516	64712984	469	Short-term	*	Distal Intergenic	8	64718624	64721931	3308	2	66234	ENSMUST00000140861.1	8947	66234	Msmo1	Distal Intergenic
117	chr5	95872059	95872983	925	Short-term	*	Distal Intergenic	5	95956951	95961068	4118	1	55985	ENSMUST00000023840.6	-83968	55985	Cxcl13	Distal Intergenic
