# Supplementary material for: Distinctive DNA sequence features define epigenetic longevity of inflammatory memory
Source: Science. Author manuscript; Available in PMC 2026 Jun 26. (PMC13295011; doi:10.1126/science.adz6830)
Supplement: Data s7 [file NIHMS2170334-supplement-Data_s7.xlsx]

## Sheet: Data S7
seqnames	start	end	baseMean	log2FoldChange	lfcSE	stat	pvalue	padj
chr9	34008282	34009271	44.3312	2.89079	0.309441	9.34196	9.46e-21	7e-16
chr12	57776149	57777108	67.542	2.13435	0.235968	9.04507	1.5e-19	7.38e-15
chr1	84494149	84495082	29.3033	2.95406	0.348461	8.47744	2.3e-17	8.52e-13
chr1	83973499	83974387	43.3528	2.62974	0.31473	8.35556	6.51e-17	1.88e-12
chr19	60408242	60409015	120.515	1.60847	0.193816	8.29896	1.05e-16	2.22e-12
chr6	24217342	24217902	45.9417	2.02441	0.244803	8.26954	1.34e-16	2.49e-12
chr3	65221645	65222369	26.7993	2.82739	0.350036	8.07744	6.61e-16	1.09e-11
chr11	93257256	93258017	52.2239	2.43504	0.308944	7.88184	3.23e-15	4.15e-11
chr1	83749824	83750556	24.9137	2.78411	0.359296	7.74879	9.28e-15	9.25e-11
chr5	53566312	53567522	55.8391	2.01311	0.260115	7.73932	9.99e-15	9.25e-11
chr2	150926965	150927614	25.2949	2.39862	0.314115	7.63612	2.24e-14	1.95e-10
chr1	35438298	35439010	40.2124	1.99947	0.262444	7.61866	2.56e-14	2.11e-10
chr6	31125264	31126141	137.814	1.29481	0.172813	7.49258	6.75e-14	5.26e-10
chr18	64249677	64250918	60.9819	1.88004	0.257069	7.31338	2.61e-13	1.75e-09
chr12	57741739	57742722	24.523	2.476	0.340152	7.27912	3.36e-13	2.16e-09
chr9	35161420	35162350	103.423	1.56638	0.215673	7.26274	3.79e-13	2.34e-09
chr18	51296034	51296642	49.5591	1.79805	0.250866	7.16738	7.64e-13	4.53e-09
chr18	51557940	51558819	41.5308	1.63004	0.228185	7.14351	9.1e-13	4.99e-09
chr1	84097304	84098080	51.6187	2.37511	0.334793	7.09424	1.3e-12	6.64e-09
chr18	46786484	46786928	18.9517	2.76764	0.391158	7.0755	1.49e-12	7.35e-09
chr1	84286555	84287221	78.2915	1.37342	0.196893	6.97545	3.05e-12	1.46e-08
chr5	5913754	5914890	79.1857	1.57004	0.228337	6.87596	6.16e-12	2.61e-08
chr8	20916952	20918310	184.598	1.48136	0.215868	6.86233	6.77e-12	2.79e-08
chr5	75389222	75390038	110.213	1.15071	0.169511	6.78842	1.13e-11	4.3e-08
chr17	52723757	52724718	49.1631	1.6132	0.237837	6.7828	1.18e-11	4.36e-08
chr11	93461734	93463175	53.6821	1.90491	0.283247	6.72525	1.75e-11	5.84e-08
chr18	56755991	56756973	68.2352	1.60898	0.239305	6.72352	1.77e-11	5.84e-08
chr17	65717696	65718194	170.523	1.08016	0.161653	6.68198	2.36e-11	7.59e-08
chr15	21060222	21061094	45.8551	2.44071	0.366408	6.66118	2.72e-11	8.56e-08
chr6	24350909	24351273	27.4301	2.00948	0.302769	6.63702	3.2e-11	9.67e-08
chr3	65218095	65218741	28.7784	1.95151	0.297309	6.56392	5.24e-11	1.52e-07
chr10	57447766	57448740	100.262	1.25669	0.191906	6.54846	5.81e-11	1.62e-07
chr18	51576660	51577347	34.8835	1.58311	0.242242	6.53524	6.35e-11	1.74e-07
chrX	109160581	109161241	15.3912	2.44215	0.375083	6.51098	7.47e-11	1.97e-07
chr11	49086882	49087437	24.4601	2.29524	0.353669	6.48981	8.59e-11	2.19e-07
chr18	51299825	51300666	69.9676	1.61429	0.248883	6.48614	8.81e-11	2.21e-07
chr1	84187083	84187554	13.8416	3.49604	0.541521	6.45597	1.08e-10	2.65e-07
chr16	91685571	91685976	94.6222	1.084	0.168116	6.44792	1.13e-10	2.75e-07
chr1	116904816	116905752	22.6458	2.67232	0.415687	6.42867	1.29e-10	3.03e-07
chr6	24207516	24208268	28.7832	1.82394	0.284788	6.40455	1.51e-10	3.38e-07
chr17	70341772	70342481	48.5792	1.43934	0.228725	6.29286	3.12e-10	6.32e-07
chr16	88095718	88096998	57.2965	1.39082	0.221541	6.27792	3.43e-10	6.77e-07
chr7	61480737	61481520	164.172	1.606	0.256314	6.26575	3.71e-10	7.23e-07
chr1	83977359	83977758	13.0417	2.76438	0.442282	6.25028	4.1e-10	7.78e-07
chr6	148436090	148436920	41.7225	1.52287	0.243649	6.25024	4.1e-10	7.78e-07
chr14	49653173	49653923	19.91	2.17202	0.34818	6.2382	4.43e-10	8.3e-07
chr1	84361922	84362867	29.038	1.66437	0.268853	6.19062	5.99e-10	1.07e-06
chr17	70485565	70486533	52.7578	1.68389	0.273923	6.14732	7.88e-10	1.39e-06
chr1	34409265	34410363	37.4083	1.5506	0.252904	6.13116	8.72e-10	1.52e-06
chr19	54743537	54744356	30.649	1.62704	0.265522	6.12769	8.92e-10	1.52e-06
chr3	9153637	9154808	126.388	1.16725	0.190577	6.12483	9.08e-10	1.53e-06
chr3	136505525	136506442	17.3464	1.96133	0.320406	6.1214	9.28e-10	1.54e-06
chr8	48013047	48013988	202.383	1.05944	0.173099	6.12043	9.33e-10	1.54e-06
chr4	11366900	11367357	28.736	1.6338	0.268072	6.09462	1.1e-09	1.77e-06
chr9	5297948	5299805	308.716	1.14324	0.187649	6.09245	1.11e-09	1.77e-06
chr1	84406729	84407600	80.086	1.15885	0.19055	6.08162	1.19e-09	1.87e-06
chr1	34396087	34396798	67.5536	1.25934	0.207583	6.06669	1.31e-09	2.02e-06
chr1	150496525	150497517	91.4761	1.23414	0.203444	6.06625	1.31e-09	2.02e-06
chr17	52959135	52959919	21.2927	2.00293	0.331043	6.05035	1.45e-09	2.21e-06
chr10	50657229	50657830	52.5776	1.44092	0.238565	6.03997	1.54e-09	2.31e-06
chr6	24166657	24167284	37.9935	1.90798	0.316012	6.03768	1.56e-09	2.32e-06
chr16	9960581	9961370	60.9757	1.46932	0.243455	6.03525	1.59e-09	2.33e-06
chr1	84092751	84093153	14.2672	2.56613	0.426359	6.01871	1.76e-09	2.5e-06
chr3	5271573	5272541	31.8692	1.9486	0.324197	6.01054	1.85e-09	2.61e-06
chr11	93440372	93441031	24.2135	1.92212	0.320574	5.99585	2.02e-09	2.72e-06
chr6	8270258	8270833	52.137	1.19991	0.200512	5.98425	2.17e-09	2.87e-06
chr1	84009929	84010670	13.0779	2.79703	0.467706	5.9803	2.23e-09	2.92e-06
chr18	44040134	44040921	68.686	1.44439	0.241817	5.97307	2.33e-09	3.02e-06
chr8	61450447	61451772	162.986	0.865128	0.145028	5.96524	2.44e-09	3.14e-06
chr8	65022520	65023145	28.6291	1.68142	0.284089	5.91865	3.25e-09	3.94e-06
chr17	44117516	44118035	15.1441	2.2779	0.385171	5.914	3.34e-09	4.02e-06
chr14	49590011	49590871	33.8267	1.80882	0.306224	5.90684	3.49e-09	4.13e-06
chr5	75403847	75404879	61.5246	1.30846	0.221887	5.89698	3.7e-09	4.35e-06
chr11	25243173	25243927	30.2488	1.9076	0.323933	5.88889	3.89e-09	4.51e-06
chr7	61750146	61751056	75.893	1.53184	0.260139	5.88854	3.9e-09	4.51e-06
chr8	65827483	65828345	61.6134	1.45059	0.24644	5.88615	3.95e-09	4.54e-06
chr5	109102923	109103449	17.8962	2.15988	0.367975	5.86963	4.37e-09	4.9e-06
chr3	135885919	135887068	89.1407	1.05105	0.179604	5.85208	4.85e-09	5.41e-06
chr13	98944381	98945435	91.7967	1.14541	0.196589	5.82642	5.66e-09	6.26e-06
chr1	84093294	84093744	14.4139	2.42973	0.417707	5.81683	6e-09	6.58e-06
chr5	75377339	75378549	74.2205	1.26558	0.218357	5.79593	6.79e-09	7.29e-06
chr17	52973366	52974011	13.587	2.02586	0.35021	5.78471	7.26e-09	7.52e-06
chr6	108164568	108165398	47.3009	1.43975	0.248962	5.78301	7.34e-09	7.55e-06
chr1	83746086	83746352	24.0978	2.16678	0.374843	5.7805	7.45e-09	7.61e-06
chr9	22556067	22556745	17.4199	1.92572	0.333493	5.77439	7.72e-09	7.75e-06
chr6	27800746	27801500	37.6211	1.49404	0.25876	5.77383	7.75e-09	7.75e-06
chr18	51574433	51575251	105.506	1.26548	0.219405	5.76775	8.03e-09	7.98e-06
chr3	38201960	38202897	30.6536	1.57555	0.274535	5.73899	9.52e-09	9.22e-06
chr9	92207344	92208269	59.5939	1.43373	0.25124	5.7066	1.15e-08	1.1e-05
chr8	20904619	20905580	66.5995	1.42266	0.249486	5.70235	1.18e-08	1.12e-05
chr16	88132771	88133531	95.818	1.23932	0.217482	5.69849	1.21e-08	1.14e-05
chr10	10251784	10252845	68.7334	1.38409	0.242985	5.6962	1.23e-08	1.15e-05
chr16	88137118	88137675	39.5378	1.72657	0.306395	5.63512	1.75e-08	1.53e-05
chr5	118726478	118727899	63.2509	1.1963	0.212459	5.63072	1.79e-08	1.55e-05
chr18	66077830	66078692	37.0835	1.6672	0.296545	5.62207	1.89e-08	1.6e-05
chr18	24673704	24674370	36.9705	1.51958	0.27067	5.61413	1.98e-08	1.65e-05
chr6	24221165	24221591	14.9097	2.17465	0.388234	5.60139	2.13e-08	1.77e-05
chr11	93471642	93472390	38.6355	1.35635	0.242422	5.59498	2.21e-08	1.83e-05
chr16	11155935	11157103	33.1973	1.56574	0.280219	5.58755	2.3e-08	1.89e-05
chr5	66469415	66470382	64.3816	1.21371	0.217924	5.56939	2.56e-08	2.08e-05
chr5	3635179	3635950	39.5735	1.31552	0.237002	5.55065	2.85e-08	2.27e-05
chr11	34098519	34099417	20.3739	1.72458	0.311108	5.54336	2.97e-08	2.35e-05
chr2	74300177	74301337	77.3187	1.05255	0.191115	5.50744	3.64e-08	2.81e-05
chr14	121825501	121826509	175.122	0.813385	0.147723	5.50615	3.67e-08	2.81e-05
chr15	4605561	4606042	39.3994	1.64593	0.299771	5.49062	4.01e-08	3.04e-05
chr5	86191169	86191840	50.7857	1.27968	0.233639	5.47715	4.32e-08	3.22e-05
chr9	34011790	34012106	13.987	2.14087	0.391242	5.47199	4.45e-08	3.29e-05
chr1	84581509	84582369	30.9147	1.48282	0.271102	5.46962	4.51e-08	3.32e-05
chr11	34112863	34114168	56.1965	1.45231	0.265877	5.46234	4.7e-08	3.44e-05
chr18	51282480	51283073	22.8138	1.85101	0.339001	5.4602	4.76e-08	3.47e-05
chr15	42674482	42675509	190.994	1.03934	0.190481	5.45642	4.86e-08	3.53e-05
chr13	68838015	68838692	26.8517	1.87049	0.342977	5.45369	4.93e-08	3.56e-05
chr1	84443918	84444691	35.577	2.0074	0.368831	5.44261	5.25e-08	3.73e-05
chr13	94381477	94382858	65.5527	1.11414	0.204731	5.44195	5.27e-08	3.73e-05
chr2	170520162	170521047	93.8197	1.0729	0.197492	5.43261	5.55e-08	3.92e-05
chr2	53204463	53204879	22.1255	1.66639	0.30689	5.42993	5.64e-08	3.96e-05
chr18	67053992	67054565	24.6695	1.62824	0.30039	5.42042	5.95e-08	4.13e-05
chr16	54798182	54799277	56.5159	1.35653	0.25034	5.41877	6e-08	4.15e-05
chr5	112775419	112776125	61.0497	1.60038	0.295912	5.40828	6.36e-08	4.38e-05
chr14	49733822	49734413	16.195	1.93768	0.35867	5.4024	6.58e-08	4.51e-05
chr7	43378257	43378557	32.5749	1.38699	0.257127	5.39419	6.88e-08	4.7e-05
chr14	49258515	49259636	22.4158	1.85468	0.344265	5.38737	7.15e-08	4.86e-05
chr15	41162813	41163324	33.6777	1.34942	0.250579	5.38521	7.24e-08	4.89e-05
chr6	23988145	23988832	28.8419	1.60804	0.299198	5.3745	7.68e-08	5.1e-05
chr10	109713094	109713610	21.5299	1.67604	0.312708	5.35975	8.33e-08	5.48e-05
chr2	126663394	126663799	34.428	1.28368	0.239547	5.35876	8.38e-08	5.49e-05
chr3	119257406	119258006	17.0686	2.28269	0.42676	5.34888	8.85e-08	5.72e-05
chr18	52094278	52095018	12.9997	2.35866	0.44115	5.34663	8.96e-08	5.75e-05
chr15	66560492	66561390	68.7236	1.00096	0.187385	5.34173	9.21e-08	5.85e-05
chr3	151856551	151857538	27.4884	1.48056	0.277356	5.33814	9.39e-08	5.92e-05
chr12	4973022	4973285	26.5833	1.44326	0.270834	5.32895	9.88e-08	6.1e-05
chr17	3230028	3231064	240.705	0.674677	0.126612	5.32871	9.89e-08	6.1e-05
chr17	53865405	53866283	27.5295	1.72972	0.324863	5.32446	1.01e-07	6.22e-05
chr6	110793936	110795141	125.332	1.2496	0.235428	5.30778	1.11e-07	6.76e-05
chr1	34396988	34397400	25.1036	1.51029	0.285274	5.29419	1.2e-07	7.18e-05
chr10	117947413	117948599	44.2084	1.21466	0.229447	5.29387	1.2e-07	7.18e-05
chr7	104445952	104446875	34.8496	1.2656	0.239762	5.27854	1.3e-07	7.74e-05
chr9	59316186	59317244	18.9982	2.01855	0.382626	5.27551	1.32e-07	7.79e-05
chr13	81760174	81760871	51.4747	1.0982	0.208175	5.27536	1.32e-07	7.79e-05
chr18	67028306	67029092	71.9422	0.971025	0.184258	5.26993	1.36e-07	7.93e-05
chr7	17073856	17074569	93.9248	0.867429	0.164784	5.26404	1.41e-07	8.09e-05
chr5	58736472	58737255	64.0359	1.02282	0.194804	5.2505	1.52e-07	8.51e-05
chr5	151686311	151687425	139.761	0.792091	0.151236	5.23746	1.63e-07	8.96e-05
chr7	57792879	57793987	65.5017	1.16744	0.223648	5.21998	1.79e-07	9.67e-05
chr14	14352517	14355049	187.349	1.3631	0.262072	5.20126	1.98e-07	0.00010285
chr7	61514538	61515643	199.042	1.22714	0.236113	5.19726	2.02e-07	0.000104719
chr3	79238553	79239540	103.582	0.936998	0.180362	5.19509	2.05e-07	0.000104847
chr3	134199682	134200538	38.733	1.40004	0.269675	5.19156	2.09e-07	0.000106486
chr5	101020519	101021500	69.0995	0.958324	0.185039	5.17903	2.23e-07	0.000113501
chr13	65187951	65188708	60.6699	1.16569	0.226288	5.15135	2.59e-07	0.000129817
chr12	74727856	74728499	39.49	1.30293	0.253173	5.14638	2.66e-07	0.000132076
chr5	72258331	72259806	90.9887	1.01855	0.197945	5.14559	2.67e-07	0.000132076
chr7	118277489	118278064	262.017	0.754812	0.146817	5.14119	2.73e-07	0.000133308
chr3	136100113	136100853	48.4035	1.17936	0.229444	5.14007	2.75e-07	0.000133308
chr16	38647978	38649206	170.467	1.18605	0.230771	5.1395	2.75e-07	0.000133308
chr8	80772668	80773401	42.7659	1.17079	0.228289	5.12852	2.92e-07	0.000140861
chr16	88116383	88117709	143.265	0.995828	0.194318	5.12473	2.98e-07	0.000142793
chr17	70429722	70430702	62.3631	1.04725	0.204638	5.11757	3.09e-07	0.000146895
chr3	133271908	133272353	27.6583	1.61203	0.315151	5.11509	3.14e-07	0.000148363
chr3	137873977	137874840	40.6461	1.1175	0.218526	5.11382	3.16e-07	0.000148733
chr8	19102799	19103317	30.5645	1.4002	0.273868	5.11269	3.18e-07	0.000148834
chr7	79675085	79675670	56.2912	1.10104	0.215382	5.11204	3.19e-07	0.000148877
chr1	72141917	72142411	62.3893	1.01516	0.198801	5.10641	3.28e-07	0.000152095
chr15	41666824	41667530	20.7943	1.62758	0.3189	5.10373	3.33e-07	0.000152867
chr17	70007349	70008147	88.9935	1.38518	0.271419	5.1035	3.33e-07	0.000152867
chr1	83850405	83851540	86.9474	1.13746	0.222971	5.10137	3.37e-07	0.000153645
chr6	109232193	109233102	149.515	0.935342	0.183521	5.09665	3.46e-07	0.00015656
chr11	82951761	82953209	53.9742	1.22138	0.239783	5.0937	3.51e-07	0.000158529
chr7	14393151	14394029	109.642	1.25087	0.24576	5.0898	3.58e-07	0.000159875
chr10	53347545	53348926	102.646	0.945459	0.185994	5.08327	3.71e-07	0.000163988
chr8	64548082	64548833	41.7627	1.17499	0.231526	5.075	3.88e-07	0.000170273
chr7	3422147	3422753	29.5958	1.43236	0.282349	5.07301	3.92e-07	0.00017105
chr7	61769766	61770150	13.9637	2.22746	0.439174	5.07193	3.94e-07	0.000171213
chr7	97642171	97643085	51.9154	1.05759	0.208623	5.06937	3.99e-07	0.000172818
chr3	104484588	104485428	24.5651	1.79098	0.353359	5.06844	4.01e-07	0.000172868
chr8	61874969	61875777	63.4006	1.20301	0.237364	5.06821	4.02e-07	0.000172868
chr2	105579053	105579773	87.396	1.42121	0.280757	5.06209	4.15e-07	0.000176462
chr11	49087877	49088849	64.0567	1.1887	0.23496	5.05914	4.21e-07	0.000178119
chr13	29756054	29756818	29.5208	1.36807	0.270749	5.05293	4.35e-07	0.000181076
chr9	83370860	83371430	55.6485	1.13815	0.225246	5.05293	4.35e-07	0.000181076
chr3	97196394	97197705	197.848	0.6683	0.132319	5.05066	4.4e-07	0.000182117
chr3	59870666	59871244	43.3997	1.26929	0.251659	5.04369	4.57e-07	0.000188359
chr1	165967060	165967565	42.2004	1.28288	0.254525	5.0403	4.65e-07	0.000190855
chr5	20944940	20945654	20.558	1.64395	0.326208	5.03958	4.67e-07	0.000190855
chr17	67704871	67706016	207.774	0.921649	0.182904	5.03898	4.68e-07	0.00019092
chr2	122651773	122652895	306.06	0.85652	0.17	5.03835	4.7e-07	0.00019103
chr14	49321936	49322441	25.4104	1.65225	0.32803	5.03689	4.73e-07	0.000191961
chr13	8962152	8963184	40.1303	1.47555	0.293065	5.0349	4.78e-07	0.000193441
chr6	131344127	131345032	24.3292	1.52369	0.302947	5.02957	4.92e-07	0.000198348
chr2	131845679	131846694	62.7299	0.991155	0.197122	5.02813	4.95e-07	0.000199241
chr2	106046608	106047809	38.1158	1.46555	0.291603	5.02585	5.01e-07	0.000200053
chr10	7473161	7474062	121.902	0.955051	0.190406	5.01588	5.28e-07	0.000209028
chr5	112780204	112780921	69.3682	1.18507	0.236529	5.01026	5.44e-07	0.000212378
chr7	91226262	91226961	58.9845	1.1549	0.23057	5.00887	5.48e-07	0.000213362
chr2	113289500	113290217	28.7124	1.52614	0.304873	5.00583	5.56e-07	0.000215733
chr15	25302514	25303317	44.0623	1.40404	0.280695	5.00202	5.67e-07	0.00021821
chr13	68793279	68793656	34.8422	1.28867	0.257676	5.00113	5.7e-07	0.000218652
chr18	64506529	64506924	38.9271	1.2305	0.24631	4.99573	5.86e-07	0.000223699
chr7	57823602	57824189	89.9256	1.07287	0.215007	4.98993	6.04e-07	0.000228168
chr8	45438905	45439941	75.4612	0.987922	0.198084	4.98738	6.12e-07	0.000230611
chr13	107267572	107268169	33.0455	1.32762	0.266284	4.98571	6.17e-07	0.00023202
chr18	34262699	34263144	27.2248	1.41671	0.284233	4.98431	6.22e-07	0.000233114
chr16	9992836	9994337	94.9732	0.935388	0.187746	4.98221	6.29e-07	0.000235072
chr16	58662814	58663509	53.2341	1.25073	0.2514	4.97507	6.52e-07	0.00024268
chr5	37510116	37510838	160.625	0.943292	0.189928	4.96657	6.81e-07	0.000250403
chr17	69973932	69974369	21.0067	2.1182	0.426807	4.9629	6.94e-07	0.000254558
chr4	62561067	62562875	100.389	0.894791	0.180405	4.9599	7.05e-07	0.000257878
chr3	14874448	14874871	29.4365	1.38232	0.278843	4.95733	7.15e-07	0.00025939
chr7	75656217	75656878	39.5635	1.42734	0.288042	4.95533	7.22e-07	0.000261438
chr19	20362243	20362516	48.2912	1.14757	0.231828	4.95007	7.42e-07	0.000267939
chr10	5479945	5481095	76.9102	0.981807	0.1984	4.94863	7.47e-07	0.000269284
chr1	33533230	33534141	22.1596	1.49585	0.302463	4.94557	7.59e-07	0.000272223
chr2	69634860	69636138	96.4881	0.908616	0.183863	4.94182	7.74e-07	0.000276171
chr12	8635576	8635957	16.048	2.08767	0.42251	4.9411	7.77e-07	0.000276527
chr3	7501680	7502087	88.9268	1.01273	0.205038	4.93925	7.84e-07	0.000278491
chr14	14348253	14348600	38.2103	1.53516	0.311013	4.93599	7.97e-07	0.000281834
chr13	107766077	107767416	57.3618	1.2461	0.252787	4.92946	8.25e-07	0.000290033
chr6	108735981	108736663	65.4411	0.966397	0.19619	4.92582	8.4e-07	0.000294782
chr7	61751965	61752617	39.5182	1.83687	0.373094	4.92334	8.51e-07	0.000297841
chr6	149132177	149132994	76.6042	1.04141	0.211919	4.9142	8.91e-07	0.000306998
chr16	91662064	91662727	35.5482	1.19482	0.243247	4.91196	9.02e-07	0.000309093
chr5	112776663	112777087	19.8236	1.41679	0.28857	4.9097	9.12e-07	0.000311227
chr13	98240031	98240706	37.2009	1.11855	0.22819	4.90182	9.5e-07	0.00032323
chr2	20672875	20673591	65.9207	0.942472	0.192448	4.89728	9.72e-07	0.000328968
chr6	111604478	111605632	27.6996	1.66035	0.339054	4.89702	9.73e-07	0.000328968
chr3	152047517	152048610	118.198	1.09063	0.222918	4.89252	9.96e-07	0.000335042
chr10	39589637	39591191	74.5965	1.04267	0.213137	4.892	9.98e-07	0.000335166
chr13	58015235	58015866	24.3171	1.42685	0.291816	4.88956	1.01e-06	0.000337816
chr15	41818392	41819427	47.4444	1.33715	0.273856	4.88268	1.05e-06	0.000346539
chr3	105674476	105675117	69.0904	0.848852	0.174132	4.87475	1.09e-06	0.00035302
chr7	14072178	14072656	44.6162	1.3619	0.279752	4.86826	1.13e-06	0.000360861
chr19	8517808	8519353	34.0796	1.26421	0.259693	4.8681	1.13e-06	0.000360861
chr18	46798233	46799326	48.2844	1.20377	0.247327	4.86711	1.13e-06	0.000361007
chr19	22883842	22884752	153.074	0.66471	0.136578	4.8669	1.13e-06	0.000361007
chr2	10009732	10010811	75.917	0.864261	0.177678	4.86419	1.15e-06	0.000361562
chr4	94669758	94670227	45.6229	1.06161	0.218335	4.8623	1.16e-06	0.000364031
chr6	23997903	23998813	29.802	1.35302	0.278324	4.8613	1.17e-06	0.000365089
chr13	93060249	93060981	49.0057	1.04126	0.214297	4.85893	1.18e-06	0.000368706
chr10	20418455	20419260	21.867	1.46599	0.301864	4.85646	1.2e-06	0.000372556
chr2	135926572	135927416	97.5257	0.864148	0.178089	4.85233	1.22e-06	0.000379604
chr8	111246029	111246935	46.3043	1.22432	0.252405	4.85061	1.23e-06	0.000382096
chr6	22070750	22071924	56.3577	1.05562	0.217764	4.84756	1.25e-06	0.000387208
chr13	68797320	68798102	152.831	0.827779	0.170991	4.84106	1.29e-06	0.000395139
chr7	89437456	89438233	62.8169	0.992923	0.205404	4.834	1.34e-06	0.000407726
chr3	151908170	151908554	15.3178	1.90027	0.393481	4.82939	1.37e-06	0.000415567
chr15	68333048	68333381	49.1504	1.07989	0.223921	4.82265	1.42e-06	0.00042465
chr9	98313850	98314692	24.5784	1.38493	0.287435	4.81824	1.45e-06	0.00043153
chr3	59321240	59321859	43.8213	1.16438	0.241829	4.81487	1.47e-06	0.000436228
chrX	134341705	134343142	71.8825	1.0877	0.225928	4.81435	1.48e-06	0.000436506
chr17	44076075	44076538	30.7993	1.36152	0.282897	4.81278	1.49e-06	0.000438192
chr1	65046320	65047103	26.2174	1.4617	0.303758	4.81206	1.49e-06	0.0004389
chr13	104789600	104790178	50.6092	1.25876	0.261621	4.81138	1.5e-06	0.000439535
chr16	67608912	67609612	81.492	1.03058	0.214372	4.80743	1.53e-06	0.000445658
chr1	170992495	170993079	33.6926	1.18378	0.246372	4.80483	1.55e-06	0.000450604
chr5	64958968	64959877	21.9796	1.55325	0.323519	4.80112	1.58e-06	0.000456334
chr2	6395862	6396695	20.0489	1.48672	0.309863	4.79799	1.6e-06	0.000461726
chr3	130079689	130080272	53.3768	0.955625	0.199227	4.79667	1.61e-06	0.000463867
chr9	25894726	25895578	26.324	1.74789	0.364543	4.79474	1.63e-06	0.000466798
chr6	24191058	24191762	14.4191	1.70859	0.356532	4.79224	1.65e-06	0.000469696
chr16	76410315	76410873	68.6713	1.02034	0.212915	4.79223	1.65e-06	0.000469696
chr5	90908505	90909490	79.9298	0.887401	0.185287	4.78934	1.67e-06	0.000472886
chr2	62458185	62459899	63.2011	1.15304	0.240885	4.78668	1.7e-06	0.000478264
chr2	136485491	136486457	65.2041	1.06907	0.223389	4.78567	1.7e-06	0.000479766
chr4	63947810	63948802	81.2399	0.901916	0.188621	4.78164	1.74e-06	0.000487596
chr18	58509577	58510067	31.5799	1.20603	0.252241	4.78128	1.74e-06	0.000487596
chr15	12467424	12467869	59.8363	0.976585	0.204295	4.78026	1.75e-06	0.000489141
chr7	61704171	61704897	28.4165	1.53711	0.321624	4.7792	1.76e-06	0.000489838
chr18	51125457	51126294	17.7818	1.7703	0.370467	4.77856	1.77e-06	0.000489838
chr9	75049800	75050536	62.7879	0.90466	0.18932	4.77846	1.77e-06	0.000489838
chr6	17105840	17106018	23.9212	1.50296	0.31462	4.77707	1.78e-06	0.000492319
chr17	84619830	84620510	30.0961	1.18169	0.24743	4.77585	1.79e-06	0.000494377
chr13	68089212	68090471	38.8356	1.64186	0.343819	4.77537	1.79e-06	0.00049465
chr10	85111257	85111852	28.5263	1.50208	0.314862	4.77059	1.84e-06	0.000502789
chr8	65203816	65204613	37.9186	1.27497	0.267369	4.76857	1.86e-06	0.000506915
chr5	86649299	86649502	16.2675	1.70707	0.358049	4.76771	1.86e-06	0.000508152
chr1	75244721	75245221	88.8702	0.889661	0.186635	4.76685	1.87e-06	0.000508455
chr18	52457617	52458370	37.5493	1.21882	0.256249	4.75638	1.97e-06	0.000530586
chr18	51239133	51240386	19.782	1.54906	0.325728	4.75567	1.98e-06	0.000530586
chr1	6859035	6859497	20.3455	1.54424	0.324855	4.75363	2e-06	0.000534217
chr7	91457222	91457656	35.2225	1.29116	0.271641	4.7532	2e-06	0.000534217
chr4	122013160	122014457	71.0278	1.02412	0.215745	4.74689	2.07e-06	0.000544279
chr8	65839518	65840541	17.3039	1.67906	0.353771	4.74617	2.07e-06	0.000544279
chr12	51666548	51667478	57.0596	0.992133	0.209181	4.74294	2.11e-06	0.000549158
chr1	118492381	118493394	56.5026	0.995993	0.21019	4.73853	2.15e-06	0.000559258
chr18	36063285	36063596	20.5305	1.80263	0.380466	4.73795	2.16e-06	0.000559891
chr15	96390793	96391288	16.3759	1.68583	0.355934	4.73634	2.18e-06	0.000562374
chr2	52314694	52315551	20.6947	1.61135	0.340332	4.73463	2.19e-06	0.000564554
chr13	49581492	49582345	27.7828	1.49454	0.31567	4.7345	2.2e-06	0.000564554
chr14	49320157	49320454	23.2827	1.35602	0.286554	4.73215	2.22e-06	0.000568168
chr4	6427296	6428294	79.0229	0.901813	0.190624	4.73086	2.24e-06	0.000568931
chr9	80688081	80689184	73.6091	1.13769	0.240603	4.7285	2.26e-06	0.000572541
chr8	70237845	70238255	43.585	1.30784	0.2767	4.72654	2.28e-06	0.000577099
chr1	176712422	176712916	45.6367	1.21158	0.256421	4.72495	2.3e-06	0.000579656
chr1	20786665	20787784	154.252	0.724889	0.153495	4.72256	2.33e-06	0.000584542
chr18	26014886	26016116	77.4794	0.925678	0.196065	4.72129	2.34e-06	0.000587211
chr6	135827852	135828449	25.1677	1.34635	0.28524	4.72006	2.36e-06	0.000589762
chr8	64412215	64413665	76.5961	1.01399	0.214983	4.7166	2.4e-06	0.000597856
chrX	160170057	160170641	27.2641	1.26435	0.268232	4.71365	2.43e-06	0.000603544
chr15	20902050	20903074	49.9859	1.46527	0.310977	4.71184	2.45e-06	0.000607906
chr2	8660282	8661121	23.8973	1.66473	0.353569	4.70835	2.5e-06	0.000615322
chr10	24312111	24312848	163.98	0.732919	0.155727	4.70642	2.52e-06	0.000618069
chr14	52140999	52142114	76.4659	0.864176	0.183646	4.70565	2.53e-06	0.000619381
chr10	118418648	118419565	52.4672	1.01905	0.216592	4.70492	2.54e-06	0.000620601
chr16	78197387	78197829	108.323	0.799097	0.169937	4.70232	2.57e-06	0.000626476
chr9	5337269	5337731	14.1726	1.91009	0.406315	4.70101	2.59e-06	0.000629462
chr6	23886348	23886931	22.1469	1.46428	0.311685	4.69795	2.63e-06	0.000637768
chr17	83373277	83373720	57.5788	1.13596	0.24183	4.69734	2.64e-06	0.000637768
chr11	94730021	94730747	34.8887	1.14389	0.243624	4.6953	2.66e-06	0.000639801
chr9	82955310	82955652	18.627	1.83794	0.391648	4.69283	2.69e-06	0.000644611
chr8	110859588	110860369	26.8975	1.27669	0.272127	4.69153	2.71e-06	0.00064554
chr8	36831747	36832345	37.5735	1.16856	0.249084	4.69142	2.71e-06	0.00064554
chr18	36802913	36803163	46.2688	0.979422	0.208778	4.69122	2.72e-06	0.00064554
chr14	72293484	72294113	29.3884	1.2198	0.260339	4.68542	2.79e-06	0.000661966
chr2	113494428	113495144	21.8766	1.51972	0.324551	4.68251	2.83e-06	0.00066821
chr7	52005426	52006777	201.13	0.912695	0.195106	4.67795	2.9e-06	0.000680321
chr3	116335048	116336225	142.008	0.988738	0.211369	4.67778	2.9e-06	0.000680321
chr13	12296631	12297042	53.8309	1.00611	0.215093	4.67753	2.9e-06	0.000680321
chr7	14068853	14069410	39.6266	1.31314	0.280955	4.67386	2.96e-06	0.00069149
chr18	51555389	51555822	28.7607	1.50881	0.322882	4.67295	2.97e-06	0.000693177
chr2	60347796	60348488	42.3266	1.37737	0.294769	4.67271	2.97e-06	0.000693177
chr15	55550427	55551405	45.0553	1.18698	0.254623	4.66172	3.14e-06	0.000726075
chr9	80292915	80293562	19.1187	1.63492	0.350723	4.66157	3.14e-06	0.000726075
chr12	74728692	74729396	117.801	1.08724	0.233335	4.65956	3.17e-06	0.00073091
chr18	46333942	46334551	30.9341	1.27528	0.273752	4.65853	3.18e-06	0.000733456
chr9	22557052	22558021	74.5274	0.846163	0.181671	4.65767	3.2e-06	0.000735353
chr17	55702176	55703073	65.4947	0.931939	0.200113	4.65707	3.21e-06	0.000736067
chr13	68868800	68869720	23.7649	1.49424	0.321424	4.6488	3.34e-06	0.000756055
chr5	37512360	37513053	126.568	0.965003	0.207582	4.64878	3.34e-06	0.000756055
chr11	22987372	22987613	35.322	1.19842	0.257854	4.64767	3.36e-06	0.000757973
chr1	59676566	59677319	27.4816	1.4764	0.317683	4.64741	3.36e-06	0.000757973
chr3	127965941	127966767	31.2193	1.21084	0.260546	4.64731	3.36e-06	0.000757973
chr9	86631180	86631598	17.6299	1.54702	0.332914	4.6469	3.37e-06	0.000758331
chr11	8424114	8424956	77.2877	0.858912	0.184926	4.64462	3.41e-06	0.000765576
chr10	111100100	111100392	41.8089	1.12076	0.241658	4.6378	3.52e-06	0.000784122
chr16	4381384	4382016	14.8251	1.64399	0.354567	4.6366	3.54e-06	0.000787511
chr7	12902518	12902787	22.0963	1.40696	0.303563	4.63481	3.57e-06	0.000793169
chr2	109903894	109904711	99.6452	0.819196	0.176982	4.62868	3.68e-06	0.00081213
chr17	52725433	52726260	39.029	1.22058	0.263798	4.62695	3.71e-06	0.000813219
chr7	36513402	36514272	133.234	1.02535	0.221616	4.62669	3.72e-06	0.000813219
chr18	44392445	44393948	115.803	0.730081	0.157803	4.62653	3.72e-06	0.000813219
chr12	103128929	103129413	31.3909	1.37322	0.296825	4.62636	3.72e-06	0.000813219
chr8	25097991	25098214	22.8895	1.38041	0.298571	4.62338	3.78e-06	0.000823383
chr15	66447292	66448404	106.871	0.912833	0.197463	4.62281	3.79e-06	0.000824402
chr15	4374504	4374960	21.8037	1.63371	0.353569	4.62063	3.83e-06	0.000829482
chr6	24894116	24895598	140.026	0.889555	0.192554	4.61977	3.84e-06	0.000830498
chr19	9915828	9916269	43.9179	1.12078	0.24288	4.61456	3.94e-06	0.000850362
chr2	158917127	158918334	93.931	0.904677	0.196274	4.60926	4.04e-06	0.000867274
chr7	88357249	88357885	33.3154	1.34971	0.292927	4.60765	4.07e-06	0.000872049
chr7	61718355	61719059	52.3022	1.23609	0.268521	4.60333	4.16e-06	0.000882213
chr13	63332668	63332898	23.7807	1.46012	0.317217	4.60292	4.17e-06	0.000882213
chr15	12371174	12371640	92.3534	0.755094	0.164054	4.60271	4.17e-06	0.000882213
chr1	77943176	77943398	25.1405	1.24357	0.270256	4.60146	4.2e-06	0.000886272
chr13	9181923	9182364	91.4442	0.888639	0.193183	4.59999	4.23e-06	0.000890009
chr3	152749370	152750210	33.7051	1.20834	0.263037	4.5938	4.35e-06	0.000905231
chr6	50294035	50294674	67.3762	0.88779	0.193621	4.5852	4.54e-06	0.000934102
chr1	84309742	84311008	163.057	1.67824	0.366036	4.5849	4.54e-06	0.000934148
chr2	150298917	150299566	22.194	1.66056	0.362354	4.5827	4.59e-06	0.000942718
chr13	63319736	63320141	38.4726	1.25307	0.273685	4.5785	4.68e-06	0.000956575
chr10	115920815	115922086	115.757	0.850559	0.185825	4.5772	4.71e-06	0.00096
chr16	48411984	48412595	13.8308	1.62682	0.355421	4.57717	4.71e-06	0.00096
chr3	35972957	35974063	92.5848	0.763163	0.166811	4.57502	4.76e-06	0.000964044
chr1	43299327	43300166	59.0411	1.00149	0.218918	4.57475	4.77e-06	0.000964044
chr8	19610243	19611412	94.5555	0.857106	0.187363	4.57457	4.77e-06	0.000964044
chr11	28610818	28611112	15.2376	1.71181	0.374201	4.57457	4.77e-06	0.000964044
chr18	19939430	19939710	20.2215	1.58864	0.347357	4.57351	4.8e-06	0.00096762
chr13	68173277	68174251	200.684	0.887199	0.194036	4.57233	4.82e-06	0.000969111
chr5	149049070	149049276	37.7892	1.09438	0.239532	4.56884	4.9e-06	0.000981395
chr18	82567583	82569185	343.634	0.587441	0.128699	4.56445	5.01e-06	0.000998111
chr9	5308166	5309142	254.637	0.933476	0.204576	4.56297	5.04e-06	0.00100385
chr1	136555644	136556592	67.4112	0.90271	0.197855	4.56249	5.06e-06	0.00100477
chr2	53121578	53122648	35.7854	1.17139	0.256879	4.5601	5.11e-06	0.00101357
chr12	9251794	9252276	53.3057	1.00998	0.221516	4.55938	5.13e-06	0.00101568
chr17	23873867	23874826	44.2446	1.15783	0.253981	4.55872	5.15e-06	0.00101652
chr14	36863772	36864588	115.776	0.730459	0.160256	4.55809	5.16e-06	0.00101652
chr6	24455946	24456633	33.8462	1.25449	0.27529	4.55699	5.19e-06	0.00101915
chr7	67740942	67742315	89.1453	0.829923	0.182224	4.55442	5.25e-06	0.00102893
chr6	59180282	59180722	65.1253	1.09216	0.240051	4.54969	5.37e-06	0.00104955
chr4	14814307	14814802	28.5109	1.32422	0.29114	4.54842	5.41e-06	0.00105316
chr7	4427076	4427831	220.301	0.658902	0.144936	4.54617	5.46e-06	0.00106165
chr9	106908348	106909332	40.6077	1.17069	0.257649	4.54373	5.53e-06	0.00106749
chr13	12574993	12575558	17.9211	1.64599	0.362263	4.54364	5.53e-06	0.00106749
chr17	53694155	53694409	60.4145	1.03364	0.22762	4.54108	5.6e-06	0.00107637
chr3	8913460	8914434	73.074	0.906993	0.199731	4.54107	5.6e-06	0.00107637
chr2	150914845	150915449	22.3914	1.53644	0.33841	4.54017	5.62e-06	0.00107928
chr4	63221695	63222754	81.8318	0.871586	0.191982	4.53994	5.63e-06	0.00107928
chr6	43078762	43079400	34.8674	1.24702	0.274732	4.53903	5.65e-06	0.00108121
chr19	26731881	26732136	36.8996	1.24319	0.273983	4.53746	5.69e-06	0.00108506
chr1	79560865	79561723	29.2432	1.52868	0.336936	4.537	5.71e-06	0.00108506
chr6	136467388	136467630	63.4539	0.998228	0.220095	4.53543	5.75e-06	0.00109136
chr10	111108646	111109270	50.5777	1.09916	0.242378	4.53491	5.76e-06	0.00109265
chr2	94059180	94059977	83.1077	0.923186	0.203623	4.53379	5.79e-06	0.00109486
chr1	156584248	156584662	27.1017	1.36116	0.300237	4.53361	5.8e-06	0.00109486
chr19	12134169	12134821	31.8568	1.16545	0.257099	4.53308	5.81e-06	0.00109486
chr3	65379876	65380720	39.3496	1.07342	0.236861	4.53187	5.85e-06	0.00109867
chr9	92304830	92305660	92.9962	1.00979	0.222838	4.53152	5.86e-06	0.00109907
chr15	76557533	76558235	17.1644	1.61866	0.357261	4.53075	5.88e-06	0.00110157
chr16	8883533	8884324	45.3087	1.01678	0.224429	4.53051	5.88e-06	0.00110157
chr12	82962022	82963539	99.6323	0.763945	0.168652	4.52972	5.91e-06	0.0011041
chr9	79753911	79754641	30.4501	1.60358	0.354053	4.52922	5.92e-06	0.0011041
chr3	83273431	83274309	88.3463	0.754636	0.166632	4.52877	5.93e-06	0.0011051
chr12	101874975	101875544	20.3539	1.47106	0.324936	4.52723	5.98e-06	0.0011114
chr3	135290308	135290785	66.862	0.883973	0.19528	4.52671	5.99e-06	0.00111174
chrX	60487219	60488235	26.039	1.32463	0.292712	4.52535	6.03e-06	0.00111663
chr11	49104140	49104603	49.6353	1.11546	0.2466	4.52335	6.09e-06	0.00112141
chr14	29974364	29974735	58.7051	1.06345	0.235117	4.52305	6.1e-06	0.00112141
chr8	64515803	64517154	164.245	0.916004	0.202569	4.52193	6.13e-06	0.0011247
chr14	118986561	118987177	30.5958	1.27558	0.28209	4.52188	6.13e-06	0.0011247
chr12	52843192	52843899	28.031	1.45473	0.32184	4.52004	6.18e-06	0.00113017
chr2	84429787	84430236	65.4381	0.857212	0.189695	4.51889	6.22e-06	0.00113204
chr10	33986698	33987373	74.0596	0.994984	0.220239	4.51774	6.25e-06	0.00113568
chr15	66297254	66297992	47.1686	1.05892	0.234458	4.51645	6.29e-06	0.00114062
chr19	11601885	11602437	32.5005	1.12548	0.249203	4.5163	6.29e-06	0.00114062
chr15	94079510	94080793	65.0127	0.98954	0.21926	4.51309	6.39e-06	0.00115378
chr19	29354743	29355932	136.302	0.739697	0.163923	4.51247	6.41e-06	0.00115576
chr13	91636809	91637293	71.7576	0.943036	0.209028	4.51153	6.44e-06	0.00115806
chr2	57919250	57919688	14.6401	1.69611	0.375977	4.5112	6.45e-06	0.00115844
chr5	7176326	7176997	17.5537	1.89158	0.419499	4.50913	6.51e-06	0.00116557
chr6	125793511	125794302	43.6873	1.01846	0.225887	4.50874	6.52e-06	0.0011663
chr13	111461203	111461950	59.381	0.918464	0.203838	4.50586	6.61e-06	0.00118081
chr3	142275099	142275373	13.1124	1.80373	0.400544	4.50319	6.69e-06	0.00119002
chr3	135413372	135414358	136.323	0.814517	0.181213	4.49481	6.96e-06	0.00122899
chr7	57762671	57763461	43.0106	1.4171	0.315474	4.49198	7.06e-06	0.00123783
chr1	20512994	20514156	92.4474	0.93679	0.208557	4.49177	7.06e-06	0.00123783
chr6	57706776	57706961	34.9758	1.16569	0.25979	4.48703	7.22e-06	0.00125675
chr19	11375271	11375751	27.3691	1.33521	0.29768	4.48539	7.28e-06	0.00126289
chr6	137723641	137724378	40.0823	1.09667	0.244526	4.48488	7.3e-06	0.00126289
chr2	3348776	3349422	42.4324	1.00531	0.224162	4.48476	7.3e-06	0.00126289
chr6	139576653	139577809	94.0425	0.948906	0.211591	4.48462	7.3e-06	0.00126289
chr10	106585369	106586071	29.4277	1.40377	0.313035	4.48438	7.31e-06	0.00126289
chr13	90929717	90930334	63.7947	0.850021	0.18958	4.4837	7.34e-06	0.00126464
chr13	53447502	53447962	79.8827	0.837569	0.186854	4.48247	7.38e-06	0.00126965
chr13	67495800	67496353	30.6889	1.43495	0.320151	4.48211	7.39e-06	0.00126965
chr7	108814865	108815332	32.3468	1.18874	0.265311	4.48056	7.44e-06	0.00127573
chr9	35166190	35166501	37.9013	1.10988	0.247923	4.47674	7.58e-06	0.00128768
chr3	16024746	16025749	46.2882	1.05765	0.23627	4.47646	7.59e-06	0.00128768
chr1	34379216	34379953	54.4575	1.42344	0.317986	4.47642	7.59e-06	0.00128768
chr5	4917855	4918875	45.349	1.19895	0.267881	4.47566	7.62e-06	0.00128768
chr12	71910561	71911146	30.6111	1.13145	0.253064	4.47101	7.78e-06	0.00130409
chr6	136861043	136861312	58.6862	1.01217	0.226455	4.46964	7.84e-06	0.00130954
chr12	35191846	35192750	68.8232	0.866791	0.193964	4.46882	7.87e-06	0.00131308
chr4	121537368	121538345	52.157	1.27183	0.284649	4.46806	7.89e-06	0.00131514
chr14	120075940	120076641	31.703	1.18364	0.265003	4.4665	7.95e-06	0.00131844
chr18	12919034	12920136	22.2595	1.36283	0.305145	4.46616	7.96e-06	0.00131911
chr16	48293036	48294204	15.7344	1.5118	0.33863	4.46446	8.03e-06	0.00132395
chr14	46723600	46724412	61.914	0.83531	0.187112	4.46423	8.04e-06	0.00132395
chr6	24546191	24547219	138.788	0.992757	0.222388	4.46408	8.04e-06	0.00132395
chr5	67400038	67400817	33.9251	1.26041	0.282354	4.46394	8.05e-06	0.00132395
chr1	50025361	50026533	24.1371	1.39302	0.312092	4.46351	8.06e-06	0.00132515
chr6	6193826	6194296	21.2753	1.39164	0.311839	4.46267	8.09e-06	0.00132889
chrX	99466983	99467603	28.5864	1.4099	0.315973	4.4621	8.12e-06	0.0013295
chr6	146961892	146962151	21.616	1.59087	0.356589	4.46135	8.14e-06	0.00133076
chr10	13541448	13542259	45.147	1.15872	0.259754	4.46086	8.16e-06	0.00133076
chr10	110989533	110990387	37.2338	1.07941	0.241977	4.4608	8.17e-06	0.00133076
chr10	123124168	123125829	198.614	0.816808	0.183112	4.46071	8.17e-06	0.00133076
chr11	93109246	93109838	13.8716	1.63516	0.366761	4.45839	8.26e-06	0.00134085
chr10	111957490	111958233	67.4384	0.976753	0.219101	4.45799	8.27e-06	0.00134182
chr9	86797266	86798009	38.9681	1.15627	0.259383	4.45776	8.28e-06	0.00134182
chr1	36235041	36236145	38.3332	1.11177	0.249427	4.4573	8.3e-06	0.00134323
chr11	55493418	55493795	49.008	1.08951	0.244559	4.45499	8.39e-06	0.00135184
chr4	83794312	83794806	36.7022	1.09483	0.245957	4.45132	8.53e-06	0.00136774
chr4	154927074	154928664	77.2148	0.919657	0.206633	4.45069	8.56e-06	0.00136917
chr1	63953228	63954182	127.242	0.848871	0.190773	4.44964	8.6e-06	0.00136917
chr11	32061437	32062592	43.5966	1.16054	0.260839	4.44926	8.62e-06	0.00136917
chr13	21160712	21161871	264.58	0.734558	0.165098	4.44923	8.62e-06	0.00136917
chr9	5311182	5312084	347.208	0.739326	0.166186	4.44878	8.64e-06	0.00136917
chr15	5105994	5106925	33.5552	1.25287	0.28174	4.44691	8.71e-06	0.0013797
chr15	9596355	9597400	79.0823	0.845268	0.190104	4.44636	8.73e-06	0.00138177
chr8	71441277	71441750	34.0311	1.11165	0.250051	4.4457	8.76e-06	0.00138448
chr8	57429222	57430283	117.484	0.862765	0.194209	4.44246	8.89e-06	0.00140251
chr13	53356196	53357060	61.2796	0.926966	0.208772	4.44008	8.99e-06	0.00141083
chr13	24177581	24178783	133.772	0.664184	0.149597	4.43982	9e-06	0.00141083
chr6	114987708	114989195	605.756	0.500281	0.112716	4.43842	9.06e-06	0.00141854
chr15	21391163	21392047	63.5513	1.15568	0.26042	4.43774	9.09e-06	0.00142009
chr6	117611926	117612681	46.2444	1.33126	0.299988	4.43773	9.09e-06	0.00142009
chr3	27289731	27290780	23.7917	1.3052	0.294376	4.4338	9.26e-06	0.00144083
chr3	134191594	134192278	92.569	1.07187	0.241755	4.4337	9.26e-06	0.00144083
chr1	39618575	39619147	15.8576	1.46794	0.331336	4.43037	9.41e-06	0.00145413
chr9	5344933	5346720	145.658	1.04425	0.235919	4.42629	9.59e-06	0.0014742
chr1	112379656	112380478	97.7998	0.94191	0.212834	4.42557	9.62e-06	0.00147757
chr1	45765912	45766675	26.7805	1.20208	0.271646	4.42517	9.64e-06	0.00147878
chr11	12558073	12558687	13.1219	1.73719	0.39276	4.42302	9.73e-06	0.0014905
chr2	57315858	57316574	32.832	1.12677	0.254914	4.42022	9.86e-06	0.00150604
chr18	66217776	66218631	19.8912	1.4076	0.318453	4.42011	9.87e-06	0.00150604
chr3	151774900	151775626	39.6745	1.15861	0.26225	4.41795	9.96e-06	0.00151958
chr8	27201952	27202685	43.7678	1.0601	0.240065	4.41587	1.01e-05	0.00152796
chr4	131860492	131861373	54.1792	1.00384	0.227356	4.41527	1.01e-05	0.00153066
chr13	64315537	64315956	55.0778	0.951603	0.215547	4.41483	1.01e-05	0.00153066
chr19	21747102	21747911	54.156	0.93994	0.212913	4.41466	1.01e-05	0.00153066
chr16	33344367	33345540	114.963	0.735076	0.166556	4.41337	1.02e-05	0.00153783
chr13	6451349	6451964	31.1326	1.25068	0.283431	4.41264	1.02e-05	0.00154149
chr6	112924893	112925968	40.1838	1.07418	0.243462	4.4121	1.02e-05	0.00154375
chr17	25351151	25351882	20.6006	1.51844	0.344245	4.41094	1.03e-05	0.00154914
chr14	32192298	32192948	47.686	1.04783	0.237596	4.41013	1.03e-05	0.00155308
chr1	158860880	158861443	17.9126	1.51805	0.344365	4.40824	1.04e-05	0.00156354
chr1	84284019	84285114	80.1305	1.07254	0.243511	4.40449	1.06e-05	0.00158283
chr14	99931754	99932512	57.9371	1.00749	0.228761	4.40411	1.06e-05	0.00158399
chr6	25709288	25709879	34.6792	1.37126	0.311447	4.40287	1.07e-05	0.00159151
chr5	76524345	76524909	48.9533	1.01433	0.230424	4.40201	1.07e-05	0.00159618
chr15	66861652	66862244	54.761	1.38951	0.316023	4.39686	1.1e-05	0.00161935
chr17	90481602	90482140	18.737	1.66468	0.378778	4.39486	1.11e-05	0.00162836
chr1	155293130	155293903	54.1413	0.902046	0.205331	4.39314	1.12e-05	0.00163349
chr8	65200776	65201284	19.9106	1.56765	0.356844	4.3931	1.12e-05	0.00163349
chr12	71768323	71769264	46.065	0.991441	0.225713	4.3925	1.12e-05	0.00163644
chr5	104113513	104114315	78.2793	1.08265	0.246526	4.39161	1.13e-05	0.00164153
chr4	40134495	40135243	55.1597	0.929635	0.211831	4.38858	1.14e-05	0.00165954
chr5	17698619	17699490	38.3072	1.1426	0.26037	4.38838	1.14e-05	0.00165954
chr1	38600611	38601957	34.3311	1.09991	0.250718	4.38705	1.15e-05	0.00166498
chr10	7600367	7601179	57.6868	0.836492	0.190724	4.38587	1.16e-05	0.00166898
chr16	55863230	55863912	47.7526	1.08862	0.248253	4.38514	1.16e-05	0.00167183
chr6	27657569	27657868	16.2964	1.53985	0.351169	4.38492	1.16e-05	0.00167183
chr16	58712108	58712705	13.4106	1.86039	0.424523	4.38231	1.17e-05	0.00168989
chr6	31126231	31126994	190.329	0.872158	0.199186	4.37862	1.19e-05	0.00171542
chr6	17725933	17727090	102.099	0.896325	0.204757	4.37751	1.2e-05	0.00172248
chr14	114552322	114553234	17.7432	1.54043	0.35194	4.37696	1.2e-05	0.00172348
chr13	109736357	109736620	16.8642	1.63984	0.374684	4.37661	1.21e-05	0.00172456
chr11	79494878	79495755	47.0224	1.11304	0.254328	4.37641	1.21e-05	0.00172456
chr1	82251565	82252045	30.1632	1.19002	0.271999	4.37511	1.21e-05	0.00172983
chr18	52075730	52076664	39.1607	1.28498	0.293759	4.37426	1.22e-05	0.00173421
chr17	88527877	88528123	37.9798	1.02547	0.23448	4.37338	1.22e-05	0.00173854
chr2	77907884	77908625	70.3089	1.11034	0.253953	4.37221	1.23e-05	0.00174123
chr4	86554852	86555720	38.3973	1.18284	0.27064	4.37054	1.24e-05	0.00175031
chr2	173943267	173943832	17.8239	1.58866	0.363633	4.36885	1.25e-05	0.0017615
chr3	117438589	117439093	24.0155	1.34979	0.308982	4.36852	1.25e-05	0.00176175
chr10	99194332	99195143	52.005	0.976702	0.22363	4.36748	1.26e-05	0.00176417
chr14	17405831	17406630	67.3085	0.914377	0.209481	4.36497	1.27e-05	0.0017812
chr3	109491520	109492098	42.5628	1.06074	0.243063	4.36407	1.28e-05	0.00178681
chr13	49612284	49612791	64.5643	1.0125	0.232068	4.36297	1.28e-05	0.00179413
chr2	39372961	39373679	142.101	0.745111	0.170797	4.36254	1.29e-05	0.00179598
chr19	54781508	54783154	33.7137	1.13704	0.26073	4.36101	1.29e-05	0.00180179
chr18	88585210	88585609	13.5207	1.79769	0.412243	4.36074	1.3e-05	0.00180234
chr9	78596750	78597349	51.5402	0.925664	0.212346	4.35922	1.31e-05	0.00181014
chr1	159256365	159257081	208.817	0.691751	0.15876	4.3572	1.32e-05	0.00182042
chr12	81933209	81933899	125.228	0.784436	0.180035	4.35712	1.32e-05	0.00182042
chr17	22876195	22876575	26.7198	1.70015	0.390339	4.35557	1.33e-05	0.00182825
chr14	121259524	121260303	45.6953	1.03295	0.237363	4.35179	1.35e-05	0.00185033
chr6	24516257	24516532	54.8623	1.04265	0.239594	4.35172	1.35e-05	0.00185033
chr15	44438977	44439987	59.9691	0.997129	0.229178	4.35089	1.36e-05	0.00185563
chr11	102864194	102864796	30.8658	1.23546	0.283998	4.35024	1.36e-05	0.001856
chr17	47208187	47209188	24.3559	1.24579	0.286468	4.34879	1.37e-05	0.00186424
chr8	72032543	72033504	62.0173	0.955744	0.219776	4.34872	1.37e-05	0.00186424
chr19	58177925	58179319	83.723	1.12787	0.259362	4.34865	1.37e-05	0.00186424
chr12	40082389	40083156	46.2424	0.941891	0.216615	4.34822	1.37e-05	0.00186424
chr6	24627536	24628132	43.9268	1.067	0.245449	4.34715	1.38e-05	0.00186832
chr11	21453487	21454040	54.9959	0.980655	0.225681	4.34531	1.39e-05	0.00188079
chr15	42675942	42676559	92.3009	0.838613	0.193009	4.34494	1.39e-05	0.00188229
chr7	55968106	55968874	251.309	0.684748	0.157632	4.34397	1.4e-05	0.00188771
chr11	93144583	93145015	14.6636	1.61421	0.371965	4.33967	1.43e-05	0.00192271
chr15	41325498	41326130	27.5528	1.36102	0.313669	4.33903	1.43e-05	0.00192662
chr3	97614438	97614764	47.7999	1.04507	0.240939	4.33747	1.44e-05	0.00193678
chr1	140510164	140511041	35.8996	1.35129	0.31167	4.33564	1.45e-05	0.00194458
chr13	34153653	34155386	168.664	0.730227	0.168426	4.33559	1.45e-05	0.00194458
chr7	84355497	84356544	62.4253	0.805773	0.185885	4.33479	1.46e-05	0.00194993
chr9	21630670	21631001	31.3789	1.11636	0.25778	4.33067	1.49e-05	0.00198136
chr10	15299943	15300695	71.224	0.870373	0.201017	4.32985	1.49e-05	0.00198698
chr14	18284625	18285179	33.772	1.08924	0.2516	4.32926	1.5e-05	0.0019905
chr12	91314083	91314902	58.6808	0.979278	0.226221	4.32885	1.5e-05	0.00199246
chr7	5061927	5062897	295.156	1.01341	0.23416	4.32786	1.51e-05	0.00199445
chr12	57436903	57437326	16.1582	1.90095	0.439286	4.32736	1.51e-05	0.00199703
chr1	93507010	93507279	27.537	1.18613	0.274131	4.32686	1.51e-05	0.00199795
chr19	25132226	25132982	27.0066	1.19846	0.277298	4.3219	1.55e-05	0.00203489
chr17	11611325	11612160	27.8685	1.24918	0.289041	4.32182	1.55e-05	0.00203489
chr14	49388431	49389130	21.2834	1.29589	0.299882	4.32133	1.55e-05	0.00203489
chr1	52853963	52854507	47.0374	0.965302	0.223382	4.3213	1.55e-05	0.00203489
chr14	75197115	75197354	21.7066	1.37846	0.318995	4.32126	1.55e-05	0.00203489
chr9	97068557	97069406	57.5408	0.89842	0.207959	4.32017	1.56e-05	0.00204313
chr16	85779703	85780282	38.2092	1.28497	0.29749	4.31937	1.56e-05	0.00204877
chr10	24134113	24134792	46.0657	1.20441	0.278913	4.31824	1.57e-05	0.00205745
chr6	124501907	124502704	92.9801	0.903297	0.209286	4.31608	1.59e-05	0.00207422
chr4	133333631	133334177	36.7618	1.09942	0.25474	4.31587	1.59e-05	0.00207422
chr10	120938187	120939022	44.6775	1.00998	0.234016	4.31586	1.59e-05	0.00207422
chr12	104812623	104813200	42.1074	0.961482	0.222794	4.31556	1.59e-05	0.00207521
chr17	67837482	67838121	30.6769	1.20377	0.279012	4.3144	1.6e-05	0.00207884
chr7	109923719	109924228	39.6672	1.08966	0.252635	4.31319	1.61e-05	0.00208653
chr14	52123919	52124404	43.415	1.01424	0.235195	4.31234	1.62e-05	0.0020928
chr8	40132754	40133252	19.0631	1.5253	0.353838	4.31073	1.63e-05	0.00210242
chr9	37328825	37329881	51.2189	0.994053	0.230609	4.31055	1.63e-05	0.00210242
chr7	13511515	13512316	43.3573	1.09721	0.254618	4.30925	1.64e-05	0.00211303
chr18	43841745	43842644	47.0462	0.972705	0.22578	4.3082	1.65e-05	0.00212118
chr13	114404945	114405549	23.5894	1.20733	0.280422	4.30539	1.67e-05	0.00213969
chr8	8992326	8993089	41.9531	1.11576	0.259159	4.30532	1.67e-05	0.00213969
chr16	38077481	38078090	40.7811	1.24326	0.28886	4.30403	1.68e-05	0.00214844
chr15	35940552	35941028	19.0339	1.42962	0.332421	4.30062	1.7e-05	0.00217629
chr10	122807101	122807994	74.1924	0.879016	0.204393	4.3006	1.7e-05	0.00217629
chr13	21928418	21928891	51.8067	0.949135	0.220734	4.29991	1.71e-05	0.00218123
chr11	29714828	29715131	39.9999	1.11554	0.259621	4.2968	1.73e-05	0.00220557
chr17	78163211	78163665	86.3205	0.801824	0.186615	4.29669	1.73e-05	0.00220557
chr5	39102123	39102870	17.4355	1.51881	0.353734	4.29364	1.76e-05	0.00223198
chr16	14701412	14701774	75.4311	0.872577	0.203345	4.29112	1.78e-05	0.00225101
chr6	67549254	67550049	77.4989	0.801268	0.18678	4.28991	1.79e-05	0.00225717
chr6	8831107	8831592	21.9777	1.31531	0.306629	4.28958	1.79e-05	0.00225717
chr16	72995269	72995670	78.414	0.977627	0.227913	4.28947	1.79e-05	0.00225717
chr5	100915005	100915429	73.1265	0.815862	0.190231	4.28881	1.8e-05	0.00226199
chr16	44483972	44484608	31.6325	1.05896	0.247109	4.28541	1.82e-05	0.00228516
chr17	12036109	12036539	33.3723	1.00143	0.23378	4.28366	1.84e-05	0.00229724
chr13	21169646	21170412	225.527	0.802472	0.187344	4.28342	1.84e-05	0.00229724
chr11	118401350	118402424	115.981	1.03427	0.241496	4.28275	1.85e-05	0.00230004
chr8	61539831	61540534	86.4453	0.812446	0.189741	4.28187	1.85e-05	0.00230466
chr13	30989438	30989985	26.5094	1.28238	0.299494	4.28183	1.85e-05	0.00230466
chr17	53029957	53030611	31.45	1.60002	0.374006	4.27807	1.89e-05	0.00233615
chr16	44725672	44726330	144.376	0.71719	0.167686	4.27699	1.89e-05	0.00234159
chr3	152162087	152162500	31.331	1.35508	0.316852	4.2767	1.9e-05	0.00234271
chr16	34699907	34700743	74.4321	0.777491	0.181934	4.27347	1.92e-05	0.00237486
chr19	38915603	38916199	28.5349	1.11474	0.260909	4.27253	1.93e-05	0.00238103
chr18	46734399	46734989	32.4971	1.30486	0.305546	4.27059	1.95e-05	0.00239781
chr2	134481667	134482254	33.4956	1.07762	0.252376	4.26992	1.96e-05	0.00239826
chr13	113877274	113878129	64.8585	0.813786	0.190629	4.26895	1.96e-05	0.00240547
chr17	13830706	13830983	19.0914	1.3457	0.315296	4.26804	1.97e-05	0.00241333
chr16	21727669	21728537	28.9351	1.14657	0.268664	4.26768	1.98e-05	0.00241395
chr6	111028173	111028570	55.6091	1.1303	0.264999	4.26529	2e-05	0.00243254
chr19	60420470	60421096	13.3909	1.72941	0.405485	4.26504	2e-05	0.00243254
chr3	32333458	32334057	73.2265	0.803625	0.188436	4.26472	2e-05	0.00243254
chr3	126018718	126019821	154.639	0.848241	0.198919	4.26425	2.01e-05	0.00243384
chr2	122140911	122141894	101.133	0.764275	0.179251	4.26371	2.01e-05	0.00243645
chr2	8640076	8640675	21.0052	1.31745	0.309123	4.26192	2.03e-05	0.00245207
chr7	77518358	77519511	105.071	0.860775	0.202004	4.26118	2.03e-05	0.00245817
chr1	20554072	20554902	35.651	1.11051	0.260659	4.26039	2.04e-05	0.00246289
chr11	48830193	48830625	94.8829	1.06048	0.248932	4.26014	2.04e-05	0.00246363
chr5	101100940	101102481	128.959	0.79816	0.187378	4.25962	2.05e-05	0.0024673
chr8	61124094	61124707	22.9559	1.2313	0.289148	4.25837	2.06e-05	0.00247711
chr18	84056243	84056540	21.5318	1.34754	0.316522	4.25734	2.07e-05	0.00248454
chr6	56608123	56608902	40.0363	1.05204	0.24728	4.25443	2.1e-05	0.00250887
chr6	111707047	111707935	13.6214	1.77024	0.416203	4.25331	2.11e-05	0.00251947
chr3	127572598	127573239	63.6882	0.810365	0.190609	4.25144	2.12e-05	0.0025324
chr5	17816068	17816487	13.3273	1.65836	0.390399	4.24785	2.16e-05	0.00256436
chr1	112179445	112180921	43.2998	1.32703	0.312404	4.2478	2.16e-05	0.00256436
chr11	44331356	44332007	38.6971	1.0139	0.238714	4.24734	2.16e-05	0.00256472
chr1	107481084	107481827	94.9851	0.70493	0.166016	4.24615	2.17e-05	0.00257428
chr16	50688833	50689811	36.887	1.11569	0.26283	4.24492	2.19e-05	0.00258428
chr2	127254645	127255423	38.9249	1.08626	0.255986	4.24345	2.2e-05	0.00259304
chr4	101540247	101541096	88.909	0.751701	0.17726	4.24067	2.23e-05	0.00261704
chr9	25167283	25168010	114.932	0.729744	0.172122	4.2397	2.24e-05	0.00262145
chr13	107113806	107114626	46.815	1.0971	0.258787	4.2394	2.24e-05	0.00262145
chr11	110537407	110538183	65.1829	0.769857	0.181631	4.23857	2.25e-05	0.00262907
chr1	160717653	160718220	22.3948	1.39936	0.330295	4.23669	2.27e-05	0.00264915
chr13	21709931	21710733	249.063	0.609707	0.143928	4.23621	2.27e-05	0.00265275
chr1	34394098	34394753	47.9452	1.15434	0.272518	4.23583	2.28e-05	0.00265504
chr17	8264491	8265157	56.5891	0.882896	0.208446	4.23561	2.28e-05	0.00265556
chr5	90203210	90203798	83.7731	0.813941	0.192196	4.23496	2.29e-05	0.00265997
chr18	62972707	62973093	71.4964	0.789369	0.186476	4.23308	2.31e-05	0.0026709
chr6	111025120	111025443	35.8557	1.24332	0.293814	4.23165	2.32e-05	0.00268437
chr7	89168611	89169115	31.7936	1.1507	0.272017	4.23027	2.33e-05	0.00269614
chr13	64741776	64742848	89.6998	1.34297	0.31767	4.22755	2.36e-05	0.00272125
chr12	117994955	117995317	22.3473	1.48642	0.351659	4.22688	2.37e-05	0.00272421
chr13	70862215	70862890	45.303	0.90199	0.213426	4.22625	2.38e-05	0.00272767
chr17	70315869	70317186	47.6389	1.22202	0.289175	4.22587	2.38e-05	0.00273011
chr4	49627046	49627319	56.0608	0.904164	0.214025	4.22458	2.39e-05	0.00274045
chr10	108770954	108771644	25.288	1.36681	0.323769	4.22157	2.43e-05	0.00276782
chr15	41656935	41657624	47.5849	0.953719	0.225971	4.22053	2.44e-05	0.00277553
chr7	14410828	14411344	29.8915	1.57242	0.372622	4.21987	2.44e-05	0.00277553
chr3	60762782	60763291	62.1923	0.956233	0.22661	4.21973	2.45e-05	0.00277553
chr9	8964421	8965076	27.9625	1.12476	0.26656	4.21954	2.45e-05	0.00277566
chr4	57263052	57263671	58.5692	0.858449	0.203463	4.21918	2.45e-05	0.00277802
chr10	89461784	89462517	142.188	0.649797	0.154032	4.21859	2.46e-05	0.00278101
chr6	119351808	119352957	72.7624	0.921089	0.218364	4.21813	2.46e-05	0.00278243
chr5	52821599	52822179	21.3547	1.33754	0.317113	4.21786	2.47e-05	0.00278367
chr17	86300762	86301691	53.4739	0.836243	0.198295	4.21717	2.47e-05	0.00279008
chr3	109170927	109171869	85.7726	0.811405	0.192436	4.21648	2.48e-05	0.00279234
chr7	82715393	82716122	50.5977	0.873534	0.20734	4.21306	2.52e-05	0.00282411
chr2	84453959	84454430	49.1194	0.950974	0.225929	4.20917	2.56e-05	0.00286457
chr2	150921619	150922049	15.5373	1.61689	0.384267	4.20772	2.58e-05	0.00287542
chr6	24694928	24696416	281.654	0.79043	0.187856	4.20763	2.58e-05	0.00287542
chr1	169852102	169852734	17.2254	1.48644	0.353463	4.20537	2.61e-05	0.00289559
chr1	52100331	52100962	66.7995	0.876268	0.208369	4.20537	2.61e-05	0.00289559
chr2	37658129	37658848	33.4204	1.1299	0.268698	4.20509	2.61e-05	0.00289698
chr9	54776263	54777094	31.7113	1.35237	0.321648	4.2045	2.62e-05	0.00290246
chr9	22330139	22330648	56.4179	0.824703	0.196243	4.20246	2.64e-05	0.00292657
chr8	25627284	25627616	36.4429	0.995431	0.237046	4.19931	2.68e-05	0.00295693
chr5	104095315	104096586	176.348	0.680143	0.161995	4.19855	2.69e-05	0.00296414
chr13	90961989	90963400	57.0236	0.96768	0.230618	4.19603	2.72e-05	0.00298404
chr3	59058988	59060407	126.744	0.750973	0.179082	4.19346	2.75e-05	0.00300913
chr3	127793547	127793845	88.8439	0.89732	0.214006	4.19296	2.75e-05	0.00301
chr8	36975456	36976241	18.7441	1.30913	0.312227	4.19289	2.75e-05	0.00301
chr10	17732999	17733624	112.389	0.719345	0.171593	4.19215	2.76e-05	0.00301364
chr9	100917011	100917597	39.1604	1.05624	0.251959	4.19211	2.76e-05	0.00301364
chr1	55886433	55887028	27.8424	1.18063	0.281801	4.18957	2.79e-05	0.00303863
chr13	63627146	63628309	34.447	1.15718	0.27623	4.18919	2.8e-05	0.00304139
chr1	189701075	189701306	59.554	0.82569	0.197107	4.18903	2.8e-05	0.00304139
chr13	68796089	68797211	96.9407	1.18682	0.283388	4.18796	2.81e-05	0.00305131
chr18	69499757	69501462	226.169	0.821353	0.196136	4.18768	2.82e-05	0.00305282
chr12	9001919	9002569	42.167	1.02947	0.245891	4.18671	2.83e-05	0.00305805
chr3	9195559	9196203	21.5518	1.34624	0.321572	4.18643	2.83e-05	0.00305805
chr3	127763045	127763447	68.2888	0.885176	0.211698	4.18131	2.9e-05	0.00311907
chr2	138033125	138034078	50.6681	0.925215	0.221319	4.18045	2.91e-05	0.00312415
chr1	138856247	138857259	244.495	0.630105	0.150749	4.17984	2.92e-05	0.00313032
chr10	9754605	9755489	20.3376	1.39284	0.33331	4.1788	2.93e-05	0.00314239
chr2	148706265	148707223	43.5149	0.909118	0.217621	4.17752	2.95e-05	0.00315548
chr18	58560870	58561362	42.3458	1.24081	0.297058	4.177	2.95e-05	0.00315586
chr6	65584227	65585707	136.372	0.846963	0.202914	4.17401	2.99e-05	0.00319531
chr6	51871179	51871636	22.9274	1.25189	0.300033	4.17251	3.01e-05	0.00321172
chr11	49103116	49103917	79.6305	0.839858	0.20138	4.17051	3.04e-05	0.00322907
chr17	67089481	67090815	76.0346	0.82153	0.196989	4.17045	3.04e-05	0.00322907
chr19	11484886	11485760	48.3314	1.03937	0.249231	4.1703	3.04e-05	0.00322907
chr13	23597827	23598503	54.9455	0.886291	0.212558	4.16965	3.05e-05	0.00323602
chr13	110784298	110785931	74.3637	0.930487	0.223192	4.16899	3.06e-05	0.00324115
chr8	64517313	64517901	57.7673	1.00155	0.240262	4.16858	3.06e-05	0.00324423
chr16	44767425	44768439	76.1134	0.778093	0.186668	4.16832	3.07e-05	0.00324512
chr8	27279728	27280566	72.085	0.951614	0.228304	4.1682	3.07e-05	0.00324512
chr3	33483766	33484850	76.9492	0.965876	0.231775	4.16731	3.08e-05	0.00325086
chr8	117626112	117626754	24.63	1.29312	0.310346	4.1667	3.09e-05	0.00325723
chr14	49153700	49154330	61.0423	0.831068	0.199464	4.1665	3.09e-05	0.00325743
chr16	95632800	95633581	26.8905	1.10432	0.265066	4.1662	3.1e-05	0.00325743
chr6	3509425	3510252	42.3047	1.09126	0.261948	4.16594	3.1e-05	0.00325883
chr16	45967311	45968049	123.199	0.605194	0.145288	4.16549	3.11e-05	0.0032606
chr6	137747232	137748037	95.3664	0.837053	0.201008	4.16428	3.12e-05	0.00327
chr13	108151836	108152246	15.6411	1.68111	0.403719	4.16406	3.13e-05	0.00327
chr3	79309979	79310808	23.6434	1.16167	0.279049	4.16296	3.14e-05	0.00327603
chr2	14048241	14049098	71.5709	0.884335	0.21246	4.16237	3.15e-05	0.00328029
chr6	128604505	128604853	31.5858	1.14606	0.275395	4.16151	3.16e-05	0.00328394
chr6	22121883	22122931	133.782	0.77802	0.186972	4.16115	3.17e-05	0.00328394
chr19	31168776	31169850	36.8617	1.16283	0.279452	4.16113	3.17e-05	0.00328394
chr7	66661360	66662206	57.6044	0.928589	0.223207	4.16022	3.18e-05	0.00329465
chr9	5332497	5332971	27.8161	1.306	0.313992	4.15936	3.19e-05	0.00329695
chr4	19584539	19585135	30.1887	1.35561	0.325926	4.15926	3.19e-05	0.00329695
chr18	33214702	33215008	55.9467	0.986287	0.237139	4.15911	3.19e-05	0.00329695
chr6	29278456	29279429	110.027	0.692837	0.166591	4.15891	3.2e-05	0.00329747
chr14	121484124	121484972	27.041	1.18791	0.285654	4.15856	3.2e-05	0.00329939
chr10	54051815	54052931	40.0193	0.939769	0.22599	4.15846	3.2e-05	0.00329939
chr1	53909001	53909443	19.6278	1.33476	0.321127	4.15649	3.23e-05	0.00331975
chr16	87248590	87248897	30.2319	1.30628	0.314313	4.15598	3.24e-05	0.00332229
chr10	97345309	97345896	50.842	0.915876	0.220378	4.15593	3.24e-05	0.00332229
chr13	14177944	14178519	29.6989	1.14302	0.2751	4.15494	3.25e-05	0.00332754
chr8	54491067	54491635	40.554	1.19113	0.286784	4.15339	3.28e-05	0.00334325
chr1	71289573	71290887	107.026	0.658332	0.158533	4.15264	3.29e-05	0.00335179
chr7	90512012	90512780	35.7193	1.15616	0.278468	4.15185	3.3e-05	0.00336109
chr10	67216925	67217365	26.6886	1.21446	0.292643	4.14995	3.33e-05	0.00337467
chr16	37653578	37654876	352.112	0.655527	0.157965	4.14983	3.33e-05	0.00337467
chr1	64440188	64441223	37.8152	1.08044	0.260372	4.1496	3.33e-05	0.00337572
chr19	54721905	54722479	23.6879	1.35966	0.327676	4.14941	3.33e-05	0.00337624
chr17	22083295	22083536	18.5151	1.45456	0.350762	4.14686	3.37e-05	0.00340017
chr17	67472992	67473628	30.8252	1.00939	0.24348	4.14567	3.39e-05	0.00341338
chr5	86684589	86685150	27.5623	1.16368	0.280727	4.14522	3.39e-05	0.0034176
chr7	14320931	14321947	368.58	0.869454	0.209792	4.14436	3.41e-05	0.00342574
chr16	78973873	78974474	15.7713	1.63683	0.395177	4.14202	3.44e-05	0.00344517
chr18	64178441	64179119	16.0977	1.50526	0.363414	4.14199	3.44e-05	0.00344517
chr9	72992401	72993224	24.3482	1.13928	0.275064	4.14186	3.45e-05	0.00344517
chr12	58923762	58924532	57.193	0.929362	0.224402	4.1415	3.45e-05	0.00344658
chr11	7210418	7210646	68.7899	0.777017	0.187621	4.14142	3.45e-05	0.00344658
chr16	26519495	26520087	24.9266	1.17671	0.284148	4.1412	3.45e-05	0.00344714
chr6	111029676	111030765	150.649	0.850492	0.205413	4.1404	3.47e-05	0.00345164
chr10	32029706	32030446	15.184	1.68613	0.407244	4.14033	3.47e-05	0.00345164
chr10	118592570	118593271	34.7429	1.02826	0.248354	4.14031	3.47e-05	0.00345164
chr10	84643612	84644182	22.2278	1.76802	0.427171	4.13892	3.49e-05	0.00347033
chr13	93061059	93061884	49.8971	0.895126	0.2163	4.13836	3.5e-05	0.00347376
chr14	9393163	9394816	119.487	0.769474	0.185974	4.13753	3.51e-05	0.00348193
chr11	86581264	86581749	73.1193	1.34502	0.325104	4.13721	3.52e-05	0.0034846
chr15	44703091	44703509	36.826	1.09709	0.265198	4.13687	3.52e-05	0.00348741
chr12	31967547	31968045	47.7309	0.926177	0.223922	4.13616	3.53e-05	0.00349587
chr19	43495912	43496260	53.7735	0.955111	0.230965	4.13531	3.54e-05	0.00350412
chr2	145749291	145750277	41.4464	0.913113	0.220847	4.1346	3.56e-05	0.00351033
chr7	49751119	49751497	29.8403	1.16275	0.281284	4.13372	3.57e-05	0.00351911
chr3	81924977	81925239	52.5186	1.05388	0.254979	4.13321	3.58e-05	0.00352445
chr12	12318072	12318648	33.6595	1.18598	0.287007	4.13223	3.59e-05	0.00352782
chr6	56335688	56336588	68.3546	0.932078	0.225698	4.12976	3.63e-05	0.00354948
chr11	11973247	11973869	56.0213	0.861024	0.208532	4.12898	3.64e-05	0.00355587
chr5	112781720	112782061	15.4099	1.77549	0.430048	4.12859	3.65e-05	0.00355587
chr9	35549326	35550434	74.5931	0.947952	0.229779	4.12549	3.7e-05	0.00359
chr16	8399068	8400119	52.3417	1.00442	0.243495	4.12501	3.71e-05	0.00359077
chr15	3213756	3214120	56.3153	0.919442	0.222896	4.12498	3.71e-05	0.00359077
chr10	34036501	34037105	94.8109	0.768604	0.186357	4.12437	3.72e-05	0.00359636
chr11	95298179	95298620	28.3699	1.17458	0.284809	4.1241	3.72e-05	0.0035966
chr11	90616363	90616960	37.7479	1.11796	0.271097	4.12385	3.73e-05	0.00359677
chr18	81426350	81427442	17.6842	1.47934	0.358767	4.1234	3.73e-05	0.00360126
chr2	110520597	110521458	87.7495	0.796456	0.193228	4.12185	3.76e-05	0.00361487
chr10	25415892	25417386	52.6448	1.09371	0.265371	4.12145	3.76e-05	0.00361559
chr16	50306750	50307043	25.1818	1.31792	0.319903	4.11975	3.79e-05	0.00363993
chr14	49637353	49638277	14.5852	1.70858	0.414746	4.11958	3.8e-05	0.00364026
chr8	103551555	103552494	36.6977	1.16601	0.283524	4.11258	3.91e-05	0.00372603
chr6	37447800	37448305	57.7809	0.880362	0.214078	4.11234	3.92e-05	0.00372744
chr14	49347711	49349178	60.7631	0.904444	0.219956	4.11192	3.92e-05	0.00373124
chr15	51667839	51668717	40.3677	1.06573	0.259196	4.11168	3.93e-05	0.00373124
chr13	81439339	81440287	50.1251	0.902065	0.219408	4.11137	3.93e-05	0.00373124
chrX	103615959	103617427	406.342	0.598069	0.145512	4.1101	3.95e-05	0.00374934
chr2	153083308	153084182	26.7089	1.20127	0.292495	4.10698	4.01e-05	0.0037858
chr1	6272123	6272585	58.751	0.831166	0.202401	4.10654	4.02e-05	0.00379028
chr3	10306800	10307412	45.5276	0.964662	0.234916	4.10641	4.02e-05	0.00379028
chr2	119148750	119149627	39.1907	1.41557	0.344742	4.10617	4.02e-05	0.00379175
chr5	16376184	16376954	54.1346	0.99291	0.24182	4.10598	4.03e-05	0.00379254
chr15	42437992	42438799	21.2759	1.2747	0.310495	4.10538	4.04e-05	0.00379997
chr1	55960186	55960932	23.6043	1.24409	0.303121	4.10428	4.06e-05	0.00381085
chr19	12212662	12213182	18.5599	1.52618	0.371908	4.10364	4.07e-05	0.00381649
chr3	68045675	68046438	40.2143	0.977562	0.238378	4.1009	4.12e-05	0.00385643
chr3	78919386	78919859	72.7416	0.829155	0.202215	4.10036	4.13e-05	0.00385643
chr10	13016424	13017059	75.9255	0.744511	0.181621	4.09925	4.14e-05	0.00386358
chr3	123159131	123159702	38.3939	1.00125	0.244265	4.09906	4.15e-05	0.00386358
chr4	8380682	8381661	55.4671	0.966021	0.235675	4.09896	4.15e-05	0.00386358
chr16	34972464	34973076	17.068	1.54865	0.37782	4.09891	4.15e-05	0.00386358
chr2	105427952	105428455	35.8346	1.09597	0.267436	4.09807	4.17e-05	0.00386935
chr6	109231072	109231539	45.9161	1.08392	0.264598	4.09649	4.19e-05	0.00388947
chr4	59569587	59569910	34.6294	0.976535	0.238495	4.09457	4.23e-05	0.00391695
chr2	126520711	126521183	18.2968	1.32871	0.324553	4.09398	4.24e-05	0.00392364
chr7	13914304	13914770	26.9143	1.29146	0.31546	4.09388	4.24e-05	0.00392364
chr18	40178085	40179140	110.103	0.697411	0.170373	4.09344	4.25e-05	0.00392863
chr10	44160007	44160704	40.7585	0.902972	0.220629	4.09272	4.26e-05	0.00393842
chr19	34243516	34244624	139.66	0.646649	0.158017	4.09229	4.27e-05	0.00394087
chr1	175699657	175700769	151.882	0.704659	0.172269	4.09047	4.31e-05	0.00396276
chr15	4642137	4643257	118.124	0.780478	0.190806	4.09043	4.31e-05	0.00396276
chr5	147319556	147320001	53.4893	0.959101	0.234521	4.08961	4.32e-05	0.00397432
chr3	158559229	158560035	90.8488	0.791697	0.193632	4.08866	4.34e-05	0.00398809
chr4	88514454	88514891	38.831	1.02205	0.250028	4.08775	4.36e-05	0.00399671
chr18	42219058	42219659	33.993	1.03482	0.253163	4.08756	4.36e-05	0.0039971
chr3	123506789	123507052	79.1491	0.984038	0.240814	4.0863	4.38e-05	0.00400446
chr1	176877636	176878220	31.555	1.26288	0.309054	4.08628	4.38e-05	0.00400446
chr8	67917147	67917592	32.9858	1.08349	0.265207	4.08545	4.4e-05	0.00401239
chr15	95574611	95575244	23.6949	1.16703	0.285659	4.08539	4.4e-05	0.00401239
chr6	47794008	47794462	33.888	0.991901	0.242866	4.08416	4.42e-05	0.00402415
chr19	11776995	11777765	40.3469	1.01923	0.249652	4.0826	4.45e-05	0.00403931
chr15	63895279	63896467	83.6098	0.899283	0.220275	4.08255	4.45e-05	0.00403931
chr15	66140835	66141614	77.5042	0.909229	0.222801	4.08091	4.49e-05	0.00405286
chr15	52505416	52505723	24.6955	1.18194	0.289636	4.08078	4.49e-05	0.00405286
chr13	64755781	64756540	19.0258	1.52399	0.373558	4.07967	4.51e-05	0.00406476
chr16	93576564	93577302	39.3083	0.934676	0.229115	4.0795	4.51e-05	0.00406521
chr12	83713808	83714237	36.8546	1.01012	0.247681	4.07831	4.54e-05	0.00407866
chr16	87754726	87755491	82.955	0.67252	0.164952	4.07706	4.56e-05	0.0040933
chr15	71917471	71918346	50.6822	0.922738	0.226344	4.07671	4.57e-05	0.00409696
chr18	81972966	81973534	23.6863	1.26523	0.310416	4.07592	4.58e-05	0.00410589
chr11	57474743	57475602	32.7346	1.116	0.27388	4.07478	4.61e-05	0.00411912
chr9	74141890	74142186	21.6761	1.36246	0.334375	4.07465	4.61e-05	0.00411912
chr7	75655237	75656068	47.3275	1.00532	0.246804	4.07335	4.63e-05	0.00413392
chr13	70610914	70611433	35.5271	1.01444	0.24907	4.07291	4.64e-05	0.0041393
chr11	67085260	67085963	70.7998	0.74002	0.181799	4.07053	4.69e-05	0.00416578
chr2	122753611	122754109	54.073	0.951331	0.233717	4.07044	4.69e-05	0.00416578
chr2	75847654	75848207	24.8638	1.21612	0.298816	4.0698	4.71e-05	0.00417052
chr7	43282890	43283693	36.9462	1.00145	0.24607	4.06976	4.71e-05	0.00417052
chr19	53364941	53365499	85.2607	0.863104	0.212119	4.06896	4.72e-05	0.00417994
chr1	85703230	85704162	107.39	0.668025	0.164261	4.06684	4.77e-05	0.00420048
chr15	3957874	3958604	40.7877	0.989546	0.243349	4.06636	4.78e-05	0.00420665
chr3	69481415	69482225	59.3762	0.818617	0.201401	4.06462	4.81e-05	0.00422058
chr11	35624540	35625344	58.3491	0.894868	0.220223	4.06347	4.83e-05	0.004234
chr10	22009849	22010799	51.834	0.887661	0.218478	4.06294	4.85e-05	0.00424103
chr14	51883395	51884280	310.387	0.585475	0.144128	4.06218	4.86e-05	0.0042473
chr4	101506832	101508285	128.62	0.579908	0.142799	4.061	4.89e-05	0.0042538
chr3	131552463	131553202	57.2875	0.783785	0.19304	4.06022	4.9e-05	0.00426054
chr13	102663739	102664595	17.202	1.52474	0.375549	4.06002	4.91e-05	0.00426161
chr18	50136431	50137216	50.7414	0.850135	0.209498	4.05797	4.95e-05	0.00428425
chr10	58559768	58560341	55.4491	0.833161	0.205363	4.05702	4.97e-05	0.00429376
chrX	134540471	134542275	312.943	0.687152	0.169378	4.0569	4.97e-05	0.00429376
chr18	43777390	43778070	75.3078	0.974075	0.240169	4.05579	5e-05	0.00430474
chr3	92771387	92772022	29.893	1.13035	0.278706	4.0557	5e-05	0.00430474
chr6	125046399	125047159	56.642	0.954186	0.235327	4.05472	5.02e-05	0.00431642
chr3	123983920	123984867	22.3247	1.37006	0.337993	4.0535	5.05e-05	0.00432893
chr8	107386667	107387099	32.5655	1.02734	0.25349	4.05279	5.06e-05	0.00433968
chr16	52181985	52182363	14.9507	1.76297	0.435058	4.05227	5.07e-05	0.00434681
chr11	86646250	86646925	22.1704	1.37014	0.338291	4.05017	5.12e-05	0.00437989
chr15	66786716	66787249	20.1942	1.36792	0.337762	4.04995	5.12e-05	0.00437989
chr13	101736149	101737270	35.9082	1.05733	0.26116	4.04859	5.15e-05	0.00439776
chr14	79652521	79653735	37.9086	1.11716	0.275947	4.04845	5.16e-05	0.004398
chr18	45806135	45806704	25.0682	1.3058	0.322594	4.04781	5.17e-05	0.00440483
chr16	56771299	56772314	91.5122	0.7213	0.178203	4.04764	5.17e-05	0.00440562
chr1	86347029	86347405	21.2927	1.34581	0.33257	4.04669	5.19e-05	0.00441332
chr12	27796434	27797238	46.7224	0.893075	0.220747	4.0457	5.22e-05	0.00442699
chr16	43897677	43898641	123.965	0.82313	0.203483	4.0452	5.23e-05	0.00443085
chr8	22165318	22166910	456.976	0.729975	0.180464	4.045	5.23e-05	0.00443085
chr16	9941368	9941812	17.717	1.50345	0.371691	4.0449	5.23e-05	0.00443085
chr11	46251825	46252648	73.4035	0.756799	0.18719	4.04294	5.28e-05	0.00446146
chr10	25488208	25488991	42.7347	1.00317	0.248161	4.04242	5.29e-05	0.00446368
chr7	61481648	61482052	13.4671	1.51904	0.37578	4.04236	5.29e-05	0.00446368
chr14	46239949	46240837	20.8538	1.3317	0.329437	4.04233	5.29e-05	0.00446368
chr18	45698099	45698818	23.5675	1.47419	0.364692	4.04229	5.29e-05	0.00446368
chr3	37868526	37869849	54.8075	1.08341	0.26807	4.04151	5.31e-05	0.00447344
chr14	50803266	50803458	35.0056	1.01799	0.251963	4.04022	5.34e-05	0.00448963
chr10	50704134	50704637	24.7384	1.19935	0.297028	4.03783	5.39e-05	0.00452353
chr18	73796504	73797677	109.848	0.73871	0.182971	4.03731	5.41e-05	0.00453013
chr19	22672899	22673367	17.4957	1.41743	0.351183	4.03615	5.43e-05	0.00453789
chr7	62400005	62400653	50.5497	1.19933	0.297169	4.03585	5.44e-05	0.00453789
chrX	50549463	50550789	105.202	0.857587	0.212495	4.0358	5.44e-05	0.00453789
chr3	135927953	135928511	30.1301	1.05965	0.262563	4.03579	5.44e-05	0.00453789
chr15	91301226	91301831	52.4242	0.891819	0.220979	4.03577	5.44e-05	0.00453789
chr11	28808727	28809110	29.3358	1.10074	0.272844	4.03431	5.48e-05	0.00455835
chr13	68388008	68388858	41.5351	1.09629	0.27181	4.03328	5.5e-05	0.0045713
chr6	8735586	8736683	58.5478	0.928366	0.230187	4.0331	5.5e-05	0.0045713
chr3	19521633	19522730	63.0005	0.886996	0.219975	4.03226	5.52e-05	0.00457776
chrX	160153175	160153897	44.3526	0.959665	0.238038	4.03156	5.54e-05	0.0045873
chr8	112034562	112035259	38.107	0.983468	0.243953	4.03138	5.55e-05	0.0045873
chr1	83064707	83065347	39.6967	0.98634	0.244744	4.03008	5.58e-05	0.0046101
chr8	8334279	8335926	96.7716	0.811282	0.201334	4.02953	5.59e-05	0.00461829
chr2	148654846	148655641	97.6264	0.757512	0.188019	4.02891	5.6e-05	0.00462631
chr8	8219442	8220425	49.7452	0.916815	0.227646	4.02737	5.64e-05	0.00464603
chr13	67866056	67866535	17.2018	1.41109	0.350377	4.02734	5.64e-05	0.00464603
chr14	47258816	47259604	72.7835	0.780757	0.193873	4.02716	5.65e-05	0.00464693
chr5	5706936	5708713	120.177	0.964866	0.239626	4.02655	5.66e-05	0.0046565
chr6	25020002	25020663	19.9467	1.5333	0.381055	4.02383	5.73e-05	0.00470006
chr10	89326901	89327393	41.8287	0.972346	0.241749	4.02214	5.77e-05	0.00471841
chr1	180901194	180901417	25.1585	1.22934	0.305667	4.02182	5.77e-05	0.00471855
chr15	40144042	40144804	25.4904	1.32796	0.330352	4.01983	5.82e-05	0.00474233
chr7	88481899	88483001	56.1078	0.875674	0.21791	4.01852	5.86e-05	0.00476239
chr6	145827371	145828066	24.8092	1.42782	0.355379	4.01773	5.88e-05	0.00477327
chr8	57530333	57531543	280.712	0.610224	0.151967	4.01551	5.93e-05	0.0048079
chr3	123516835	123517256	43.2286	0.981975	0.244546	4.0155	5.93e-05	0.0048079
chr2	10304978	10305418	22.0265	1.3813	0.344143	4.01375	5.98e-05	0.00483313
chr17	67731605	67732724	79.1748	0.855214	0.213076	4.01366	5.98e-05	0.00483313
chr1	66838529	66838808	36.1769	1.19049	0.296621	4.0135	5.98e-05	0.00483313
chr7	120064104	120064652	23.094	1.20122	0.299337	4.01292	6e-05	0.00483971
chr16	49766152	49766982	105.378	0.799001	0.199138	4.01229	6.01e-05	0.00485005
chr10	93050952	93051856	94.5042	0.64355	0.160414	4.01181	6.03e-05	0.00485261
chr3	157565265	157565665	32.5442	1.03889	0.258959	4.0118	6.03e-05	0.00485261
chr1	186182332	186184093	142.264	0.756516	0.188578	4.01169	6.03e-05	0.00485261
chr16	62858041	62858404	127.661	0.781669	0.194856	4.01152	6.03e-05	0.00485261
chr4	6225163	6225779	40.0136	1.02415	0.255317	4.0113	6.04e-05	0.00485441
chr19	54719356	54720772	53.4022	0.844321	0.210646	4.00825	6.12e-05	0.00490159
chr5	34222589	34222904	14.4277	1.79529	0.448216	4.00542	6.19e-05	0.00493729
chr7	14315679	14316528	157.398	0.831675	0.207643	4.00531	6.19e-05	0.00493729
chr10	89629853	89630415	54.0009	0.866157	0.216255	4.00526	6.19e-05	0.00493729
chr12	39587913	39588812	30.937	1.14823	0.286801	4.00356	6.24e-05	0.00496963
chr11	64038635	64039171	64.0737	0.936867	0.234029	4.00321	6.25e-05	0.00496963
chr10	26567665	26567986	40.9509	1.11666	0.278955	4.00301	6.25e-05	0.00497107
chr11	49051230	49051848	20.0853	1.78329	0.445517	4.00273	6.26e-05	0.00497163
chr7	82751865	82752955	79.5088	0.804874	0.201133	4.00171	6.29e-05	0.0049867
chr17	52569613	52569951	18.5833	1.29323	0.323206	4.00127	6.3e-05	0.0049867
chr5	91307780	91308256	73.5937	0.733578	0.183337	4.00126	6.3e-05	0.0049867
chr1	190289849	190290932	58.1632	1.02539	0.256324	4.00035	6.32e-05	0.00499789
chr18	73748855	73749140	31.3402	1.1611	0.290366	3.99876	6.37e-05	0.00501909
chr8	45637522	45638198	24.2589	1.29393	0.323586	3.99872	6.37e-05	0.00501909
chr14	65871434	65871724	69.6866	0.76304	0.190833	3.99846	6.38e-05	0.00502184
chr17	74630811	74631300	74.1392	0.995719	0.249116	3.99701	6.41e-05	0.00504466
chr15	56046477	56047444	135.43	0.732878	0.183369	3.99673	6.42e-05	0.00504801
chr4	97796230	97796845	61.0407	0.761914	0.19068	3.99577	6.45e-05	0.00506319
chr19	26736917	26737279	15.1225	1.37357	0.343932	3.99371	6.5e-05	0.0050965
chr11	35024222	35025120	28.8924	1.13966	0.285402	3.99317	6.52e-05	0.00510269
chr16	25963911	25964372	29.5851	1.05938	0.265348	3.99242	6.54e-05	0.00511617
chr6	23988947	23989522	50.6442	1.25474	0.314323	3.99188	6.56e-05	0.00511709
chr4	24896905	24897179	52.3082	1.03411	0.259062	3.99174	6.56e-05	0.00511709
chr9	25309577	25310243	91.5873	0.754252	0.188964	3.9915	6.57e-05	0.00511709
chr12	31719653	31720140	23.3112	1.34731	0.337621	3.99061	6.59e-05	0.00513087
chr3	83080485	83081245	99.731	0.693092	0.173691	3.99037	6.6e-05	0.00513087
chr4	108798516	108798779	29.8786	1.1123	0.278814	3.98941	6.62e-05	0.00514292
chr16	22593748	22594400	27.2166	1.21786	0.30528	3.98931	6.63e-05	0.00514292
chr10	24131483	24131940	52.345	0.962178	0.241252	3.98827	6.66e-05	0.00516013
chr14	49723449	49724096	14.5575	1.89644	0.475651	3.98703	6.69e-05	0.00518173
chr10	58359156	58359440	39.9784	0.975932	0.244799	3.98667	6.7e-05	0.00518692
chr13	109212602	109213287	23.4843	1.25941	0.315978	3.98576	6.73e-05	0.00519929
chr10	117216706	117217622	33.904	1.04571	0.262364	3.98573	6.73e-05	0.00519929
chr6	23244292	23244777	15.7975	1.4321	0.359441	3.98425	6.77e-05	0.00522091
chr19	34891433	34892123	26.653	1.08041	0.271264	3.98289	6.81e-05	0.00524821
chr6	128808416	128809034	71.9781	0.788092	0.197899	3.98229	6.83e-05	0.00525591
chr9	124441652	124442910	47.7022	1.07566	0.270186	3.98117	6.86e-05	0.00527383
chr15	41524649	41525150	16.5149	1.52366	0.382721	3.98111	6.86e-05	0.00527383
chr1	173877702	173878265	42.9546	1.02383	0.257183	3.98095	6.86e-05	0.00527463
chr18	6464357	6464855	17.6948	1.38076	0.346882	3.98049	6.88e-05	0.00528226
chr4	153889903	153890700	73.248	1.03864	0.261078	3.97827	6.94e-05	0.00532871
chr6	24721156	24722066	47.7039	1.1406	0.286715	3.97816	6.95e-05	0.00532871
chr9	32589818	32590376	65.7793	0.787256	0.198021	3.97561	7.02e-05	0.00537383
chr15	9454959	9455781	81.3433	0.710315	0.178672	3.97552	7.02e-05	0.00537383
chr2	83625296	83626035	74.6959	0.77395	0.194684	3.97542	7.03e-05	0.00537383
chr6	101482590	101483493	29.6284	1.07301	0.269927	3.97519	7.03e-05	0.00537411
chr2	178097913	178098482	31.6125	1.03219	0.259696	3.97461	7.05e-05	0.0053836
chr1	139079524	139080004	52.7687	0.92253	0.232125	3.97428	7.06e-05	0.00538841
chr12	71707783	71708118	31.7406	1.11549	0.280715	3.97373	7.08e-05	0.00539797
chr1	105630413	105630932	22.3976	1.15124	0.289732	3.97345	7.08e-05	0.00539893
chr4	82933442	82934636	103.952	0.690666	0.173849	3.9728	7.1e-05	0.00540797
chr3	124000803	124001445	39.6905	1.3063	0.328851	3.97232	7.12e-05	0.00541331
chr15	28301577	28302352	34.752	1.0373	0.261154	3.972	7.13e-05	0.00541513
chr17	90418050	90418704	14.5807	1.58706	0.399581	3.97182	7.13e-05	0.00541644
chr8	33524326	33525169	27.657	1.09883	0.276696	3.97123	7.15e-05	0.00541864
chr5	12541160	12541614	43.6637	0.978602	0.246456	3.9707	7.17e-05	0.00542813
chr6	65515641	65516152	36.8172	1.01336	0.255256	3.96996	7.19e-05	0.00543665
chr17	34102876	34103184	20.0703	1.39852	0.352322	3.96945	7.2e-05	0.00544392
chr12	57825637	57826091	17.0651	1.3461	0.339125	3.96934	7.21e-05	0.00544392
chr7	122945088	122945544	79.9968	0.731334	0.184249	3.96927	7.21e-05	0.00544392
chr9	48646146	48646873	93.8311	0.779532	0.1964	3.9691	7.21e-05	0.00544512
chr17	53389056	53389905	32.5883	1.18088	0.297538	3.96882	7.22e-05	0.00544845
chr18	66366450	66367228	114.902	0.690827	0.174082	3.96841	7.24e-05	0.00545259
chr8	64877453	64878327	120.414	0.959305	0.241753	3.96811	7.24e-05	0.00545657
chr16	45630262	45631038	51.6513	0.841086	0.211999	3.96741	7.27e-05	0.00546427
chr7	61489242	61490296	59.0434	1.20123	0.302793	3.96716	7.27e-05	0.00546741
chr6	108924151	108925289	30.626	1.12745	0.284276	3.96603	7.31e-05	0.00548226
chr8	80752810	80753859	120.502	0.616644	0.155534	3.96468	7.35e-05	0.00549965
chr8	67431086	67431896	86.6046	0.93872	0.236782	3.9645	7.36e-05	0.00550081
chr5	13405442	13405794	23.0109	1.43671	0.362475	3.9636	7.38e-05	0.00551208
chr10	67858891	67859375	52.7976	0.842564	0.212577	3.96357	7.38e-05	0.00551208
chr11	17082832	17083321	22.5394	1.34091	0.338354	3.96304	7.4e-05	0.00552065
chr8	67986478	67987031	51.6926	0.86343	0.217899	3.96252	7.42e-05	0.00552188
chr3	124274984	124275462	15.9422	1.50005	0.37856	3.96251	7.42e-05	0.00552188
chr10	109187715	109188737	50.4093	1.16093	0.292978	3.9625	7.42e-05	0.00552188
chr18	4368987	4370033	125.652	0.607887	0.153461	3.96119	7.46e-05	0.00554774
chr10	111503127	111503384	67.4194	0.743754	0.187783	3.96071	7.47e-05	0.00555515
chr3	20146871	20147899	31.6797	1.29661	0.327394	3.9604	7.48e-05	0.00555684
chr2	83771043	83771858	74.0427	0.743619	0.18781	3.95942	7.51e-05	0.00556849
chr15	68160063	68161243	174.21	0.675097	0.170528	3.95887	7.53e-05	0.00557284
chr7	14420987	14421693	34.91	1.00419	0.253673	3.95861	7.54e-05	0.00557608
chr17	83252716	83253735	52.8963	0.848994	0.214642	3.95541	7.64e-05	0.00563457
chr2	60350210	60351259	38.7039	1.10385	0.279085	3.95525	7.65e-05	0.00563543
chr10	18243308	18243981	80.348	0.800158	0.20233	3.95472	7.66e-05	0.00564516
chr1	56256870	56257793	123.943	0.892501	0.2257	3.95437	7.67e-05	0.00564832
chr4	21813989	21814408	29.6359	1.13217	0.286335	3.954	7.69e-05	0.00565377
chr9	75762551	75762978	18.9553	1.33887	0.33866	3.95343	7.7e-05	0.00565988
chr4	8432302	8432915	25.5637	1.16848	0.295566	3.95337	7.71e-05	0.00565988
chr11	51962041	51962728	36.1678	1.23588	0.312622	3.95327	7.71e-05	0.00565988
chr8	31297653	31298603	53.1828	0.868691	0.219742	3.95323	7.71e-05	0.00565988
chr6	54391644	54392363	17.8746	1.38505	0.350454	3.95216	7.74e-05	0.00567489
chr9	79806567	79807049	27.2615	1.06154	0.268709	3.95053	7.8e-05	0.00569951
chr12	70969809	70970148	108.098	0.643394	0.162874	3.95026	7.81e-05	0.00570319
chr3	142917577	142918244	24.6321	1.30901	0.33147	3.9491	7.84e-05	0.00572807
chrX	168718007	168718438	13.1458	1.69256	0.428667	3.94842	7.87e-05	0.00573286
chr3	123976410	123976891	52.1627	1.26772	0.321128	3.94772	7.89e-05	0.00573929
chr13	109524190	109524865	19.2745	1.29052	0.326909	3.94765	7.89e-05	0.00573929
chr1	31153741	31154495	208.059	0.632813	0.160305	3.94757	7.89e-05	0.00573929
chr15	94520257	94520851	58.4457	0.898462	0.227696	3.94589	7.95e-05	0.00576397
chr6	41761726	41762323	46.945	0.938872	0.237941	3.94582	7.95e-05	0.00576397
chr6	24963282	24964261	27.3112	1.49843	0.379931	3.94396	8.01e-05	0.00578765
chr10	29206532	29207086	34.5421	1.15213	0.292133	3.94386	8.02e-05	0.00578765
chr13	39440807	39442278	228.964	0.531127	0.134674	3.9438	8.02e-05	0.00578765
chr2	12002123	12002753	32.3056	1.03565	0.262632	3.94336	8.03e-05	0.0057926
chr1	177340190	177340922	26.1518	1.26598	0.321071	3.94298	8.05e-05	0.00579633
chr9	99580638	99581133	52.789	0.88704	0.225021	3.94203	8.08e-05	0.00581083
chr13	105266755	105267093	16.6756	1.45634	0.369561	3.94073	8.12e-05	0.00583132
chr9	32158930	32159573	102.535	0.698025	0.177131	3.94072	8.12e-05	0.00583132
chr8	80460100	80461243	44.8551	0.92589	0.234965	3.94054	8.13e-05	0.00583269
chr4	19696776	19697240	21.9712	1.45086	0.368221	3.94018	8.14e-05	0.00583877
chr6	49251208	49251507	16.6934	1.37711	0.349558	3.93958	8.16e-05	0.0058505
chr15	74684031	74684340	22.2572	1.3045	0.331182	3.93893	8.18e-05	0.00586125
chr6	148913798	148914474	99.1785	0.788163	0.200102	3.9388	8.19e-05	0.00586125
chr11	30031306	30031830	59.5586	1.06965	0.271759	3.93604	8.28e-05	0.00591171
chr8	64023628	64023927	22.3837	1.16582	0.296205	3.93586	8.29e-05	0.00591325
chr3	7534917	7535579	39.1308	1.18692	0.301587	3.93558	8.3e-05	0.00591726
chr10	88327292	88327966	49.2503	0.848979	0.215769	3.93467	8.33e-05	0.00592515
chr8	68117496	68118372	77.7668	0.769346	0.195535	3.93457	8.33e-05	0.00592515
chr14	110618331	110619077	36.7945	1.19262	0.303115	3.93454	8.34e-05	0.00592515
chr5	146926595	146927280	99.4504	0.798242	0.202924	3.9337	8.36e-05	0.00593523
chr15	44396426	44397198	18.2005	1.44829	0.368301	3.93234	8.41e-05	0.00595461
chr5	9055923	9056622	59.1656	0.846407	0.215301	3.93127	8.45e-05	0.00597023
chr1	185587956	185588789	33.1161	1.19065	0.302881	3.93107	8.46e-05	0.00597159
chr10	24622592	24622895	24.613	1.22802	0.312426	3.9306	8.47e-05	0.00597509
chr2	117438965	117439754	100.748	0.680399	0.173161	3.9293	8.52e-05	0.00599777
chr14	57330940	57331838	101.004	0.687079	0.174863	3.92923	8.52e-05	0.00599777
chr10	22696944	22697164	17.8841	1.42656	0.363144	3.92835	8.55e-05	0.00601699
chr2	93475028	93475504	83.5188	0.655791	0.166949	3.92809	8.56e-05	0.00602059
chr3	28745685	28746828	128.508	0.780354	0.198686	3.92758	8.58e-05	0.00603035
chr6	112630740	112631461	43.2171	0.944183	0.240428	3.92709	8.6e-05	0.00603897
chr8	28755106	28755914	13.7817	1.5593	0.397072	3.92701	8.6e-05	0.00603897
chr8	109970248	109971023	61.525	0.716098	0.182363	3.92678	8.61e-05	0.00603901
chr11	45974248	45975153	92.5152	0.747473	0.190364	3.92655	8.62e-05	0.00603948
chr1	105660090	105660328	44.6521	0.878764	0.223806	3.92646	8.62e-05	0.00603948
chr4	16254551	16254875	20.5184	1.43068	0.364462	3.92544	8.66e-05	0.0060567
chr14	67923350	67924516	84.3868	0.872963	0.222389	3.9254	8.66e-05	0.0060567
chr6	144909313	144910666	175.533	1.10675	0.281958	3.92522	8.66e-05	0.0060576
chr13	32297362	32297858	43.5374	0.907782	0.231287	3.92492	8.68e-05	0.0060576
chr5	45668383	45668598	22.6531	1.16979	0.298066	3.92458	8.69e-05	0.00606297
chr1	191003421	191003801	14.0156	1.62939	0.415296	3.92344	8.73e-05	0.00608587
chr1	188993064	188993695	30.7816	0.992951	0.253121	3.92283	8.75e-05	0.00609287
chr1	156043061	156043440	121.506	0.722572	0.18421	3.92254	8.76e-05	0.00609727
chr5	37522207	37523361	172.466	0.85956	0.219166	3.92196	8.78e-05	0.00609796
chr15	4561300	4562183	85.1358	0.805721	0.205439	3.92195	8.78e-05	0.00609796
chr5	30846024	30846517	15.9368	1.74546	0.445051	3.92194	8.78e-05	0.00609796
chr4	35109135	35109466	25.2113	1.12972	0.28806	3.92183	8.79e-05	0.00609796
chr13	114961606	114962459	172.696	0.681588	0.17396	3.91806	8.93e-05	0.00617185
chr7	4796024	4796439	90.2313	0.704625	0.179862	3.91758	8.94e-05	0.00617468
chr16	89773663	89774809	260.924	0.554924	0.141674	3.91691	8.97e-05	0.00618756
chr8	61515999	61516683	54.7804	0.796624	0.203398	3.91658	8.98e-05	0.00618885
chr3	134131779	134132513	15.9209	1.49806	0.382564	3.91586	9.01e-05	0.00620168
chr18	51664410	51665105	19.064	1.20001	0.306495	3.91526	9.03e-05	0.00621196
chr14	76874570	76875370	25.7065	1.06597	0.272261	3.91523	9.03e-05	0.00621196
chr13	24920299	24920871	82.193	0.824558	0.210645	3.91444	9.06e-05	0.00622874
chr1	63182654	63182949	24.3411	1.22519	0.312999	3.91434	9.07e-05	0.00622874
chr7	78568639	78569453	55.4414	0.766644	0.195894	3.91357	9.09e-05	0.00624308
chr9	60664043	60665440	44.441	1.00519	0.256855	3.91347	9.1e-05	0.00624308
chr10	4598320	4598751	80.9869	0.761057	0.194503	3.91282	9.12e-05	0.00625106
chr2	106955520	106956208	22.7942	1.15524	0.29546	3.90997	9.23e-05	0.00631088
chr10	78755972	78756320	23.7165	1.1085	0.283549	3.9094	9.25e-05	0.00631374
chr2	127006677	127007068	32.073	1.04446	0.26721	3.90876	9.28e-05	0.00632492
chr13	111742152	111742734	26.3932	1.21946	0.311997	3.90857	9.28e-05	0.0063271
chr7	68579565	68580235	51.6074	0.807575	0.206738	3.90627	9.37e-05	0.00637995
chr8	67961330	67961941	38.0776	0.95005	0.243253	3.9056	9.4e-05	0.00639333
chr17	67162336	67163459	44.6789	0.973947	0.249406	3.90506	9.42e-05	0.00640182
chr8	41301165	41301607	42.1202	0.904778	0.231792	3.90341	9.48e-05	0.00643588
chr3	40391529	40392267	46.5721	0.895158	0.22935	3.90302	9.5e-05	0.00643588
chr16	66006058	66006503	19.7481	1.3144	0.336776	3.90289	9.51e-05	0.00643588
chr1	128832273	128833261	74.8668	0.737497	0.188977	3.90257	9.52e-05	0.00644151
chr1	57393939	57394553	25.449	1.31267	0.336576	3.90006	9.62e-05	0.00649668
chr2	126782356	126782948	34.1172	1.07386	0.275398	3.89931	9.65e-05	0.00651387
chr7	59016947	59017418	33.0922	1.0879	0.279035	3.89879	9.67e-05	0.00651915
chr2	66044143	66045199	26.9112	1.16079	0.297747	3.89859	9.68e-05	0.00651939
chr15	41163620	41164550	97.6556	0.833297	0.213745	3.89856	9.68e-05	0.00651939
chr1	160376974	160378156	97.5561	0.716026	0.183681	3.89821	9.69e-05	0.00652567
chr7	37345855	37346641	53.6329	0.86315	0.221449	3.89773	9.71e-05	0.00653393
chr3	123173566	123174675	78.5467	0.760912	0.195222	3.89769	9.71e-05	0.00653393
chr18	56711150	56711377	42.5087	0.920597	0.236224	3.89714	9.73e-05	0.00654099
chr10	63144363	63145068	36.0615	1.09543	0.28115	3.89624	9.77e-05	0.00655322
chrX	61677473	61678151	19.9071	1.4532	0.373045	3.8955	9.8e-05	0.00656801
chrX	105069118	105070691	191.686	0.564345	0.144887	3.89507	9.82e-05	0.00657494
chr15	44603767	44604566	36.7523	1.32271	0.339612	3.89476	9.83e-05	0.00657755
chr1	136579037	136579945	111.11	0.6896	0.177095	3.89395	9.86e-05	0.00659356
chr4	62407496	62408128	103.24	0.734223	0.188628	3.89244	9.92e-05	0.00662873
chr2	16568270	16568840	15.4644	1.56134	0.401142	3.89224	9.93e-05	0.00663108
chr13	14649217	14649905	21.3094	1.3482	0.346448	3.8915	9.96e-05	0.00664849
chr2	163401122	163401940	46.5551	0.829423	0.213219	3.89001	0.000100242	0.00668129
chr12	74105933	74106606	59.8662	1.18781	0.305359	3.88988	0.000100295	0.00668129
chr3	9593753	9594351	41.7166	0.97965	0.251847	3.88987	0.000100299	0.00668129
chr3	126609697	126610204	43.6302	0.88204	0.226768	3.88962	0.000100401	0.00668465
chr3	51185205	51186116	28.0096	1.02456	0.26347	3.88871	0.000100777	0.00670103
chr17	17895898	17896698	45.6662	0.983934	0.253085	3.88777	0.000101171	0.0067212
chr2	61642916	61643468	32.4483	1.15474	0.297262	3.88459	0.000102502	0.00677778
chr16	33761381	33762694	57.026	0.856909	0.220595	3.88454	0.000102526	0.00677778
chr2	48885878	48886399	60.631	0.76593	0.197191	3.8842	0.000102666	0.00678405
chr2	38796981	38797607	57.7974	0.832754	0.214407	3.884	0.000102754	0.00678678
chr13	112909545	112909992	18.6471	1.36575	0.351686	3.88343	0.000102991	0.00679115
chr10	9907977	9908440	14.2956	1.6968	0.436941	3.88337	0.00010302	0.00679115
chrX	142200170	142200976	22.4517	1.31418	0.338428	3.8832	0.000103092	0.00679115
chr10	40525020	40525257	17.7152	1.2993	0.334597	3.88319	0.000103095	0.00679115
chr10	100629542	100630457	39.8337	1.00646	0.259252	3.88219	0.000103521	0.00680381
chr7	81595277	81595732	14.0496	1.60086	0.412374	3.88205	0.00010358	0.00680381
chr10	57796069	57796522	47.2041	1.01896	0.262496	3.88181	0.00010368	0.00680381
chr5	24596911	24597721	104.234	0.636156	0.163882	3.8818	0.000103687	0.00680381
chr14	48370183	48370680	36.5492	0.936031	0.241138	3.88172	0.000103719	0.00680381
chr16	49503889	49504521	22.0099	1.19986	0.309109	3.88166	0.000103747	0.00680381
chr7	92520185	92521333	90.6871	0.746311	0.192333	3.88031	0.000104323	0.00683251
chr1	105971468	105972753	107.079	0.675535	0.174121	3.87969	0.000104591	0.00684406
chr1	119548542	119549336	81.8345	0.683125	0.176107	3.87903	0.000104872	0.00685716
chr15	25995559	25995848	31.5551	0.984916	0.253909	3.87901	0.000104884	0.00685716
chr18	84808810	84809448	27.9522	1.08402	0.279536	3.87792	0.000105354	0.00687302
chr15	92434478	92435087	35.9541	1.09723	0.282943	3.87791	0.000105359	0.00687302
chr9	31150860	31151762	33.3923	1.01318	0.261285	3.87768	0.000105459	0.00687653
chr16	38197026	38197843	60.4106	0.796251	0.205398	3.87663	0.000105913	0.00690309
chr10	122917714	122918681	102.257	0.867632	0.223852	3.87592	0.000106221	0.00691355
chr15	12267842	12268650	57.3849	0.754689	0.194717	3.87582	0.000106267	0.00691355
chr15	55291514	55292156	46.7742	0.886994	0.228901	3.87502	0.000106618	0.00692768
chr7	125674970	125675603	27.5117	1.09934	0.283846	3.87301	0.000107501	0.00696234
chr13	30863863	30864578	29.2509	1.10384	0.285022	3.87283	0.00010758	0.00696271
chr5	128733961	128734340	60.9024	0.799092	0.20641	3.87138	0.000108221	0.00698895
chr7	114580289	114581199	51.6574	0.910328	0.235179	3.87079	0.000108484	0.006997
chr12	76886077	76887041	101.845	0.707172	0.182737	3.86989	0.000108882	0.00701938
chr1	81516258	81517153	41.791	1.10416	0.285331	3.86974	0.000108953	0.0070209
chr17	86063399	86063966	55.1014	0.784154	0.202646	3.86957	0.000109026	0.0070225
chr2	160699319	160700751	89.9039	0.73736	0.190596	3.86871	0.000109415	0.00703226
chr16	65472375	65472986	26.3375	1.06859	0.276244	3.86827	0.00010961	0.00704175
chr7	61524381	61524879	15.0392	1.44834	0.374538	3.86699	0.000110186	0.00706199
chr9	45416763	45417791	109.79	0.670784	0.173476	3.86672	0.000110309	0.00706199
chr18	62229516	62230316	50.734	0.850492	0.219952	3.86671	0.000110312	0.00706199
chr17	67303314	67304323	105.012	0.697721	0.180472	3.86609	0.000110595	0.00707127
chr4	88738525	88738981	51.0565	0.910657	0.235595	3.86534	0.000110932	0.00708616
chr5	4201077	4202011	40.0171	1.09083	0.282227	3.86508	0.000111055	0.00708616
chr7	31403056	31403999	16.823	1.48149	0.383364	3.86446	0.000111337	0.0070912
chr2	75985159	75985628	126.279	0.653884	0.169241	3.86362	0.00011172	0.00711249
chr2	132102451	132103251	73.9602	0.781465	0.202286	3.86316	0.000111929	0.00711971
chr15	51898952	51899625	46.97	1.04869	0.271491	3.86273	0.000112129	0.00712631
chr2	140159064	140159716	19.8423	1.32726	0.343628	3.86251	0.000112229	0.00712958
chr16	44684532	44685350	64.6464	0.843852	0.218556	3.86104	0.000112907	0.0071573
chr7	90265212	90266178	97.0373	0.634941	0.164462	3.86071	0.000113056	0.00716065
chr1	139162832	139163324	37.9053	0.957098	0.247997	3.85931	0.000113709	0.00719302
chr16	21818169	21819009	160.258	0.663755	0.171989	3.8593	0.000113713	0.00719302
chr15	51952415	51952914	60.1643	1.47197	0.381521	3.85818	0.000114235	0.00722074
chr10	24630508	24631121	31.6873	1.03965	0.269481	3.85797	0.000114333	0.00722074
chr15	7459923	7460832	62.4292	0.882512	0.228819	3.85682	0.000114873	0.00724785
chr9	83843874	83844445	28.4975	1.10544	0.286679	3.85602	0.000115247	0.0072663
chr5	52372184	52373366	72.5158	0.754103	0.195569	3.85594	0.000115288	0.0072663
chr9	118053307	118054025	42.7324	0.907246	0.235289	3.85588	0.000115313	0.0072663
chr6	36215733	36216832	43.2793	0.992116	0.257367	3.85487	0.00011579	0.00728395
chr1	150088859	150089673	218.507	0.727746	0.188814	3.8543	0.000116063	0.00729805
chr19	11611432	11611997	47.9588	0.908088	0.235639	3.85373	0.000116334	0.00730863
chr5	7996280	7997063	39.8577	0.980007	0.254305	3.85366	0.000116364	0.00730863
chr11	48859085	48859329	76.5502	0.793597	0.205942	3.85349	0.000116446	0.00730863
chr13	23432511	23433213	400.588	0.518868	0.134661	3.85316	0.000116604	0.00730863
chr5	17765900	17766556	32.7149	1.08318	0.281192	3.8521	0.000117111	0.00732661
chr3	17779177	17779892	30.3793	1.17106	0.304027	3.85181	0.000117246	0.00733193
chr10	67765943	67766632	30.5631	1.0343	0.26863	3.85029	0.000117979	0.00736224
chr15	7661129	7662041	249.567	0.618289	0.160634	3.84907	0.000118568	0.00737955
chr3	68056263	68057246	57.2802	0.788273	0.204798	3.84903	0.000118585	0.00737955
chr8	19331749	19332436	35.8166	1.00747	0.261748	3.84899	0.000118605	0.00737955
chr11	33271911	33272775	95.3647	0.713793	0.185474	3.84847	0.000118857	0.00738898
chr1	24171279	24171959	37.4057	0.942959	0.245042	3.84816	0.000119009	0.00739532
chr3	15278023	15279008	39.8231	0.987792	0.25677	3.847	0.000119575	0.0074243
chr16	86882395	86883039	79.5455	0.802319	0.208591	3.84637	0.000119882	0.00744021
chr4	19332809	19333494	43.6221	0.954708	0.248233	3.84601	0.000120057	0.00744794
chr10	20405483	20405948	26.4833	1.07502	0.279562	3.84537	0.000120371	0.00746429
chr1	178799812	178800573	21.8652	1.17243	0.304934	3.84485	0.000120626	0.0074721
chr13	92580135	92580820	72.4955	0.681578	0.177272	3.84481	0.000120648	0.0074721
chr1	55404435	55404844	49.8583	0.813366	0.211574	3.84436	0.000120869	0.00747841
chr10	99168834	99169195	105.062	0.763686	0.198659	3.84421	0.000120942	0.00747841
chr17	71561524	71562082	18.7212	1.1675	0.303788	3.84313	0.000121476	0.00749624
chr8	94822557	94823145	87.968	0.67312	0.175159	3.8429	0.000121587	0.00749624
chr2	62630352	62630945	52.5286	1.00593	0.261783	3.84259	0.000121741	0.00749904
chr5	43672097	43673424	420.908	0.545958	0.142088	3.8424	0.000121839	0.00749904
chr2	142859354	142859943	40.99	0.904868	0.23551	3.84217	0.000121954	0.00750204
chr14	52195729	52195922	23.0887	1.23631	0.321805	3.84179	0.00012214	0.007508
chr5	19400905	19401400	19.0997	1.44653	0.37656	3.84142	0.000122323	0.00751609
chr5	14209946	14210867	18.6186	1.56916	0.408553	3.84076	0.000122652	0.00753323
chr16	88127041	88127545	15.5666	1.46891	0.382517	3.84011	0.000122978	0.0075445
chr6	117559229	117560182	75.2881	0.777948	0.202687	3.83817	0.000123953	0.0075848
chr16	88114977	88115516	28.3891	1.12488	0.293165	3.83703	0.000124533	0.00760464
chr9	53143944	53144913	55.141	0.77583	0.202198	3.83699	0.00012455	0.00760464
chr17	67253102	67253954	41.3379	0.858172	0.223662	3.83692	0.000124585	0.00760464
chr2	137942174	137943337	82.5469	0.67449	0.175837	3.83587	0.000125119	0.00763404
chr3	109526303	109527090	93.3376	0.647785	0.16889	3.83555	0.000125284	0.00763696
chr18	62666904	62667463	33.244	0.950871	0.247915	3.83548	0.000125321	0.00763696
chr2	103062834	103063378	45.5983	0.861088	0.224522	3.83521	0.000125456	0.00763767
chr1	175936232	175936955	70.6987	0.852607	0.222311	3.83519	0.000125465	0.00763767
chr18	67457458	67458059	35.9328	0.918453	0.239483	3.83515	0.000125488	0.00763767
chr6	109150347	109151120	88.1708	0.717044	0.18704	3.83364	0.000126263	0.00766525
chr18	56362558	56363256	29.3556	1.0218	0.266617	3.83247	0.000126863	0.00768352
chr11	71323524	71323756	13.6668	1.43904	0.375675	3.83054	0.000127864	0.00773149
chrX	142554075	142554674	21.219	1.23762	0.323133	3.83005	0.000128116	0.00773598
chrX	56943601	56944018	19.7905	1.41163	0.368569	3.83002	0.000128135	0.00773598
chr17	67667847	67668499	36.4036	0.970749	0.253475	3.82977	0.000128265	0.00773994
chr3	50430787	50431661	26.0502	0.976349	0.25496	3.82942	0.000128447	0.00774775
chr1	138906048	138906784	22.1344	1.26176	0.329541	3.82884	0.000128746	0.00775631
chr1	172119350	172120297	45.2286	0.92324	0.241165	3.82825	0.000129058	0.00776562
chr5	12029878	12030735	70.6667	0.908878	0.237467	3.82739	0.00012951	0.00778649
chr18	53950880	53951755	60.1501	0.791128	0.20679	3.82576	0.000130368	0.00781903
chr13	74861492	74861920	26.2171	1.19473	0.312405	3.82429	0.000131148	0.00785141
chr5	44284101	44284967	51.3007	0.847785	0.221831	3.82176	0.0001325	0.00790148
chr8	106221810	106222874	148.407	0.732	0.191579	3.82087	0.000132981	0.00792117
chr5	5494178	5495403	65.4278	0.89152	0.233405	3.81963	0.000133652	0.00795798
chr1	171501592	171501989	60.592	0.805704	0.210997	3.81855	0.000134239	0.00798005
chr8	31373105	31373749	37.1866	0.923367	0.241826	3.81831	0.00013437	0.00798464
chr5	112786656	112787197	13.9074	1.43577	0.376234	3.81615	0.000135551	0.00803229
chr6	65605635	65606121	32.5643	0.935943	0.245301	3.81549	0.000135914	0.00804735
chr15	61102313	61102815	77.334	0.758433	0.198799	3.81507	0.000136143	0.00805766
chr7	14142087	14142768	28.6059	1.27617	0.334539	3.81472	0.000136338	0.0080619
chr1	13493618	13494253	32.9236	0.975002	0.255601	3.81455	0.000136432	0.0080619
chr10	63007974	63008712	80.2581	0.692495	0.181591	3.8135	0.000137013	0.00807733
chr5	107921434	107922075	61.8603	0.819307	0.214849	3.81341	0.00013706	0.00807733
chr17	78291900	78292793	56.1539	0.880404	0.230872	3.81339	0.000137075	0.00807733
chr7	14317251	14317630	73.501	0.968618	0.254047	3.81275	0.000137428	0.0080903
chr1	172594425	172594911	23.8599	1.22682	0.321768	3.81274	0.000137433	0.0080903
chr2	131949851	131950087	36.9522	0.931656	0.244356	3.8127	0.000137459	0.0080903
chr17	80455474	80456221	37.7698	0.888171	0.232959	3.81257	0.00013753	0.00809064
chr1	83727179	83727728	19.7398	1.23958	0.325146	3.81239	0.000137629	0.00809064
chr10	78605127	78605389	33.4201	1.17978	0.309529	3.81155	0.000138101	0.00810874
chr17	79110837	79111357	33.0026	1.00682	0.264253	3.81006	0.000138932	0.00815432
chr10	29106823	29107463	34.7661	1.06471	0.27949	3.80947	0.000139267	0.0081675
chr1	69656850	69657326	49.7042	1.12267	0.294746	3.80895	0.000139561	0.00817825
chr8	34065672	34066446	35.3953	0.98971	0.259852	3.80875	0.000139673	0.00818025
chr1	52302573	52303121	106.155	0.676921	0.177731	3.80869	0.000139705	0.00818025
chr17	23851256	23851972	38.6607	0.933103	0.245026	3.80818	0.000139993	0.00819061
chr13	90840590	90841570	59.7234	0.84708	0.222482	3.80741	0.000140432	0.008208
chr10	120875742	120877224	187.495	0.624003	0.164121	3.8021	0.000143476	0.00836465
chr9	37266340	37267027	31.878	1.14217	0.300513	3.80073	0.00014427	0.00839578
chr16	57030034	57031073	30.9207	1.18187	0.310971	3.80059	0.000144354	0.00839578
chr6	47208095	47208628	14.1186	1.42895	0.376	3.8004	0.000144464	0.00839578
chr19	23451379	23451773	16.0432	1.38588	0.364705	3.79999	0.000144699	0.00840617
chr14	62457297	62458098	53.4851	0.825946	0.217377	3.7996	0.00014493	0.008413
chr10	14391025	14391635	111.164	0.655728	0.172583	3.79948	0.000144999	0.00841313
chr13	118350216	118350657	16.3258	1.31427	0.34593	3.79924	0.000145142	0.00841313
chr18	23713753	23714404	48.8823	0.919222	0.241955	3.79914	0.000145196	0.00841313
chr13	15714953	15715481	36.3149	1.10092	0.289785	3.79911	0.000145217	0.00841313
chr10	58377688	58378122	26.1937	1.08213	0.284899	3.79828	0.000145706	0.00843161
chr3	82333274	82334175	32.1512	1.07899	0.284176	3.79691	0.000146509	0.00846812
chr17	80047967	80048825	39.7033	0.88438	0.232946	3.79651	0.00014675	0.00847873
chr16	55852884	55853395	66.5093	0.73166	0.192861	3.79372	0.00014841	0.00854463
chr18	37907911	37908631	61.5756	0.838991	0.221173	3.79338	0.000148612	0.00854973
chr12	118503113	118503734	19.389	1.2147	0.32027	3.79272	0.000149007	0.0085657
chr9	101060873	101061491	71.0413	0.903683	0.238287	3.79241	0.000149193	0.00857267
chr13	23450550	23450794	63.4079	0.793176	0.209153	3.79232	0.000149244	0.00857267
chr15	66083965	66085191	134.581	0.772842	0.203821	3.79177	0.000149576	0.0085884
chr18	46090034	46090767	93.9856	0.811987	0.214154	3.7916	0.000149677	0.0085909
chr11	72784598	72785260	36.2415	1.07313	0.28311	3.79051	0.000150341	0.00862003
chr11	48834125	48834584	220.677	0.493177	0.13011	3.79048	0.000150359	0.00862003
chr13	29835219	29835710	14.4649	1.49397	0.39417	3.79016	0.000150553	0.0086278
chr1	162549944	162550197	44.9698	0.97678	0.257769	3.78936	0.000151036	0.00863541
chr2	174932400	174933293	54.9186	0.786712	0.207684	3.78802	0.000151855	0.00866854
chr8	24605254	24605930	25.9032	1.0731	0.283299	3.78788	0.000151938	0.00866854
chr5	7779509	7780306	50.06	0.952766	0.251541	3.78772	0.000152035	0.00866854
chr14	75962291	75962552	35.3295	0.951334	0.251166	3.78768	0.000152062	0.00866854
chr3	129724665	129725974	503.742	0.537298	0.141856	3.78764	0.000152084	0.00866854
chr15	74595757	74596421	325.23	0.794313	0.209747	3.787	0.000152477	0.00868427
chr16	38536469	38537519	85.1886	0.693064	0.183043	3.78634	0.000152883	0.00869734
chr5	104085637	104086368	15.3218	1.44595	0.381991	3.78531	0.000153519	0.00872315
chr7	27354166	27354452	76.2415	0.731409	0.193227	3.78524	0.000153562	0.00872315
chr3	31056093	31057786	453.648	0.444178	0.117345	3.78522	0.000153572	0.00872315
chr10	5260093	5261287	105.866	0.719652	0.190138	3.7849	0.000153768	0.0087289
chr8	80492541	80494589	123.587	0.635449	0.167915	3.78435	0.000154111	0.00874036
chr5	141814661	141815609	25.5438	1.08905	0.287821	3.78376	0.000154477	0.00875776
chr14	45358144	45358747	17.2908	1.26613	0.334779	3.78199	0.000155579	0.00880169
chr18	34079916	34081113	72.5539	0.736842	0.194837	3.78185	0.000155668	0.00880169
chr17	44858302	44858927	27.7183	1.10403	0.291978	3.78122	0.000156063	0.00881813
chr7	114840199	114840751	43.733	0.841473	0.222542	3.78119	0.000156078	0.00881813
chr9	124456446	124457099	57.3535	0.869904	0.230101	3.78053	0.000156495	0.00883288
chr15	96344723	96345564	101.885	0.728011	0.192592	3.78007	0.000156782	0.0088444
chr7	18211009	18211397	82.3618	0.785809	0.207905	3.77965	0.000157046	0.00885596
chr13	94939949	94940428	18.3146	1.15305	0.305111	3.77911	0.000157392	0.00887209
chr8	67157906	67158449	15.6186	1.42281	0.376538	3.77866	0.000157673	0.00887573
chr6	97106696	97107263	68.6715	0.749106	0.198248	3.77862	0.000157697	0.00887573
chr7	75647932	75648772	62.1449	0.86969	0.230173	3.77842	0.000157825	0.00887956
chr6	108340513	108341177	18.3584	1.17991	0.312319	3.7779	0.000158156	0.00889207
chr15	4697530	4698064	16.8158	1.30326	0.344987	3.77772	0.000158271	0.00889207
chr18	50229018	50230604	54.8587	0.786695	0.208252	3.77761	0.000158338	0.00889207
chr3	145942007	145942294	85.9216	0.725542	0.192069	3.7775	0.000158408	0.00889207
chr6	35244660	35245448	41.5631	1.02875	0.272337	3.7775	0.000158408	0.00889207
chr5	4263477	4264180	36.6445	1.05973	0.280551	3.77732	0.000158527	0.00889207
chr9	53673456	53674143	94.3719	0.616141	0.163129	3.77702	0.000158718	0.00889936
chr16	5057888	5058643	52.949	0.78943	0.209032	3.77659	0.000158989	0.00890528
chr2	132516081	132517039	55.2818	0.784236	0.207676	3.77626	0.000159203	0.00890528
chr11	85540551	85542087	84.5913	0.697621	0.184742	3.77619	0.000159244	0.00890528
chr9	81626801	81627257	62.9576	0.841863	0.222946	3.77608	0.000159317	0.00890598
chr13	117897859	117898666	35.6261	1.00384	0.265852	3.77592	0.000159417	0.00890635
chr2	170472896	170473825	54.551	0.984453	0.260722	3.77588	0.000159444	0.00890635
chr4	70451801	70452553	27.8107	1.11023	0.294056	3.77559	0.000159632	0.00891046
chr16	21487976	21489040	33.0986	1.02645	0.271907	3.77499	0.000160016	0.00892819
chr10	34326751	34327194	14.2956	1.37333	0.363874	3.77418	0.000160537	0.00895052
chr12	35697605	35698366	154.226	0.859745	0.227893	3.77259	0.000161562	0.00900093
chr16	87746451	87747248	98.1836	0.71694	0.190092	3.77154	0.000162243	0.00902774
chr11	42999024	42999850	58.1234	0.795231	0.210903	3.77061	0.00016285	0.00905222
chr17	53588001	53588453	22.2143	1.32109	0.350391	3.77033	0.000163032	0.00905556
chrX	78769104	78770030	31.5345	1.49053	0.395356	3.77009	0.000163188	0.0090608
chr9	73028565	73029143	21.9722	1.22881	0.326027	3.76905	0.000163867	0.00907469
chr14	54650930	54651581	103.607	0.627067	0.166389	3.76868	0.000164115	0.00908314
chr9	78552828	78553421	40.481	0.932816	0.247521	3.76864	0.000164142	0.00908314
chr1	23269278	23269755	39.4079	0.99641	0.264431	3.76812	0.000164479	0.0090875
chr1	35682420	35683049	32.4036	1.03956	0.275887	3.76808	0.000164511	0.0090875
chr15	44832621	44833328	56.0469	0.912785	0.242243	3.76806	0.000164521	0.0090875
chr12	10536874	10537597	41.1399	1.01238	0.268729	3.76729	0.000165032	0.00910514
chr17	6054864	6055559	43.458	0.843456	0.223909	3.76697	0.000165243	0.00910674
chr14	78668290	78668784	61.6333	0.754573	0.200318	3.76687	0.000165307	0.00910674
chr8	79734209	79734964	50.4332	0.828136	0.219879	3.76632	0.000165671	0.00912003
chrX	136761122	136761967	59.4489	0.834709	0.221661	3.7657	0.00016608	0.0091337
chr8	67147322	67147753	17.6213	1.20516	0.320042	3.76563	0.000166127	0.0091337
chr6	148248438	148248923	28.0855	1.20628	0.320361	3.76537	0.0001663	0.00913431
chr6	37045924	37046701	55.928	0.838888	0.222857	3.76425	0.000167051	0.00916536
chr4	84876265	84876749	37.8784	0.937654	0.249103	3.76411	0.000167141	0.00916686
chr19	9017044	9017672	42.484	1.06048	0.28178	3.76351	0.000167547	0.0091802
chr9	86803198	86804021	95.2413	0.772086	0.205204	3.76253	0.0001682	0.00920206
chr5	86410699	86411130	17.8205	1.30054	0.345725	3.76179	0.000168702	0.00922173
chr7	89997860	89999049	110.56	0.622547	0.165501	3.7616	0.00016883	0.00922195
chr13	18809882	18810705	60.965	0.896389	0.238326	3.7612	0.000169103	0.00922777
chr9	96284994	96285253	20.2444	1.18872	0.316058	3.76109	0.000169176	0.00922777
chr13	104938973	104940357	51.4376	1.06088	0.282069	3.76107	0.000169186	0.00922777
chr9	75239012	75239874	28.7728	1.01913	0.271039	3.76009	0.000169853	0.00926071
chr10	126918912	126919624	134.018	0.549835	0.146244	3.7597	0.000170117	0.00926631
chr7	109892447	109893067	51.3564	0.806321	0.21447	3.7596	0.000170182	0.00926631
chr2	125189120	125189806	42.1903	0.899206	0.239178	3.75957	0.000170205	0.00926631
chr6	57582446	57582868	50.8342	0.970647	0.258216	3.75905	0.000170561	0.0092816
chr11	56116613	56117275	25.9442	1.14308	0.30413	3.75852	0.000170923	0.00928834
chr6	101122964	101123947	27.7495	1.26319	0.33609	3.75849	0.000170944	0.00928834
chr7	3600927	3601725	84.602	0.676657	0.180042	3.75833	0.000171053	0.00928834
chr3	116794853	116795524	17.6013	1.35168	0.359682	3.75798	0.000171292	0.00929473
chr2	4596173	4596671	33.229	1.07571	0.286287	3.75744	0.000171663	0.00930459
chr4	83409756	83410273	53.0219	0.813481	0.216517	3.75713	0.000171875	0.00931268
chr9	50767554	50768977	520.446	0.544508	0.144969	3.75603	0.000172631	0.00933659
chr9	86805007	86805440	99.5801	0.896705	0.238799	3.75507	0.000173294	0.00936902
chr13	54227808	54228423	47.8292	0.797628	0.212457	3.7543	0.000173829	0.00939449
chr1	164184139	164185087	55.644	0.899992	0.239729	3.7542	0.000173896	0.00939469
chr6	14503992	14504557	24.9985	1.16618	0.310642	3.75409	0.000173975	0.00939554
chr15	42608959	42609909	32.6161	1.12855	0.300692	3.75317	0.000174612	0.0094147
chr6	34965722	34966700	66.1481	0.742181	0.197757	3.75299	0.000174739	0.0094147
chr16	88042252	88043030	14.9821	1.49203	0.397561	3.75297	0.000174751	0.0094147
chr1	162313444	162314340	56.2203	0.778911	0.207648	3.75111	0.000176052	0.0094766
chr6	129333682	129334312	47.1026	0.871501	0.232337	3.75101	0.000176121	0.0094769
chr11	20067525	20067839	18.9026	1.19068	0.317476	3.75045	0.000176516	0.00949465
chr9	52287124	52288036	38.3856	0.87717	0.233917	3.74992	0.000176893	0.00951149
chr2	179648903	179649283	32.7001	1.0294	0.274571	3.74911	0.000177466	0.00952844
chr1	118270086	118271038	34.2108	1.09141	0.291235	3.74752	0.000178595	0.00957865
chr16	87722861	87723310	144.719	0.586086	0.156405	3.74722	0.000178803	0.00958236
chr8	57532292	57532565	26.3304	1.00522	0.268272	3.74701	0.000178955	0.00958236
chr18	24675176	24675959	83.215	0.678447	0.181065	3.74699	0.000178972	0.00958236
chr3	90737257	90738331	113.156	0.66771	0.178223	3.74649	0.000179325	0.00959411
chr7	14072669	14073434	47.538	1.02914	0.274702	3.74638	0.000179401	0.00959411
chr3	121206094	121206869	150.543	0.605177	0.161572	3.74556	0.000179993	0.0096223
chr3	105165145	105166541	47.4023	0.805355	0.215065	3.74471	0.0001806	0.00964775
chr8	35468851	35469461	51.4302	0.779284	0.208115	3.74448	0.000180767	0.0096532
chr16	78198661	78199261	67.2811	0.802226	0.214267	3.74404	0.000181082	0.00966652
chr18	3280494	3281550	631.925	0.563189	0.150471	3.74283	0.000181957	0.00970977
chr11	44511980	44512819	49.0038	0.858975	0.229514	3.74258	0.000182141	0.00971255
chr1	21101061	21101594	83.137	0.736142	0.196719	3.7421	0.000182487	0.00972754
chr4	14960610	14961379	25.068	1.10798	0.296132	3.7415	0.000182927	0.00974549
chr8	111835472	111836058	19.9365	1.24272	0.332204	3.74084	0.000183405	0.0097584
chr3	142294748	142295698	94.9833	0.770781	0.206053	3.74069	0.000183514	0.0097584
chr2	150674751	150675476	67.953	0.779408	0.20836	3.74067	0.000183528	0.0097584
chr16	50672799	50674174	49.4162	0.992623	0.265367	3.74057	0.000183604	0.00975896
chr8	84697791	84698020	16.2859	1.31078	0.350449	3.74029	0.000183812	0.00976585
chr2	135759555	135759985	15.5256	1.37532	0.367718	3.74016	0.000183905	0.00976585
chr16	4756514	4757659	60.4618	0.83971	0.224514	3.74012	0.000183931	0.00976585
chr10	37014087	37014731	69.0332	0.870737	0.232817	3.74001	0.00018401	0.00976651
chr6	38687018	38687759	31.4964	0.960688	0.256925	3.73917	0.000184627	0.00978524
chr12	30596872	30597360	62.1404	0.729113	0.195017	3.73871	0.000184963	0.00979254
chr7	120823171	120823635	53.637	0.760231	0.203364	3.73827	0.000185287	0.00980285
chr9	15317153	15318621	43.3895	0.975792	0.261048	3.73797	0.000185509	0.00980739
chr1	64709791	64710383	26.3365	1.01198	0.270748	3.73771	0.000185702	0.00981206
chr4	52999410	53000501	119.451	0.786563	0.210469	3.73719	0.000186089	0.00982755
chr9	90408639	90409261	21.9713	1.07025	0.28641	3.73679	0.000186386	0.00983621
chr15	44157608	44158148	57.101	0.879687	0.235481	3.7357	0.000187197	0.00986844
chr9	94738668	94739316	36.2033	0.904207	0.242079	3.73517	0.00018759	0.00987865
chr7	56042215	56043011	86.4976	0.643379	0.172257	3.73499	0.000187725	0.00988222
chr4	11161193	11161997	86.4582	0.7259	0.19436	3.73482	0.000187848	0.0098852
chr13	33079349	33079946	41.9719	0.852419	0.228289	3.73395	0.000188498	0.0099053
chr15	102298855	102299188	13.6651	1.81666	0.486714	3.7325	0.000189587	0.00994606
chrX	136624808	136625399	32.2801	1.18562	0.317655	3.73242	0.000189647	0.00994606
chr2	84478923	84479424	50.1104	0.892494	0.239141	3.73209	0.000189901	0.00994873
chr18	4236109	4236754	40.199	0.901478	0.241549	3.73207	0.00018991	0.00994873
chr9	25655948	25656561	26.0314	1.11247	0.298085	3.73205	0.000189929	0.00994873
chr11	70776786	70778826	196.384	0.589759	0.158038	3.73176	0.000190146	0.00995655
chr4	83303441	83303903	114.427	0.61339	0.164515	3.72848	0.00019264	0.0100587
chr6	120348854	120349780	37.1058	1.10683	0.296883	3.72816	0.000192885	0.0100645
chr9	41207208	41208299	315.753	0.566441	0.152047	3.72543	0.00019498	0.0101558
chr17	59359341	59360155	26.6876	1.40467	0.377082	3.72512	0.000195226	0.0101651
chr12	74320386	74320817	40.2724	0.838202	0.225021	3.72498	0.000195327	0.0101668
chr18	6464947	6466006	53.9752	0.812876	0.218257	3.7244	0.000195778	0.0101866
chr6	24490232	24490878	14.7904	1.52878	0.410507	3.72414	0.000195983	0.0101937
chr19	61265321	61265944	73.5985	0.660812	0.177448	3.72397	0.000196116	0.0101971
chr13	106691351	106692186	20.1347	1.25877	0.338125	3.72279	0.00019703	0.0102302
chr3	152095076	152095375	17.8366	1.20998	0.325089	3.72199	0.000197659	0.0102485
chr1	65009414	65010818	174.269	0.551228	0.148123	3.72142	0.000198106	0.0102609
chr5	58825925	58826303	24.8013	1.12468	0.302308	3.72031	0.000198979	0.0102889
chr5	3223173	3224626	104.716	0.683243	0.183654	3.72026	0.000199015	0.0102889
chr11	44453151	44454061	47.797	0.891119	0.239584	3.71945	0.00019966	0.0103106
chrX	137328598	137329368	25.1697	1.13193	0.304332	3.71941	0.000199692	0.0103106
chr4	123898778	123899186	18.2558	1.28408	0.345278	3.71899	0.000200024	0.0103205
chr5	43634534	43635181	45.2212	0.916501	0.246444	3.7189	0.000200093	0.0103205
chr11	46015944	46016719	36.7751	0.9263	0.249086	3.7188	0.000200172	0.010321
chr19	9010844	9011291	27.2997	1.18184	0.317816	3.71863	0.000200307	0.0103243
chr5	75349147	75349916	17.972	1.20631	0.324475	3.71774	0.000201016	0.0103429
chr19	22656466	22657562	40.0686	0.822551	0.221256	3.71764	0.000201095	0.0103433
chr13	54231383	54232461	104.554	0.652287	0.175513	3.71646	0.000202036	0.0103747
chr7	3671798	3672127	16.5251	1.26295	0.339835	3.71635	0.000202124	0.0103747
chr18	43849162	43849972	128.805	0.679652	0.182894	3.71609	0.000202329	0.0103816
chr3	51510742	51511586	80.9511	0.730394	0.196584	3.71542	0.000202863	0.0104018
chr11	23271720	23272551	41.4554	0.863131	0.232329	3.71513	0.000203099	0.0104067
chr14	16219078	16219511	20.5978	1.31679	0.354549	3.71398	0.000204024	0.0104396
chr1	168213908	168215463	185.33	0.494232	0.133073	3.71398	0.000204024	0.0104396
chr4	19951869	19952443	29.6433	1.12843	0.303861	3.71364	0.000204302	0.0104503
chr7	100520684	100521187	33.2816	1.07124	0.288483	3.71336	0.000204528	0.0104514
chr7	90395721	90396770	51.3084	0.933823	0.251491	3.71314	0.0002047	0.0104548
chr5	96333588	96334379	28.2537	1.10366	0.297288	3.71243	0.000205277	0.0104784
chr15	4503256	4504339	66.6678	0.750748	0.20224	3.71216	0.000205494	0.0104787
chr12	85341201	85341535	38.3011	1.01303	0.272924	3.71175	0.000205834	0.0104888
chr14	62488179	62488934	66.936	1.00608	0.271082	3.71137	0.000206143	0.0105009
chr3	121535852	121536131	22.5199	1.07227	0.28894	3.71105	0.0002064	0.0105097
chr2	75883560	75884145	30.115	0.977145	0.263314	3.71095	0.000206479	0.0105097
chr3	62170462	62171035	47.6117	0.92281	0.248753	3.70974	0.000207469	0.0105394
chr13	36026980	36028252	76.0841	0.725514	0.195584	3.70947	0.000207693	0.0105436
chr16	22310563	22311020	42.1933	0.810009	0.218392	3.70897	0.000208107	0.0105503
chr7	92866381	92867065	48.2699	0.815245	0.219804	3.70896	0.00020811	0.0105503
chr2	68348881	68350584	157.467	0.581261	0.156722	3.70887	0.000208185	0.0105503
chr17	37203541	37204249	106.471	0.675248	0.182067	3.70878	0.000208259	0.0105503
chr17	87248849	87249663	67.3637	0.789465	0.212934	3.70756	0.00020927	0.0105837
chr7	91442372	91443218	36.4621	0.993647	0.268019	3.70738	0.000209417	0.0105854
chr10	67809651	67810433	13.2795	1.35799	0.366316	3.70717	0.000209589	0.0105854
chr6	125154626	125155067	32.6965	0.988517	0.266677	3.70679	0.000209901	0.0105975
chr16	44131838	44132830	358.457	0.511025	0.137876	3.70641	0.000210221	0.0106064
chr10	13087228	13087544	39.1321	0.931456	0.251403	3.70503	0.000211366	0.0106497
chr3	92715040	92715524	38.159	0.88033	0.237622	3.70474	0.000211604	0.0106514
chr9	53254234	53255089	55.4483	0.81479	0.219936	3.70467	0.00021167	0.0106514
chr15	52506882	52507418	30.5684	1.07776	0.290922	3.70464	0.000211688	0.0106514
chr9	3403238	3404803	439.955	0.560802	0.151395	3.70423	0.000212031	0.0106614
chr16	9886105	9886906	15.0636	1.43838	0.388344	3.70389	0.000212321	0.0106724
chr5	141432457	141432919	21.4326	1.25833	0.339755	3.70363	0.000212537	0.0106796
chr13	23516845	23517336	71.9906	0.805218	0.217441	3.70316	0.000212933	0.0106923
chr3	142710470	142711121	53.6959	0.874079	0.236049	3.70296	0.000213102	0.0106972
chr4	88543738	88544235	62.3587	0.771109	0.208249	3.70282	0.00021322	0.0106979
chr2	147738155	147738941	33.9505	0.987886	0.266801	3.70271	0.000213312	0.0106979
chr3	144242065	144242737	55.3237	0.764387	0.20646	3.70234	0.00021362	0.010705
chr19	22337356	22337914	29.0724	1.04999	0.283665	3.70153	0.000214307	0.0107285
chr11	74821564	74821817	31.7597	0.986012	0.266511	3.6997	0.000215853	0.010795
chr1	83181461	83181742	19.1888	1.24835	0.337472	3.69912	0.000216346	0.0108124
chr3	122939293	122939621	15.8966	1.38079	0.373348	3.69839	0.000216973	0.0108291
chr1	159510290	159511357	79.0939	0.775652	0.20976	3.6978	0.000217473	0.0108467
chr18	53992981	53993366	17.8088	1.51832	0.410632	3.69752	0.000217712	0.0108549
chr14	73270534	73271349	49.8896	1.05573	0.285553	3.69715	0.000218035	0.0108616
chr1	107402125	107402587	68.8097	0.721863	0.195251	3.69711	0.000218066	0.0108616
chr4	62454520	62455513	105.44	0.63647	0.172159	3.69699	0.000218174	0.0108634
chr6	65569764	65570237	41.5967	1.01884	0.275661	3.69598	0.000219036	0.0108916
chr1	104986103	104986589	33.6035	0.947047	0.256246	3.69585	0.00021915	0.0108936
chr2	126769328	126770281	140.725	0.553886	0.149888	3.69533	0.000219605	0.010909
chr5	98344661	98344896	14.7536	1.40791	0.381039	3.69493	0.00021995	0.0109188
chr6	29925208	29925828	16.3515	1.43445	0.38831	3.69409	0.00022068	0.0109502
chr12	105966885	105967170	24.3569	1.17401	0.317828	3.69384	0.000220889	0.0109544
chr14	49313307	49313887	29.714	1.16373	0.315062	3.69366	0.000221053	0.0109588
chr4	19772677	19773490	21.1101	1.10128	0.298241	3.69259	0.000221981	0.0109938
chr8	57743378	57744071	77.9827	0.69714	0.188802	3.69243	0.00022212	0.0109938
chr11	86739005	86739442	12.9571	1.46939	0.398017	3.69178	0.000222691	0.0110104
chr15	100508734	100509144	20.9721	1.50091	0.406595	3.69142	0.00022301	0.0110152
chr2	113406478	113407249	26.6543	1.14459	0.310103	3.691	0.000223376	0.0110297
chr19	40722280	40722988	25.3469	1.09107	0.29573	3.68941	0.000224779	0.0110543
chr16	91505082	91505905	19.469	1.19279	0.323346	3.68888	0.00022524	0.0110664
chr10	85183474	85184113	196.212	0.620444	0.168215	3.68841	0.00022566	0.0110833
chr1	121399548	121400585	90.4206	0.687158	0.18636	3.68726	0.000226679	0.0111169
chr18	69898536	69900047	73.8936	0.696416	0.188886	3.68697	0.000226938	0.0111193
chr14	34273269	34273754	15.7698	1.43286	0.38866	3.68666	0.000227219	0.0111193
chr9	92147592	92148043	30.3129	1.00705	0.273185	3.68633	0.000227507	0.0111297
chr18	34360416	34360729	32.8529	0.940516	0.255148	3.68617	0.000227657	0.0111309
chr17	36900761	36901575	28.4068	0.943583	0.255982	3.68614	0.000227682	0.0111309
chr16	56884906	56885243	18.1072	1.27138	0.344944	3.68575	0.000228027	0.0111415
chr4	44200040	44200282	21.4012	1.16047	0.314864	3.68563	0.000228138	0.0111422
chr1	171825326	171826050	15.8345	1.36326	0.3699	3.68549	0.000228264	0.0111447
chr16	18732995	18734125	244.525	0.613655	0.166515	3.68529	0.000228439	0.0111495
chr1	105680506	105681070	56.6865	0.775526	0.210457	3.68496	0.000228738	0.0111605
chr11	6261442	6262362	63.1626	0.803072	0.21797	3.68433	0.000229308	0.011176
chr16	38239548	38240390	37.8608	0.854795	0.232012	3.68427	0.000229359	0.011176
chr7	116336209	116336492	31.7926	1.05951	0.287626	3.68364	0.000229923	0.011196
chr5	5646244	5646473	48.5146	0.948652	0.257542	3.68348	0.000230072	0.011196
chr17	72889938	72890734	42.7383	0.848189	0.230276	3.68336	0.000230176	0.0111974
chr8	64265402	64266120	20.5894	1.25423	0.340554	3.6829	0.000230592	0.0112097
chr10	120270844	120271352	19.0306	1.30031	0.353066	3.6829	0.000230593	0.0112097
chr3	144467546	144467976	35.9781	0.913458	0.248031	3.68283	0.000230655	0.0112097
chr13	109907517	109907966	68.8807	0.695503	0.188881	3.68223	0.0002312	0.0112251
chr2	144287159	144287510	27.5672	1.04919	0.284949	3.68201	0.0002314	0.0112311
chr17	37246435	37247238	74.5235	1.07717	0.292565	3.68183	0.000231569	0.011232
chr3	135862774	135863475	41.9172	0.845385	0.229644	3.68129	0.000232061	0.0112448
chr3	27338385	27338979	32.4284	1.00883	0.274056	3.68109	0.000232238	0.0112486
chr5	100663689	100664549	55.3402	0.758921	0.206171	3.68103	0.000232291	0.0112486
chr11	52314095	52315235	74.0809	0.705885	0.191775	3.6808	0.000232502	0.011249
chr4	94900658	94901277	19.9905	1.2862	0.349438	3.68077	0.000232527	0.011249
chr8	41043583	41043859	68.4439	0.729716	0.198289	3.68007	0.000233172	0.0112728
chr6	43296865	43297812	111.764	0.748069	0.203286	3.67989	0.000233333	0.0112738
chr5	109551398	109551982	33.0207	1.33999	0.364158	3.6797	0.000233512	0.0112782
chr6	23838130	23839947	196.024	0.754036	0.204942	3.67926	0.000233911	0.0112893
chr16	42911637	42912268	91.1594	0.7181	0.195188	3.67902	0.000234136	0.0112901
chr19	25575373	25576096	41.1281	0.93049	0.252943	3.67866	0.000234463	0.0112988
chr1	70127936	70128481	22.6755	1.11549	0.303234	3.67865	0.000234472	0.0112988
chr10	68356876	68357417	75.0116	0.754816	0.205202	3.6784	0.000234701	0.0113061
chr11	48874491	48874811	76.13	0.653504	0.177697	3.67764	0.000235404	0.0113216
chr2	170580276	170580928	19.0821	1.19953	0.326216	3.67711	0.000235891	0.0113372
chr1	6262285	6262889	23.6188	1.20437	0.327598	3.67635	0.000236591	0.0113602
chr17	50987817	50988269	13.0931	1.65402	0.449937	3.67611	0.000236818	0.0113613
chr2	170873440	170873713	33.496	0.894691	0.243382	3.67608	0.000236848	0.0113613
chr5	75363405	75364234	51.5429	0.822346	0.223767	3.675	0.000237849	0.0113911
chr14	31954727	31955426	42.8792	0.935071	0.254452	3.67484	0.000237994	0.0113936
chr18	53356536	53357182	18.9859	1.1581	0.315166	3.67456	0.000238259	0.0113996
chr9	18277351	18277836	35.3037	1.09134	0.297036	3.67408	0.000238709	0.0114114
chr9	13319852	13320293	22.971	1.14625	0.312122	3.67244	0.000240249	0.0114669
chr14	10306064	10306967	78.65	0.766491	0.208822	3.67055	0.000242029	0.0115279
chr5	52309609	52310247	21.3246	1.13764	0.310017	3.66961	0.000242923	0.0115482
chr16	75675773	75676378	35.9449	0.906017	0.24697	3.66853	0.000243947	0.0115857
chr6	58771917	58772516	25.0539	1.05906	0.288707	3.66831	0.000244163	0.0115885
chr9	25117820	25118428	35.7285	0.888495	0.242218	3.66817	0.000244296	0.0115911
chr1	24248882	24249659	32.6435	0.963305	0.262665	3.66743	0.000245	0.0116096
chr7	14225467	14226274	24.6119	1.25699	0.342766	3.6672	0.000245225	0.0116149
chr1	173349800	173350332	31.1783	1.09892	0.299672	3.66708	0.000245338	0.0116149
chr5	50006964	50007816	34.5642	1.12898	0.307876	3.66698	0.000245434	0.0116149
chr4	12538631	12539066	13.7194	1.48718	0.4056	3.66661	0.000245787	0.0116246
chr7	133278700	133280146	90.4001	0.723273	0.197274	3.66634	0.000246042	0.0116267
chr3	123353021	123353793	20.1051	1.13509	0.309623	3.66605	0.00024633	0.011628
chr6	37054297	37054978	48.0772	0.757019	0.2065	3.66595	0.000246418	0.0116285
chr19	31107042	31108044	18.4497	1.3448	0.366926	3.66505	0.000247294	0.0116516
chr2	104034705	104035383	50.7219	0.815449	0.222501	3.66493	0.000247405	0.0116516
chr13	69550013	69550324	24.3403	1.0729	0.292759	3.66479	0.000247538	0.0116516
chr8	81478573	81479217	28.4747	1.00516	0.274308	3.66434	0.000247974	0.0116637
chr1	182535808	182536047	16.4814	1.20248	0.328156	3.66434	0.000247976	0.0116637
chr15	92265360	92265885	32.1022	1.08015	0.294777	3.66428	0.000248032	0.0116637
chr13	49298168	49299625	65.2336	0.742658	0.2027	3.66384	0.000248463	0.0116766
chr8	45796154	45796788	45.0193	0.846752	0.231129	3.66355	0.000248747	0.0116852
chr15	73642517	73642864	40.6251	0.844007	0.230393	3.66333	0.000248958	0.0116873
chr8	33990182	33990522	29.8864	1.09073	0.297754	3.66318	0.000249108	0.0116873
chr17	65864597	65865337	51.5059	0.840166	0.229373	3.66288	0.000249399	0.0116873
chr2	135944593	135945526	47.5475	0.899228	0.245505	3.66277	0.000249506	0.0116873
chr15	44836286	44836789	26.9139	1.01724	0.277748	3.66246	0.0002498	0.0116949
chr11	40763433	40763858	57.0458	0.797951	0.217882	3.66231	0.000249953	0.0116984
chr2	110663388	110663841	30.7599	0.97772	0.266997	3.66192	0.000250335	0.0117125
chr3	36530267	36531814	178.65	0.658594	0.179854	3.66183	0.000250419	0.0117128
chr10	111213692	111215470	113.937	0.733975	0.200459	3.66147	0.000250768	0.0117185
chr2	105523146	105524451	223.529	0.587857	0.160552	3.66146	0.000250779	0.0117185
chr18	69570861	69571518	47.0425	0.885402	0.24184	3.66111	0.000251123	0.0117282
chr12	91588855	91590749	707.521	0.616765	0.168503	3.66026	0.000251956	0.0117586
chr6	146994277	146994659	18.6742	1.1915	0.32557	3.65973	0.000252486	0.0117797
chr12	69211118	69211526	18.9326	1.11615	0.305014	3.65936	0.00025285	0.0117855
chr10	40052979	40053804	46.1998	0.778063	0.212636	3.65912	0.000253079	0.0117904
chr14	57679748	57680518	51.815	0.827393	0.226138	3.65881	0.000253393	0.0117971
chr1	6729172	6730266	48.9161	0.870713	0.237987	3.65865	0.000253546	0.0117994
chr1	170900860	170902239	77.686	0.734227	0.200756	3.65731	0.000254875	0.0118397
chr13	6280074	6281345	36.527	0.943367	0.257941	3.65729	0.000254893	0.0118397
chr12	72461177	72462550	54.7376	0.784615	0.214548	3.65706	0.000255129	0.0118433
chr16	44361909	44362842	39.2918	0.93936	0.256885	3.65673	0.000255448	0.0118544
chr18	43784091	43785580	73.9594	0.732593	0.200406	3.65554	0.000256639	0.0118801
chr8	39123241	39124263	87.5653	0.777397	0.212674	3.65534	0.000256837	0.0118816
chr17	12416140	12416867	29.2373	0.978241	0.267708	3.65413	0.000258057	0.0119242
chr7	61790039	61790920	29.1458	1.57015	0.429714	3.65394	0.000258251	0.0119269
chr10	109861175	109861797	23.2088	1.20021	0.328551	3.65306	0.000259138	0.0119464
chr1	169670531	169671117	24.8787	1.0789	0.29536	3.65283	0.000259368	0.0119464
chr3	90472265	90472705	90.8517	0.628304	0.172023	3.65244	0.000259762	0.0119534
chr16	36598055	36598839	36.4324	0.903105	0.247324	3.6515	0.000260708	0.0119895
chr1	138327290	138328844	123.368	0.707602	0.193791	3.65136	0.000260851	0.0119923
chr1	45816915	45817370	42.65	0.931643	0.255163	3.65117	0.000261051	0.0119978
chr9	7216153	7217063	41.5281	0.872973	0.239136	3.65053	0.000261696	0.0120163
chr3	97585186	97586184	53.6637	0.753056	0.206292	3.65043	0.000261803	0.0120174
chr18	6944107	6945079	76.9877	0.9004	0.246704	3.64971	0.000262536	0.0120325
chr6	120894618	120895448	76.0953	1.05222	0.28832	3.64948	0.000262773	0.0120359
chr2	10101071	10101821	44.1706	0.813991	0.223057	3.64924	0.000263013	0.012042
chr9	95852771	95853288	66.6774	0.733474	0.201015	3.64886	0.000263407	0.0120526
chr8	28815167	28815687	15.9154	1.3401	0.367405	3.64747	0.000264836	0.0121116
chr13	95032465	95032921	28.6548	0.967802	0.265364	3.64708	0.000265239	0.0121193
chr2	11331377	11332382	103.928	0.599357	0.164339	3.64707	0.00026525	0.0121193
chr10	108601101	108602444	74.7708	0.816955	0.224059	3.64616	0.000266189	0.0121398
chr1	158871270	158871776	17.7035	1.34833	0.36984	3.64572	0.000266644	0.0121428
chr6	8274315	8275436	117.36	0.723944	0.198574	3.64572	0.000266646	0.0121428
chr6	122772535	122773246	60.0292	0.784684	0.21524	3.64562	0.000266749	0.0121428
chr3	92076544	92076812	45.0922	0.913336	0.250564	3.64512	0.000267265	0.0121626
chr10	78092546	78093066	143.314	0.674755	0.185149	3.64439	0.000268023	0.0121821
chr1	62933719	62934892	110.509	0.601084	0.164987	3.64322	0.000269245	0.0122228
chr8	33768439	33768764	25.2141	1.00926	0.277024	3.64322	0.000269248	0.0122228
chr18	58614689	58615595	70.2901	0.68629	0.188512	3.64057	0.00027204	0.0123205
chr11	34228911	34229453	40.7483	0.873213	0.239862	3.64049	0.000272121	0.0123205
chr8	24524990	24525592	45.4711	0.857184	0.23546	3.64046	0.000272149	0.0123205
chr13	110756863	110757769	55.8814	0.857459	0.235577	3.63983	0.000272821	0.0123395
chr4	97564350	97565320	80.0955	0.618965	0.17006	3.63969	0.000272966	0.0123395
chr6	58832570	58833052	90.8226	0.882385	0.242435	3.63967	0.000272984	0.0123395
chr2	52220023	52220453	34.8591	1.09646	0.301323	3.63881	0.000273898	0.0123657
chr15	44331404	44332378	42.0633	0.865516	0.237909	3.63801	0.000274754	0.0124005
chr12	103129423	103130090	29.6555	1.03581	0.284762	3.63745	0.000275351	0.0124141
chr1	20450035	20450617	50.9286	0.864918	0.237784	3.63742	0.000275386	0.0124141
chr1	170960518	170961034	32.789	0.98364	0.270447	3.63709	0.000275737	0.0124243
chr17	43264886	43266245	138.879	0.650057	0.17875	3.63669	0.000276162	0.0124303
chr3	39370927	39371746	17.3359	1.35705	0.37316	3.63664	0.000276212	0.0124303
chr17	71538177	71539040	95.4349	0.661763	0.181977	3.63653	0.000276336	0.0124303
chr10	7333158	7333990	55.1339	0.799912	0.219998	3.63599	0.000276911	0.0124485
chr9	35155874	35156901	71.7408	0.768608	0.211398	3.63583	0.000277091	0.0124491
chr18	84540540	84541461	134.243	0.569575	0.156685	3.63517	0.000277802	0.0124697
chr18	61067896	61068729	51.756	0.772055	0.212404	3.63484	0.000278151	0.0124816
chr13	3658995	3659987	27.6471	1.04429	0.287337	3.63437	0.000278657	0.0124967
chr12	3234870	3236387	718.904	0.509013	0.140062	3.63418	0.000278863	0.0125018
chr8	33184489	33185245	26.786	1.02585	0.282289	3.63403	0.000279025	0.0125018
chr9	28261035	28262037	65.1547	0.735508	0.202407	3.63382	0.000279261	0.0125086
chr19	12010957	12012666	557.139	0.530795	0.146088	3.63338	0.000279733	0.0125191
chr15	12578328	12578545	28.092	1.03771	0.285609	3.63333	0.000279783	0.0125191
chr15	44035959	44036229	12.9884	1.59699	0.439539	3.63332	0.000279793	0.0125191
chr7	78548443	78550046	214.063	0.631552	0.173824	3.63329	0.000279832	0.0125191
chr3	92153243	92153655	40.9745	0.965508	0.265748	3.63317	0.000279961	0.0125198
chr15	100312382	100313113	14.7053	1.35823	0.373847	3.63312	0.000280019	0.0125198
chr13	65175724	65176947	40.497	0.871964	0.240017	3.63292	0.000280233	0.0125257
chr13	108085935	108086473	13.6095	1.37156	0.377564	3.63266	0.000280518	0.012527
chr9	5300109	5300537	47.2263	1.14769	0.31603	3.63159	0.000281676	0.012556
chr18	46564567	46565213	27.24	0.946746	0.260722	3.63126	0.000282045	0.0125649
chr15	8450960	8451438	74.3429	0.705059	0.194198	3.63063	0.000282734	0.0125918
chr1	24134750	24135196	53.0052	0.772772	0.212869	3.63026	0.000283132	0.0126058
chr1	159297962	159298650	38.3259	0.982857	0.270753	3.63009	0.000283327	0.0126063
chr10	88426043	88426897	79.4563	0.690058	0.190098	3.63002	0.0002834	0.0126063
chr1	175622810	175623065	40.2752	0.993348	0.273687	3.62951	0.000283964	0.0126276
chr18	83078948	83079392	32.2609	0.939378	0.258834	3.62927	0.000284219	0.0126306
chr2	110564418	110565540	76.4942	0.779869	0.214947	3.62819	0.000285418	0.0126619
chr3	102249216	102249920	33.9998	1.00384	0.276681	3.62814	0.000285465	0.0126619
chr18	3495348	3495937	42.4154	1.04397	0.287748	3.62806	0.00028556	0.0126619
chr10	111014529	111014806	24.1562	1.32878	0.366253	3.62803	0.00028559	0.0126619
chr13	104284976	104285679	89.8561	0.741912	0.204501	3.62791	0.000285719	0.0126638
chr13	17837574	17838846	70.5652	0.731604	0.201673	3.62768	0.000285984	0.012666
chr7	122079753	122080685	28.9586	0.989169	0.272675	3.62765	0.000286014	0.012666
chr18	33806793	33807375	74.1498	0.679065	0.187213	3.62723	0.000286476	0.0126822
chr6	47244021	47244915	38.7738	0.920098	0.253671	3.62714	0.000286582	0.0126831
chr3	132701299	132701759	22.5315	1.18864	0.327731	3.62686	0.000286884	0.0126889
chr4	19599834	19600851	150.033	0.821796	0.226616	3.62639	0.000287415	0.0127083
chr1	138911800	138912742	280.997	0.656132	0.180942	3.62621	0.000287614	0.0127098
chr7	89907823	89908453	69.2229	0.713055	0.196648	3.62605	0.000287793	0.0127128
chr9	90446751	90447436	39.233	0.898958	0.247921	3.62599	0.000287854	0.0127128
chr14	52295431	52296361	52.05	0.841319	0.232051	3.62557	0.000288325	0.0127258
chr7	127834178	127834473	18.2811	1.21957	0.336448	3.62484	0.000289141	0.0127414
chr12	39621160	39621961	58.9479	0.704339	0.194315	3.62472	0.000289277	0.0127414
chr5	38090926	38091668	42.3674	0.85664	0.236347	3.6245	0.000289523	0.0127485
chr7	75827432	75828435	74.0535	0.652443	0.180018	3.62432	0.000289727	0.0127502
chr7	61477986	61478452	23.1012	1.07163	0.295685	3.62423	0.000289821	0.0127502
chr16	50841666	50842207	124.527	0.581507	0.160473	3.6237	0.000290415	0.0127703
chr17	88558089	88559055	129.568	0.554466	0.15303	3.62324	0.000290936	0.0127859
chr14	27413851	27414446	27.4251	1.08851	0.300454	3.6229	0.000291317	0.0127932
chr1	150497720	150498109	26.9468	1.14858	0.317088	3.62228	0.000292015	0.0128201
chr19	20764286	20764717	19.9206	1.14391	0.315831	3.62191	0.000292438	0.0128252
chr8	13461563	13462460	33.3518	0.905004	0.249884	3.6217	0.000292679	0.0128302
chr8	62645359	62646137	61.6512	1.07754	0.297589	3.62089	0.000293588	0.0128586
chr17	73507351	73508366	50.2426	0.787116	0.217391	3.62073	0.000293768	0.0128605
chr7	92884842	92885983	109.007	0.732131	0.20222	3.62046	0.00029408	0.0128667
chr4	137952769	137953159	29.7726	1.13775	0.31431	3.61984	0.000294786	0.0128837
chr13	9846653	9847462	55.117	0.748944	0.206905	3.61976	0.000294878	0.0128837
chr6	47901723	47902235	36.5941	0.971899	0.268502	3.6197	0.000294943	0.0128837
chr8	22928465	22929047	30.3855	0.994845	0.27489	3.61907	0.000295661	0.0128927
chr2	133113421	133114116	17.8539	1.28888	0.356136	3.61906	0.000295671	0.0128927
chr10	108660353	108661072	18.9894	1.24365	0.34365	3.61894	0.00029581	0.0128929
chr1	167369790	167370418	140.773	0.62286	0.172114	3.61889	0.000295872	0.0128929
chr1	36140808	36141939	53.1286	0.911777	0.251964	3.61868	0.000296114	0.0128962
chr17	63467785	63468234	43.4364	0.791679	0.218804	3.61821	0.000296646	0.0129086
chr1	177684986	177685396	21.8878	1.12331	0.310529	3.61739	0.000297592	0.0129306
chr9	110040212	110040782	22.5624	1.12668	0.311469	3.6173	0.000297692	0.0129306
chr15	41973283	41973749	58.4252	0.859068	0.237493	3.61724	0.000297764	0.0129306
chr1	156741612	156742728	47.283	0.782452	0.216378	3.61613	0.000299039	0.0129667
chr15	44229251	44229811	18.7805	1.77855	0.491849	3.61606	0.000299127	0.0129667
chr19	42072602	42073342	74.7421	0.709911	0.196322	3.61605	0.000299128	0.0129667
chr9	55918590	55919106	16.8984	1.20315	0.3328	3.61525	0.00030006	0.0129846
chr19	12009548	12009900	87.5115	0.812437	0.224744	3.61495	0.000300411	0.012996
chr12	105838870	105839591	20.7592	1.16039	0.321009	3.61483	0.000300545	0.012998
chr9	37616881	37617241	41.1549	0.894785	0.247557	3.61447	0.000300968	0.01301
chr10	95475862	95476598	62.8644	0.738498	0.204319	3.61444	0.000300998	0.01301
chr2	132110716	132111810	247.167	0.544207	0.150585	3.61396	0.000301557	0.0130289
chr6	15792716	15794204	80.338	0.841938	0.232972	3.61391	0.000301618	0.0130289
chr3	84922000	84922612	50.59	0.86897	0.240487	3.61337	0.000302242	0.0130448
chr1	63627993	63628662	82.1563	0.974799	0.269828	3.61266	0.000303069	0.0130729
chr9	28292144	28292533	34.4413	1.0161	0.281303	3.61213	0.000303688	0.0130919
chr14	49635800	49636696	15.546	1.41727	0.392386	3.61192	0.000303939	0.0130989
chr1	65282825	65283114	57.648	0.813977	0.225369	3.61176	0.000304129	0.0131033
chr10	30623019	30623422	109.066	0.713686	0.19762	3.61141	0.000304539	0.013114
chr6	128007273	128007954	36.7967	1.0579	0.292933	3.61139	0.000304556	0.013114
chr15	56855955	56856403	24.7894	1.10691	0.306564	3.6107	0.000305373	0.0131323
chr2	146414448	146415359	55.4922	0.861281	0.238548	3.61052	0.000305583	0.0131323
chrX	155317871	155318516	30.6873	0.981638	0.271884	3.61051	0.000305601	0.0131323
chr9	124438902	124440884	75.3427	0.813556	0.225381	3.60969	0.000306568	0.0131586
chr9	9051080	9051767	45.0481	0.874	0.242217	3.60833	0.000308171	0.0132159
chr1	16433476	16434108	32.8332	0.926579	0.256808	3.60807	0.000308487	0.0132257
chr10	20927847	20928435	16.1123	1.18216	0.327674	3.60775	0.000308867	0.0132381
chr12	31374463	31375115	67.4287	0.687667	0.190631	3.60731	0.000309383	0.0132525
chr13	102678394	102679734	107.461	0.561511	0.155667	3.60712	0.000309614	0.0132556
chr3	100973863	100974247	31.9163	0.967838	0.268314	3.60711	0.000309632	0.0132556
chr2	75154666	75155594	29.856	0.957559	0.265483	3.60685	0.000309938	0.013261
chr3	145950037	145950755	91.8771	0.678798	0.188253	3.60578	0.000311218	0.0133004
chr5	145234696	145234953	73.4775	0.741599	0.205706	3.60514	0.000311982	0.0133292
chr13	51830672	51831126	22.9013	1.04433	0.289704	3.60482	0.00031237	0.0133417
chr2	159188928	159189592	26.6354	1.01652	0.281995	3.60473	0.000312483	0.0133417
chr18	15023257	15024697	107.596	0.725594	0.201317	3.60424	0.000313067	0.0133601
chr6	43022036	43022292	19.8304	1.24174	0.344537	3.60408	0.000313259	0.0133644
chr5	19098777	19099534	29.8669	0.985882	0.273555	3.60396	0.000313407	0.0133644
chr10	127000170	127000949	43.5875	0.843841	0.234189	3.60325	0.000314263	0.0133918
chr2	149350245	149350896	42.8419	0.87722	0.243481	3.60283	0.000314768	0.0134089
chr3	69269012	69269312	50.842	0.949508	0.263549	3.60277	0.000314847	0.0134089
chr16	77128605	77129017	19.1372	1.41089	0.391619	3.60269	0.000314935	0.0134089
chr13	23526424	23526846	72.8368	0.744576	0.206711	3.60202	0.000315758	0.0134401
chr5	9059192	9059996	117.008	0.701376	0.194732	3.60176	0.000316071	0.0134457
chr14	31196048	31196450	42.9373	0.81224	0.225536	3.60138	0.000316538	0.0134613
chr5	39250001	39250628	16.3191	1.32241	0.367203	3.60131	0.000316619	0.0134613
chr12	52603710	52604254	123.317	0.632338	0.175619	3.60062	0.00031746	0.0134815
chr9	78527030	78528421	520.976	0.475311	0.132016	3.6004	0.000317726	0.0134889
chr17	36788732	36789220	58.5593	0.734312	0.203994	3.59967	0.000318626	0.0135233
chr9	114648477	114649043	36.1436	1.06789	0.296684	3.59942	0.00031893	0.0135323
chr3	123338695	123339364	20.4924	1.17107	0.325378	3.59912	0.000319298	0.0135402
chr7	36166879	36167962	49.5686	0.809397	0.224901	3.5989	0.00031957	0.0135478
chr18	39137194	39137895	76.5608	0.726667	0.201933	3.59855	0.000319996	0.0135581
chr2	136149560	136150067	19.2547	1.21051	0.336444	3.59795	0.000320732	0.0135831
chr16	84698095	84698510	16.9979	1.17349	0.326157	3.59792	0.000320768	0.0135831
chr5	33953857	33954717	55.8299	0.796223	0.221334	3.59739	0.000321429	0.0135981
chr4	11166554	11166976	31.6747	0.901721	0.250667	3.59729	0.000321545	0.0135981
chr4	145155698	145156653	61.1973	0.737778	0.205096	3.59724	0.000321615	0.0135981
chr11	62901733	62902307	62.8686	0.737945	0.205145	3.59719	0.000321679	0.0135981
chr3	130714803	130715691	146.555	0.577619	0.160576	3.59718	0.000321688	0.0135981
chr10	37072763	37073284	31.9539	0.903812	0.25128	3.59683	0.000322113	0.0136081
chr10	111972440	111973347	611.657	0.546493	0.151945	3.59665	0.000322336	0.0136081
chr3	8957685	8958231	54.4173	0.862735	0.239872	3.59665	0.000322342	0.0136081
chr1	151078788	151079429	53.3412	0.864008	0.240227	3.59663	0.000322369	0.0136081
chrX	70582224	70582961	32.3806	0.982099	0.273068	3.59654	0.000322474	0.0136086
chr8	19407122	19407689	27.1582	1.0494	0.291839	3.59582	0.000323374	0.013631
chr6	139616074	139616981	22.1451	1.14363	0.318075	3.59548	0.000323792	0.0136448
chr5	8943729	8944343	39.1868	1.04417	0.290449	3.59502	0.00032437	0.0136588
chr16	72215505	72216147	15.3516	1.32969	0.369876	3.59496	0.000324444	0.0136588
chr11	33176417	33177084	52.853	0.818441	0.227672	3.59482	0.000324615	0.01366
chr8	75233884	75234699	40.2971	0.848156	0.236009	3.59374	0.000325967	0.0137013
chr3	158210087	158210505	17.9032	1.19431	0.332339	3.59365	0.000326077	0.0137021
chr11	59524953	59525857	58.4097	0.854899	0.237904	3.59347	0.000326308	0.0137079
chr17	74020386	74021111	94.2541	0.586226	0.163202	3.59204	0.000328105	0.01376
chr13	67875917	67877151	34.143	1.01124	0.281548	3.59173	0.000328496	0.0137686
chr1	172126223	172127898	187.106	0.730934	0.203515	3.59155	0.000328716	0.0137739
chr4	9610001	9610604	31.8126	1.07991	0.300816	3.58993	0.000330762	0.0138322
chr10	99577309	99577646	77.6882	0.707803	0.19723	3.58871	0.000332312	0.0138805
chr18	51112596	51113061	43.8869	0.948126	0.264207	3.58857	0.000332502	0.0138815
chr7	24335768	24336426	42.1176	0.8358	0.232983	3.58738	0.000334016	0.013924
chr8	109853283	109853950	69.4677	0.674513	0.188027	3.58733	0.000334085	0.013924
chr4	21368294	21368879	20.5524	1.17924	0.328744	3.58712	0.000334351	0.0139312
chr8	39024927	39025551	30.4055	0.985206	0.274679	3.58676	0.000334814	0.0139465
chr8	70696491	70696721	81.7939	0.886594	0.247202	3.58652	0.000335125	0.0139521
chr18	44286691	44287351	36.266	0.908307	0.253267	3.58636	0.00033533	0.0139521
chr5	18988145	18988559	12.9368	1.39334	0.388517	3.58631	0.000335387	0.0139521
chr8	64577939	64578492	60.2911	0.897126	0.25016	3.58621	0.000335515	0.0139521
chr5	77228807	77229639	72.0439	0.720443	0.200894	3.58618	0.000335563	0.0139521
chr13	4110362	4111042	45.1842	0.797133	0.222284	3.5861	0.000335656	0.0139521
chr5	33142972	33143425	18.1498	1.21745	0.339559	3.58537	0.000336601	0.0139816
chr1	175923547	175924332	50.5608	0.80047	0.223273	3.58516	0.000336869	0.0139849
chrX	12088101	12088891	176.77	0.684435	0.190916	3.58501	0.000337065	0.0139862
chrX	167289531	167290117	23.307	1.18828	0.331497	3.58459	0.000337604	0.0139997
chr14	52338477	52339206	77.515	0.702201	0.195908	3.58434	0.000337925	0.0140091
chr8	81687101	81688122	27.4043	0.94567	0.263872	3.58382	0.000338608	0.0140296
chr16	65629041	65629690	39.4355	0.970287	0.270781	3.58329	0.000339287	0.0140384
chr4	100407425	100408118	27.7182	1.06363	0.296838	3.58321	0.000339392	0.0140384
chr13	60508095	60509343	36.4457	0.918674	0.256385	3.58318	0.000339434	0.0140384
chr4	99179430	99179984	18.8875	1.19547	0.333638	3.58314	0.000339484	0.0140384
chr17	71649852	71650326	80.365	0.650279	0.18151	3.58261	0.000340175	0.014063
chr1	82605319	82606626	30.7257	1.02593	0.286414	3.58196	0.000341022	0.0140881
chr1	84805457	84806293	33.0423	0.948554	0.264816	3.58193	0.000341066	0.0140881
chr5	17830043	17830866	62.3824	0.738279	0.206148	3.58131	0.000341874	0.014117
chr5	9427491	9428091	30.8827	0.985171	0.275097	3.58118	0.000342052	0.014117
chr15	3201982	3202603	51.2161	0.850423	0.237489	3.58089	0.000342428	0.0141276
chr14	11329913	11330503	23.8817	1.08621	0.30334	3.58083	0.000342502	0.0141276
chr4	109703399	109703894	21.8568	1.21495	0.339343	3.58032	0.000343177	0.0141398
chr15	90237546	90238362	24.7025	1.20837	0.337516	3.58019	0.000343342	0.0141426
chr18	66257784	66259572	87.6139	0.842548	0.235368	3.57971	0.000343982	0.0141644
chr8	8391078	8391826	35.6371	0.917678	0.256367	3.57955	0.000344191	0.0141644
chr4	95007729	95008659	60.2479	0.83818	0.234161	3.5795	0.000344254	0.0141644
chr12	82236550	82236838	14.9694	1.2184	0.340412	3.57919	0.00034466	0.0141772
chr16	38631974	38632534	32.493	0.944481	0.263917	3.5787	0.000345302	0.0141881
chr13	112673903	112674679	94.1638	0.637571	0.178181	3.57822	0.000345943	0.0142063
chr3	142442980	142443751	88.984	0.649667	0.181585	3.57775	0.00034656	0.0142268
chr15	66138007	66138596	24.4286	1.0701	0.299104	3.5777	0.000346633	0.0142268
chr14	14093910	14094784	40.1434	0.886898	0.247904	3.57759	0.000346776	0.0142287
chr12	110710146	110710607	24.9008	1.31995	0.368965	3.57743	0.000346991	0.0142335
chr17	4219285	4219928	27.2344	0.975451	0.272703	3.57698	0.000347591	0.0142536
chr9	72094739	72095053	22.0901	1.05857	0.295946	3.57692	0.000347672	0.0142536
chr11	35119289	35119741	60.4387	0.712714	0.199285	3.57635	0.000348422	0.0142685
chr15	59389252	59389551	83.0874	0.722459	0.202038	3.57586	0.000349074	0.0142913
chr2	66180267	66180750	108.587	0.80548	0.225263	3.57573	0.000349257	0.0142948
chr13	100785905	100787057	408.436	0.573221	0.160336	3.57513	0.000350051	0.0143203
chr19	9017839	9018338	54.0789	0.810407	0.22668	3.57512	0.000350072	0.0143203
chr18	35315998	35316694	18.8408	1.25242	0.350325	3.57501	0.00035021	0.014322
chr17	57051730	57052029	13.4208	1.43451	0.401522	3.57267	0.000353355	0.0144078
chr12	118930393	118931346	72.5087	0.733527	0.205402	3.57117	0.000355391	0.0144739
chr2	73745744	73746182	16.067	1.33227	0.373109	3.57071	0.000356016	0.0144894
chr4	122028254	122028593	14.2224	1.2876	0.360621	3.5705	0.000356305	0.0144894
chr14	49238036	49238656	67.4619	0.743448	0.208222	3.57046	0.00035636	0.0144894
chr15	44587616	44588562	35.3319	1.08824	0.304829	3.57001	0.00035697	0.0144987
chr17	71595434	71595677	18.2046	1.12727	0.315762	3.57	0.000356981	0.0144987
chr6	70880755	70881365	57.7476	0.767359	0.214982	3.56941	0.000357788	0.0145116
chr15	98877422	98877644	32.3302	0.89138	0.249759	3.56897	0.000358392	0.0145282
chr8	91019461	91020269	42.9997	0.832291	0.233263	3.56803	0.000359674	0.0145581
chr2	161184836	161185596	22.1507	1.11259	0.311825	3.568	0.00035972	0.0145581
chr8	8979240	8980178	51.0744	0.789401	0.221257	3.56781	0.00035998	0.0145646
chr2	6220060	6220823	103.642	0.59002	0.165398	3.56727	0.000360725	0.0145868
chr4	89129295	89129871	102.983	0.634405	0.177863	3.56682	0.000361336	0.0145995
chr3	66236310	66236894	18.6582	1.26746	0.355381	3.56649	0.000361801	0.0146144
chr6	41136826	41137467	40.4908	0.846331	0.237323	3.56616	0.000362249	0.0146285
chr3	157876416	157877361	101.059	0.609354	0.170886	3.56585	0.000362685	0.0146347
chr6	108131702	108132133	16.3602	1.35891	0.381105	3.56571	0.000362877	0.0146378
chr4	11622564	11623168	34.8133	1.03505	0.290407	3.56412	0.000365083	0.0147055
chr18	24673309	24673668	31.3187	1.42243	0.399101	3.56408	0.000365135	0.0147055
chr1	153556926	153557396	42.2007	0.789446	0.221517	3.56382	0.000365494	0.0147055
chr12	86767898	86768350	44.5712	0.794104	0.222825	3.5638	0.000365519	0.0147055
chr4	96683366	96683972	35.3069	0.883266	0.24786	3.56357	0.000365844	0.0147055
chr4	114296472	114296649	26.0177	0.955701	0.268188	3.56355	0.000365869	0.0147055
chr4	3809939	3810712	45.9753	0.893583	0.25076	3.5635	0.000365944	0.0147055
chr14	103537432	103537655	23.0211	1.19843	0.336339	3.56317	0.000366407	0.0147201
chr17	44130276	44130804	22.8173	1.0798	0.303066	3.5629	0.000366778	0.014723
chr4	58867115	58867716	112.833	0.608929	0.170932	3.56241	0.000367473	0.0147469
chr4	9825144	9826416	98.6539	0.73811	0.207221	3.56195	0.000368112	0.0147686
chr15	34428334	34429315	58.1165	0.771376	0.21657	3.56179	0.000368332	0.0147734
chr10	105558254	105558729	23.5667	1.05603	0.296608	3.56036	0.000370349	0.0148503
chr3	142369836	142370470	67.6384	0.7992	0.224517	3.55965	0.000371356	0.0148656
chr4	86137807	86138332	14.2551	1.30446	0.366514	3.55912	0.000372104	0.0148844
chr1	144353380	144353787	13.7166	1.21371	0.341088	3.55834	0.000373203	0.0149099
chr9	82854094	82854590	27.9653	1.0578	0.297336	3.55759	0.000374275	0.0149393
chr19	43487360	43487778	13.1768	1.49894	0.421336	3.55758	0.000374283	0.0149393
chr16	35075175	35075904	18.815	1.2564	0.353179	3.55741	0.000374532	0.0149411
chr5	67016186	67016810	62.8905	0.81815	0.230009	3.55703	0.000375068	0.0149494
chr15	66033580	66034563	65.449	0.811576	0.228164	3.55698	0.000375143	0.0149494
chr7	13063454	13064094	21.5414	1.12141	0.315342	3.55617	0.000376304	0.0149675
chr18	77806384	77807337	68.9348	0.764571	0.214999	3.55617	0.000376305	0.0149675
chr16	44849038	44849979	50.3041	1.01969	0.286756	3.55596	0.000376607	0.0149713
chr9	88546246	88546558	70.6567	0.709285	0.199479	3.55568	0.000376998	0.014979
chr9	92265515	92266837	73.0019	0.990785	0.278696	3.55508	0.000377868	0.0149994
chr9	21901279	21902080	114.356	0.673654	0.189492	3.55504	0.000377918	0.0149994
chr1	159910900	159911518	100.221	0.600844	0.169027	3.55473	0.000378371	0.0150093
chr7	104507365	104508450	76.3893	0.749451	0.210854	3.55437	0.00037889	0.0150219
chr18	84050780	84051403	15.6388	1.37759	0.387612	3.55405	0.000379352	0.0150362
chr6	3399301	3399925	25.787	1.02792	0.289267	3.55352	0.000380115	0.0150544
chr1	155530926	155531233	36.1183	0.998189	0.28094	3.55303	0.000380821	0.015073
chr10	109864574	109865051	22.9078	1.11132	0.312786	3.55298	0.000380891	0.015073
chr3	50685009	50687001	60.0604	0.801913	0.225715	3.55276	0.000381209	0.0150815
chr5	37743478	37744577	21.4646	1.25162	0.352311	3.55261	0.000381425	0.0150824
chr5	29293254	29293523	39.2487	0.799804	0.225152	3.55228	0.000381909	0.0150971
chr1	54665695	54666458	57.8071	0.695619	0.195843	3.55192	0.000382429	0.0151096
chr15	56336323	56336969	39.2537	0.824515	0.232154	3.55158	0.000382919	0.015119
chr3	59208703	59209396	63.4043	0.738108	0.207827	3.55155	0.000382972	0.015119
chr6	144997073	144997591	25.8944	1.16274	0.327405	3.55138	0.000383216	0.0151201
chr4	115709681	115710468	59.4192	0.678149	0.190994	3.55064	0.000384301	0.0151407
chr13	117074068	117074977	34.8111	1.04914	0.295498	3.55041	0.000384626	0.0151422
chr17	14904532	14905360	31.611	0.930781	0.262164	3.55037	0.000384685	0.0151422
chr18	31766516	31767184	53.6083	0.795219	0.224016	3.54983	0.000385473	0.0151484
chr3	118561690	118562857	207.335	0.61256	0.172561	3.54982	0.00038549	0.0151484
chr13	113638923	113639503	22.4328	1.08769	0.306409	3.54981	0.000385505	0.0151484
chr2	161626751	161627496	18.6069	1.17886	0.332242	3.54818	0.000387899	0.0152161
chr12	72520530	72521092	27.4845	0.964707	0.271904	3.54797	0.000388216	0.0152245
chr2	18050726	18050913	27.7741	0.975643	0.27503	3.5474	0.000389047	0.015249
chr12	35997599	35998193	33.5983	0.903337	0.25466	3.54723	0.000389308	0.0152527
chr3	78958566	78959320	38.8556	1.01537	0.286246	3.5472	0.000389347	0.0152527
chr4	88350862	88351453	78.7217	0.708257	0.199728	3.5461	0.000390974	0.015297
chr15	91731195	91731880	54.1799	0.876016	0.247046	3.54596	0.000391188	0.015297
chr10	43953764	43954544	49.7593	0.738279	0.208212	3.54581	0.000391409	0.015297
chr10	39958354	39958588	30.2109	0.985347	0.277902	3.54566	0.000391633	0.0152978
chr5	62654695	62655616	37.0504	1.1164	0.314895	3.54532	0.000392141	0.0153136
chr16	10272149	10272724	61.7739	0.684637	0.19314	3.54477	0.000392955	0.0153332
chr12	40831964	40832736	45.3181	0.855649	0.241391	3.54466	0.000393127	0.0153359
chr14	33067425	33068217	101.478	0.765171	0.215887	3.54431	0.000393642	0.0153519
chr16	42169616	42170078	58.8084	0.767037	0.21643	3.54404	0.000394044	0.0153629
chr1	79819081	79820012	79.809	0.868796	0.245156	3.54385	0.00039433	0.0153629
chr5	109602612	109603039	45.3339	0.775996	0.21897	3.54384	0.000394338	0.0153629
chr5	130853220	130853737	44.1582	0.824731	0.232745	3.5435	0.000394856	0.0153757
chr12	74747197	74747689	19.8919	1.23516	0.348634	3.54285	0.000395827	0.0154007
chr5	146411011	146411839	101.527	0.563775	0.15916	3.54219	0.000396823	0.0154257
chr1	186240993	186241946	59.4519	0.763061	0.215424	3.54214	0.000396887	0.0154257
chr18	14815005	14815509	23.664	1.20376	0.339862	3.54191	0.000397235	0.015427
chr1	56130765	56131551	70.3817	0.852843	0.240824	3.54136	0.000398073	0.0154556
chr14	22200944	22201214	12.9065	1.29903	0.366899	3.54057	0.000399266	0.0154897
chr2	174675575	174676034	49.2434	0.779062	0.220061	3.54022	0.000399795	0.0155062
chr9	78046658	78047486	50.6378	0.936729	0.26462	3.5399	0.000400282	0.0155169
chr18	65300560	65301158	39.3796	0.795703	0.224803	3.53956	0.000400791	0.0155285
chr9	101159337	101160070	21.6239	1.0154	0.286889	3.53933	0.000401141	0.015538
chr11	68897165	68897437	34.7718	1.03956	0.293745	3.53898	0.000401678	0.0155547
chr12	31376355	31376988	54.3321	0.872212	0.246518	3.53812	0.000402985	0.0155819
chr5	93227095	93227529	49.5666	1.07206	0.303008	3.53805	0.000403088	0.0155819
chr2	10288214	10288859	50.6356	0.850463	0.240377	3.53804	0.000403111	0.0155819
chr9	83652050	83652614	13.8273	1.38399	0.391183	3.53795	0.000403244	0.0155819
chr13	81791815	81792346	22.8838	1.09493	0.309485	3.53792	0.000403298	0.0155819
chr14	31233713	31234673	58.6881	0.78898	0.223008	3.5379	0.000403326	0.0155819
chr5	141614013	141614527	28.3536	1.18951	0.336288	3.53719	0.000404416	0.0156199
chr16	67610831	67611611	62.5919	0.956007	0.270316	3.53663	0.000405268	0.0156368
chr5	45474278	45474537	45.6498	0.836535	0.236544	3.53648	0.000405498	0.0156413
chr1	190831575	190832198	26.6133	1.01197	0.286176	3.53617	0.00040598	0.0156512
chr15	64174184	64175037	94.7873	0.627398	0.177447	3.53569	0.000406704	0.0156674
chr3	130075828	130076303	37.3261	0.918128	0.259707	3.53525	0.000407392	0.0156817
chr4	103146215	103146831	35.5771	0.867119	0.245287	3.53512	0.000407593	0.0156853
chr13	64305876	64306499	74.102	0.68779	0.194598	3.5344	0.000408695	0.0157196
chr7	44091012	44091590	15.8677	1.22294	0.34606	3.5339	0.000409477	0.0157333
chr9	22390400	22390975	297.28	0.62672	0.177359	3.53363	0.000409896	0.0157453
chr2	145957304	145957906	34.2736	0.923543	0.261394	3.53314	0.000410656	0.0157704
chr1	77896166	77896764	33.4645	0.917095	0.259583	3.53295	0.000410943	0.0157774
chr3	81995966	81996386	27.1855	1.19661	0.338746	3.53249	0.000411673	0.015789
chrX	143099060	143099414	33.9082	0.914871	0.259013	3.53215	0.0004122	0.0157969
chr5	111208275	111209156	44.5228	0.775725	0.219651	3.53163	0.000413013	0.0158158
chr7	136128237	136128654	13.6247	1.26459	0.358215	3.53026	0.000415149	0.0158812
chr18	84683647	84683879	48.5237	0.852997	0.241645	3.52996	0.000415616	0.0158909
chr14	79650985	79651676	22.5899	1.19309	0.338008	3.52978	0.000415903	0.0158977
chr11	68004004	68004853	37.9651	0.882308	0.249976	3.52956	0.000416244	0.0159066
chr15	58299968	58300439	35.6729	0.863343	0.244624	3.52927	0.000416706	0.0159202
chr14	49860255	49860869	21.3048	1.05053	0.297676	3.52911	0.000416961	0.0159219
chr18	84535836	84536276	58.4715	0.787553	0.223159	3.52911	0.000416966	0.0159219
chr13	97937869	97938263	28.5829	1.102	0.312304	3.52861	0.000417746	0.0159476
chr7	108966610	108967520	82.9143	0.660809	0.187322	3.52766	0.000419254	0.0159874
chr2	24944230	24944664	78.0798	0.651944	0.184812	3.52761	0.000419329	0.0159874
chr10	50698730	50699462	27.9551	1.15102	0.326319	3.52729	0.000419835	0.0159944
chr3	158548774	158549565	88.7626	0.730822	0.207232	3.5266	0.000420938	0.0160322
chr16	29560175	29561343	80.7168	0.671752	0.190487	3.5265	0.000421084	0.0160337
chr2	137968965	137969672	32.0317	0.974468	0.276365	3.52602	0.000421852	0.016054
chr1	153045365	153045712	14.1898	1.24033	0.351826	3.52539	0.000422855	0.0160722
chr3	76001020	76001666	89.5435	0.692924	0.196614	3.52429	0.000424626	0.0161188
chrX	94130277	94131207	60.7901	0.675842	0.191782	3.52401	0.000425066	0.0161209
chr8	64576989	64577576	96.4214	0.749937	0.212808	3.524	0.000425083	0.0161209
chr19	61097590	61098164	17.337	1.19722	0.339748	3.52384	0.000425342	0.0161209
chr14	60799758	60800394	57.2461	0.778608	0.220958	3.52378	0.000425433	0.0161209
chr2	117219475	117219962	15.3126	1.33703	0.37948	3.52333	0.000426161	0.0161316
chr18	6662403	6663373	29.028	1.05775	0.300219	3.52325	0.00042629	0.0161324
chr7	81167032	81167695	49.2308	0.963046	0.273372	3.52284	0.00042695	0.0161532
chr5	76565151	76565836	40.906	1.03307	0.293324	3.52194	0.000428395	0.0161954
chr2	129471780	129472308	45.299	0.779091	0.221235	3.52155	0.000429027	0.0162069
chr11	49271170	49271840	49.8056	0.783386	0.222471	3.5213	0.000429435	0.0162182
chr7	60243645	60244751	102.717	0.646084	0.183488	3.52113	0.000429716	0.0162205
chr12	56058179	56058943	40.3115	0.929938	0.264157	3.5204	0.000430901	0.0162528
chr15	64115545	64116101	22.2676	1.07017	0.304006	3.52024	0.000431155	0.0162555
chr15	63652170	63653067	51.1715	0.860361	0.244419	3.52003	0.000431496	0.0162629
chr13	53506982	53507896	123.055	0.710856	0.201952	3.51992	0.000431677	0.0162634
chr4	19900960	19901617	29.7598	0.958319	0.272258	3.51989	0.00043173	0.0162634
chr12	69634798	69635084	24.5065	1.02391	0.290961	3.51906	0.000433071	0.0162973
chr15	34042966	34043644	50.8673	0.757403	0.215254	3.51864	0.000433761	0.0163109
chr9	104444607	104445752	75.0289	0.653245	0.185686	3.51801	0.0004348	0.0163415
chr18	57400389	57401398	71.9599	0.646811	0.183861	3.51794	0.000434907	0.0163415
chr15	5086245	5086488	38.2811	0.820476	0.233253	3.51754	0.000435574	0.0163583
chr8	33721630	33722706	187.136	0.560757	0.159438	3.51709	0.000436312	0.0163777
chr15	32011936	32012530	47.3336	0.874161	0.248612	3.51617	0.000437821	0.016426
chr1	7010168	7010986	63.7489	0.739217	0.210257	3.51578	0.00043846	0.0164375
chr6	59020249	59020680	51.4592	0.81393	0.231534	3.51537	0.000439135	0.0164586
chr2	113807202	113808016	33.3327	0.953351	0.271205	3.51525	0.000439344	0.0164623
chr1	130691769	130692240	45.3665	0.850972	0.242113	3.51478	0.000440121	0.0164831
chr2	74078959	74079717	58.6765	0.688607	0.195958	3.51406	0.000441308	0.0165108
chr9	83956679	83957534	74.3203	0.805549	0.229253	3.51381	0.000441735	0.0165226
chr2	37771350	37772431	133.546	0.553705	0.157597	3.51342	0.000442377	0.0165326
chr5	141726512	141727287	61.0254	0.894228	0.254522	3.51337	0.000442464	0.0165326
chr12	38788260	38789040	161.129	0.711286	0.202464	3.51316	0.000442819	0.0165381
chr8	66586891	66587528	19.8537	1.28802	0.366674	3.51272	0.000443549	0.0165612
chr2	11663424	11664966	392.937	0.434313	0.123647	3.51252	0.000443884	0.0165675
chrX	144301483	144301858	27.2825	1.02065	0.290609	3.5121	0.000444583	0.0165777
chr15	93916624	93917621	36.6069	0.925658	0.26358	3.51187	0.000444971	0.016585
chr1	24136807	24137673	80.0846	0.615334	0.175219	3.51179	0.000445101	0.0165857
chr13	5439668	5440107	36.7334	0.922081	0.26259	3.51148	0.000445615	0.0165987
chr15	97799921	97800473	34.1092	0.875797	0.249412	3.51145	0.000445675	0.0165987
chr8	41191517	41192021	70.904	0.696769	0.198435	3.51131	0.000445897	0.0166028
chr8	18901625	18902664	51.5715	0.72754	0.20721	3.51112	0.000446221	0.0166078
chr10	21382773	21383334	39.39	0.865559	0.246547	3.51073	0.000446886	0.016618
chr11	74546174	74546528	23.8327	1.0757	0.306424	3.51051	0.000447251	0.016618
chr7	34198373	34198825	53.8272	0.790764	0.225257	3.5105	0.000447258	0.016618
chr11	73133890	73134465	114.817	0.598063	0.170366	3.51047	0.000447315	0.016618
chr17	86905993	86906882	70.169	0.733918	0.209082	3.5102	0.000447776	0.0166302
chr12	39603206	39603949	13.4652	1.44985	0.413078	3.50987	0.000448329	0.0166334
chr14	52143987	52144653	84.017	0.673711	0.19195	3.50982	0.000448403	0.0166334
chr12	54557590	54558812	83.8923	0.588087	0.16756	3.50972	0.000448587	0.0166354
chr5	52978015	52978622	15.7398	1.19662	0.340955	3.50962	0.000448748	0.0166354
chr3	33288687	33289128	13.6377	1.48645	0.423562	3.5094	0.000449113	0.016643
chr5	150519572	150519904	28.454	0.918913	0.261871	3.50903	0.000449752	0.0166584
chr7	12874357	12874798	20.1848	1.07315	0.305861	3.50862	0.000450442	0.0166772
chr10	59310622	59311545	21.304	1.03233	0.294228	3.50859	0.000450484	0.0166772
chr5	99158042	99158321	16.4595	1.26442	0.360484	3.50755	0.000452253	0.0167368
chr5	37506867	37507438	26.637	0.958932	0.273394	3.50751	0.00045232	0.0167368
chr3	30696397	30696677	37.0244	0.982773	0.280257	3.50669	0.000453723	0.0167761
chr13	34187531	34187814	82.6779	0.676864	0.193029	3.50654	0.000453967	0.0167772
chr6	47534989	47535786	16.1895	1.31796	0.375873	3.5064	0.000454204	0.0167772
chr10	57848097	57848696	30.6136	0.951798	0.271446	3.5064	0.000454207	0.0167772
chr15	4375340	4376948	166.193	0.674619	0.192402	3.5063	0.000454383	0.0167796
chr12	73534679	73534924	40.2823	0.838111	0.23908	3.50557	0.000455633	0.0168008
chr18	73543370	73544429	535.809	0.551572	0.157346	3.50546	0.000455814	0.0168008
chr13	67608982	67610144	141.18	0.707278	0.201766	3.50545	0.000455841	0.0168008
chr8	33884867	33885972	72.4842	0.9186	0.262049	3.50544	0.000455846	0.0168008
chr3	145026682	145027210	39.9572	0.805294	0.229727	3.50543	0.000455865	0.0168008
chr9	103705854	103706494	31.9592	1.0307	0.294081	3.50483	0.0004569	0.0168347
chr1	149832872	149833538	48.3835	0.757276	0.216083	3.50456	0.000457354	0.0168431
chr1	193125937	193126162	20.3591	1.09446	0.312344	3.50402	0.000458285	0.0168606
chr5	66988664	66989435	19.7255	1.06012	0.302587	3.50351	0.000459167	0.0168721
chr2	139423477	139424235	30.5302	0.976486	0.278755	3.50303	0.000459995	0.0168941
chr4	31003309	31003756	14.0224	1.51294	0.431916	3.50285	0.000460312	0.0169016
chrX	166652335	166652877	29.1568	0.918551	0.262301	3.5019	0.000461958	0.0169452
chr11	74483041	74484293	170.312	0.655364	0.18715	3.50182	0.000462098	0.0169457
chr19	37563647	37564214	26.4693	1.0293	0.293942	3.50172	0.000462268	0.0169457
chr4	20023816	20024545	68.6239	0.741304	0.211699	3.50169	0.000462317	0.0169457
chr1	55874073	55875237	74.6859	0.677529	0.193514	3.50119	0.000463189	0.0169572
chr7	30012973	30013237	30.0865	0.917852	0.262155	3.50118	0.000463201	0.0169572
chr8	41443356	41444081	36.2111	0.888297	0.253741	3.5008	0.000463855	0.0169769
chr14	54171041	54171660	18.0503	1.12264	0.32078	3.49972	0.000465749	0.0170378
chr5	92381341	92382108	71.111	0.64567	0.184513	3.49931	0.000466459	0.0170554
chr3	66215406	66216154	56.5803	0.970849	0.277478	3.49884	0.00046729	0.0170815
chr4	70601311	70601829	35.6202	0.944239	0.269902	3.49846	0.000467959	0.0170975
chr9	92499634	92500065	36.4742	0.863006	0.246699	3.49822	0.000468379	0.0171087
chr10	130228132	130228739	23.5407	1.17471	0.335837	3.49785	0.00046902	0.0171279
chr9	95540133	95540945	41.1185	0.819278	0.234239	3.49761	0.000469453	0.0171394
chr15	90249540	90250300	61.4816	0.768113	0.219641	3.49714	0.000470284	0.0171534
chr1	125466718	125467243	13.4729	1.23485	0.353148	3.49668	0.000471078	0.017164
chr10	25430918	25431225	25.734	1.04742	0.29955	3.49663	0.000471168	0.017164
chr8	69328312	69329343	69.314	0.668348	0.191152	3.49642	0.00047155	0.0171736
chr13	94098181	94099154	70.1306	0.747957	0.213958	3.49582	0.000472613	0.0171955
[truncated: 6,555 more rows]
