# Supplementary material for: Distinctive DNA sequence features define epigenetic longevity of inflammatory memory
Source: Science. Author manuscript; Available in PMC 2026 Jun 26. (PMC13295011; doi:10.1126/science.adz6830)
Supplement: Data s8 [file NIHMS2170334-supplement-Data_s8.xlsx]

## Sheet: Data S8
ENSEMBL	SYMBOL	baseMean	log2FoldChange	lfcSE	stat	pvalue	padj	D30_Ctrl_12hrWound_1	D30_Ctrl_12hrWound_2	D30_PIMQ_12hrWound_1	D30_PIMQ_12hrWound_2
ENSMUSG00000056054	S100a8	9565.49	2.48808	0.128642	19.3411	2.42252e-83	3.35906e-79	2893.16	2894.31	17348.5	15126
ENSMUSG00000056071	S100a9	9992.15	2.26917	0.132762	17.092	1.70231e-65	1.18021e-61	3553.2	3314.98	17845.4	15255
ENSMUSG00000038067	Csf3	526.346	4.20707	0.308657	13.6302	2.64746e-42	1.22366e-38	66.0037	44.5503	704.269	1290.56
ENSMUSG00000042212	Sprr2d	956.239	1.86179	0.172524	10.7914	3.77787e-27	1.3096e-23	429.024	398.031	1413.75	1584.14
ENSMUSG00000084228	NA	299.373	2.88207	0.271657	10.6092	2.69972e-26	7.48686e-23	64.6287	77.4152	477.338	578.111
ENSMUSG00000039217	Il18	249.885	2.79315	0.280142	9.97048	2.05242e-23	4.74314e-20	66.0037	60.6176	423.866	449.055
ENSMUSG00000099269	Calm5	1470.55	-1.38323	0.148462	-9.31709	1.19572e-20	2.36856e-17	2146.5	2105.55	820.343	809.808
ENSMUSG00000073602	Serpinb3b	2501.34	1.46991	0.15875	9.25929	2.05789e-20	3.56685e-17	1409.45	1248.14	3267.03	4080.74
ENSMUSG00000039519	Cyp7b1	268.495	2.964	0.323185	9.17121	4.67719e-20	7.206e-17	83.8797	41.6289	447.341	501.13
ENSMUSG00000104801	NA	374.672	2.54285	0.312331	8.14152	3.90338e-16	5.41243e-13	88.005	129.999	451.254	829.431
ENSMUSG00000056758	Hmga2	840.239	2.19437	0.273826	8.01373	1.11278e-15	1.40271e-12	313.518	290.672	893.378	1863.39
ENSMUSG00000016283	H2-M2	352.134	-2.1387	0.268882	-7.95406	1.80499e-15	2.08567e-12	506.029	639.041	157.808	105.66
ENSMUSG00000037860	Aim2	319.707	2.23493	0.283411	7.88583	3.1244e-15	3.33253e-12	130.632	94.9432	620.8	432.451
ENSMUSG00000039252	Lgi2	1858.68	1.2994	0.165825	7.83597	4.65228e-15	4.60775e-12	963.93	1181.68	2416.69	2872.44
ENSMUSG00000067594	Krt77	41948.1	-1.06689	0.137558	-7.75588	8.77298e-15	8.10974e-12	60723.4	52858.5	24633.8	29576.5
ENSMUSG00000055653	Gpc3	167.396	-2.56546	0.332723	-7.71051	1.25315e-14	1.08601e-11	270.89	300.897	54.7765	43.0187
ENSMUSG00000031827	Cotl1	5384.85	1.05286	0.139897	7.52595	5.23383e-14	4.26896e-11	3814.47	3195.93	6944.87	7584.12
ENSMUSG00000027978	Prss12	4430.61	1.0558	0.143119	7.37706	1.61828e-13	1.24662e-10	3161.3	2598.52	6184.53	5778.09
ENSMUSG00000073421	H2-Ab1	683.131	1.45086	0.197619	7.34171	2.10881e-13	1.53899e-10	398.773	334.492	1083.79	915.468
ENSMUSG00000021803	Cdhr1	1614.16	1.36244	0.188798	7.21636	5.33977e-13	3.70206e-10	1079.44	733.984	2228.88	2414.33
ENSMUSG00000042157	Sprr2i	151.101	2.57253	0.357658	7.19272	6.3512e-13	4.1936e-10	53.628	35.0559	247.798	267.923
ENSMUSG00000029761	Cald1	2301.38	1.35539	0.195783	6.92294	4.42369e-12	2.78813e-09	1102.81	1481.84	2725.78	3895.08
ENSMUSG00000020839	Tmigd1	1452.36	1.00233	0.1487	6.74065	1.57683e-11	9.50623e-09	950.179	983.758	1913.26	1962.26
ENSMUSG00000035105	Egln3	7920.25	-0.979268	0.146285	-6.69423	2.16809e-11	1.25261e-08	9258.4	11756.9	5553.29	5112.43
ENSMUSG00000026822	Lcn2	5140.09	1.02533	0.155114	6.61021	3.83773e-11	2.12856e-08	3406.07	3365.37	7873.47	5915.45
ENSMUSG00000027401	Tgm3	3164.54	1.01494	0.155593	6.52303	6.89017e-11	3.67458e-08	2087.37	2104.82	3690.89	4775.08
ENSMUSG00000060586	H2-Eb1	557.697	1.55189	0.243784	6.36585	1.94215e-10	9.97404e-08	339.644	230.055	954.676	706.412
ENSMUSG00000050635	Sprr2f	518.803	1.46966	0.231592	6.34588	2.21162e-10	1.09523e-07	308.017	245.392	645.58	876.223
ENSMUSG00000034116	Vav1	242.257	1.75492	0.280845	6.24872	4.13836e-10	1.97871e-07	126.507	96.4039	395.173	350.942
ENSMUSG00000024610	Cd74	966.286	1.59523	0.255632	6.24032	4.36689e-10	2.01838e-07	635.286	330.11	1625.04	1274.71
ENSMUSG00000094733	Csta3	3265.86	0.894911	0.143601	6.23191	4.60772e-10	2.06099e-07	2442.14	2130.38	3983.03	4507.91
ENSMUSG00000029380	Cxcl1	2212.18	0.922876	0.148293	6.22335	4.86665e-10	2.10878e-07	1655.59	1403.7	2824.9	2964.52
ENSMUSG00000026604	Ptpn14	5500.94	-0.84519	0.136126	-6.20889	5.33593e-10	2.22622e-07	6709	7422.37	4211.27	3661.12
ENSMUSG00000029321	Slc10a6	787.667	1.1853	0.191014	6.20531	5.45879e-10	2.22622e-07	426.274	533.873	1029.02	1161.5
ENSMUSG00000025888	Casp1	1273.06	1.36981	0.221094	6.1956	5.80644e-10	2.30034e-07	884.175	540.446	2044.99	1622.64
ENSMUSG00000020032	Nuak1	702.293	-1.1172	0.180492	-6.18974	6.02643e-10	2.32118e-07	974.93	947.241	459.079	427.923
ENSMUSG00000026166	Ccl20	4303.87	-0.973696	0.157753	-6.17227	6.73144e-10	2.45627e-07	5294.05	6107.77	3280.07	2533.57
ENSMUSG00000028214	Gem	398.955	-1.39313	0.225597	-6.17532	6.60313e-10	2.45627e-07	606.409	548.479	238.669	202.263
ENSMUSG00000071562	Stfa1	32410.3	0.785977	0.129759	6.05721	1.38502e-09	4.92427e-07	24058.4	23527.7	44659.8	37395.3
ENSMUSG00000071561	Cstdc5	25201	0.72098	0.119446	6.03603	1.57954e-09	5.47547e-07	19506.9	18557	32666.3	30073.8
ENSMUSG00000025203	Scd2	4521.89	-0.834942	0.138451	-6.03061	1.6334e-09	5.52407e-07	5849.58	5744.06	2961.84	3532.06
ENSMUSG00000016524	Il19	378.917	1.80535	0.300608	6.00567	1.9054e-09	6.29055e-07	215.887	124.887	461.687	713.205
ENSMUSG00000064246	Chil1	1347.12	1.2738	0.213262	5.97297	2.32979e-09	7.51277e-07	988.681	593.03	1889.79	1916.97
ENSMUSG00000058248	Kcnh1	2631.35	0.829785	0.139654	5.94171	2.82072e-09	8.8891e-07	1974.61	1817.8	3212.25	3520.74
ENSMUSG00000027200	Sema6d	629.867	1.79009	0.303634	5.89558	3.73378e-09	1.1505e-06	229.638	334.492	619.496	1335.84
ENSMUSG00000033644	Piwil2	699.59	1.36204	0.231273	5.88933	3.87761e-09	1.16885e-06	438.65	348.368	800.78	1210.56
ENSMUSG00000054905	Stfa3	19650	0.752285	0.128644	5.84779	4.98146e-09	1.46964e-06	15696.5	13587.8	23671.3	25644.4
ENSMUSG00000033538	Casp4	1683.7	1.0139	0.175047	5.79219	6.94737e-09	2.00692e-06	1222.44	1009.32	2524.93	1978.11
ENSMUSG00000011034	Slc5a1	347.486	1.45855	0.253433	5.75517	8.65534e-09	2.44928e-06	171.885	198.65	432.995	586.413
ENSMUSG00000025020	Slit1	878.162	-1.31366	0.2303	-5.70415	1.16924e-08	3.24253e-06	958.429	1543.19	558.198	452.828
ENSMUSG00000007888	Crlf1	1917.47	-0.801205	0.141372	-5.66734	1.4503e-08	3.94312e-06	2383.01	2488.97	1428.1	1369.81
ENSMUSG00000049214	Skint7	1147.29	-1.19016	0.211318	-5.63205	1.78077e-08	4.7485e-06	1944.36	1247.41	740.787	656.601
ENSMUSG00000099812	NA	579.077	1.18289	0.210295	5.6249	1.8562e-08	4.85623e-06	302.517	403.143	781.217	829.431
ENSMUSG00000020838	Slc6a4	1333.9	-1.19317	0.212928	-5.60362	2.0992e-08	5.39028e-06	1544.21	2163.24	962.501	665.658
ENSMUSG00000022871	Fetub	242.092	1.59008	0.283987	5.59911	2.15461e-08	5.43196e-06	129.257	112.471	413.432	313.206
ENSMUSG00000042677	Zc3h12a	6131.75	0.816298	0.145992	5.59139	2.2526e-08	5.5776e-06	4145.86	4733.28	8611.64	7036.2
ENSMUSG00000021591	Glrx	4096.2	0.788005	0.14126	5.5784	2.42739e-08	5.90496e-06	3027.92	2983.41	4705.56	5667.9
ENSMUSG00000031304	Il2rg	705.63	-1.04798	0.188882	-5.54831	2.88451e-08	6.89597e-06	881.425	1018.81	489.076	433.206
ENSMUSG00000017002	Slpi	1846.8	0.794325	0.145289	5.46719	4.57213e-08	1.07453e-05	1321.45	1380.33	2234.1	2451.31
ENSMUSG00000025887	Casp12	738.635	1.22309	0.227532	5.37547	7.63812e-08	1.76517e-05	457.901	427.244	1266.38	803.016
ENSMUSG00000028463	Car9	1641.54	-0.866995	0.163466	-5.30383	1.13397e-07	2.57765e-05	1938.86	2298.36	1257.25	1071.69
ENSMUSG00000012350	Ehf	6366.41	0.652585	0.12356	5.28151	1.28121e-07	2.86537e-05	5071.29	4830.42	7984.32	7579.59
ENSMUSG00000055030	Sprr2e	225.51	1.65442	0.317913	5.20399	1.95053e-07	4.29303e-05	136.133	83.9882	294.75	387.168
ENSMUSG00000046352	Gjb2	35831.1	0.779477	0.150195	5.18977	2.1055e-07	4.5617e-05	25727.7	27034.7	38612.2	51950
ENSMUSG00000079103	Tgm7	294.068	-1.89354	0.365225	-5.18459	2.16494e-07	4.61831e-05	492.278	431.626	185.197	67.1695
ENSMUSG00000000120	Ngfr	1362.35	-0.974062	0.188059	-5.17956	2.2241e-07	4.67263e-05	1835.73	1771.79	1086.4	755.469
ENSMUSG00000032369	Plscr1	129.565	1.88653	0.364705	5.17275	2.30672e-07	4.77388e-05	64.6287	46.7413	215.193	191.697
ENSMUSG00000039831	Arhgap29	1262.8	-0.929344	0.180447	-5.15022	2.60177e-07	5.30532e-05	1456.21	1852.12	948.155	794.714
ENSMUSG00000020077	Srgn	41.0896	3.49276	0.679794	5.13797	2.77729e-07	5.58114e-05	6.87539	6.57299	76.9479	73.962
ENSMUSG00000020407	Upp1	1428.86	0.771959	0.150731	5.12142	3.03239e-07	6.00674e-05	1053.31	1058.25	1730.68	1873.2
ENSMUSG00000096001	2610528A11Rik	11520.8	0.903016	0.176685	5.11089	3.20652e-07	6.2622e-05	8544.73	7511.47	18063.2	11963.7
ENSMUSG00000026833	Olfm1	241.452	-1.43737	0.281943	-5.09809	3.43093e-07	6.6074e-05	356.145	347.638	152.592	109.434
ENSMUSG00000051048	P4ha3	231.406	1.67974	0.329872	5.0921	3.54114e-07	6.72623e-05	144.383	78.1455	395.173	307.923
ENSMUSG00000058216	Gstp3	215.556	1.47508	0.290887	5.07098	3.95774e-07	7.41596e-05	116.882	111.01	357.351	276.98
ENSMUSG00000029919	Hpgds	6811.51	-0.936816	0.185315	-5.05527	4.29782e-07	7.94582e-05	10252.6	7650.23	3833.05	5510.17
ENSMUSG00000033581	Igf2bp2	347.494	1.22869	0.243575	5.04441	4.54924e-07	8.29996e-05	182.885	231.515	452.558	523.017
ENSMUSG00000037138	Aff3	1093.43	-0.819463	0.162865	-5.03156	4.8651e-07	8.73404e-05	1438.33	1352.58	833.385	749.431
ENSMUSG00000048537	Phldb1	1009.39	-0.882297	0.175465	-5.02834	4.94743e-07	8.73404e-05	1317.32	1297.8	787.738	634.714
ENSMUSG00000023041	Krt6b	91845.8	0.745292	0.148251	5.02723	4.97612e-07	8.73404e-05	78171.8	59106.5	109764	120341
ENSMUSG00000028186	Uox	185.326	1.75559	0.352294	4.98332	6.25024e-07	0.000108332	111.381	60.6176	247.798	321.508
ENSMUSG00000042745	Id1	4194.24	0.642733	0.129663	4.95696	7.16058e-07	0.000122578	3177.8	3371.94	4929.88	5297.34
ENSMUSG00000079451	Tmprss11g	1751.07	0.838238	0.169715	4.93909	7.84863e-07	0.000132718	1412.2	1102.8	2406.25	2083.01
ENSMUSG00000026073	Il1r2	2107.69	-1.09724	0.222516	-4.93108	8.17776e-07	0.000136618	3232.81	2509.42	1705.9	982.638
ENSMUSG00000032374	Plod2	155.988	-1.60655	0.32662	-4.91869	8.71236e-07	0.000143816	217.262	252.695	71.7311	82.2638
ENSMUSG00000032454	Rbp2	2504.56	0.681436	0.138751	4.91123	9.05071e-07	0.000147644	1969.11	1880.61	2938.37	3230.18
ENSMUSG00000028519	Dab1	684.38	-1.23798	0.252757	-4.89793	9.68539e-07	0.00015616	801.67	1116.68	511.247	307.923
ENSMUSG00000054005	Mill1	2907.82	-1.03618	0.2125	-4.87614	1.08181e-06	0.000171111	3848.84	3964.97	2445.38	1372.07
ENSMUSG00000026193	Fn1	81.6689	-2.21612	0.454552	-4.87539	1.08595e-06	0.000171111	140.258	127.808	35.2134	23.3961
ENSMUSG00000024462	Gabbr1	450.995	-1.06411	0.219133	-4.85599	1.19785e-06	0.000186622	662.788	557.243	313.008	270.942
ENSMUSG00000058354	Krt6a	247541	0.679509	0.140281	4.8439	1.27314e-06	0.000196149	203005	177599	272586	336974
ENSMUSG00000001119	Col6a1	338.069	-1.12565	0.233092	-4.82923	1.37065e-06	0.000208851	481.277	446.963	202.151	221.886
ENSMUSG00000022587	Ly6e	17835.1	0.69132	0.144488	4.7846	1.71324e-06	0.000258215	13228.2	14051.6	24813.7	19246.7
ENSMUSG00000078566	Bnip3	1573.57	-0.854525	0.179083	-4.77167	1.82706e-06	0.000272408	1777.98	2270.6	1244.21	1001.51
ENSMUSG00000052713	Zfp608	62.7687	-2.39987	0.505006	-4.75216	2.01251e-06	0.000293741	104.506	106.629	19.563	20.3773
ENSMUSG00000026880	Stom	44590.5	0.552611	0.116278	4.75251	2.00903e-06	0.000293741	36042.2	36263.2	54966.9	51089.6
ENSMUSG00000040280	Ndufa4l2	9757.11	-0.848062	0.179124	-4.7345	2.19597e-06	0.000317072	12317.9	12766.9	8487.75	5455.83
ENSMUSG00000017311	Pyy	73.8185	-2.55106	0.539054	-4.73247	2.21809e-06	0.000317072	154.009	97.1342	31.3008	12.8301
ENSMUSG00000021573	Tppp	2535.13	-0.770088	0.162819	-4.72972	2.24832e-06	0.000318114	3580.7	2811.78	2013.69	1734.33
ENSMUSG00000071847	Apcdd1	2053.8	-0.705125	0.149154	-4.72751	2.27291e-06	0.000318345	2398.14	2690.54	1656.34	1470.18
ENSMUSG00000028943	Espn	84.8488	-2.2607	0.478482	-4.72474	2.30409e-06	0.000319486	99.0056	181.853	26.084	32.4527
ENSMUSG00000038034	Igsf8	12542.6	0.555271	0.117992	4.706	2.5262e-06	0.000346815	10062.8	10253.9	14565.3	15288.2
ENSMUSG00000003505	Psg18	861.136	1.05905	0.225175	4.70323	2.56084e-06	0.000348123	602.284	517.806	897.291	1427.16
ENSMUSG00000053007	Creb5	489.339	-0.975047	0.208532	-4.67577	2.9286e-06	0.000390751	702.665	595.951	322.138	336.602
ENSMUSG00000028528	Dnajc6	230.427	-1.46384	0.313079	-4.67561	2.93077e-06	0.000390751	264.015	412.638	106.945	138.113
ENSMUSG00000053797	Krt16	189757	0.641534	0.138107	4.6452	3.39752e-06	0.000448667	164186	132316	219710	242815
ENSMUSG00000036594	H2-Aa	423.216	1.25665	0.272688	4.60838	4.05813e-06	0.000530849	323.143	179.662	619.496	570.564
ENSMUSG00000004105	Angptl2	508.109	-0.978062	0.212605	-4.60038	4.21727e-06	0.00054651	743.917	606.176	320.834	361.508
ENSMUSG00000074743	Thbd	8962.3	0.741108	0.162406	4.56331	5.03542e-06	0.000646491	6579.75	6841.75	9291.13	13136.6
ENSMUSG00000019055	Plod1	1556.92	-0.724571	0.159053	-4.55553	5.22528e-06	0.000664714	1832.98	2043.47	1268.99	1082.26
ENSMUSG00000022382	Wnt7b	3217.2	-0.590032	0.129762	-4.54701	5.44122e-06	0.000679712	3802.09	3929.19	2588.84	2548.67
ENSMUSG00000025128	Bhlhe22	48.7695	2.9038	0.638568	4.54736	5.43243e-06	0.000679712	9.62554	13.146	56.0807	116.226
ENSMUSG00000067001	Serpinb7	934.535	-1.02208	0.225462	-4.53326	5.80793e-06	0.000719042	1035.43	1465.05	734.266	503.394
ENSMUSG00000034362	Csta1	4556.75	0.707066	0.156385	4.52131	6.14594e-06	0.000754155	3850.22	3079.08	5129.43	6168.28
ENSMUSG00000021263	Degs2	232.82	1.39545	0.308787	4.51915	6.20893e-06	0.000755202	149.883	108.82	272.578	399.998
ENSMUSG00000001870	Ltbp1	2267.24	0.810062	0.180077	4.49843	6.84582e-06	0.000825428	1744.97	1552.69	2378.86	3392.44
ENSMUSG00000022504	Ciita	101.404	1.8318	0.407607	4.49404	6.98847e-06	0.000835363	53.628	36.5166	148.679	166.792
ENSMUSG00000019850	Tnfaip3	5485.83	-0.650328	0.145433	-4.47167	7.76102e-06	0.00091978	6724.13	6683.27	3769.14	4766.77
ENSMUSG00000059956	Serpinb12	317.609	1.29893	0.290998	4.46371	8.05541e-06	0.000946579	191.136	177.471	331.267	570.564
ENSMUSG00000039775	Defb3	79.9389	2.13476	0.479233	4.45454	8.40723e-06	0.000971456	37.1271	23.3706	103.032	156.226
ENSMUSG00000024030	Abcg1	570.757	-1.03388	0.232021	-4.45597	8.35144e-06	0.000971456	908.926	625.164	410.824	338.112
ENSMUSG00000023092	Fhl1	280.507	-1.12292	0.252429	-4.44848	8.64819e-06	0.00099104	371.271	396.57	190.413	163.773
ENSMUSG00000017639	Rab11fip4	980.17	-0.879495	0.199084	-4.4177	9.97563e-06	0.00113379	1190.82	1345.27	812.518	572.073
ENSMUSG00000037335	Hand1	23.8244	4.92648	1.1189	4.40296	1.06782e-05	0.00120378	2.75016	0.730332	35.2134	56.6036
ENSMUSG00000024042	Sik1	5599.63	-0.697172	0.159052	-4.38329	1.16898e-05	0.00130718	5871.58	7978.15	4421.24	4127.53
ENSMUSG00000031757	Mt4	542.572	-0.870511	0.199952	-4.3536	1.33922e-05	0.00148557	742.542	660.22	402.998	364.527
ENSMUSG00000029334	Prkg2	91.2261	1.89237	0.435535	4.34494	1.39311e-05	0.00153308	39.8773	37.9773	113.466	173.584
ENSMUSG00000025161	Slc16a3	7354.73	-0.7105	0.163899	-4.33499	1.45766e-05	0.00159149	8159.71	10094.7	6359.29	4805.26
ENSMUSG00000028716	Pdzk1ip1	3511.51	0.603464	0.139276	4.33286	1.47185e-05	0.00159443	2651.15	2920.6	4506.02	3968.29
ENSMUSG00000044393	Dsg2	3561.6	-0.552336	0.127838	-4.32059	1.55612e-05	0.00167265	4239.36	4231.54	2850.99	2924.52
ENSMUSG00000025059	Gk	5231.57	0.641839	0.149345	4.29769	1.72591e-05	0.00184088	3924.47	4249.8	5609.37	7142.61
ENSMUSG00000025780	Itih5	251.08	-1.10682	0.259577	-4.26393	2.00866e-05	0.00212612	345.145	340.335	165.634	153.207
ENSMUSG00000003949	Hlf	1080.5	-0.931498	0.218681	-4.25962	2.04774e-05	0.00215106	1760.1	1077.24	761.654	723.016
ENSMUSG00000034112	Atp2c2	965.038	0.770849	0.18189	4.238	2.25518e-05	0.00235116	728.791	699.658	1069.45	1362.26
ENSMUSG00000025650	Col7a1	8732.07	-0.532659	0.12579	-4.2345	2.29057e-05	0.00237022	9725.93	10923.6	7216.15	7062.61
ENSMUSG00000030787	Lyve1	540.567	0.949111	0.224858	4.22094	2.43284e-05	0.0024988	393.272	346.908	593.412	828.676
ENSMUSG00000026463	Atp2b4	7332.72	-0.548405	0.130199	-4.21206	2.53047e-05	0.00257996	8166.59	9252.58	5735.88	6175.82
ENSMUSG00000046805	Mpeg1	125.479	1.79301	0.42801	4.18918	2.79964e-05	0.00283356	35.752	74.4939	239.973	151.698
ENSMUSG00000026923	Notch1	11949.2	-0.507989	0.121355	-4.18596	2.83958e-05	0.00285316	13554.1	14508.8	9562.41	10171.3
ENSMUSG00000033191	Tie1	92.949	1.77101	0.423743	4.17944	2.92231e-05	0.00291517	49.5028	35.7863	126.508	159.999
ENSMUSG00000031502	Col4a1	710.933	-0.98626	0.237062	-4.16035	3.17766e-05	0.00314724	743.917	1142.24	547.765	409.81
ENSMUSG00000021025	Nfkbia	15236	0.519608	0.125054	4.15508	3.25174e-05	0.00319778	11842.2	13199.3	17257.2	18645.2
ENSMUSG00000032257	Ankk1	41.7522	2.82958	0.683345	4.14078	3.46128e-05	0.00337987	4.12523	15.337	74.3395	73.2073
ENSMUSG00000005803	Sqor	428.85	0.975966	0.235882	4.13752	3.51077e-05	0.00340422	237.888	337.413	586.891	553.205
ENSMUSG00000074489	Bglap3	99.2994	1.66217	0.402693	4.12763	3.66516e-05	0.00352925	52.253	43.8199	134.333	166.792
ENSMUSG00000025997	Ikzf2	3432.05	-0.545104	0.132116	-4.12594	3.69228e-05	0.00353084	4171.99	3975.93	2681.44	2898.86
ENSMUSG00000022094	Slc39a14	4777.9	0.55336	0.134263	4.12146	3.76482e-05	0.00357555	3619.2	4124.19	5477.65	5890.54
ENSMUSG00000020427	Igfbp3	21849.4	-0.571798	0.139354	-4.10321	4.07459e-05	0.00384342	27168.8	25083.3	15643.9	19501.8
ENSMUSG00000011179	Odc1	15038.3	0.643598	0.157049	4.09806	4.16626e-05	0.00387714	11783	11697	15342.6	21330.5
ENSMUSG00000006378	Gcat	5998.54	0.51621	0.125952	4.09845	4.15917e-05	0.00387714	5149.67	4725.25	7193.98	6925.26
ENSMUSG00000109093	NA	110.6	-1.65287	0.404765	-4.08353	4.4356e-05	0.00410027	192.511	142.415	65.2101	42.264
ENSMUSG00000014602	Kif1a	609	0.882151	0.217291	4.05977	4.91218e-05	0.00451075	423.524	434.548	653.405	924.525
ENSMUSG00000017417	Plxdc1	808.022	-0.773155	0.190981	-4.04834	5.15818e-05	0.00470548	1080.81	956.735	667.751	526.79
ENSMUSG00000049422	Chchd10	978.596	0.939196	0.232417	4.041	5.32233e-05	0.00475643	548.656	791.68	1018.58	1555.47
ENSMUSG00000052821	Cysltr1	781.488	-0.794481	0.196812	-4.03674	5.41985e-05	0.00475643	933.678	1045.84	652.101	494.338
ENSMUSG00000063651	Cnfn	2963.96	0.613766	0.151999	4.03795	5.39192e-05	0.00475643	2494.39	2195.38	3237.03	3929.04
ENSMUSG00000067780	Pi15	1182.62	0.95212	0.235814	4.03759	5.40034e-05	0.00475643	1018.93	598.142	1322.46	1790.94
ENSMUSG00000024087	Cyp1b1	474.369	-1.0412	0.257898	-4.03727	5.40767e-05	0.00475643	485.402	790.95	283.012	338.112
ENSMUSG00000024856	Cdk2ap2	4657.41	0.510761	0.12645	4.03924	5.36244e-05	0.00475643	3773.21	3908.01	5636.76	5311.68
ENSMUSG00000031273	Col4a6	1812.98	-0.672937	0.167087	-4.02747	5.63809e-05	0.00491684	2234.5	2218.75	1591.13	1207.54
ENSMUSG00000020785	Camkk1	1542.31	-0.619546	0.154423	-4.012	6.02072e-05	0.00521771	1848.1	1886.45	1309.42	1125.28
ENSMUSG00000069873	4930438A08Rik	1227.54	0.703583	0.175555	4.00777	6.12956e-05	0.00527904	1021.68	850.107	1377.24	1661.13
ENSMUSG00000022144	Gdnf	922.499	-0.671014	0.16759	-4.00389	6.23096e-05	0.00533324	1083.56	1181.68	725.136	699.62
ENSMUSG00000044894	Uqcrq	7726.07	0.574904	0.143866	3.9961	6.43936e-05	0.0054778	5564.94	6843.21	9801.08	8695.06
ENSMUSG00000035373	Ccl7	154.924	1.31358	0.330199	3.97813	6.94594e-05	0.00587048	96.2554	82.5275	195.63	245.282
ENSMUSG00000033774	Npbwr1	633.268	-0.905102	0.227597	-3.97677	6.98564e-05	0.00587048	958.429	692.355	503.422	378.866
ENSMUSG00000074622	Mafb	16391	0.542806	0.136946	3.96366	7.38105e-05	0.0061654	12367.5	14318.2	17908	20970.5
ENSMUSG00000029632	Ndufa4	13004.7	0.475267	0.12016	3.95528	7.64456e-05	0.00634728	10901.6	10860.8	15754.8	14501.8
ENSMUSG00000026664	Phyh	3960.57	0.579487	0.146607	3.95265	7.72891e-05	0.00637911	3510.57	2843.91	4914.23	4573.57
ENSMUSG00000099889	NA	336.707	-0.960231	0.243168	-3.94884	7.85297e-05	0.00640526	390.522	498.087	229.54	228.678
ENSMUSG00000028937	Acot7	1007.64	0.665136	0.168387	3.95005	7.81335e-05	0.00640526	837.422	723.759	1209	1260.37
ENSMUSG00000033174	Mgll	3810.64	-0.55217	0.139886	-3.9473	7.90368e-05	0.00640892	4911.78	4153.4	3030.97	3146.4
ENSMUSG00000059606	Rnase2b	53.1316	2.20746	0.559459	3.9457	7.95668e-05	0.00641438	13.7508	23.3706	79.5563	95.8487
ENSMUSG00000002265	Peg3	23.785	-3.63151	0.923302	-3.93317	8.38321e-05	0.00671917	44.0025	44.5503	1.3042	5.283
ENSMUSG00000005125	Ndrg1	10227.2	-0.660281	0.168472	-3.91922	8.8835e-05	0.00707923	10346.1	14703.8	8551.65	7307.14
ENSMUSG00000050463	Krt78	842.663	-0.869339	0.222277	-3.91106	9.18922e-05	0.00728101	933.678	1245.95	483.859	707.167
ENSMUSG00000046794	Ppp1r3b	310.109	-1.10999	0.284099	-3.90704	9.34336e-05	0.00731949	336.894	508.311	226.931	168.301
ENSMUSG00000027068	Dhrs9	1881.68	0.636726	0.162917	3.90829	9.29501e-05	0.00731949	1533.21	1416.11	2018.9	2558.48
ENSMUSG00000021835	Bmp4	637.916	-0.806612	0.206592	-3.90437	9.4472e-05	0.00735927	899.301	723.759	511.247	417.357
ENSMUSG00000033327	Tnxb	6606.91	-0.710234	0.18205	-3.90131	9.56742e-05	0.00741127	7021.15	9375.27	5863.69	4167.53
ENSMUSG00000037624	Kcnk2	112.87	1.64009	0.422563	3.88129	0.000103903	0.00800401	72.8791	38.7076	142.158	197.735
ENSMUSG00000019846	Lama4	332.707	0.919834	0.237823	3.86772	0.000109856	0.00841579	226.888	233.706	397.782	472.451
ENSMUSG00000028211	Trp53inp1	2190.69	-0.679258	0.175882	-3.86202	0.000112453	0.00853719	2255.13	3137.51	1595.04	1775.09
ENSMUSG00000031372	Trex2	2270.34	0.664566	0.172098	3.86155	0.000112672	0.00853719	1699.6	1814.88	2339.74	3227.16
ENSMUSG00000026509	Capn2	22304.7	0.484016	0.125728	3.8497	0.000118264	0.0089122	18096	19100.4	24245.1	27777.2
ENSMUSG00000006219	Fblim1	1027.37	0.667119	0.173399	3.8473	0.000119425	0.00895104	743.917	843.534	1162.04	1359.99
ENSMUSG00000007872	Id3	1234.57	-0.693706	0.180679	-3.83944	0.000123316	0.00914387	1749.1	1305.1	928.592	955.468
ENSMUSG00000026003	Acadl	7427.38	0.535169	0.139374	3.83981	0.00012313	0.00914387	5987.09	6140.63	9698.04	7883.74
ENSMUSG00000051790	Nlgn2	663.676	-0.697447	0.182082	-3.83041	0.000127931	0.0094329	805.796	835.5	519.072	494.338
ENSMUSG00000059901	Adamts14	1505.69	-0.606607	0.158471	-3.82787	0.000129255	0.0094329	1835.73	1797.35	1302.9	1086.79
ENSMUSG00000020159	Gabrp	174.739	-1.73479	0.453065	-3.82902	0.000128656	0.0094329	229.638	305.279	127.812	36.2263
ENSMUSG00000086040	Wipf3	686.236	-0.834866	0.218379	-3.82301	0.00013183	0.00957046	970.805	786.568	577.761	409.81
ENSMUSG00000073010	Gm5127	265.446	-1.00521	0.263719	-3.81166	0.000138038	0.00996896	372.646	335.222	196.934	156.981
ENSMUSG00000086454	Platr14	30.5647	2.91934	0.767469	3.80385	0.000142463	0.0101302	4.12523	9.49432	62.6017	46.0376
ENSMUSG00000022389	Tef	680.081	-0.932265	0.244948	-3.80596	0.000141253	0.0101302	1042.31	741.287	569.936	366.791
ENSMUSG00000033763	Mtss2	370.545	-0.883303	0.232206	-3.80396	0.000142401	0.0101302	481.277	478.368	290.837	231.697
ENSMUSG00000040254	Sema3d	2151.95	-0.562823	0.148014	-3.80251	0.000143239	0.0101334	2774.91	2359.7	1755.46	1717.73
ENSMUSG00000020044	Timp3	507.631	-0.857543	0.225646	-3.80038	0.000144472	0.0101688	738.417	569.659	401.694	320.753
ENSMUSG00000018474	Chd3	3397.37	-0.516473	0.13732	-3.76108	0.000169179	0.0118476	4191.24	3806.49	2939.67	2652.07
ENSMUSG00000035896	Rnase1	114.019	1.45795	0.389658	3.7416	0.000182851	0.0127407	75.6293	47.4716	166.938	166.037
ENSMUSG00000032202	Rab27a	1184.6	-0.701296	0.187545	-3.73936	0.000184493	0.0127909	1375.08	1554.88	1044.67	763.771
ENSMUSG00000012519	Mlkl	735.166	0.684411	0.183212	3.73562	0.000187252	0.0129176	532.155	595.221	855.556	957.732
ENSMUSG00000020840	Blmh	9279.94	0.46063	0.123387	3.73322	0.000189044	0.0129767	7930.07	7694.05	10240.6	11255.1
ENSMUSG00000021508	Cxcl14	18349.6	-0.457891	0.123837	-3.69753	0.00021771	0.0148708	20320.9	22150.2	16196.9	14730.5
ENSMUSG00000050370	Ch25h	109.527	-1.53715	0.415896	-3.69599	0.000219028	0.0148875	171.885	152.639	74.3395	39.2451
ENSMUSG00000028838	Extl1	2899.62	-0.595413	0.161966	-3.67616	0.00023677	0.0159603	3928.6	3051.33	2476.68	2141.88
ENSMUSG00000032735	Ablim3	862.564	-0.939853	0.255687	-3.67579	0.000237113	0.0159603	980.431	1283.19	770.783	415.847
ENSMUSG00000041660	Bbox1	3452.23	-0.781564	0.213178	-3.66624	0.000246138	0.0164084	4639.51	4086.94	3255.29	1827.16
ENSMUSG00000001300	Efnb2	7019.69	0.53324	0.145429	3.66668	0.000245722	0.0164084	5809.7	5667.38	7298.31	9303.36
ENSMUSG00000032589	Bsn	282.379	-0.939756	0.256655	-3.66156	0.000250688	0.0166318	357.52	383.424	216.498	172.075
ENSMUSG00000039070	Cpa4	1541.05	-0.642439	0.175526	-3.66008	0.000252136	0.0166482	1641.84	2115.04	1104.66	1302.64
ENSMUSG00000060548	Tnfrsf19	12179	-0.477633	0.130543	-3.65881	0.000253385	0.0166513	14817.8	13534.5	10897.9	9465.62
ENSMUSG00000071856	Mcc	2173.86	-0.545349	0.149432	-3.64947	0.000262782	0.0171068	2373.38	2783.3	1837.62	1701.13
ENSMUSG00000031503	Col4a2	454.659	-0.895869	0.245401	-3.65063	0.000261597	0.0171068	482.652	697.467	354.743	283.772
ENSMUSG00000051497	Kcnj16	264.708	-0.921855	0.253159	-3.6414	0.000271155	0.0173265	354.77	338.144	187.805	178.113
ENSMUSG00000015766	Eps8	247.08	1.1765	0.323014	3.64226	0.000270258	0.0173265	155.384	148.988	238.669	445.281
ENSMUSG00000021662	Arhgef28	1087.74	-0.637854	0.175081	-3.6432	0.000269266	0.0173265	1229.32	1416.11	931.2	774.337
ENSMUSG00000026576	Atp1b1	1708.89	-0.868566	0.238302	-3.64482	0.000267581	0.0173265	2319.76	2093.13	1601.56	821.129
ENSMUSG00000022822	Abcc5	3756.53	-0.536298	0.147555	-3.63456	0.000278452	0.0177111	4101.86	4787.33	3316.59	2820.37
ENSMUSG00000012428	Steap4	2865.23	0.74973	0.206791	3.62555	0.000288352	0.018257	1651.47	2616.78	4113.45	3079.23
ENSMUSG00000068617	Efcab1	185.854	-1.20019	0.331641	-3.61894	0.000295807	0.0186439	240.639	275.335	142.158	85.2827
ENSMUSG00000024331	Dsc2	2133.01	0.78204	0.21619	3.61738	0.000297606	0.0186724	1501.59	1637.4	1957.61	3435.46
ENSMUSG00000058672	Tubb2a	5454.67	0.512679	0.141993	3.6106	0.000305489	0.0190806	4552.88	4441.15	5742.4	7082.24
ENSMUSG00000028654	Mycl	1571.14	-0.603323	0.167186	-3.60868	0.000307758	0.0191362	1889.36	1897.4	1407.23	1090.56
ENSMUSG00000019876	Pkib	1538.51	-0.594648	0.165403	-3.59514	0.000324217	0.0200696	1918.23	1782.01	1365.5	1088.3
ENSMUSG00000051225	Fam83a	6606.03	0.509253	0.141698	3.59395	0.000325709	0.0200723	5096.04	5807.6	7080.51	8439.97
ENSMUSG00000037989	Wnk2	3069.88	-0.520819	0.145047	-3.59069	0.0003298	0.0202345	3678.33	3555.26	2758.39	2287.54
ENSMUSG00000035831	Krt25	20.1701	-6.36832	1.77821	-3.5813	0.000341887	0.0208837	77.0044	2.92133	0	0.754714
ENSMUSG00000078507	Aadacl3	502.634	0.800032	0.224043	3.5709	0.000355763	0.021636	408.398	327.919	559.503	714.714
ENSMUSG00000029847	Slc23a4	240.796	0.99406	0.279623	3.55501	0.000377971	0.0228862	176.01	147.527	280.403	359.244
ENSMUSG00000073600	Prob1	523.033	-0.869365	0.246252	-3.53038	0.000414959	0.0250166	724.666	625.164	457.775	284.527
ENSMUSG00000042659	Arrdc4	2716.33	0.509102	0.144369	3.52638	0.000421277	0.0252876	2083.24	2399.14	3038.79	3344.14
ENSMUSG00000047446	Arl4a	4594.44	-0.451781	0.12846	-3.51689	0.000436631	0.0260962	5464.56	5151.03	4019.55	3742.63
ENSMUSG00000020913	Krt24	110.242	-1.49068	0.424175	-3.51431	0.000440903	0.0262384	127.882	195.729	74.3395	43.0187
ENSMUSG00000074794	Arrdc3	11399.5	-0.538068	0.153187	-3.51249	0.00044393	0.0262997	12744.2	14252.4	10604.5	7996.95
ENSMUSG00000022902	Stfa2	1192.35	0.580362	0.165279	3.51142	0.000445726	0.0262997	1009.31	904.882	1327.68	1527.54
ENSMUSG00000009628	Tex15	66.5654	-1.84297	0.525422	-3.5076	0.00045217	0.0265669	89.3801	117.583	40.4303	18.8679
ENSMUSG00000020865	Abcc3	2606.13	0.492003	0.140843	3.49326	0.000477154	0.0279165	2025.49	2303.47	3114.43	2981.12
ENSMUSG00000030748	Il4ra	14077.4	0.444407	0.127684	3.48052	0.000500449	0.0291564	12714	11142.7	15628.3	16824.8
ENSMUSG00000028730	Cfap57	450.588	-0.941057	0.270573	-3.47801	0.000505146	0.0293069	539.031	642.692	396.477	224.15
ENSMUSG00000038242	Aox4	105.649	1.53228	0.441953	3.46706	0.000526185	0.0304004	70.129	40.1683	116.074	196.226
ENSMUSG00000028494	Plin2	2358.15	0.472006	0.13639	3.4607	0.000538768	0.0309982	1984.24	1966.78	2819.68	2661.88
ENSMUSG00000074155	Klk5	257.475	-0.93688	0.271439	-3.45153	0.000557415	0.0318988	367.146	311.122	153.896	197.735
ENSMUSG00000021196	Pfkp	22598	-0.414897	0.120234	-3.45075	0.000559022	0.0318988	24761	26886.5	19953	18791.6
ENSMUSG00000022636	Alcam	742.363	-0.602474	0.175424	-3.43438	0.000593917	0.033751	892.426	898.309	576.457	602.262
ENSMUSG00000031004	Mki67	4901.17	-0.534202	0.155814	-3.42845	0.000607033	0.0343556	6153.47	5440.98	4529.49	3480.74
ENSMUSG00000055675	Kbtbd11	444.229	0.784196	0.22909	3.42309	0.000619135	0.0348981	338.269	316.234	478.642	643.771
ENSMUSG00000022468	Endou	5296.18	0.573262	0.167789	3.41657	0.00063415	0.0355997	4266.87	4251.26	5202.46	7464.12
ENSMUSG00000023927	Satb1	2460.04	-0.579206	0.169604	-3.41505	0.000637708	0.0356551	2597.52	3292.34	2191.06	1759.24
ENSMUSG00000046203	Sprr2g	697.912	0.81695	0.240184	3.40134	0.000670552	0.0373409	592.659	422.132	708.182	1068.68
ENSMUSG00000028544	Slc5a9	940.462	0.559886	0.164848	3.39638	0.000682826	0.0375717	774.169	746.4	1147.7	1093.58
ENSMUSG00000031274	Col4a5	1042.51	-0.570148	0.16784	-3.39699	0.000681326	0.0375717	1295.32	1195.55	897.291	781.884
ENSMUSG00000034159	Mab21l4	516.437	-0.727864	0.214246	-3.39734	0.000680454	0.0375717	561.032	725.95	379.523	399.244
ENSMUSG00000063767	S100a7a	116.675	1.29569	0.382089	3.39106	0.000696229	0.0381577	66.0037	69.3816	134.333	196.98
ENSMUSG00000029484	Anxa3	1130.13	0.673398	0.198671	3.38951	0.000700171	0.0382227	768.669	972.803	1173.78	1605.28
ENSMUSG00000044103	Il1f9	1153.37	0.681623	0.201734	3.37882	0.000727964	0.0395841	935.053	839.882	1141.18	1697.35
ENSMUSG00000000184	Ccnd2	7779.16	-0.469187	0.138977	-3.376	0.000735472	0.0398361	9969.31	8100.11	6476.67	6570.54
ENSMUSG00000035258	Abi3bp	355.644	-0.879775	0.261388	-3.36579	0.000763262	0.0410425	405.648	517.075	204.76	295.093
ENSMUSG00000042195	Slc35f2	713.299	0.628605	0.186771	3.36564	0.000763663	0.0410425	602.284	520.727	817.735	912.449
ENSMUSG00000024044	Epb41l3	4603.06	-0.629199	0.187459	-3.35647	0.000789452	0.0422646	5582.82	5595.08	4443.42	2790.93
ENSMUSG00000021356	Irf4	148.881	-1.31465	0.391928	-3.35432	0.000795615	0.0424307	255.764	167.976	112.161	59.6224
ENSMUSG00000037071	Scd1	9472.66	-0.403	0.120229	-3.35195	0.000802454	0.0426315	10890.6	10685.5	7904.77	8409.78
ENSMUSG00000037649	H2-DMa	137.592	1.23436	0.368478	3.34988	0.000808469	0.0427871	104.506	61.3479	194.326	190.188
ENSMUSG00000031616	Ednra	728.058	0.596029	0.179177	3.32649	0.000879465	0.0463675	594.034	566.738	835.993	915.468
ENSMUSG00000027358	Bmp2	423.761	-0.829148	0.249699	-3.32059	0.00089828	0.0471801	427.649	655.108	310.4	301.886
ENSMUSG00000023043	Krt18	552.4	0.65403	0.19743	3.31271	0.000923957	0.0483456	441.4	418.48	631.234	718.488
ENSMUSG00000079594	Cstdc6	504.28	0.74064	0.224317	3.30176	0.000960805	0.0500847	383.647	373.2	528.202	732.073
ENSMUSG00000030917	Tmem159	686.146	-0.624046	0.190036	-3.28383	0.00102405	0.0529832	797.545	864.713	589.499	492.828
ENSMUSG00000033713	Foxn3	1219.4	-0.570191	0.173591	-3.28467	0.001021	0.0529832	1295.32	1618.42	929.896	1033.96
ENSMUSG00000021190	Lgmn	12700.1	0.431959	0.131611	3.2821	0.00103036	0.0531116	11173.9	10451.1	15767.8	13407.5
ENSMUSG00000053965	Pde5a	118.496	-1.19868	0.365608	-3.27859	0.00104326	0.0535773	145.758	184.044	71.7311	72.4525
ENSMUSG00000029090	Adgra3	2697.73	-0.445394	0.136005	-3.27483	0.00105724	0.0540947	2970.17	3249.98	2300.61	2270.18
ENSMUSG00000024924	Vldlr	584.327	-0.833533	0.254667	-3.27303	0.00106402	0.0541449	555.531	938.477	468.208	375.093
ENSMUSG00000031596	Slc7a2	188.191	-1.02352	0.312766	-3.27249	0.00106603	0.0541449	211.762	291.403	135.637	113.962
ENSMUSG00000048376	F2r	777.261	-0.607144	0.185915	-3.26571	0.0010919	0.0551458	981.806	893.927	675.577	557.734
ENSMUSG00000078350	Smim1	226.152	-1.11071	0.34016	-3.26525	0.00109369	0.0551458	280.516	335.222	193.022	95.8487
ENSMUSG00000033278	Ptprm	50.3658	-1.81222	0.555285	-3.26359	0.00110011	0.0552688	64.6287	92.0219	22.1714	22.6414
ENSMUSG00000106894	NA	84.1901	-1.42919	0.438669	-3.25801	0.00112196	0.0561629	123.757	122.696	35.2134	55.0941
ENSMUSG00000044502	Bod1	4429	0.40594	0.124777	3.25332	0.00114066	0.0565096	3844.72	3775.82	5023.79	5071.68
ENSMUSG00000044986	Tst	1114.4	0.548301	0.168542	3.2532	0.00114112	0.0565096	958.429	852.298	1418.97	1227.92
ENSMUSG00000030849	Fgfr2	12515	-0.454509	0.139641	-3.25484	0.00113458	0.0565096	12973.9	15962.1	11042.7	10081.5
ENSMUSG00000044162	Tnip3	125.651	-1.48258	0.456161	-3.25011	0.0011536	0.0569245	185.636	182.583	100.424	33.9621
ENSMUSG00000044139	Prss53	364.853	0.865121	0.267043	3.23963	0.00119685	0.0588493	281.891	235.167	572.545	369.81
ENSMUSG00000033533	Acsm1	57.838	-1.72479	0.532585	-3.23852	0.00120152	0.0588701	100.381	76.6849	33.9092	20.3773
ENSMUSG00000056602	Fry	2428	-0.456975	0.141228	-3.23572	0.00121337	0.0589858	2634.65	2981.95	2069.77	2025.65
ENSMUSG00000019820	Utrn	4481.14	-0.420814	0.130043	-3.23596	0.00121233	0.0589858	4950.28	5310.25	3679.15	3984.89
ENSMUSG00000079025	Gsdmc	6426.88	0.629996	0.194747	3.23495	0.00121664	0.0589858	6314.36	3781.66	8070.4	7541.1
ENSMUSG00000021831	Ero1l	2874.1	-0.474162	0.146809	-3.22978	0.00123884	0.0598528	3110.43	3574.25	2241.92	2569.8
ENSMUSG00000037035	Inhbb	1932.98	0.576022	0.178512	3.2268	0.00125182	0.0601641	1531.84	1574.6	1914.57	2710.93
ENSMUSG00000097558	NA	123.928	-1.24543	0.386022	-3.22631	0.00125396	0.0601641	196.636	151.179	91.2941	56.6036
ENSMUSG00000022996	Wnt10b	187.406	-1.26727	0.393166	-3.22323	0.00126752	0.0606047	203.512	323.537	153.896	68.679
ENSMUSG00000022218	Tgm1	5549.24	0.503568	0.156826	3.21101	0.00132271	0.0630264	4463.5	4719.41	5550.68	7463.37
ENSMUSG00000012443	Kif11	1360.76	-0.606378	0.189173	-3.20542	0.00134867	0.0640434	1747.72	1535.16	1265.08	895.091
ENSMUSG00000002107	Celf2	213.643	-0.980141	0.306254	-3.20042	0.00137227	0.0647206	231.013	335.953	129.116	158.49
ENSMUSG00000028367	Txn1	9676.31	0.398329	0.12444	3.20098	0.00136962	0.0647206	8640.99	8059.95	10523.6	11480.7
ENSMUSG00000000031	H19	165.634	-1.12987	0.353499	-3.19623	0.00139236	0.0654454	265.39	191.347	78.2521	127.547
ENSMUSG00000023885	Thbs2	12364.6	-0.469703	0.147682	-3.1805	0.00147021	0.0688715	13125.1	15588.9	11471.8	9272.42
ENSMUSG00000040631	Dok4	1324.69	-0.572392	0.180378	-3.1733	0.00150717	0.0703652	1755.97	1411.73	1181.61	949.43
ENSMUSG00000043154	Ppp2r3a	4076.59	-0.415415	0.131081	-3.16914	0.0015289	0.0706657	4559.76	4760.31	3324.41	3661.87
ENSMUSG00000021217	Tshz3	126.515	-1.20264	0.379426	-3.16961	0.00152641	0.0706657	215.887	138.033	69.1227	83.0185
ENSMUSG00000000416	Cttnbp2	992.792	-0.594804	0.187642	-3.16988	0.001525	0.0706657	1109.69	1275.89	897.291	688.299
ENSMUSG00000040785	Ttc3	4324.54	-0.404854	0.127878	-3.16594	0.00154581	0.0709744	4913.15	4939.97	3866.96	3578.1
ENSMUSG00000034762	Glis1	305.114	0.822931	0.25989	3.16646	0.00154308	0.0709744	226.888	213.257	451.254	329.055
ENSMUSG00000021991	Cacna2d3	137.856	1.10632	0.350144	3.15963	0.00157972	0.0722917	101.756	74.4939	172.155	203.018
ENSMUSG00000060671	Atp8b2	4013.34	-0.400698	0.12715	-3.15138	0.001625	0.0738763	4581.76	4553.62	3370.06	3547.91
ENSMUSG00000090356	Teddm3	747.16	0.62209	0.197401	3.15141	0.00162485	0.0738763	654.537	525.839	820.343	987.921
ENSMUSG00000050756	Defb6	1406.74	0.556839	0.177071	3.14473	0.00166239	0.0753293	1248.57	1032.69	1481.57	1864.14
ENSMUSG00000072620	Slfn2	396.976	0.716362	0.228267	3.13827	0.0016995	0.0765108	297.017	304.549	436.908	549.432
ENSMUSG00000025927	Tfap2b	2312.91	-0.424703	0.135317	-3.13859	0.00169763	0.0765108	2663.53	2638.69	1961.52	1987.92
ENSMUSG00000036437	Npy1r	49.2971	-2.20048	0.701781	-3.13557	0.00171522	0.0769684	71.504	89.1005	31.3008	5.283
ENSMUSG00000108884	NA	98.8002	-1.23878	0.395551	-3.13178	0.00173748	0.0777159	126.507	150.448	63.9059	54.3394
ENSMUSG00000038175	Mylip	1409.17	-0.507006	0.162038	-3.12893	0.00175442	0.0782211	1626.72	1679.03	1278.12	1052.83
ENSMUSG00000040964	Arhgef10l	3566.45	0.403197	0.129282	3.11874	0.00181626	0.0804607	3157.18	2987.06	4009.12	4112.44
ENSMUSG00000034919	Ttc22	1330.95	0.52043	0.166846	3.11922	0.00181329	0.0804607	1036.81	1150.27	1418.97	1717.73
ENSMUSG00000044594	Serpinb3a	45.8244	1.93203	0.61983	3.11704	0.00182679	0.0805962	27.5016	11.6853	62.6017	81.5091
ENSMUSG00000019878	Hsf2	1472.95	-0.472672	0.151674	-3.11637	0.00183094	0.0805962	1678.97	1743.3	1298.99	1170.56
ENSMUSG00000024659	Anxa1	76856.4	0.379108	0.121761	3.11355	0.00184854	0.0811133	68898.3	64737.4	81991.3	91798.9
ENSMUSG00000030123	Plxnd1	233.296	-0.98644	0.317922	-3.10277	0.00191717	0.0838597	356.145	262.92	195.63	118.49
ENSMUSG00000055053	Nfic	3808.53	-0.442052	0.142703	-3.0977	0.00195029	0.0849057	4325.99	4445.53	3539.6	2923.01
ENSMUSG00000079434	Neu2	1820.3	0.713777	0.230456	3.09724	0.00195333	0.0849057	1589.59	1172.91	1648.51	2870.18
ENSMUSG00000029541	Cyp2w1	307.603	-0.792928	0.256116	-3.09597	0.00196169	0.0850025	397.397	381.233	260.84	190.943
ENSMUSG00000031987	Egln1	7207.17	-0.428015	0.138767	-3.08442	0.00203948	0.0880978	7492.8	9040.05	6393.2	5902.62
ENSMUSG00000021553	Slc28a3	188.911	0.922844	0.299789	3.07831	0.00208175	0.0896446	119.632	140.954	225.627	269.433
ENSMUSG00000000171	Sdhd	8731.57	0.402145	0.131257	3.06381	0.00218541	0.0938169	8012.58	7033.83	10412.7	9467.13
ENSMUSG00000039628	Hs3st6	1353.31	-0.566454	0.185	-3.06192	0.00219923	0.0938294	1425.96	1801	1228.56	957.732
ENSMUSG00000023034	Nr4a1	6609.95	-0.528412	0.17254	-3.06254	0.00219465	0.0938294	6981.27	8634.72	4515.15	6308.65
ENSMUSG00000043089	Mmp1a	566.689	0.77514	0.253803	3.0541	0.00225735	0.0960136	404.273	433.087	522.985	906.412
ENSMUSG00000037706	Cd81	5460.24	0.396142	0.129924	3.04902	0.00229591	0.09647	5008.03	4425.08	6247.13	6160.73
ENSMUSG00000038550	Ciart	115.539	-1.2943	0.424323	-3.05028	0.00228629	0.09647	151.259	175.28	92.5983	43.0187
ENSMUSG00000021281	Tnfaip2	184.555	0.976866	0.320239	3.05042	0.00228518	0.09647	134.758	113.932	289.533	199.999
ENSMUSG00000023328	Ache	365.81	-0.717397	0.235277	-3.04916	0.0022948	0.09647	475.777	433.087	309.096	245.282
ENSMUSG00000000530	Acvrl1	4719.51	0.464626	0.152562	3.04549	0.00232301	0.0973138	4254.49	3682.34	4852.94	6088.28
ENSMUSG00000033998	Kcnk1	44.5793	2.17822	0.716418	3.04043	0.00236244	0.0986676	12.3757	19.719	29.9966	116.226
ENSMUSG00000025321	Itgb8	995.129	0.721374	0.237517	3.03715	0.00238828	0.0994471	781.044	724.49	885.553	1589.43
ENSMUSG00000053317	Sec61b	2313.46	0.43767	0.144211	3.03492	0.00240599	0.0995863	1984.24	1944.87	2852.29	2472.44
ENSMUSG00000022231	Sema5a	3541.62	-0.404571	0.13327	-3.03573	0.00239958	0.0995863	4105.98	3966.43	2888.81	3205.27
ENSMUSG00000020423	Btg2	3623.13	-0.543159	0.179186	-3.03126	0.00243533	0.100501	4090.86	4506.88	2371.04	3523.76
ENSMUSG00000018340	Anxa6	353.017	0.697751	0.230405	3.02837	0.00245879	0.101154	291.517	248.313	432.995	439.244
ENSMUSG00000022353	Mtss1	5503.13	0.441515	0.145834	3.02751	0.00246575	0.101154	4631.26	4706.26	5595.03	7079.97
ENSMUSG00000028236	Sdr16c5	1486.97	0.481548	0.159107	3.02657	0.00247346	0.101171	1251.32	1232.8	1575.48	1888.29
ENSMUSG00000041498	Kif14	369.511	-0.697102	0.230564	-3.02346	0.002499	0.101665	440.025	472.525	310.4	255.093
ENSMUSG00000027883	Gpsm2	4527.84	-0.409063	0.135303	-3.02332	0.0025002	0.101665	5489.31	4842.1	4059.98	3719.99
ENSMUSG00000020062	Slc5a8	91.0975	1.23865	0.409858	3.02214	0.00250998	0.101764	52.253	56.2356	114.77	141.132
ENSMUSG00000028082	Sh3d19	9119.01	-0.373697	0.123882	-3.01656	0.00255661	0.103353	9921.19	10662.9	8239.95	7652.05
ENSMUSG00000039976	Tbc1d16	937.232	-0.522283	0.173214	-3.01524	0.00256775	0.103501	1018.93	1188.98	796.867	744.148
ENSMUSG00000023089	Ndufa5	2650.83	0.402187	0.133438	3.01403	0.00257804	0.103615	2286.75	2280.1	3087.05	2949.42
ENSMUSG00000006390	Elovl1	15335	0.362165	0.120411	3.00774	0.00263198	0.104532	13732.9	13110.2	16558.1	17938.8
ENSMUSG00000035885	Cox8a	7377.15	0.514399	0.171068	3.00698	0.00263855	0.104532	4915.9	7231.02	8367.76	8993.93
ENSMUSG00000051879	Krt71	47.789	-2.48602	0.826475	-3.00797	0.00262995	0.104532	147.133	15.337	14.3462	14.3396
ENSMUSG00000071547	Nt5dc2	5484	0.376208	0.124981	3.01012	0.0026114	0.104532	4664.26	4881.54	6018.89	6371.3
ENSMUSG00000020181	Nav3	75.6475	1.42997	0.475397	3.00794	0.00263021	0.104532	35.752	46.0109	83.4689	137.358
ENSMUSG00000050108	Bpifc	2015.72	0.555167	0.184983	3.00117	0.00268943	0.106244	1724.35	1544.65	1952.39	2841.5
ENSMUSG00000030750	Nsmce1	3072.84	0.439275	0.146509	2.99828	0.00271508	0.106953	2776.28	2441.5	3805.66	3267.91
ENSMUSG00000042250	Pglyrp4	1794.34	0.454679	0.151834	2.99458	0.00274824	0.107952	1390.2	1635.21	2046.29	2105.65
ENSMUSG00000055254	Ntrk2	586.381	-0.834915	0.278918	-2.99341	0.00275879	0.10806	807.171	693.085	566.024	279.244
ENSMUSG00000060275	Nrg2	133.094	-1.04155	0.348304	-2.99036	0.00278647	0.108837	158.134	199.381	92.5983	82.2638
ENSMUSG00000053470	Kdm3a	4999.7	-0.401461	0.134434	-2.98632	0.0028236	0.109978	5254.17	6125.3	4289.52	4329.79
ENSMUSG00000026922	Agpat2	1972.7	0.420448	0.140852	2.98504	0.00283544	0.11013	1648.72	1724.31	2316.26	2201.5
ENSMUSG00000030790	Adm	264.308	-0.783213	0.26297	-2.97833	0.00289821	0.112253	356.145	314.043	173.459	213.584
ENSMUSG00000025986	Slc39a10	5942.39	-0.556577	0.187562	-2.96744	0.00300292	0.115984	8475.98	5673.95	5409.83	4209.79
ENSMUSG00000026347	Tmem163	27.4309	2.56602	0.86649	2.96139	0.00306255	0.117959	2.75016	12.4156	27.3882	67.1695
ENSMUSG00000040690	Col16a1	6204.49	-0.508685	0.171823	-2.96052	0.00307124	0.117966	7087.15	7482.25	6103.66	4144.89
ENSMUSG00000036957	Lrfn3	127.516	1.07347	0.363195	2.95562	0.00312045	0.119525	96.2554	69.3816	156.504	187.924
ENSMUSG00000040680	Kremen2	397.256	-0.702704	0.238062	-2.95176	0.00315967	0.120694	518.404	464.491	349.526	256.603
ENSMUSG00000075602	Ly6a	36821.4	0.448463	0.152001	2.9504	0.00317361	0.120893	32042.1	30243.8	48945.4	36054.2
ENSMUSG00000056468	5730596B20Rik	53.8937	-1.53568	0.520934	-2.94794	0.00319899	0.121527	77.0044	83.2579	27.3882	27.9244
ENSMUSG00000028195	Ccn1	10702	-0.448436	0.152454	-2.94144	0.00326686	0.123766	12624.6	12084.1	7723.48	10375.8
ENSMUSG00000026259	Ngef	843.521	0.535043	0.182184	2.93683	0.00331591	0.125282	665.538	712.804	899.899	1095.84
ENSMUSG00000015652	Steap1	127.422	1.01275	0.345264	2.93326	0.00335418	0.126376	82.5047	86.1792	173.459	167.547
ENSMUSG00000068742	Cry2	858.436	-0.624742	0.213045	-2.93244	0.0033631	0.126376	1076.69	1003.48	817.735	535.847
ENSMUSG00000054146	Krt15	103551	-0.540848	0.184506	-2.93132	0.0033752	0.126488	121001	124468	104670	64066.2
ENSMUSG00000040564	Apoc1	8321.3	0.479566	0.163739	2.92884	0.00340234	0.127161	7679.81	6222.43	11062.2	8320.72
ENSMUSG00000034463	Scara3	70.9276	-1.37784	0.471377	-2.92302	0.00346653	0.129212	121.007	83.9882	41.7345	36.981
ENSMUSG00000024965	Fermt3	113.217	1.08277	0.370654	2.92125	0.00348626	0.129599	66.0037	78.8759	143.462	164.528
ENSMUSG00000041420	Meis3	252.805	-0.757006	0.259326	-2.91913	0.00351015	0.129791	328.644	307.47	177.371	197.735
ENSMUSG00000024713	Pcsk5	52.9681	1.54114	0.527812	2.91986	0.00350186	0.129791	24.7514	29.2133	75.6437	82.2638
ENSMUSG00000057977	Skint11	1559.17	-0.501603	0.172553	-2.90695	0.00364968	0.134592	1827.48	1824.37	1477.66	1107.17
ENSMUSG00000026989	Dapl1	3787.01	-0.481813	0.165825	-2.90556	0.00366601	0.134835	4202.24	4620.08	3666.11	2659.61
ENSMUSG00000040258	Nxph4	491.86	-0.675345	0.23288	-2.89997	0.00373197	0.136898	490.903	717.186	378.219	381.131
ENSMUSG00000068748	Ptprz1	3830	0.554982	0.191863	2.89259	0.00382077	0.139786	2647.02	3556.72	3711.76	5404.51
ENSMUSG00000018417	Myo1b	8456.57	0.445176	0.153988	2.89098	0.00384037	0.140133	6720.01	7604.95	8425.14	11076.2
ENSMUSG00000070390	Nlrp1b	24.7421	-2.34438	0.811259	-2.88981	0.00385473	0.140275	53.628	29.2133	7.82521	8.30185
ENSMUSG00000025034	Trim8	4198	0.470238	0.162773	2.88893	0.00386561	0.140275	2963.29	4072.33	4727.73	5028.66
ENSMUSG00000029032	Arhgef16	3676.22	0.396963	0.137443	2.88819	0.0038746	0.140275	3243.81	3102.45	4478.63	3879.98
ENSMUSG00000025481	Urah	58336.2	0.369388	0.127975	2.88642	0.00389657	0.14047	54363.7	47454.8	69204.9	62321.3
ENSMUSG00000029120	Ppp2r2c	5935.38	-0.434288	0.150475	-2.88612	0.00390027	0.14047	7341.54	6301.31	5602.85	4495.83
ENSMUSG00000046447	Camk2n1	83.2158	-1.26853	0.439713	-2.8849	0.00391541	0.14065	118.257	116.123	59.9933	38.4904
ENSMUSG00000018907	Alox12e	2606.76	-0.548392	0.190314	-2.8815	0.00395782	0.141807	3736.09	2458.3	2271.92	1960.75
ENSMUSG00000069441	Dsg1a	29056.9	-0.352422	0.122637	-2.87371	0.0040568	0.144978	33275.5	31904.6	23994.7	27052.7
ENSMUSG00000026605	Cenpf	1068.64	-0.551082	0.192267	-2.86624	0.00415381	0.147684	1233.44	1303.64	1015.97	721.507
ENSMUSG00000027737	Slc7a11	1325.27	0.668841	0.233298	2.86689	0.00414522	0.147684	728.791	1314.6	1475.05	1782.63
ENSMUSG00000043252	Tmem64	1294.75	-0.502485	0.175597	-2.86158	0.00421533	0.149107	1443.83	1588.47	1211.6	935.091
ENSMUSG00000059456	Ptk2b	5775.87	0.403288	0.140893	2.86237	0.0042048	0.149107	4550.13	5395.69	6187.13	6970.54
ENSMUSG00000079547	H2-DMb1	308.444	0.735985	0.257392	2.85939	0.00424452	0.149757	224.138	237.358	444.733	327.546
ENSMUSG00000036181	Hist1h1c	523.948	-0.703841	0.246916	-2.85053	0.00436467	0.153388	798.92	502.469	366.481	427.923
ENSMUSG00000037185	Krt80	8519.92	-0.441997	0.155077	-2.85017	0.00436956	0.153388	10333.7	9293.48	8260.81	6191.67
ENSMUSG00000021242	Npc2	6545.48	0.372605	0.13078	2.84909	0.00438441	0.153521	6026.97	5384.01	7714.35	7056.58
ENSMUSG00000022551	Cyc1	14200.5	0.332319	0.116939	2.8418	0.00448596	0.156681	12759.3	12386.4	15583.9	16072.4
ENSMUSG00000020473	Aebp1	367.638	0.666675	0.2347	2.84055	0.00450364	0.156903	299.767	270.223	401.694	498.866
ENSMUSG00000006777	Krt23	125.63	1.12904	0.397782	2.83833	0.00453506	0.157208	52.253	103.707	166.938	179.622
ENSMUSG00000010660	Plcd1	3929.02	0.372104	0.13109	2.83854	0.00453208	0.157208	3531.2	3321.55	4254.31	4609.04
ENSMUSG00000042684	Npl	9042.17	0.400333	0.141235	2.83452	0.00458951	0.158699	8572.24	7021.41	10853.6	9721.47
ENSMUSG00000031453	Rasa3	3685.35	-0.364149	0.12853	-2.83319	0.00460863	0.158963	4258.62	4038.01	3250.07	3194.7
ENSMUSG00000023951	Vegfa	10674.2	-0.47422	0.167559	-2.83017	0.00465236	0.160073	11510.8	13317.6	7373.96	10494.3
ENSMUSG00000035722	Abca7	3259.79	-0.369495	0.130752	-2.82592	0.00471444	0.160291	3617.83	3730.54	2924.02	2766.78
ENSMUSG00000055415	Atp10b	379.974	-0.681846	0.241294	-2.82579	0.00471647	0.160291	455.151	482.75	243.886	338.112
ENSMUSG00000075595	Zfp652	3079.26	-0.422561	0.14942	-2.82802	0.00468374	0.160291	3161.3	3889.02	2727.09	2539.61
ENSMUSG00000021678	F2rl1	5336.5	-0.351312	0.124234	-2.82782	0.0046866	0.160291	5879.83	6086.59	4580.36	4799.23
ENSMUSG00000033392	Clasp2	5146.11	-0.362652	0.128289	-2.82683	0.00470119	0.160291	5504.44	6073.44	4432.98	4573.57
ENSMUSG00000003555	Cyp17a1	418.942	-0.649544	0.230037	-2.82365	0.00474801	0.160968	570.657	452.806	353.439	298.867
ENSMUSG00000038776	Ephx1	3713.02	-0.489684	0.173493	-2.82249	0.00476517	0.161156	4826.52	3846.66	3548.73	2630.18
ENSMUSG00000041135	Ripk2	749.544	-0.491926	0.174413	-2.82046	0.00479547	0.161786	871.799	880.05	631.234	615.092
ENSMUSG00000044022	Pcdhb21	71.0411	1.3543	0.480354	2.81938	0.0048117	0.161939	50.8779	29.9436	108.249	95.094
ENSMUSG00000078348	Sf3b5	4636.13	0.375798	0.133491	2.81515	0.00487538	0.162206	4066.11	4003.68	5601.55	4873.19
ENSMUSG00000020022	Ndufa12	1863.86	0.423971	0.150559	2.81597	0.00486298	0.162206	1509.84	1671	2269.31	2005.28
ENSMUSG00000027925	Sprr2j-ps	58.2656	1.40789	0.499649	2.81775	0.00483608	0.162206	31.6268	32.1346	84.7731	84.528
ENSMUSG00000029314	Gpat3	51.998	1.57966	0.561163	2.81497	0.00487812	0.162206	22.0012	29.9436	58.6891	97.3581
ENSMUSG00000032252	Glce	2343.15	-0.385334	0.136858	-2.81557	0.00486905	0.162206	2703.4	2606.56	1975.87	2086.78
ENSMUSG00000057766	Ankrd29	646.185	-0.524687	0.186511	-2.81316	0.00490565	0.162731	741.167	782.186	559.503	501.885
ENSMUSG00000026450	Chit1	13230.8	-0.439228	0.156186	-2.8122	0.00492037	0.16283	15543.9	14911.2	13019.8	9448.26
ENSMUSG00000024186	Rgs11	727.275	-0.613473	0.218247	-2.81092	0.00494006	0.163093	710.915	1045.11	619.496	533.583
ENSMUSG00000020334	Slc22a4	2048.21	-0.507071	0.180479	-2.80959	0.00496042	0.163376	2431.14	2374.31	2003.25	1384.15
ENSMUSG00000043263	Ifi209	496.854	-0.584488	0.208681	-2.80086	0.00509658	0.166527	594.034	596.681	438.212	358.489
ENSMUSG00000044244	Il20rb	8690.05	-0.407457	0.1455	-2.80039	0.00510415	0.166527	9466.04	10347.3	8352.11	6594.69
ENSMUSG00000001123	Lgals9	8950.14	0.446389	0.159391	2.80058	0.00510105	0.166527	7484.55	7664.84	12019.5	8631.66
ENSMUSG00000022982	Sod1	1733.96	0.436089	0.155618	2.8023	0.00507397	0.166527	1555.21	1392.74	2144.11	1843.77
ENSMUSG00000001175	Calm1	34159.5	0.332816	0.118983	2.79717	0.00515522	0.167799	29498.2	30975.6	36469.4	39694.9
ENSMUSG00000050425	Mrgprb2	34.0719	-1.83137	0.655784	-2.79263	0.00522809	0.169291	52.253	54.0446	15.6504	14.3396
ENSMUSG00000022211	Carmil3	23.2284	-2.47595	0.886445	-2.79313	0.00522009	0.169291	46.7526	31.4043	11.7378	3.01886
ENSMUSG00000031298	Adgrg2	796.335	-0.507965	0.181933	-2.79204	0.00523769	0.169291	886.925	980.836	710.79	606.79
ENSMUSG00000038453	Srcin1	858.032	-0.477178	0.17116	-2.78791	0.00530498	0.171067	950.179	1046.57	705.573	729.808
ENSMUSG00000043822	Adamtsl5	2160.43	-0.449326	0.161277	-2.78605	0.00533542	0.17165	2750.16	2238.47	1969.34	1683.77
ENSMUSG00000041697	Cox6a1	10119.4	0.371841	0.133522	2.78486	0.00535503	0.171882	8022.2	9619.21	11299.6	11536.6
ENSMUSG00000071604	Fam189a2	815.31	-0.53966	0.193861	-2.78374	0.0053736	0.172079	981.806	947.971	761.654	569.809
ENSMUSG00000055561	Spink5	1623.98	-0.542781	0.19506	-2.78263	0.00539201	0.172145	1860.48	1994.54	1044.67	1596.22
ENSMUSG00000030283	St8sia1	35.8631	1.78419	0.641304	2.78212	0.00540049	0.172145	17.876	14.6066	57.3849	53.5847
ENSMUSG00000018983	E2f2	453.662	-0.602816	0.216838	-2.78003	0.00543542	0.172248	588.533	505.39	388.652	332.074
ENSMUSG00000019368	Sec14l4	1150.99	-0.472593	0.169967	-2.78049	0.00542763	0.172248	1370.95	1302.91	1062.92	867.166
ENSMUSG00000030484	Lypd5	3265.35	0.381384	0.137203	2.7797	0.00544097	0.172248	2883.54	2791.33	3452.22	3934.32
ENSMUSG00000079018	Ly6c1	4001.79	0.46156	0.166368	2.77433	0.0055315	0.174715	3246.56	3483.68	5400.7	3876.21
ENSMUSG00000045136	Tubb2b	664.461	0.544804	0.19682	2.76803	0.00563959	0.17692	486.778	593.03	734.266	843.77
ENSMUSG00000082676	NA	112.777	-1.06494	0.384703	-2.76822	0.00563632	0.17692	149.883	156.291	57.3849	87.5468
ENSMUSG00000099597	NA	1122.4	-0.440467	0.159099	-2.7685	0.00563144	0.17692	1244.45	1340.16	929.896	975.091
ENSMUSG00000033952	Aspm	743.776	-0.592045	0.214134	-2.76483	0.00569525	0.178263	831.922	953.084	705.573	484.526
ENSMUSG00000018750	Zbtb4	3365.92	-0.359796	0.130235	-2.76267	0.00573308	0.178933	3672.83	3892.67	2982.71	2915.46
ENSMUSG00000024810	Il33	20353.6	0.469807	0.170088	2.76213	0.00574248	0.178933	17814.1	16327.3	19023.1	28249.7
ENSMUSG00000027698	Nceh1	157.385	0.929476	0.33732	2.75547	0.00586076	0.182209	121.007	97.1342	172.155	239.244
ENSMUSG00000028124	Gclm	2041.86	0.419779	0.152666	2.74966	0.00596573	0.185058	1827.48	1669.54	2137.59	2532.82
ENSMUSG00000017493	Igfbp4	3591.01	0.405766	0.147757	2.74617	0.00602956	0.18662	3341.44	2841.72	3780.88	4399.98
ENSMUSG00000030373	Psg28	61.9533	1.4215	0.518524	2.74144	0.00611713	0.188909	35.752	32.1346	65.2101	114.717
ENSMUSG00000038855	Itpkb	1028.94	-0.464629	0.169652	-2.73871	0.00616804	0.189568	1175.69	1212.35	790.346	937.355
ENSMUSG00000047898	Ccr4	697.994	-0.581099	0.212222	-2.73816	0.00617836	0.189568	866.299	804.826	661.23	459.621
ENSMUSG00000054720	Lrrc8c	154.731	1.0079	0.3681	2.7381	0.00617947	0.189568	94.8804	111.01	147.375	265.659
ENSMUSG00000020644	Id2	189.99	-0.819147	0.299851	-2.73185	0.00629801	0.192433	272.265	213.257	140.854	133.584
ENSMUSG00000028664	Ephb2	1085.75	0.499336	0.182841	2.73099	0.00631452	0.192433	906.176	895.387	1091.62	1449.81
ENSMUSG00000028836	Slc30a2	106.663	-1.02528	0.375374	-2.73136	0.00630727	0.192433	147.133	138.763	74.3395	66.4148
ENSMUSG00000030554	Synm	50.6745	-1.5096	0.553372	-2.728	0.00637198	0.193481	78.3794	72.3029	19.563	32.4527
ENSMUSG00000034932	Mrpl54	2135.68	0.414618	0.152	2.72775	0.00637682	0.193481	1793.1	1866	2672.31	2211.31
ENSMUSG00000029490	Mfsd7a	312.059	0.647529	0.237474	2.72673	0.00639647	0.193654	236.513	249.774	366.481	395.47
ENSMUSG00000033209	Ttc28	86.3234	-1.14176	0.419106	-2.72428	0.00644428	0.194676	111.381	125.617	59.9933	48.3017
ENSMUSG00000027947	Il6ra	9530.94	-0.36173	0.13301	-2.71957	0.00653662	0.197036	9790.55	11645.1	8476.01	8212.04
ENSMUSG00000022013	Dnajc15	1507.99	0.408594	0.150313	2.71829	0.00656213	0.197376	1322.82	1268.59	1799.8	1640.75
ENSMUSG00000001794	Capns1	23454	0.318135	0.11724	2.71354	0.00665682	0.199791	21617.6	20141.1	26175.3	25882.2
ENSMUSG00000000248	Clec2g	727.151	0.55766	0.20561	2.71222	0.00668335	0.200154	688.914	490.783	873.815	855.091
ENSMUSG00000040183	Ankrd6	209.652	-0.806634	0.29782	-2.70846	0.00675966	0.201073	231.013	300.897	170.85	135.849
ENSMUSG00000018906	P4ha2	1558.38	-0.494456	0.182632	-2.70738	0.00678159	0.201073	1533.21	2108.47	1385.06	1206.79
ENSMUSG00000072812	Ahnak2	7824.41	-0.374933	0.138498	-2.70714	0.00678652	0.201073	8180.34	9490.67	6329.29	7297.33
ENSMUSG00000020173	Cobl	1204.42	-0.472587	0.17447	-2.7087	0.0067548	0.201073	1269.2	1527.12	1096.83	924.525
ENSMUSG00000034413	Neurl1b	835.323	-0.461446	0.17037	-2.70849	0.00675911	0.201073	979.055	957.466	679.489	725.28
ENSMUSG00000026773	Pfkfb3	2498.53	-1.20939	0.447294	-2.70379	0.00685528	0.202677	2813.41	4162.16	1881.96	1136.6
ENSMUSG00000019734	Tmc4	154.126	-0.863824	0.319611	-2.70273	0.00687723	0.202893	184.26	213.257	109.553	109.434
ENSMUSG00000063450	Syne2	18269.4	-0.35325	0.130813	-2.70042	0.0069251	0.203872	20505.2	20488	14614.9	17469.4
ENSMUSG00000022469	Rapgef3	962.721	0.549069	0.203641	2.69626	0.00701237	0.205559	738.417	826.006	932.504	1353.96
ENSMUSG00000031586	Rbpms	248.253	0.7103	0.263384	2.69682	0.0070005	0.205559	171.885	203.763	311.704	305.659
ENSMUSG00000033170	Card10	10224.2	-0.342244	0.126966	-2.69557	0.00702691	0.205559	11014.4	11844.5	9533.72	8504.12
ENSMUSG00000050271	Prag1	1608.2	0.458954	0.170447	2.69265	0.00708861	0.206928	1179.82	1524.93	1968.04	1759.99
ENSMUSG00000047361	Gm973	154.412	-1.04468	0.388316	-2.69028	0.00713913	0.207965	228.263	186.235	138.245	64.9054
ENSMUSG00000022941	Ripply3	186.032	-0.928336	0.345181	-2.68942	0.00715771	0.208069	251.639	234.437	168.242	89.811
ENSMUSG00000030560	Ctsc	5063.33	0.379141	0.141072	2.68756	0.00719761	0.208791	4712.39	4095.7	5309.41	6135.83
ENSMUSG00000019872	Smpdl3a	2499.8	0.361014	0.134367	2.68676	0.00721479	0.208852	2208.38	2169.82	2758.39	2862.63
ENSMUSG00000018293	Pfn1	39035.8	0.31041	0.1157	2.68288	0.00729902	0.209772	33749.9	35953.5	42986.5	43453.4
ENSMUSG00000019189	Rnf145	5403.03	-0.337875	0.125921	-2.68324	0.00729119	0.209772	6009.09	6058.11	4575.14	4969.79
ENSMUSG00000024544	Ldlrad4	523.998	0.562937	0.209854	2.68252	0.00730706	0.209772	470.277	378.312	590.803	656.601
ENSMUSG00000005779	Psmb4	12853.2	0.319136	0.118903	2.684	0.00727467	0.209772	11283.9	11588.9	14712.7	13827.1
ENSMUSG00000030088	Aldh1l1	1308.44	0.483729	0.180767	2.67599	0.00745099	0.212765	1142.69	1038.53	1747.63	1304.9
ENSMUSG00000030483	Cyp2b10	9816.63	0.319339	0.119348	2.6757	0.00745736	0.212765	8844.5	8624.49	11161.4	10636.2
ENSMUSG00000032254	Kif23	921.457	-0.551461	0.206046	-2.67639	0.00744193	0.212765	1095.94	1091.85	897.291	600.752
ENSMUSG00000036067	Slc2a6	108.422	-1.15662	0.432641	-2.67338	0.00750909	0.213801	122.382	175.28	89.9899	46.0376
ENSMUSG00000041961	Znrf3	1668.57	-0.394537	0.147768	-2.66998	0.00758555	0.215535	1936.11	1856.5	1370.72	1510.94
ENSMUSG00000035164	Zc3h12c	1892.6	0.539177	0.202044	2.66862	0.00761647	0.215971	1197.69	1884.99	2051.51	2436.22
ENSMUSG00000040127	Sdr9c7	542.465	0.622433	0.233479	2.6659	0.00767815	0.217276	437.275	419.211	521.681	791.695
ENSMUSG00000038485	Socs7	2736.49	-0.355894	0.133553	-2.66482	0.00770294	0.217533	2983.92	3159.42	2424.51	2378.1
ENSMUSG00000056515	Rab31	17536.4	0.316281	0.118762	2.66315	0.00774123	0.218171	15002.1	16239.7	19353.1	19550.9
ENSMUSG00000039195	1110008P14Rik	1666.63	0.394576	0.148342	2.6599	0.00781644	0.219843	1504.34	1376.68	1957.61	1827.92
ENSMUSG00000029816	Gpnmb	1925.97	-0.584781	0.220015	-2.65791	0.00786258	0.220693	2801.03	1820.72	1837.62	1244.52
ENSMUSG00000045362	Tnfrsf26	111.304	-1.07863	0.406013	-2.65665	0.00789212	0.221075	178.76	124.887	54.7765	86.7921
ENSMUSG00000008398	Elk3	2259.59	0.425866	0.160446	2.65426	0.00794821	0.222197	1920.98	1938.3	2257.57	2921.5
ENSMUSG00000024538	Ppic	1141.32	0.413781	0.156252	2.64816	0.00809306	0.225338	962.554	994.712	1287.25	1320.75
ENSMUSG00000030557	Mef2a	9527.97	-0.376249	0.142055	-2.64862	0.00808204	0.225338	9958.31	11569.2	7547.42	9036.95
ENSMUSG00000018909	Arrb1	2660.3	-0.353469	0.133725	-2.64325	0.00821143	0.228176	2992.17	2976.1	2399.73	2273.2
ENSMUSG00000024691	Fam111a	1355.76	0.426146	0.161415	2.64007	0.00828895	0.229869	1053.31	1257.63	1589.82	1522.26
ENSMUSG00000046490	Rnf222	238.823	0.709897	0.269264	2.63644	0.00837822	0.231372	167.759	194.268	277.795	315.47
ENSMUSG00000063531	Sema3e	124.939	-0.978621	0.371276	-2.63583	0.0083932	0.231372	199.386	132.92	82.1647	85.2827
ENSMUSG00000003271	Sult2b1	3053.09	0.40708	0.154427	2.63608	0.00838708	0.231372	2583.77	2668.63	3050.53	3909.42
ENSMUSG00000073676	Hspe1	4545.46	0.327478	0.124356	2.63338	0.00845391	0.232583	4057.85	4005.87	5081.17	5036.96
ENSMUSG00000037992	Rara	1339.03	-0.410611	0.15598	-2.63245	0.00847708	0.232657	1553.84	1501.56	1220.73	1080
ENSMUSG00000022246	Rai14	1990.64	-0.367112	0.1395	-2.63163	0.00849768	0.232657	2259.25	2226.78	1700.68	1775.84
ENSMUSG00000029762	Akr1b8	11941	0.322418	0.122534	2.63126	0.00850691	0.232657	11024	10203.5	12811.2	13725.2
ENSMUSG00000037887	Dusp8	534.928	-0.55099	0.20961	-2.62865	0.00857242	0.233379	573.407	698.198	401.694	466.413
ENSMUSG00000042473	Tbc1d8b	1372.98	-0.404338	0.153846	-2.6282	0.00858382	0.233379	1548.34	1581.17	1116.4	1246.03
ENSMUSG00000030956	Fam53b	2970.15	-0.3628	0.13804	-2.62822	0.00858338	0.233379	3333.19	3352.22	2428.42	2766.78
ENSMUSG00000071489	Ptgdr	418.379	0.573572	0.218608	2.62374	0.00869693	0.235991	305.267	365.896	498.205	504.149
ENSMUSG00000096992	NA	768.777	-0.603391	0.230085	-2.62247	0.00872941	0.23641	748.042	1106.45	516.464	704.148
ENSMUSG00000022883	Robo1	2042.29	-0.413489	0.157832	-2.6198	0.00879821	0.237809	2118.99	2543.02	1875.44	1631.69
ENSMUSG00000035967	Ints6l	1321.57	-0.413228	0.157955	-2.61611	0.00889378	0.239925	1402.58	1614.76	1139.87	1129.05
ENSMUSG00000037818	Abhd18	261.24	-0.663733	0.253782	-2.61536	0.00891331	0.239984	312.143	327.919	208.672	196.226
ENSMUSG00000086503	Xist	38552.4	-0.4077	0.156099	-2.61181	0.00900647	0.241725	45270.3	42662.4	27735.2	38541.7
ENSMUSG00000026712	Mrc1	401.54	0.689059	0.263849	2.61157	0.00901284	0.241725	277.766	337.413	383.435	607.545
ENSMUSG00000036960	Clca2	9206.98	-0.313249	0.12003	-2.60976	0.00906052	0.242535	10109.6	10294	8444.71	7979.59
ENSMUSG00000063802	Hspbp1	5303.26	0.34029	0.130565	2.60628	0.00915317	0.243604	4797.65	4563.12	6271.91	5580.36
ENSMUSG00000020219	Timm13	6744.98	0.348492	0.133668	2.60714	0.00913018	0.243604	6024.22	5842.66	8173.43	6939.6
ENSMUSG00000028132	Tmem56	179.589	-0.805559	0.309065	-2.60644	0.00914886	0.243604	198.011	258.538	125.203	136.603
ENSMUSG00000040136	Abcc8	192.544	-0.768396	0.294927	-2.60537	0.00917739	0.243781	264.015	221.291	151.287	133.584
ENSMUSG00000039114	Nrn1	293.316	-0.779264	0.299345	-2.60323	0.00923507	0.244299	463.401	278.257	245.19	186.414
ENSMUSG00000015143	Actn1	19252.9	0.376603	0.144684	2.60294	0.00924289	0.244299	15548	17960.3	19362.2	24141
ENSMUSG00000097006	9530082P21Rik	542.712	-0.503743	0.193596	-2.60203	0.00926737	0.244299	653.162	620.052	453.862	443.772
ENSMUSG00000031089	Slc6a14	2903.45	0.575985	0.221358	2.60205	0.00926677	0.244299	2596.15	2071.22	2493.63	4452.81
ENSMUSG00000050854	Tmem125	4995.85	0.375578	0.144431	2.60039	0.00931186	0.245006	3918.97	4777.1	5353.75	5933.56
ENSMUSG00000087259	2610035D17Rik	2054.41	-0.419385	0.161398	-2.59846	0.00936428	0.245919	2134.12	2567.85	1605.47	1910.18
ENSMUSG00000071014	Ndufb6	3001.94	0.351458	0.135387	2.59596	0.00943276	0.247249	2673.15	2602.17	3537	3195.46
ENSMUSG00000028464	Tpm2	19171.8	0.306384	0.118122	2.59379	0.00949248	0.248345	17748.1	16540.6	21490.6	20907.8
ENSMUSG00000038943	Prc1	1549.62	-0.496253	0.191457	-2.59198	0.00954257	0.249185	1729.85	1893.02	1536.35	1039.24
ENSMUSG00000026180	Cxcr2	7249.66	0.35064	0.135336	2.59088	0.00957295	0.249509	6362.49	6380.91	8862.05	7393.18
ENSMUSG00000036053	Fmnl2	3396.78	0.443529	0.171397	2.58773	0.00966094	0.251329	2534.27	3222.23	3397.45	4433.19
ENSMUSG00000043668	Tox3	77.1634	-1.3866	0.536449	-2.58476	0.00974454	0.25303	75.6293	146.066	61.2975	25.6603
ENSMUSG00000069662	Marcks	9125.03	0.375438	0.145345	2.58309	0.00979209	0.253789	7440.55	8448.48	9185.49	11425.6
ENSMUSG00000071176	Arhgef10	1121.4	-0.431167	0.167383	-2.57593	0.00999717	0.258621	1255.45	1317.52	1039.45	873.204
ENSMUSG00000066894	Vsig10	1013.48	-0.459306	0.178432	-2.57412	0.0100495	0.25949	1208.69	1136.4	953.372	755.469
ENSMUSG00000027800	Tm4sf1	440.456	-0.553157	0.215052	-2.5722	0.0101056	0.260454	541.781	507.581	326.05	386.414
ENSMUSG00000026510	Trp53bp2	3165.39	-0.369041	0.143581	-2.57026	0.0101622	0.261427	3606.83	3526.77	3014.01	2513.95
ENSMUSG00000020651	Slc26a4	105.566	1.12385	0.437435	2.56918	0.010194	0.26176	75.6293	58.4266	96.5109	191.697
ENSMUSG00000034936	Arl4d	5272.06	0.319235	0.124323	2.56779	0.0102348	0.262321	4739.89	4641.99	6009.76	5696.58
ENSMUSG00000056293	Gsdmc2	557.603	0.652671	0.25452	2.56432	0.0103378	0.263501	525.28	343.256	803.388	558.488
ENSMUSG00000073910	Mob3b	512.51	-0.533328	0.207963	-2.56454	0.0103314	0.263501	602.284	608.367	464.296	375.093
ENSMUSG00000027007	Itprid2	10432	-0.316491	0.12339	-2.56497	0.0103184	0.263501	11715.7	11430.4	8813.8	9768.26
ENSMUSG00000025393	Atp5b	101101	0.291371	0.11376	2.56127	0.0104289	0.265335	90665.8	91186.4	113968	108586
ENSMUSG00000021994	Wnt5a	1184.55	-0.396924	0.155235	-2.55692	0.0105603	0.268184	1381.95	1311.68	1021.19	1023.39
ENSMUSG00000020099	Unc5b	2091.1	-0.413076	0.161708	-2.55445	0.0106355	0.269109	2090.12	2683.24	1850.66	1740.37
ENSMUSG00000032348	Gsta4	33286.6	0.291036	0.113922	2.55468	0.0106285	0.269109	29829.6	30051.7	36178.6	37086.6
ENSMUSG00000001473	Tubb6	13788.3	0.325655	0.127903	2.54611	0.0108931	0.275124	12309.7	12170.3	14176.7	16496.5
ENSMUSG00000042156	Dzip1	703.886	-0.462415	0.181762	-2.54407	0.0109568	0.275392	776.919	853.028	614.279	571.319
ENSMUSG00000025185	Loxl4	188.529	-0.741305	0.291367	-2.54423	0.010952	0.275392	224.138	247.583	138.245	144.15
ENSMUSG00000032855	Pkd1	2063.63	-0.378976	0.148976	-2.54387	0.0109632	0.275392	2300.51	2367.74	1645.9	1940.37
ENSMUSG00000017314	Mpp2	269.198	-0.799201	0.314577	-2.54056	0.0110675	0.277422	400.148	282.639	249.103	144.905
ENSMUSG00000029771	Irf5	1174.76	-0.412071	0.16223	-2.54004	0.0110841	0.277422	1391.58	1290.5	1072.05	944.902
ENSMUSG00000021868	Ppif	3024.66	0.382978	0.150977	2.53666	0.0111914	0.279604	2519.14	2732.9	3060.96	3785.65
ENSMUSG00000040055	Gjb6	3150.2	0.428288	0.169178	2.53158	0.0113548	0.283177	2483.39	2889.19	3067.48	4160.74
ENSMUSG00000021290	Atp5mpl	4172.27	0.324766	0.128358	2.53016	0.011401	0.283818	3825.47	3585.93	4537.32	4740.36
ENSMUSG00000031803	B3gnt3	109.465	0.982208	0.388463	2.52844	0.0114569	0.284698	67.3788	78.8759	170.85	120.754
ENSMUSG00000097415	NA	52.9682	1.33041	0.526526	2.52676	0.0115119	0.285552	28.8766	31.4043	67.8185	83.7733
ENSMUSG00000063317	Usp31	3952.48	-0.344647	0.136628	-2.52252	0.0116519	0.288509	4191.24	4653.68	3291.81	3673.19
ENSMUSG00000042524	Sun2	2988.41	-0.368035	0.146211	-2.51715	0.0118309	0.288936	3450.07	3282.84	2856.2	2364.52
ENSMUSG00000069833	Ahnak	39405.5	-0.367423	0.14612	-2.51453	0.0119192	0.288936	48009.5	40789.1	30539.2	38284.4
ENSMUSG00000071042	Rasgrp3	25.3601	1.9367	0.768651	2.51961	0.0117486	0.288936	8.25047	12.4156	43.0387	37.7357
ENSMUSG00000073678	Pgap1	1942.51	-0.405957	0.161438	-2.51463	0.0119159	0.288936	2015.86	2412.29	1529.83	1812.07
ENSMUSG00000073888	Ccl27a	1807.35	-0.538768	0.214153	-2.51581	0.0118759	0.288936	2433.89	1846.28	1814.14	1135.09
ENSMUSG00000073888	Ccl27b	1807.35	-0.538768	0.214153	-2.51581	0.0118759	0.288936	2433.89	1846.28	1814.14	1135.09
ENSMUSG00000021957	Tkt	27069.5	0.312467	0.124255	2.51472	0.0119126	0.288936	24741.8	23556.1	31929.5	28050.5
ENSMUSG00000098557	Kctd12	261.578	-0.740734	0.294114	-2.51853	0.0117847	0.288936	294.267	361.514	151.287	239.244
ENSMUSG00000102918	Pcdhgc3	2333.45	0.402583	0.159917	2.51745	0.0118206	0.288936	2039.24	1983.58	2316.26	2994.71
ENSMUSG00000026785	Pkn3	1699.21	-0.449094	0.178553	-2.51518	0.0118971	0.288936	2010.36	1909.82	1675.9	1200.75
ENSMUSG00000030647	Ndufc2	3803.95	0.326517	0.129722	2.51705	0.0118343	0.288936	3499.57	3252.17	4302.56	4161.49
ENSMUSG00000032315	Cyp1a1	41.8117	-2.02472	0.804464	-2.51686	0.0118407	0.288936	27.5016	107.359	5.21681	27.1697
ENSMUSG00000034825	Nrip3	519.675	-0.493365	0.195842	-2.5192	0.0117623	0.288936	605.034	610.558	423.866	439.244
ENSMUSG00000031557	Plekha2	1047.43	-0.47078	0.187321	-2.51323	0.0119633	0.289499	1113.81	1316.06	993.802	766.035
ENSMUSG00000026955	Sapcd2	311.673	-0.622236	0.247825	-2.51078	0.0120464	0.290496	376.771	377.582	276.491	215.848
ENSMUSG00000028671	Gale	3171.35	0.324707	0.129321	2.51087	0.0120435	0.290496	2803.78	2827.85	3538.3	3515.46
ENSMUSG00000039886	Tmem120a	2716.54	0.375031	0.149716	2.50496	0.0122466	0.2943	2266.13	2461.22	3362.23	2776.59
ENSMUSG00000016252	Atp5e	7798.29	0.343396	0.137082	2.50504	0.0122438	0.2943	6948.27	6798.66	9571.54	7874.69
ENSMUSG00000040928	S100pbp	953.484	-0.41081	0.164093	-2.50353	0.0122962	0.294981	1117.94	1058.98	829.472	807.544
ENSMUSG00000021838	Samd4	116.118	-0.902776	0.360949	-2.50112	0.0123803	0.296485	141.633	160.673	82.1647	79.9997
ENSMUSG00000074802	Gas2l3	206.759	-0.725121	0.290054	-2.49995	0.012421	0.296747	237.888	276.066	173.459	139.622
ENSMUSG00000019929	Dcn	94.147	-1.42112	0.568544	-2.49958	0.012434	0.296747	176.01	100.056	18.2588	82.2638
ENSMUSG00000010406	Mrpl52	5860.52	0.32425	0.129889	2.49636	0.0125474	0.298939	5247.3	5160.53	6933.14	6101.11
ENSMUSG00000070493	Chchd2	4476.97	0.342875	0.137529	2.49311	0.0126631	0.301178	4111.48	3783.12	5373.31	4639.98
ENSMUSG00000063239	Grm4	214.064	-0.705146	0.283051	-2.49123	0.01273	0.30225	291.517	240.279	153.896	170.565
ENSMUSG00000038400	Pmepa1	2285.44	0.507736	0.203904	2.49008	0.0127716	0.302719	1864.61	1912.74	2014.99	3349.42
ENSMUSG00000026676	Ccdc3	903.066	-0.414883	0.166655	-2.48947	0.0127935	0.302722	1047.81	1015.89	796.867	751.695
ENSMUSG00000043279	Trim56	2107.12	-0.349332	0.1405	-2.48634	0.0129066	0.304394	2275.75	2445.88	1810.23	1896.6
ENSMUSG00000026547	Tagln2	64910.5	0.312288	0.125604	2.48629	0.0129081	0.304394	61279	54547.1	75655.4	68160.5
ENSMUSG00000037411	Serpine1	28964.5	0.463274	0.186412	2.48522	0.0129473	0.3048	24366.4	24344.2	25405.9	41741.7
ENSMUSG00000060969	Irx1	732.481	0.595963	0.240101	2.48213	0.0130599	0.30693	430.399	733.254	813.822	952.449
ENSMUSG00000106743	NA	199.991	-0.713802	0.287773	-2.48043	0.0131223	0.307875	265.39	231.515	160.417	142.641
ENSMUSG00000000142	Axin2	2266.57	-0.381372	0.153814	-2.47944	0.0131588	0.308209	2330.76	2794.25	2085.42	1855.84
ENSMUSG00000028763	Hspg2	4228.62	-0.3913	0.157957	-2.47726	0.0132396	0.30958	4777.02	4823.84	3119.65	4193.95
ENSMUSG00000038518	Jarid2	5864.71	0.461898	0.186629	2.47496	0.0133252	0.310575	5010.78	4860.36	5233.76	8353.93
ENSMUSG00000053931	Cnn3	847.724	0.483889	0.195565	2.47431	0.0133494	0.310575	811.296	604.715	1042.06	932.827
ENSMUSG00000063382	Bcl9l	4656.24	-0.376893	0.152296	-2.47475	0.0133331	0.310575	4675.26	5841.93	4350.82	3756.97
ENSMUSG00000034177	Rnf43	1932.07	-0.366766	0.148269	-2.47365	0.0133741	0.310628	2066.74	2283.02	1781.54	1596.97
ENSMUSG00000035969	Rusc2	1294.34	0.526266	0.213114	2.46941	0.0135337	0.312529	819.546	1299.26	1378.54	1679.99
ENSMUSG00000040659	Efhd2	9822.39	0.346632	0.140412	2.46867	0.0135617	0.312529	8049.71	9246.01	10024.1	11969.8
ENSMUSG00000021069	Pygl	945.834	-0.470794	0.190648	-2.46943	0.0135327	0.312529	1018.93	1175.1	902.508	686.79
ENSMUSG00000092528	Nlrp1c-ps	41.6257	-1.45595	0.589959	-2.46789	0.0135911	0.312529	66.0037	56.2356	20.8672	23.3961
ENSMUSG00000022090	Pdlim2	4313.7	-0.335092	0.135727	-2.46886	0.0135544	0.312529	5005.28	4618.62	4062.59	3568.29
ENSMUSG00000022123	Scel	13828.1	-0.338957	0.137334	-2.46811	0.0135827	0.312529	16737.4	14153.1	13026.4	11395.4
ENSMUSG00000047534	Mis18bp1	421.622	-0.528902	0.214643	-2.4641	0.0137359	0.315118	497.778	497.356	369.089	322.263
ENSMUSG00000020121	Srgap1	122.645	-0.955549	0.387843	-2.46375	0.0137492	0.315118	169.135	153.37	106.945	61.1318
ENSMUSG00000043333	Rhbdl2	684.02	-0.454214	0.184411	-2.46305	0.0137761	0.315214	827.797	753.703	605.15	549.432
ENSMUSG00000023845	Lnpep	2818.61	-0.373177	0.151571	-2.46206	0.013814	0.315561	3021.05	3342.73	2208.01	2702.63
ENSMUSG00000037010	Apln	77.2481	-1.22427	0.497878	-2.45898	0.0139332	0.316176	77.0044	138.033	59.9933	33.9621
ENSMUSG00000044626	Liph	392.964	0.556266	0.226189	2.4593	0.0139209	0.316176	286.016	349.099	449.95	486.791
ENSMUSG00000018554	Ybx2	40.8136	-1.45721	0.592741	-2.45842	0.013955	0.316176	59.1283	60.6176	20.8672	22.6414
ENSMUSG00000027326	Knl1	537.082	-0.521773	0.212128	-2.45971	0.0139049	0.316176	673.788	591.569	494.293	388.678
ENSMUSG00000030208	Emp1	26601.6	-0.298109	0.121151	-2.46065	0.0138685	0.316176	28704.7	29977.2	22612.3	25112.4
ENSMUSG00000041939	Mvk	6024.17	0.366991	0.149315	2.45783	0.0139778	0.316177	5540.19	4983.06	7593.06	5980.35
ENSMUSG00000026202	Tuba4a	39854.3	0.286631	0.116705	2.45603	0.0140479	0.316286	37109.2	34709.8	42972.1	44626.2
ENSMUSG00000003528	Slc25a1	4832.45	0.304997	0.124187	2.45595	0.0140511	0.316286	4375.5	4271.71	5412.44	5270.17
ENSMUSG00000030641	Ddias	301.373	-0.63082	0.256814	-2.45633	0.0140366	0.316286	397.397	334.492	266.057	207.546
ENSMUSG00000057719	Sh3rf2	2419.76	-0.360611	0.146967	-2.45369	0.0141398	0.317767	2956.42	2487.51	2093.24	2141.88
ENSMUSG00000040249	Lrp1	4838.32	-0.348694	0.142199	-2.45216	0.0142003	0.318611	5130.42	5711.2	3880	4631.68
ENSMUSG00000039640	Mrpl12	5167.25	0.334519	0.136496	2.45076	0.0142555	0.319333	4746.77	4394.41	6204.09	5323.75
ENSMUSG00000003072	Atp5d	13234.6	0.336172	0.137223	2.44983	0.0142923	0.319639	10505.6	12890.4	14326.7	15215.8
ENSMUSG00000004110	Cacna1e	50.8642	1.44393	0.590108	2.44689	0.0144093	0.321738	28.8766	26.292	45.6471	102.641
ENSMUSG00000031848	Lsm4	4608.29	0.331016	0.135364	2.44538	0.01447	0.322574	3847.47	4312.61	5405.92	4867.15
ENSMUSG00000000402	Egfl6	121.684	-0.97254	0.398116	-2.44285	0.0145716	0.324318	167.759	153.37	108.249	57.3583
ENSMUSG00000020321	Mdh1	14038.3	0.307808	0.126263	2.43783	0.0147756	0.327805	13092.1	12000.8	16384.7	14675.4
ENSMUSG00000027499	Pkia	835.256	-0.478337	0.196175	-2.43832	0.0147556	0.327805	969.43	972.803	808.605	590.186
ENSMUSG00000042444	Mindy2	4513.5	-0.310301	0.127332	-2.43694	0.014812	0.328088	4964.03	5031.26	3876.09	4182.63
ENSMUSG00000028639	Ybx1	17055.5	0.287014	0.117957	2.4332	0.014966	0.33097	15263.4	15464.1	19384.4	18110.1
ENSMUSG00000022956	Atp5o	8068.08	0.322885	0.132752	2.43223	0.015006	0.331326	7425.42	6911.86	9649.79	8285.25
ENSMUSG00000037493	Cib2	1073.67	-0.398249	0.16379	-2.43146	0.0150382	0.331511	1216.94	1223.31	987.281	867.166
ENSMUSG00000036928	Stag3	107.255	-0.925766	0.381849	-2.42443	0.0153325	0.336927	159.509	121.965	74.3395	73.2073
ENSMUSG00000001918	Slc1a5	3779.43	0.338663	0.139669	2.42475	0.015319	0.336927	3307.06	3370.48	3864.35	4575.83
ENSMUSG00000030671	Pde3b	37.4877	-1.50299	0.62012	-2.42371	0.0153629	0.33706	50.8779	59.8872	19.563	19.6226
ENSMUSG00000020834	Dhrs13	1219.54	0.417628	0.172598	2.41965	0.0155354	0.340306	1001.06	1084.54	1553.3	1239.24
ENSMUSG00000029478	Ncor2	9617.76	-0.305711	0.126442	-2.41779	0.0156149	0.341508	9950.06	11313.6	8585.56	8621.85
ENSMUSG00000042500	Ago4	1721.8	-0.394884	0.163396	-2.41673	0.0156607	0.341914	1964.99	1944.14	1669.38	1308.67
ENSMUSG00000031841	Cdh13	6203.59	-0.306784	0.126969	-2.41622	0.0156828	0.341914	6666.38	7055.74	5293.76	5798.47
ENSMUSG00000039196	Orm1	1715.55	0.408741	0.169403	2.41283	0.0158292	0.342972	1610.22	1338.7	2162.37	1750.94
ENSMUSG00000039760	Il22ra2	2624.53	-0.505946	0.20966	-2.41317	0.0158143	0.342972	2506.77	3648.01	2604.49	1738.86
ENSMUSG00000051517	Arhgef39	204.536	-0.772486	0.320144	-2.41293	0.0158249	0.342972	226.888	287.021	186.501	117.735
ENSMUSG00000063873	Slc24a3	3391.2	-0.326493	0.135317	-2.41281	0.0158302	0.342972	3601.33	3942.33	3136.61	2884.52
ENSMUSG00000058624	Gda	5759.04	0.339728	0.140871	2.41163	0.0158815	0.343546	4557.01	5607.49	6378.85	6492.8
ENSMUSG00000028959	Fastk	5303.98	0.299883	0.124443	2.40981	0.0159608	0.344723	4676.64	4831.15	6003.24	5704.88
ENSMUSG00000034584	Exph5	1869.11	-0.350288	0.1454	-2.40913	0.0159907	0.344832	2032.37	2155.21	1722.85	1566.03
ENSMUSG00000037161	Mgarp	78.1077	-1.06801	0.443602	-2.40758	0.0160585	0.345279	89.3801	121.965	48.2555	52.83
ENSMUSG00000039967	Zfp292	3225.89	-0.378595	0.157256	-2.4075	0.016062	0.345279	3250.68	4042.39	2575.8	3034.71
ENSMUSG00000052146	Rps10	6187.22	0.343218	0.142594	2.40696	0.0160861	0.345279	4999.78	5904.74	7430.04	6414.31
ENSMUSG00000074093	Svip	34.7912	-1.54442	0.641993	-2.40567	0.0161431	0.345863	49.5028	54.0446	18.2588	17.3584
ENSMUSG00000021967	Mrpl57	2231.68	0.338903	0.140904	2.40521	0.0161632	0.345863	1868.73	2070.49	2530.15	2457.35
ENSMUSG00000039713	Plekhg5	2032.33	-0.370773	0.154286	-2.40315	0.0162547	0.346749	2318.38	2263.3	1953.69	1593.96
ENSMUSG00000000296	Tpd52l1	220.01	0.68179	0.283661	2.40354	0.0162371	0.346749	189.761	149.718	253.015	287.546
ENSMUSG00000042993	Ifnk	104.381	0.921264	0.383523	2.40211	0.0163009	0.347203	71.504	73.0332	121.291	151.698
ENSMUSG00000034607	Pof1b	8490.89	-0.335514	0.139735	-2.40107	0.016347	0.34765	8533.73	10409.4	7831.73	7188.65
ENSMUSG00000008036	Ap2s1	5944.9	0.327886	0.136627	2.39987	0.016401	0.347731	5519.56	5024.69	7127.46	6107.9
ENSMUSG00000024164	C3	170.111	0.761643	0.317348	2.40002	0.016394	0.347731	130.632	122.696	182.588	244.527
ENSMUSG00000018770	Atp5g3	21027.5	0.279995	0.116868	2.39583	0.016583	0.349984	19467	18520.5	23506.9	22615.8
ENSMUSG00000074457	S100a16	38932.9	0.289132	0.12066	2.39625	0.0165638	0.349984	36684.3	33406.1	44239.8	41401.3
ENSMUSG00000020153	Ndufs7	4945.78	0.313842	0.130985	2.39602	0.016574	0.349984	4550.13	4269.52	5776.31	5187.15
ENSMUSG00000002014	Ssr4	9662.08	0.30111	0.126073	2.38838	0.0169227	0.356611	8889.88	8424.38	11272.2	10061.8
ENSMUSG00000052085	Dock8	1150.54	-0.384182	0.160938	-2.38714	0.0169799	0.356945	1285.7	1321.17	936.417	1058.86
ENSMUSG00000032038	St3gal4	3081.43	0.338807	0.141943	2.38692	0.01699	0.356945	2949.54	2496.28	3410.49	3469.42
ENSMUSG00000000739	Sult5a1	3441.19	-0.531141	0.222797	-2.38397	0.017127	0.358665	4046.85	4084.02	3693.5	1940.37
ENSMUSG00000052534	Pbx1	5502.63	0.29684	0.124541	2.38348	0.0171497	0.358665	4893.9	4983.79	5870.21	6262.62
ENSMUSG00000001156	Mxd1	1546.39	0.467595	0.196227	2.38293	0.0171754	0.358665	1282.95	1315.33	1418.97	2168.29
ENSMUSG00000022890	Atp5j	7825.84	0.286169	0.12006	2.38355	0.0171465	0.358665	7037.65	7065.96	8773.37	8426.38
ENSMUSG00000048895	Cdk5r1	635.24	0.576726	0.242228	2.38092	0.0172695	0.360089	464.776	555.783	577.761	942.638
ENSMUSG00000016028	Celsr1	9679.26	-0.338978	0.142427	-2.38001	0.0173124	0.360441	9676.42	11944.6	8084.75	9011.29
ENSMUSG00000036111	Lmo1	1276.59	0.3788	0.159438	2.37585	0.0175088	0.360454	1082.19	1135.67	1542.87	1345.66
ENSMUSG00000068270	Shroom4	535.929	-0.465698	0.195887	-2.37738	0.0174363	0.360454	592.659	649.996	451.254	449.81
ENSMUSG00000021253	Tgfb3	78.817	-1.1293	0.474628	-2.37933	0.0173441	0.360454	141.633	75.2242	50.8639	47.547
ENSMUSG00000090222	NA	235.448	-0.791207	0.332641	-2.37856	0.0173804	0.360454	257.14	341.065	118.682	224.905
ENSMUSG00000022769	Sdf2l1	3512.43	0.32256	0.135776	2.37567	0.0175171	0.360454	2926.17	3313.52	3993.47	3816.59
ENSMUSG00000025503	Taldo1	7955.72	0.310265	0.130553	2.37655	0.0174753	0.360454	7364.92	6841.75	9392.86	8223.36
ENSMUSG00000028159	Dapp1	520.343	-0.471089	0.198134	-2.37762	0.0174246	0.360454	613.285	595.221	457.775	415.093
ENSMUSG00000032047	Acat1	6265.66	0.290204	0.122161	2.37559	0.017521	0.360454	5757.45	5518.39	6970.96	6815.82
ENSMUSG00000054252	Fgfr3	22961.8	-0.348839	0.147006	-2.37296	0.0176461	0.361955	22629.7	28813.8	21610.6	18793.1
ENSMUSG00000103440	NA	74.0333	1.08298	0.456364	2.37307	0.017641	0.361955	56.3782	39.4379	93.9025	106.415
ENSMUSG00000000555	Itga5	4085.09	0.50439	0.212807	2.37018	0.0177796	0.364154	3118.68	3639.25	3449.61	6132.81
ENSMUSG00000038481	Cdk19	2093.83	-0.347512	0.146717	-2.36858	0.0178564	0.365188	2284	2402.79	1974.56	1713.96
ENSMUSG00000054619	Mettl7a1	1571.31	-0.439154	0.185581	-2.36637	0.0179635	0.365223	1934.73	1680.49	1559.83	1110.18
ENSMUSG00000027715	Ccna2	1406.05	-0.429621	0.181477	-2.36736	0.0179155	0.365223	1545.59	1678.3	1388.97	1011.32
ENSMUSG00000030366	Ceacam12	476.344	-0.504537	0.213199	-2.36651	0.0179566	0.365223	533.53	582.075	434.299	355.47
ENSMUSG00000034258	Flvcr2	71.9098	1.08211	0.457075	2.36746	0.0179105	0.365223	48.1277	44.5503	84.7731	110.188
ENSMUSG00000034160	Ogt	9813.28	-0.336831	0.14238	-2.36573	0.0179947	0.36532	10243	11665.6	7814.78	9529.77
ENSMUSG00000049313	Sorl1	540.669	-0.521768	0.220755	-2.36356	0.0181004	0.365859	683.414	590.108	512.551	376.602
ENSMUSG00000055368	Slc6a2	1011.95	-0.421318	0.178202	-2.36427	0.0180658	0.365859	1032.68	1281.73	907.724	825.657
ENSMUSG00000028527	Ak4	4226.87	-0.358552	0.151699	-2.36358	0.0180996	0.365859	4187.11	5307.32	3893.04	3519.99
ENSMUSG00000050856	Atp5k	5452.64	0.342043	0.144756	2.36289	0.0181331	0.365988	5034.16	4583.57	6730.99	5461.87
ENSMUSG00000038094	Atp13a4	293.582	0.662309	0.280602	2.36032	0.0182593	0.368	215.887	239.549	280.403	438.489
ENSMUSG00000036777	Anln	3073.54	-0.380247	0.161154	-2.35952	0.0182985	0.368215	3247.93	3699.86	3021.84	2324.52
ENSMUSG00000026984	Il1f6	44.676	1.35027	0.572385	2.35902	0.0183231	0.368215	28.8766	21.91	59.9933	67.9243
ENSMUSG00000054855	Rnd1	583.49	0.485227	0.205788	2.35789	0.018379	0.36827	519.779	452.806	753.829	607.545
ENSMUSG00000032278	Paqr5	1432.19	-0.428054	0.181528	-2.35806	0.0183707	0.36827	1738.1	1546.11	1409.84	1034.71
ENSMUSG00000022952	Runx1	1997.42	0.467817	0.198594	2.35565	0.0184905	0.369971	1479.58	1873.3	1857.18	2779.61
ENSMUSG00000041000	Trim62	1016.19	-0.380055	0.161446	-2.35407	0.0185692	0.370475	1164.69	1133.48	907.724	858.865
ENSMUSG00000052062	Pard3b	253.973	-0.601718	0.255603	-2.35411	0.0185671	0.370475	303.892	308.2	206.064	197.735
ENSMUSG00000022354	Ndufb9	8201.84	0.298511	0.126874	2.35282	0.0186319	0.371192	7634.43	7078.38	9494.59	8599.97
ENSMUSG00000028849	Map7d1	17021.1	0.302484	0.128593	2.35227	0.0186593	0.371195	14394.3	16091.4	17696.7	19901.8
ENSMUSG00000033060	Lmo7	859.551	-0.476699	0.2027	-2.35174	0.0186856	0.371195	864.924	1135.67	633.842	803.77
ENSMUSG00000019179	Mdh2	21958.8	0.277639	0.118353	2.34587	0.0189829	0.376561	20096.8	19607.2	25010.7	23120.7
ENSMUSG00000101362	NA	51.7279	-1.28477	0.547995	-2.3445	0.0190527	0.376869	59.1283	86.9095	35.2134	25.6603
ENSMUSG00000030659	Nucb2	3062.3	0.318923	0.136006	2.34491	0.0190315	0.376869	2640.15	2810.32	3235.72	3563
ENSMUSG00000054920	Klhl5	1154.67	-0.378695	0.161672	-2.34237	0.0191618	0.378487	1317.32	1291.96	1072.05	937.355
ENSMUSG00000033227	Wnt6	192.325	-0.784511	0.335189	-2.3405	0.0192578	0.379841	236.513	248.313	182.588	101.886
ENSMUSG00000087194	Skint6	1162.65	-0.401244	0.171553	-2.3389	0.0193406	0.380393	1204.57	1441.68	936.417	1067.92
ENSMUSG00000035235	Trim13	1348.01	0.359309	0.153607	2.33915	0.0193279	0.380393	1122.06	1238.64	1498.53	1532.82
ENSMUSG00000038538	Ubn2	3984.29	-0.370479	0.158499	-2.33741	0.0194177	0.380828	4676.64	4314.07	2982.71	3963.76
ENSMUSG00000029417	Cxcl9	154.185	0.94417	0.403867	2.33783	0.0193963	0.380828	144.383	67.9209	245.19	159.245
ENSMUSG00000029177	Cenpa	1078.99	-0.454691	0.194597	-2.33658	0.0194609	0.381138	1221.07	1270.78	1074.66	749.431
ENSMUSG00000016319	Slc25a5	18714.6	0.280685	0.120204	2.33506	0.0195401	0.382148	17554.2	16246.2	21128.1	19929.7
ENSMUSG00000059895	Ptp4a3	2161.53	0.329885	0.141482	2.33164	0.0197195	0.383392	1986.99	1846.28	2316.26	2496.59
ENSMUSG00000001025	S100a6	46623.7	0.276198	0.118473	2.33131	0.0197368	0.383392	44016.2	40335.5	49984.8	52158.3
ENSMUSG00000020163	Uqcr11	3589.64	0.343415	0.147345	2.33069	0.0197696	0.383392	3359.32	2969.53	4376.9	3652.82
ENSMUSG00000095041	NA	5059.2	-0.291402	0.125003	-2.33116	0.019745	0.383392	5672.2	5464.35	4662.52	4437.72
ENSMUSG00000000247	Lhx2	84.3371	-1.0345	0.443481	-2.33267	0.0196653	0.383392	130.632	95.6735	66.5143	44.5281
ENSMUSG00000030630	Fah	763.469	0.477009	0.204456	2.33306	0.0196449	0.383392	669.663	606.176	1031.62	746.412
ENSMUSG00000003573	Homer3	2616.51	0.357495	0.153612	2.32727	0.0199511	0.385833	2201.5	2387.46	2622.75	3254.33
ENSMUSG00000027993	Trim2	836.064	-0.444741	0.191074	-2.32758	0.0199343	0.385833	831.922	1094.04	699.052	719.242
ENSMUSG00000032383	Ppib	7292.58	0.29142	0.125262	2.32649	0.0199926	0.386097	6713.13	6403.55	8392.54	7661.1
ENSMUSG00000032324	Tspan3	17937.4	0.341132	0.146663	2.32596	0.0200207	0.386102	15432.5	16222.9	17361.5	22732.7
ENSMUSG00000037306	Man1c1	1972.2	-0.337698	0.145285	-2.32439	0.0201048	0.387185	2229	2173.47	1849.36	1636.97
ENSMUSG00000101609	Kcnq1ot1	310.509	-0.665855	0.286617	-2.32315	0.020171	0.387922	459.276	305.279	198.239	279.244
ENSMUSG00000022452	Smdt1	3557.42	0.328244	0.14138	2.32171	0.0202486	0.388873	3181.93	3125.09	4309.08	3613.57
ENSMUSG00000076431	Sox4	301.631	-0.631007	0.272059	-2.31937	0.0203748	0.390757	291.517	440.39	230.844	243.773
ENSMUSG00000039234	Sec24d	5034.57	0.319851	0.13805	2.31693	0.0205077	0.391142	4287.49	4670.47	5146.38	6033.94
ENSMUSG00000056025	Clca3a1	1275.88	-0.35237	0.152053	-2.31741	0.0204812	0.391142	1423.21	1438.02	1141.18	1101.13
ENSMUSG00000066113	Adamtsl1	320.301	0.570087	0.245978	2.31764	0.0204691	0.391142	262.64	254.156	336.484	427.923
ENSMUSG00000026628	Atf3	17078.7	-0.431202	0.186068	-2.31744	0.0204798	0.391142	17029	22197	11598.3	17490.5
ENSMUSG00000047141	Zfp654	2548.28	-0.354449	0.153053	-2.31586	0.0205662	0.391718	2660.78	3059.36	2039.77	2433.2
ENSMUSG00000034055	Phka1	244.91	-0.615171	0.265859	-2.3139	0.020673	0.393212	281.891	309.661	209.976	178.113
ENSMUSG00000018858	Mrpl58	1423.28	0.358353	0.155076	2.31083	0.0208422	0.395888	1284.32	1210.16	1696.77	1501.88
ENSMUSG00000042694	Stn1	1367.38	0.346974	0.150278	2.30888	0.02095	0.397391	1234.82	1173.64	1520.7	1540.37
ENSMUSG00000063856	Gpx1	29324.3	0.297253	0.128785	2.30813	0.0209919	0.397641	25198.3	27425.4	34740	29933.5
ENSMUSG00000054843	Atrnl1	2948.28	-0.334314	0.144888	-2.3074	0.0210325	0.397853	3186.06	3392.39	2381.47	2833.2
ENSMUSG00000021822	Plau	8148.14	0.383385	0.166191	2.3069	0.0210604	0.397853	7191.66	6955.68	7553.94	10891.3
ENSMUSG00000055980	Irs1	250.022	-0.861474	0.373604	-2.30584	0.0211193	0.398423	187.011	455.727	208.672	148.679
ENSMUSG00000032041	Tirap	324.045	0.612975	0.265904	2.30525	0.0211528	0.398511	228.263	284.099	323.442	460.376
ENSMUSG00000014773	Dll1	5470.29	-0.340727	0.147996	-2.30227	0.0213198	0.400569	5354.55	6868.77	4807.29	4850.55
ENSMUSG00000031700	Gpt2	3090.85	0.301106	0.130784	2.30233	0.0213168	0.400569	2728.15	2809.59	3477	3348.67
ENSMUSG00000031807	Pgls	3890.57	0.374975	0.162929	2.30146	0.0213655	0.400885	2847.79	3923.34	4382.12	4409.04
ENSMUSG00000015932	Dstn	80260.4	0.261789	0.113856	2.2993	0.0214879	0.402638	74609	71388.5	88325.8	86718.2
ENSMUSG00000060803	Gstp1	2045.12	0.320774	0.139627	2.29737	0.0215975	0.404078	1841.23	1795.89	2335.83	2207.54
ENSMUSG00000091387	Gcnt4	308.49	-0.63242	0.275333	-2.29692	0.0216231	0.404078	376.771	375.391	185.197	296.603
ENSMUSG00000000308	Ckmt1	21002.6	0.280837	0.122406	2.2943	0.0217733	0.406338	19981.3	17950.1	23650.4	22428.6
ENSMUSG00000108545	NA	620.224	-0.439262	0.191708	-2.29131	0.0219458	0.409005	738.417	688.703	564.719	489.055
ENSMUSG00000040543	Pitpnm3	704.884	0.557695	0.243586	2.28952	0.0220494	0.410386	708.165	436.739	719.919	954.713
ENSMUSG00000026260	Ndufa10	8189.76	0.289902	0.12689	2.28467	0.0223324	0.414971	6918.02	7818.94	8899.87	9122.23
ENSMUSG00000029063	Nadk	14639.6	0.267038	0.116903	2.28427	0.0223557	0.414971	12993.1	13582.7	16024.7	15957.7
ENSMUSG00000020599	Rgs9	247.915	-0.604722	0.264863	-2.28315	0.0224214	0.415636	272.265	324.998	203.455	190.943
ENSMUSG00000000563	Atp5f1	10497.4	0.271614	0.119011	2.28226	0.022474	0.415904	9769.93	9255.5	11542.2	11421.8
ENSMUSG00000052565	Hist1h1d	105.521	-0.872337	0.382372	-2.28138	0.0225259	0.415904	147.133	125.617	82.1647	67.1695
ENSMUSG00000028973	Abcb8	2601.98	0.306991	0.13455	2.28162	0.022512	0.415904	2341.76	2310.04	2964.45	2791.69
ENSMUSG00000048728	Zfp454	24.6849	-1.78385	0.782481	-2.27974	0.0226232	0.417145	33.0019	43.0896	14.3462	8.30185
ENSMUSG00000043091	Tuba1c	8412.53	0.273564	0.120039	2.27896	0.0226695	0.417443	7800.82	7434.78	9274.18	9140.34
ENSMUSG00000026185	Igfbp5	65.6685	-1.3988	0.614293	-2.27709	0.0227806	0.418933	149.883	41.6289	27.3882	43.7734
ENSMUSG00000054793	Cadm4	119.261	0.819175	0.359885	2.27621	0.0228334	0.419348	94.8804	78.1455	159.113	144.905
ENSMUSG00000034522	Zfp395	1497.63	-0.418735	0.184049	-2.27513	0.0228982	0.419983	1590.97	1831.67	1489.4	1078.49
ENSMUSG00000066755	Tnfsf18	111.311	-0.996988	0.438878	-2.27168	0.023106	0.423234	132.007	162.864	104.336	46.0376
ENSMUSG00000020589	Fam49a	574.402	-0.433987	0.191277	-2.26889	0.0232751	0.424228	668.288	651.456	509.943	467.923
ENSMUSG00000000305	Cdh4	2701.42	-0.454398	0.200301	-2.26858	0.0232939	0.424228	2970.17	3271.89	2835.33	1728.3
ENSMUSG00000026994	Galnt3	4126.47	0.348812	0.153779	2.26826	0.0233133	0.424228	3517.45	3744.41	4022.16	5221.87
ENSMUSG00000028039	Efna3	1850.72	-0.347322	0.153047	-2.26939	0.0232448	0.424228	1995.24	2146.45	1764.59	1496.6
ENSMUSG00000032330	Cox7a2	7372.48	0.288389	0.127054	2.26981	0.0232193	0.424228	6842.39	6433.5	8524.26	7689.78
ENSMUSG00000037868	Egr2	1806.83	-0.412354	0.182011	-2.26555	0.0234792	0.424463	2337.63	1793.7	1356.37	1739.62
ENSMUSG00000040998	Npnt	654.683	-0.445042	0.19641	-2.26588	0.0234586	0.424463	819.546	690.164	597.324	511.696
ENSMUSG00000044433	Camsap3	2682.07	-0.369805	0.163087	-2.26753	0.0233579	0.424463	2598.9	3444.98	2432.34	2252.07
ENSMUSG00000020089	Ppa1	10886.2	0.280727	0.123896	2.26582	0.0234626	0.424463	9651.67	10009.9	11308.7	12574.3
ENSMUSG00000030306	Tmtc1	21.5695	-1.86434	0.822899	-2.26558	0.0234773	0.424463	35.752	32.1346	7.82521	10.566
ENSMUSG00000005981	Trap1	10752.7	0.268402	0.11863	2.26251	0.0236657	0.427277	9809.81	9700.27	12040.4	11460.3
ENSMUSG00000045328	Cenpe	710.963	-0.471077	0.208316	-2.26135	0.0237374	0.428014	808.546	840.612	700.356	494.338
ENSMUSG00000005268	Prlr	1954.55	-0.442247	0.195611	-2.26085	0.0237683	0.428015	2277.13	2230.43	1287.25	2023.39
ENSMUSG00000022091	Sorbs3	466.353	-0.574894	0.254443	-2.25942	0.0238574	0.429062	565.157	548.479	469.513	282.263
ENSMUSG00000034647	Ankrd12	1399.97	-0.357654	0.15836	-2.25849	0.0239153	0.429546	1687.22	1460.66	1180.3	1271.69
ENSMUSG00000031672	Got2	7900.33	0.274133	0.121441	2.25733	0.0239873	0.430283	6935.89	7366.13	8764.24	8535.06
ENSMUSG00000055333	Fat2	17137	-0.307457	0.136373	-2.25453	0.0241629	0.432008	18346.3	19568.5	13768.5	16864.8
ENSMUSG00000060510	Zfp266	5718.44	-0.29118	0.129181	-2.25404	0.0241939	0.432008	6534.37	6055.91	4898.58	5384.88
ENSMUSG00000025813	Homer2	2078.39	-0.316166	0.140281	-2.25381	0.0242082	0.432008	2277.13	2334.14	1781.54	1920.75
ENSMUSG00000030098	Grip2	299.567	0.545561	0.241936	2.25498	0.0241346	0.432008	235.138	251.965	339.092	372.074
ENSMUSG00000001056	Nhp2	11111.9	0.296809	0.131962	2.24921	0.0244991	0.435187	10408	9537.41	13172.4	11329.8
ENSMUSG00000002028	Kmt2a	4138.4	-0.357176	0.158802	-2.24919	0.0245006	0.435187	4392	4906.37	3126.17	4129.04
ENSMUSG00000105987	AI506816	5191.18	0.280193	0.124585	2.24901	0.0245118	0.435187	4827.9	4550.7	5713.71	5672.43
ENSMUSG00000031647	Mfap3l	2505.72	-0.351722	0.156302	-2.25028	0.0244315	0.435187	2488.89	3126.55	2298	2109.43
ENSMUSG00000019188	H13	8776.77	0.271895	0.120927	2.24842	0.0245497	0.435302	7723.81	8179.72	9425.47	9778.07
ENSMUSG00000029174	Tbc1d1	2119.62	-0.372043	0.165548	-2.24735	0.0246179	0.435954	2138.25	2644.53	1674.6	2021.12
ENSMUSG00000021379	Id4	89.4588	-0.909309	0.404801	-2.24631	0.0246842	0.436014	111.381	121.965	62.6017	61.8866
ENSMUSG00000033031	Cip2a	1336.11	-0.337598	0.150258	-2.24679	0.0246536	0.436014	1474.08	1508.87	1189.43	1172.07
ENSMUSG00000026657	Frmd4a	1311.73	-0.368943	0.164373	-2.24455	0.024797	0.437449	1388.83	1565.1	1236.38	1056.6
ENSMUSG00000043496	Tril	140.827	-0.856097	0.381979	-2.24122	0.0250121	0.438701	220.012	142.415	123.899	76.9808
ENSMUSG00000048027	Rgmb	2498.36	-0.325503	0.145249	-2.241	0.0250261	0.438701	2549.39	3006.05	2238.01	2199.99
ENSMUSG00000072115	Ang	651.176	0.429196	0.191474	2.24154	0.024991	0.438701	578.908	530.952	807.301	687.544
ENSMUSG00000021133	Susd6	7926.07	0.293136	0.130733	2.24225	0.0249455	0.438701	6585.25	7658.26	8855.53	8605.25
ENSMUSG00000030652	Coq7	1253.62	0.343889	0.153367	2.24226	0.0249445	0.438701	1119.31	1090.39	1437.23	1367.54
ENSMUSG00000051319	Mtln	2093.45	0.352559	0.157467	2.23894	0.0251596	0.439927	1916.86	1760.1	2597.97	2098.86
ENSMUSG00000025651	Uqcrc1	24771.5	0.284924	0.12725	2.23909	0.0251499	0.439927	22818	21847.2	29285.9	25135
ENSMUSG00000029581	Fscn1	7166.81	0.374428	0.167362	2.23724	0.0252706	0.441312	6002.21	6483.89	6642.3	9538.83
ENSMUSG00000055937	Krt28	25.301	-2.16884	0.9697	-2.23661	0.0253119	0.441478	74.2542	8.76399	9.12941	9.05657
ENSMUSG00000070527	Mkrn3	46.7844	-1.28698	0.575786	-2.23517	0.0254064	0.442014	56.3782	76.6849	20.8672	33.2074
ENSMUSG00000027347	Rasgrp1	1922.4	-0.409544	0.183224	-2.23521	0.0254035	0.442014	1784.85	2598.52	1679.81	1626.41
ENSMUSG00000022723	Crybg3	1550.32	-0.335975	0.150371	-2.2343	0.0254632	0.442446	1674.84	1785.66	1306.81	1433.96
ENSMUSG00000038949	Cnst	2222.93	-0.315302	0.141166	-2.23355	0.0255125	0.44275	2384.38	2543.02	2068.46	1895.84
ENSMUSG00000029752	Asns	8908.1	0.267128	0.119672	2.23216	0.0256045	0.44379	7902.57	8267.36	9837.59	9624.87
ENSMUSG00000038037	Socs1	395.428	0.64238	0.287885	2.23138	0.025656	0.444128	254.389	362.975	356.047	608.3
ENSMUSG00000053398	Phgdh	1963.45	0.347679	0.155999	2.22872	0.0258326	0.446626	1677.59	1775.44	2421.9	1978.86
ENSMUSG00000029381	Shroom3	652.579	0.519538	0.233181	2.22805	0.0258771	0.446839	526.655	547.749	589.499	946.411
ENSMUSG00000042286	Stab1	2917.67	0.394782	0.177318	2.2264	0.0259871	0.448181	2425.64	2618.24	2702.31	3924.51
ENSMUSG00000042688	Mapk6	19892.6	0.360749	0.162288	2.2229	0.0262228	0.451684	16232.8	18605.2	18648.8	26083.7
ENSMUSG00000026723	Trdmt1	403.93	0.486756	0.219197	2.22064	0.0263755	0.45375	360.27	314.043	453.862	487.545
ENSMUSG00000021091	Serpina3n	6180.2	0.942768	0.424948	2.21855	0.0265175	0.455628	3723.71	4734.74	10322.8	5939.6
ENSMUSG00000022477	Aco2	13579.7	0.260387	0.117435	2.2173	0.0266028	0.456528	12282.2	12431.7	15152.2	14452.8
ENSMUSG00000022040	Ephx2	382.553	0.505868	0.228606	2.21284	0.0269089	0.46115	330.019	303.818	404.303	492.074
ENSMUSG00000004264	Phb2	15283.4	0.264322	0.119473	2.21241	0.0269387	0.46115	13314.9	14457.7	16615.5	16745.6
ENSMUSG00000058207	Serpina3k	23.3469	1.82494	0.826009	2.20934	0.027151	0.464212	6.87539	13.146	46.9513	26.415
ENSMUSG00000014776	Nol3	278.957	0.566174	0.256371	2.20841	0.0272155	0.464742	231.013	218.369	369.089	297.357
ENSMUSG00000021540	Smad5	6022.07	-0.26956	0.122109	-2.20754	0.0272761	0.465204	6652.63	6514.56	5369.4	5551.68
ENSMUSG00000103367	NA	23.4369	1.80968	0.820407	2.20583	0.0273957	0.46667	8.25047	12.4156	24.7798	48.3017
ENSMUSG00000002250	Ppard	8981.12	0.271204	0.122979	2.20528	0.0274343	0.466753	7872.32	8406.12	9495.89	10150.1
ENSMUSG00000002250	1810013A23Rik	8981.12	0.271204	0.122979	2.20528	0.0274343	0.466753	7872.32	8406.12	9495.89	10150.1
ENSMUSG00000038116	Phf20	1085.34	-0.347862	0.157932	-2.20261	0.0276225	0.468593	1215.57	1216	937.721	972.072
ENSMUSG00000008575	Nfib	6068.45	-0.272365	0.123673	-2.2023	0.0276438	0.468593	6842.39	6438.61	5412.44	5580.36
ENSMUSG00000015943	Bola1	1099.09	0.387814	0.176081	2.20247	0.027632	0.468593	958.429	944.32	1395.5	1098.11
ENSMUSG00000064341	ND1	171334	0.268992	0.122217	2.20093	0.0277407	0.46966	164943	145875	181915	192602
ENSMUSG00000032786	Alas1	2631.04	0.313628	0.142564	2.19991	0.0278132	0.470314	2418.76	2276.45	2712.74	3116.21
ENSMUSG00000061666	Gdpd1	99.9738	0.963359	0.438053	2.19919	0.0278647	0.470611	66.0037	70.1119	88.6857	175.094
ENSMUSG00000034591	Slc41a2	222.444	0.688555	0.313271	2.19795	0.0279523	0.471517	215.887	127.078	266.057	280.754
ENSMUSG00000027673	Ndufb5	4173.74	0.291113	0.132487	2.19731	0.0279986	0.471724	3602.7	3905.09	4383.42	4803.75
ENSMUSG00000079563	Pglyrp2	740.281	0.549902	0.25032	2.1968	0.0280348	0.471761	518.404	683.591	648.188	1110.94
ENSMUSG00000024875	Yif1a	3954.5	0.283419	0.129158	2.19437	0.0282092	0.473287	3583.45	3550.14	4513.84	4170.55
ENSMUSG00000000386	Mx1	52.3745	-1.4657	0.668016	-2.1941	0.0282279	0.473287	30.2517	122.696	33.9092	22.6414
ENSMUSG00000034926	Dhcr24	9299.6	0.273036	0.124391	2.19499	0.0281644	0.473287	8647.86	8199.44	9691.52	10659.6
ENSMUSG00000095620	Csta2	65.3823	1.03416	0.47147	2.19348	0.0282725	0.473462	46.7526	39.4379	84.7731	90.5657
ENSMUSG00000022197	Pdzd2	6637.6	-0.293428	0.133839	-2.1924	0.0283509	0.474203	6703.5	7914.61	5911.95	6020.35
ENSMUSG00000039145	Camk1d	1359.75	-0.339033	0.154959	-2.18789	0.0286774	0.475324	1439.71	1595.78	1238.99	1164.52
ENSMUSG00000052139	Babam2	1444.45	0.336191	0.153602	2.18871	0.0286177	0.475324	1318.7	1234.99	1698.07	1526.03
ENSMUSG00000053297	AI854703	141.819	-0.741208	0.338809	-2.18769	0.0286922	0.475324	169.135	184.774	121.291	92.0751
ENSMUSG00000019841	Rev3l	1867.21	-0.346226	0.158057	-2.19051	0.0284875	0.475324	1977.36	2204.14	1488.09	1799.24
ENSMUSG00000027533	Fabp5	31147.6	0.295309	0.134804	2.19066	0.0284767	0.475324	30904.9	25040.9	34530	34114.6
ENSMUSG00000028044	Cks1b	1073.21	0.352046	0.160874	2.18833	0.0286457	0.475324	914.427	969.881	1245.51	1163.01
ENSMUSG00000028976	Slc2a5	1727.88	-0.326749	0.149276	-2.18889	0.0286045	0.475324	1832.98	2009.87	1606.78	1461.88
ENSMUSG00000029313	Aff1	9874.06	-0.27769	0.126897	-2.1883	0.0286475	0.475324	10237.5	11404.9	8577.74	9276.19
ENSMUSG00000049972	Skint9	453.232	-0.461868	0.211289	-2.18595	0.0288193	0.476634	552.781	497.356	404.303	358.489
ENSMUSG00000086825	NA	234.727	-0.683319	0.312704	-2.1852	0.0288744	0.476634	220.012	356.402	204.76	157.735
ENSMUSG00000104554	NA	1048.22	0.402168	0.184006	2.18563	0.0288427	0.476634	888.3	919.488	1025.1	1359.99
ENSMUSG00000074818	Pdzd7	81.2755	-0.966105	0.442388	-2.18384	0.0289739	0.47714	129.257	86.1792	56.0807	53.5847
ENSMUSG00000026687	Aldh9a1	5213.48	0.292521	0.13392	2.1843	0.0289405	0.47714	4656.01	4715.02	6178	5304.88
ENSMUSG00000038843	Gcnt1	120.84	0.816528	0.374273	2.18164	0.0291363	0.478678	100.381	75.9546	130.42	176.603
ENSMUSG00000020108	Ddit4	3734.28	-0.38777	0.177721	-2.1819	0.0291168	0.478678	3492.7	4968.45	3540.91	2935.08
ENSMUSG00000072568	Lratd2	1559.12	0.413968	0.189822	2.18082	0.0291969	0.479106	1221.07	1453.36	1473.75	2088.29
ENSMUSG00000075296	Aldh3b2	3617.07	0.314709	0.144422	2.17909	0.0293248	0.480636	3533.95	2916.95	4129.1	3888.29
ENSMUSG00000040824	Snrpd2	3958.16	0.290385	0.133319	2.17812	0.0293971	0.481251	3627.46	3493.91	4611.66	4099.61
ENSMUSG00000038650	Rnh1	41034.8	0.285402	0.131142	2.17627	0.0295349	0.481624	38671.3	35306.5	48831.9	41329.6
ENSMUSG00000049858	Suox	1071.21	-0.390981	0.179683	-2.17595	0.0295588	0.481624	1315.95	1114.49	1021.19	833.204
ENSMUSG00000059900	Tmem40	4455.36	0.280037	0.128688	2.17609	0.0295488	0.481624	4196.74	3853.23	4967.7	4803.75
ENSMUSG00000063316	Rpl27	1912.74	0.358482	0.164714	2.17639	0.0295261	0.481624	1452.08	1896.67	2175.41	2126.78
ENSMUSG00000063316	LOC108167922	1912.74	0.358482	0.164714	2.17639	0.0295261	0.481624	1452.08	1896.67	2175.41	2126.78
ENSMUSG00000026409	Pfkfb2	1519.73	-0.35359	0.162937	-2.17011	0.0299985	0.488215	1603.34	1807.57	1212.91	1455.09
ENSMUSG00000026985	Il1f8	70.7964	1.13535	0.52341	2.16914	0.030072	0.488838	45.3776	43.8199	57.3849	136.603
ENSMUSG00000022555	Dgat1	4083.62	0.314023	0.144999	2.1657	0.0303344	0.492108	3496.82	3786.04	4079.54	4972.06
ENSMUSG00000026749	Nek6	608.281	0.498565	0.230224	2.16557	0.0303442	0.492108	569.282	442.581	584.282	836.978
ENSMUSG00000039497	Dse	263.825	0.673042	0.311101	2.16342	0.030509	0.49236	217.262	191.347	230.844	415.847
ENSMUSG00000046318	Ccbe1	25.9639	-1.84722	0.854303	-2.16225	0.030599	0.49236	44.0025	36.5166	19.563	3.77357
ENSMUSG00000019838	Slc16a10	913.637	-0.395542	0.182941	-2.16213	0.0306083	0.49236	930.928	1142.24	842.514	738.865
ENSMUSG00000078572	Ndufaf8	912.74	0.368086	0.170156	2.16323	0.0305238	0.49236	754.918	836.961	1068.14	990.94
ENSMUSG00000024099	Ndufv2	5927.55	0.278257	0.12861	2.16357	0.030497	0.49236	5661.2	5056.09	6620.13	6372.81
ENSMUSG00000027420	Bfsp1	539.599	0.459211	0.212307	2.16296	0.0305445	0.49236	460.651	449.885	539.94	707.922
ENSMUSG00000031168	Ebp	5172.95	0.274918	0.127116	2.16273	0.0305617	0.49236	4834.77	4528.79	5846.74	5481.49
ENSMUSG00000024795	Kif20b	780.61	-0.411657	0.190502	-2.16091	0.0307024	0.493302	858.049	921.679	752.524	590.186
ENSMUSG00000028266	Lmo4	3045.91	-0.342829	0.158727	-2.15987	0.0307826	0.494018	3085.67	3721.77	2961.84	2414.33
ENSMUSG00000062785	Kcnc3	755.441	-0.406951	0.188536	-2.15847	0.0308911	0.494043	771.419	950.162	624.713	675.469
ENSMUSG00000017737	Mmp9	6494.54	1.21338	0.562085	2.15872	0.0308719	0.494043	3868.09	3959.86	5538.95	12611.3
ENSMUSG00000090939	NA	65.6371	-1.17145	0.542714	-2.1585	0.0308888	0.494043	121.007	62.0782	27.3882	52.0753
ENSMUSG00000068551	Zfp467	281.549	-0.530738	0.245972	-2.15772	0.0309497	0.49441	321.768	343.256	234.756	226.414
ENSMUSG00000027306	Nusap1	838.673	-0.526904	0.244414	-2.15578	0.0311007	0.496251	1036.81	940.668	888.161	489.055
ENSMUSG00000040389	Wdr47	2821.61	-0.298165	0.138492	-2.15294	0.0313235	0.496947	3157.18	3069.59	2373.65	2686.03
ENSMUSG00000073771	NA	2321.81	0.332318	0.154274	2.15408	0.031234	0.496947	2079.12	2034.71	2303.22	2870.18
ENSMUSG00000001517	Foxm1	752.653	-0.509593	0.236611	-2.15372	0.0312622	0.496947	937.803	828.197	781.217	463.394
ENSMUSG00000030220	Arhgdib	11188.5	0.295688	0.137295	2.15367	0.0312658	0.496947	9903.31	10185.2	13606.7	11058.8
ENSMUSG00000033721	Vav3	9149.03	0.2753	0.12786	2.15313	0.0313082	0.496947	8085.46	8468.93	10669.7	9372.04
ENSMUSG00000071657	Bscl2	3344.97	0.300723	0.139746	2.15192	0.0314033	0.497643	3115.93	2878.97	3946.51	3438.48
ENSMUSG00000053768	Chchd3	6578.67	0.278973	0.129734	2.15034	0.0315282	0.499052	6171.35	5717.77	7616.54	6809.03
ENSMUSG00000037692	Ahdc1	1571.3	-0.386089	0.179607	-2.14963	0.0315844	0.499371	1490.58	2067.57	1331.59	1395.47
ENSMUSG00000033389	Arhgap44	1087.37	-0.344176	0.160185	-2.14861	0.0316651	0.500078	1212.82	1221.12	915.55	999.996
ENSMUSG00000032015	Pou2f3	7119.14	-0.306496	0.142679	-2.14815	0.0317022	0.500094	8126.71	7615.9	7062.25	5671.68
ENSMUSG00000049517	Rps23	558.996	0.416485	0.193924	2.14768	0.0317395	0.500114	477.152	479.828	672.968	606.035
ENSMUSG00000048721	Fndc9	328.383	-0.541721	0.252292	-2.1472	0.0317775	0.500119	334.144	444.042	247.798	287.546
ENSMUSG00000089773	Skint1	1431.25	-0.375366	0.174852	-2.14677	0.031812	0.500119	1834.35	1400.05	1304.2	1186.41
ENSMUSG00000020027	Socs2	70.2396	1.10028	0.512768	2.14577	0.0318913	0.500798	30.2517	58.4266	73.0353	119.245
ENSMUSG00000031231	Cox7b	8648.29	0.291842	0.136104	2.14426	0.0320118	0.502122	8255.97	7297.48	10231.5	8808.27
ENSMUSG00000034471	Caskin2	4000.97	-0.290589	0.135673	-2.14183	0.0322072	0.504616	4514.38	4289.24	3844.79	3355.46
ENSMUSG00000038372	Gmds	651.619	0.400279	0.18707	2.13972	0.032377	0.506704	545.906	576.232	787.738	696.601
ENSMUSG00000046079	Lrrc8d	3771.64	0.35844	0.167612	2.13851	0.0324754	0.506973	2773.53	3834.24	3988.25	4490.55
ENSMUSG00000057894	Zfp329	1257.16	-0.335442	0.156917	-2.13771	0.0325405	0.506973	1387.45	1419.04	1048.58	1173.58
ENSMUSG00000028434	Epb41l4b	3063.43	-0.304965	0.142607	-2.1385	0.032476	0.506973	3639.83	3133.13	2853.59	2627.16
ENSMUSG00000030987	Stim1	8272.37	-0.287557	0.134512	-2.13777	0.0325352	0.506973	8350.85	9833.19	7746.96	7158.46
ENSMUSG00000010601	Apol7a	181.734	-0.71497	0.334875	-2.13503	0.0327583	0.509794	246.139	204.493	172.155	104.151
ENSMUSG00000059534	Uqcr10	4989.22	0.310137	0.145479	2.13183	0.0330206	0.51226	4790.77	4119.8	5998.02	5048.28
ENSMUSG00000090125	Pou3f1	6322.75	-0.340391	0.159636	-2.1323	0.0329823	0.51226	5996.71	8131.52	5282.02	5880.73
ENSMUSG00000005514	Por	10546	0.262249	0.123021	2.13175	0.0330276	0.51226	9123.64	10053.8	11697.4	11309.4
ENSMUSG00000022951	Rcan1	6420.71	-0.32977	0.154758	-2.13088	0.033099	0.512794	8198.21	6108.5	5609.37	5766.77
ENSMUSG00000022297	Fzd6	5864.45	-0.300134	0.140954	-2.12931	0.0332289	0.513689	5802.83	7139	5190.72	5325.26
ENSMUSG00000027330	Cdc25b	1434.07	-0.416245	0.195486	-2.12928	0.0332309	0.513689	1711.97	1564.37	1475.05	984.902
ENSMUSG00000055866	Per2	81.8422	-1.12513	0.528593	-2.12854	0.0332924	0.514068	160.884	63.5389	65.2101	37.7357
ENSMUSG00000021360	Gcnt2	7993.47	0.292965	0.137702	2.12754	0.0333756	0.514779	6517.87	7848.88	8457.75	9149.4
ENSMUSG00000031750	Il34	2445.98	-0.373832	0.17581	-2.12635	0.0334745	0.515731	2952.29	2567.85	2481.9	1781.88
ENSMUSG00000037152	Ndufc1	1654.76	0.30759	0.144756	2.12488	0.0335967	0.515893	1500.21	1457.74	1875.44	1785.65
ENSMUSG00000038170	Pde4dip	832.217	-0.392259	0.184589	-2.12504	0.0335835	0.515893	855.298	1031.23	766.871	675.469
ENSMUSG00000024784	Gpha2	98.546	-1.11021	0.522443	-2.12503	0.0335838	0.515893	143.008	124.887	99.1193	27.1697
ENSMUSG00000057337	Chst3	284.037	-0.602953	0.283919	-2.12368	0.0336971	0.516862	265.39	417.75	238.669	214.339
ENSMUSG00000039208	Metrnl	1770.9	0.33077	0.155833	2.12259	0.0337885	0.517397	1610.22	1530.05	1789.36	2153.95
ENSMUSG00000026655	Fam107b	435.606	-0.5164	0.24341	-2.12152	0.0338779	0.517397	522.53	505.39	284.316	430.187
ENSMUSG00000029830	Svopl	78.282	-0.911616	0.4297	-2.12152	0.0338781	0.517397	104.506	100.056	53.4723	55.0941
ENSMUSG00000030588	Yif1b	2072.89	0.299236	0.14105	2.12148	0.0338812	0.517397	1832.98	1882.8	2384.08	2191.69
ENSMUSG00000039903	Eva1c	941.422	0.351039	0.165725	2.11821	0.0341576	0.520022	823.672	831.848	1012.06	1098.11
ENSMUSG00000045636	Mtus1	1501.31	-0.389381	0.183969	-2.11655	0.0342979	0.520022	1469.96	1931	1445.06	1159.24
ENSMUSG00000015243	Abca1	1843.75	-0.300224	0.141683	-2.11899	0.0340913	0.520022	1991.11	2078.53	1627.64	1677.73
ENSMUSG00000021767	Kat6b	2531.7	-0.322673	0.152489	-2.11605	0.0343407	0.520022	2505.39	3119.25	2238.01	2264.14
ENSMUSG00000026077	Npas2	700.367	-0.439972	0.207787	-2.11742	0.0342241	0.520022	793.42	816.511	696.444	495.092
ENSMUSG00000026556	Vangl2	2729.4	-0.280149	0.13236	-2.11657	0.0342961	0.520022	3041.67	2946.16	2455.81	2473.95
ENSMUSG00000031937	Vstm5	821.795	-0.364851	0.172433	-2.1159	0.0343531	0.520022	936.428	915.106	684.706	750.94
ENSMUSG00000006095	Tbcb	4204.59	0.29005	0.137047	2.11643	0.0343085	0.520022	3929.97	3636.32	4949.45	4302.62
ENSMUSG00000057614	Gnai1	10652.4	-0.327194	0.154787	-2.11384	0.0345291	0.52098	11198.6	12514.2	8084.75	10812
ENSMUSG00000029641	Rasl11a	287.137	0.556301	0.263144	2.11406	0.0345105	0.52098	257.14	208.145	382.131	301.131
ENSMUSG00000032715	Trib3	1038.05	0.345775	0.163543	2.11427	0.0344921	0.52098	866.299	961.117	1139.87	1184.9
ENSMUSG00000036478	Btg1	5458.8	-0.309804	0.146722	-2.11151	0.0347284	0.523418	5398.56	6685.46	4602.53	5148.66
ENSMUSG00000030086	Chchd6	918.843	0.379058	0.179909	2.10695	0.0351222	0.528778	787.92	807.747	1152.91	926.789
ENSMUSG00000063683	Glyat	37.0251	1.50378	0.713906	2.10641	0.0351688	0.528856	30.2517	9.49432	40.4303	67.9243
ENSMUSG00000027566	Psma7	11929.7	0.263458	0.125098	2.10601	0.0352037	0.528856	11106.5	10579.6	13772.4	12260.3
ENSMUSG00000020493	Prr11	439.505	-0.527427	0.250679	-2.104	0.0353786	0.530909	508.779	526.57	443.429	279.244
ENSMUSG00000038301	Snx10	491.732	0.44768	0.212845	2.10331	0.0354384	0.531232	459.276	373.93	598.629	535.092
ENSMUSG00000040236	Trappc5	2578.08	0.288054	0.137083	2.1013	0.0356142	0.5328	2425.64	2218.75	2882.29	2785.65
ENSMUSG00000052512	Nav2	675.236	-0.378307	0.180065	-2.10094	0.0356461	0.5328	778.294	748.591	586.891	587.168
ENSMUSG00000021953	Tdh	360.434	0.523566	0.249231	2.10073	0.035665	0.5328	349.27	244.661	410.824	436.979
ENSMUSG00000025907	Rb1cc1	4588.41	-0.272807	0.129885	-2.10036	0.0356968	0.5328	4750.89	5289.07	4155.19	4158.47
ENSMUSG00000025239	Limd1	8075.65	-0.275643	0.131333	-2.09881	0.0358338	0.534271	8676.74	9009.38	7870.86	6745.63
ENSMUSG00000024902	Mrpl11	1728.29	0.315556	0.150531	2.09629	0.0360563	0.537011	1603.34	1476.73	2029.34	1803.77
ENSMUSG00000006732	Mettl1	3559.17	0.269725	0.128706	2.09567	0.0361115	0.537075	3289.19	3165.99	3954.34	3827.15
ENSMUSG00000033938	Ndufb7	3281.13	0.309499	0.147706	2.09537	0.0361381	0.537075	3135.18	2726.33	3925.65	3337.35
ENSMUSG00000008540	Mgst1	1322.31	0.394947	0.188598	2.09412	0.0362493	0.53811	1347.58	941.398	1465.92	1534.33
ENSMUSG00000064247	Plcxd1	305.185	-0.504605	0.241009	-2.09372	0.0362853	0.53811	358.895	356.402	269.97	235.471
ENSMUSG00000035557	Krt17	203563	0.270452	0.129293	2.09177	0.0364594	0.540114	196505	172573	237163	208013
ENSMUSG00000017390	Aldoc	784.279	-0.435689	0.208361	-2.09102	0.0365258	0.54052	836.047	964.039	783.825	553.205
ENSMUSG00000039431	Mtmr7	89.3112	-0.867765	0.415952	-2.08622	0.0369591	0.544994	133.383	97.8645	62.6017	63.396
ENSMUSG00000103588	NA	5455.91	0.411975	0.197502	2.08593	0.0369854	0.544994	5254.17	4115.42	4807.29	7646.76
ENSMUSG00000025795	Rassf3	459.853	-0.484561	0.232274	-2.08617	0.0369635	0.544994	490.903	582.805	323.442	442.262
ENSMUSG00000003814	Calr	79870.2	0.244899	0.1174	2.08602	0.0369771	0.544994	69935.1	76278.1	85373.1	87894.8
ENSMUSG00000038751	Ptk6	693.805	0.393728	0.188821	2.08519	0.0370517	0.545072	551.406	647.074	747.308	829.431
ENSMUSG00000050730	Arhgap42	921.566	-0.359526	0.172435	-2.085	0.0370693	0.545072	1017.56	1055.33	744.699	868.676
ENSMUSG00000041633	Kctd12b	22.1569	-1.69213	0.812472	-2.0827	0.0372787	0.547291	34.3769	33.5953	7.82521	12.8301
ENSMUSG00000029516	Cit	310.458	-0.502938	0.24151	-2.08247	0.0372991	0.547291	349.27	377.582	276.491	238.49
ENSMUSG00000024644	Cndp2	6112.07	0.26482	0.127195	2.08201	0.0373419	0.547339	5794.58	5311.71	6886.19	6455.82
ENSMUSG00000025732	Mcrip2	717.491	0.372854	0.179143	2.08132	0.0374045	0.547677	603.659	645.614	837.298	783.393
ENSMUSG00000095105	Edaradd	2366	-0.304328	0.146281	-2.08044	0.0374853	0.547733	2433.89	2792.06	2218.45	2019.61
ENSMUSG00000024066	Xdh	17896.8	0.271699	0.130598	2.08042	0.0374873	0.547733	15110.7	17317.6	20674.2	18484.5
ENSMUSG00000026701	Prdx6	15372.4	0.258248	0.124297	2.07767	0.0377396	0.549381	14149.6	13849.3	17795.8	15695
ENSMUSG00000028757	Ddost	16048.9	0.249732	0.12021	2.07747	0.0377586	0.549381	13985.9	15338.4	17421.5	17449.7
ENSMUSG00000004748	Mtfp1	475.469	0.439687	0.211593	2.07799	0.0377106	0.549381	444.15	364.436	558.198	535.092
ENSMUSG00000030214	Plbd1	35523.9	0.252477	0.121464	2.07861	0.0376535	0.549381	31131.8	33711.4	40366.4	36885.9
ENSMUSG00000023952	Gtpbp2	1926.66	-0.308653	0.148694	-2.07576	0.0379159	0.550514	2205.62	2057.35	1837.62	1606.03
ENSMUSG00000024533	Spire1	1117.65	0.396778	0.19112	2.07606	0.037888	0.550514	932.303	999.094	1057.71	1481.5
ENSMUSG00000036751	Cox6b1	11147	0.272825	0.131647	2.07241	0.0382276	0.553091	10553.7	9638.19	13090.3	11305.6
ENSMUSG00000067847	Romo1	1942.56	0.289841	0.139904	2.07171	0.0382928	0.553091	1711.97	1783.47	2133.67	2141.12
ENSMUSG00000022793	B4galt4	88.8206	-0.868074	0.418749	-2.07302	0.0381704	0.553091	104.506	124.156	73.0353	53.5847
ENSMUSG00000002343	Armc6	1940.11	0.29638	0.143059	2.07174	0.0382899	0.553091	1799.98	1683.42	2210.62	2066.41
ENSMUSG00000025495	Ptdss2	1073.28	0.354205	0.17097	2.07173	0.0382904	0.553091	888.3	993.252	1302.9	1108.67
ENSMUSG00000038695	Josd2	3147.96	0.284347	0.137346	2.0703	0.0384239	0.554277	2964.67	2713.18	3625.68	3288.29
ENSMUSG00000015619	Gata3	11159.6	-0.346327	0.16731	-2.06997	0.0384548	0.554277	12587.5	12393.7	11679.1	7978.08
ENSMUSG00000038007	Acer2	1042.85	-0.341714	0.165211	-2.06835	0.0386067	0.554952	1091.81	1237.91	939.025	902.638
ENSMUSG00000039616	Mocos	838.838	0.3643	0.176361	2.06565	0.0388619	0.554952	750.793	717.917	873.815	1012.83
ENSMUSG00000040616	Tmem51	3373.5	0.26573	0.128562	2.06694	0.03874	0.554952	3102.18	3025.77	3683.07	3683
ENSMUSG00000049128	Ivl	1550.88	-0.31235	0.150992	-2.06865	0.0385792	0.554952	1771.1	1667.35	1310.72	1454.33
ENSMUSG00000020553	Pctp	28.9	-1.47713	0.714404	-2.06764	0.0386735	0.554952	33.0019	51.8536	15.6504	15.0943
ENSMUSG00000024997	Prdx3	3442.33	0.278926	0.13501	2.06596	0.0388321	0.554952	3192.93	3030.88	3564.38	3981.12
ENSMUSG00000025428	Atp5a1	64830.2	0.234716	0.113623	2.06575	0.0388524	0.554952	60378.3	58758.1	71126	69058.6
ENSMUSG00000030884	Uqcrc2	13044.3	0.248778	0.120401	2.06625	0.0388046	0.554952	12370.2	11475.7	14464.9	13866.4
ENSMUSG00000006179	Prss16	364.05	0.586011	0.283618	2.0662	0.03881	0.554952	376.771	208.145	448.645	422.64
ENSMUSG00000040938	Slc16a11	584.699	-0.444235	0.215394	-2.06243	0.0391667	0.555753	589.908	758.085	442.124	548.677
ENSMUSG00000041774	Ydjc	725.584	0.376715	0.182659	2.0624	0.03917	0.555753	621.535	641.962	760.35	878.487
ENSMUSG00000019505	Ubb	5966.59	0.287873	0.139474	2.06399	0.0390184	0.555753	5530.56	5214.57	7186.15	5935.07
ENSMUSG00000075511	NA	48.8188	-1.1179	0.54212	-2.0621	0.0391985	0.555753	66.0037	67.9209	27.3882	33.9621
ENSMUSG00000021754	Map3k1	5075.74	-0.271964	0.131874	-2.0623	0.039179	0.555753	5181.29	5921.53	4641.65	4558.47
ENSMUSG00000029007	Agtrap	1331.88	0.332079	0.160941	2.06336	0.0390785	0.555753	1199.07	1158.31	1609.39	1360.75
ENSMUSG00000031813	Mvb12a	2255.79	0.293047	0.142062	2.06282	0.0391301	0.555753	1981.49	2071.22	2624.05	2346.41
ENSMUSG00000019139	Isyna1	3954.57	0.278367	0.135083	2.0607	0.0393313	0.557066	3348.31	3798.46	4207.36	4464.13
ENSMUSG00000049848	Ceacam19	2512.79	0.303308	0.147257	2.05972	0.039425	0.557255	2409.14	2093.86	2612.32	2935.84
ENSMUSG00000024683	Mrpl16	2020.94	0.302874	0.147028	2.05997	0.0394011	0.557255	1815.1	1802.46	2394.51	2071.69
ENSMUSG00000026043	Col3a1	70.5982	1.26292	0.614108	2.05651	0.0397336	0.560737	41.2523	42.3593	36.5177	162.264
ENSMUSG00000032066	Bco2	35.9382	1.3034	0.633852	2.05631	0.0397522	0.560737	23.3763	18.2583	56.0807	46.0376
ENSMUSG00000019173	Rab5c	22485.3	0.253985	0.123607	2.05477	0.0399012	0.562266	20866.8	20154.2	25996.7	22923.7
ENSMUSG00000093674	Rpl41	22139.6	0.297753	0.144967	2.05393	0.0399823	0.562836	21092.3	18633	27290.4	21542.6
ENSMUSG00000045414	Dipk2a	859.904	-0.383786	0.186948	-2.05291	0.0400817	0.563665	853.923	1091.85	722.528	771.318
ENSMUSG00000019302	Atp6v0a1	4486.74	0.262913	0.128126	2.05199	0.0401708	0.564344	3983.6	4174.58	4718.6	5070.17
ENSMUSG00000038379	Ttk	1505.26	-0.32332	0.157713	-2.05005	0.0403592	0.566418	1685.85	1658.58	1455.49	1221.13
ENSMUSG00000053644	Aldh7a1	1954.45	0.289885	0.141531	2.0482	0.0405403	0.568385	1732.6	1783.47	2226.27	2075.46
ENSMUSG00000043673	Kcns3	263.854	0.560562	0.273795	2.04738	0.0406208	0.568938	233.763	192.808	358.656	270.188
ENSMUSG00000025571	Tnrc6c	1887.45	-0.321262	0.156953	-2.04687	0.040671	0.569065	1989.74	2204.87	1522	1833.2
ENSMUSG00000006587	Snai3	99.8258	0.915445	0.447531	2.04554	0.0408012	0.569498	79.7545	59.8872	86.0773	173.584
ENSMUSG00000024948	Map4k2	1180.29	-0.326447	0.159608	-2.0453	0.0408251	0.569498	1383.33	1243.76	1075.97	1018.11
ENSMUSG00000030994	D7Ertd443e	200.271	-0.597937	0.29234	-2.04535	0.0408206	0.569498	255.764	227.864	140.854	176.603
ENSMUSG00000040570	Rundc3b	108.557	-0.833405	0.407878	-2.04327	0.0410258	0.571722	104.506	172.358	88.6857	68.679
ENSMUSG00000079523	Tmsb10	703.063	0.381338	0.186879	2.04056	0.0412944	0.574888	588.533	633.198	731.657	858.865
ENSMUSG00000040594	Ranbp17	40.447	-1.38122	0.677354	-2.03913	0.0414366	0.575388	60.5034	55.5052	35.2134	10.566
ENSMUSG00000041654	Slc39a11	1751.18	0.335063	0.164331	2.03895	0.0414548	0.575388	1457.58	1640.33	1738.5	2168.29
ENSMUSG00000044734	Serpinb1a	4668.86	0.292371	0.143366	2.03932	0.0414177	0.575388	4642.26	3756.1	5178.99	5098.09
ENSMUSG00000003438	Timm50	5030.26	0.257592	0.126388	2.0381	0.0415399	0.575992	4415.37	4747.16	5572.85	5385.64
ENSMUSG00000008035	Mid1ip1	2034.85	0.287311	0.141108	2.03611	0.0417396	0.578183	1850.85	1816.34	2145.41	2326.78
ENSMUSG00000105632	NA	50.7703	-1.13125	0.555895	-2.03501	0.0418502	0.578559	71.504	68.6512	22.1714	40.7546
ENSMUSG00000034917	Tjp3	899.306	-0.35396	0.173911	-2.0353	0.041821	0.578559	970.805	1045.11	847.731	733.582
ENSMUSG00000020869	Lrrc59	21420.1	0.248518	0.122195	2.03379	0.0419732	0.579681	18740.9	20417.9	22314.9	24206.7
ENSMUSG00000039697	Ncoa7	260.784	-0.529625	0.260491	-2.03317	0.0420349	0.579956	292.892	322.077	233.452	194.716
ENSMUSG00000027253	Lrp4	7660.92	-0.259689	0.127797	-2.03205	0.0421484	0.580944	8018.08	8675.62	7329.61	6620.35
ENSMUSG00000024921	Smarca2	3559.65	-0.283929	0.139838	-2.03042	0.0423143	0.581497	4004.23	3811.6	3466.57	2956.21
ENSMUSG00000005054	Cstb	10908.1	0.26437	0.130191	2.03063	0.0422927	0.581497	10707.7	9118.93	11780.9	12024.9
ENSMUSG00000032528	Vipr1	41.0124	-1.23725	0.609159	-2.03108	0.0422468	0.581497	71.504	43.8199	26.084	22.6414
ENSMUSG00000064043	Trerf1	1117.13	-0.317138	0.156461	-2.02695	0.0426677	0.583462	1248.57	1230.61	988.585	1000.75
ENSMUSG00000078812	Eif5a	66643.6	0.22925	0.113075	2.02741	0.0426204	0.583462	60653.3	62065.8	71410.3	72445
ENSMUSG00000021607	Mrpl36	3238.08	0.304108	0.149914	2.02855	0.0425042	0.583462	3092.55	2703.69	3904.78	3251.31
ENSMUSG00000022451	Twf1	7549.66	0.289555	0.142817	2.02745	0.0426162	0.583462	6775.01	6816.92	7347.87	9258.83
ENSMUSG00000032902	Slc16a1	8078.63	0.28954	0.142823	2.02726	0.0426355	0.583462	7344.29	7200.35	7855.21	9914.68
ENSMUSG00000038305	Spats2l	140.613	0.723853	0.357223	2.02633	0.0427307	0.583747	103.131	109.55	136.941	212.829
ENSMUSG00000037499	Nenf	1522.13	0.318746	0.157385	2.02527	0.0428397	0.584086	1241.7	1465.78	1640.69	1740.37
ENSMUSG00000056209	Npm3	3335.84	0.260623	0.128678	2.02539	0.0428276	0.584086	3066.42	3004.59	3650.46	3621.87
ENSMUSG00000078440	Dohh	4066.25	0.261363	0.129103	2.02446	0.0429233	0.58465	3719.59	3677.22	4616.87	4251.3
ENSMUSG00000033047	Eif3l	17677.2	0.244395	0.120767	2.02369	0.0430024	0.585154	16682.4	15684.6	19933.4	18408.2
ENSMUSG00000022913	Psmg1	2422.91	0.281114	0.138947	2.02317	0.0430561	0.58531	2286.75	2089.48	2724.48	2590.93
ENSMUSG00000074415	3110039I08Rik	1563.2	0.364068	0.180161	2.02079	0.0433013	0.586404	1497.46	1240.83	1516.79	1997.73
ENSMUSG00000022621	Rabl2	582.633	0.385527	0.190784	2.02075	0.0433057	0.586404	525.28	486.401	640.363	678.488
ENSMUSG00000004267	Eno2	52.401	-1.08257	0.535627	-2.02113	0.0432664	0.586404	77.0044	64.9996	40.4303	27.1697
ENSMUSG00000031737	Irx5	3234.35	0.426249	0.210903	2.02106	0.0432731	0.586404	2121.75	3396.04	3107.91	4311.68
ENSMUSG00000018286	Psmb6	9108.32	0.259208	0.128341	2.01968	0.0434161	0.586752	8570.86	8013.21	10540.6	9308.64
ENSMUSG00000019944	Rhobtb1	547.085	-0.419826	0.207844	-2.01991	0.0433931	0.586752	550.031	700.389	476.034	461.885
ENSMUSG00000006589	Aprt	8823.62	0.252186	0.125127	2.01545	0.043858	0.58757	8403.1	7706.47	9941.93	9242.98
ENSMUSG00000037577	Ephx3	2212.77	0.319372	0.158365	2.01668	0.0437288	0.58757	2088.74	1852.85	2196.28	2713.2
ENSMUSG00000038172	Ttc39b	5954.19	-0.324172	0.160789	-2.01613	0.0437865	0.58757	6220.85	7022.14	4487.76	6086.01
ENSMUSG00000038845	Phb	2254.41	0.290585	0.144172	2.01554	0.043848	0.58757	2085.99	1969.71	2639.7	2322.26
ENSMUSG00000061479	Snrpa	3742.04	0.258067	0.127975	2.01655	0.0437429	0.58757	3410.19	3405.54	4177.36	3975.08
ENSMUSG00000078771	Evi2a	44.6868	1.37512	0.681934	2.01649	0.0437483	0.58757	26.1265	24.101	27.3882	101.132
ENSMUSG00000091562	NA	386.801	-0.461047	0.228404	-2.01856	0.0435329	0.58757	423.524	473.255	293.445	356.98
ENSMUSG00000022844	Pdia5	430.074	0.43228	0.214358	2.01663	0.0437345	0.58757	338.269	392.919	486.467	502.64
ENSMUSG00000031434	Morc4	1004.3	0.3256	0.161484	2.0163	0.0437688	0.58757	871.799	910.724	1103.35	1131.32
ENSMUSG00000052957	Gas1	4079.29	0.330846	0.164284	2.01387	0.0440235	0.58865	3019.67	4203.06	4526.88	4567.53
ENSMUSG00000028910	Mecr	2635.14	0.268561	0.133334	2.01419	0.0439891	0.58865	2413.26	2367.74	2933.15	2826.4
ENSMUSG00000059248	2020-09-09	13283.4	0.240932	0.119672	2.01326	0.0440873	0.588935	11913.7	12437.6	14865.3	13916.9
ENSMUSG00000024206	Rfx2	1767.01	-0.424264	0.210831	-2.01234	0.0441837	0.589655	2355.51	1699.48	1202.47	1810.56
ENSMUSG00000037601	Nme1	4931.22	0.254324	0.12653	2.00998	0.0444331	0.592004	4676.64	4320.65	5347.23	5380.36
ENSMUSG00000052738	Suclg1	4911.97	0.266727	0.132739	2.0094	0.0444944	0.592004	4706.89	4212.56	5591.11	5137.34
ENSMUSG00000029161	Cgref1	552.473	0.434154	0.216098	2.00906	0.0445305	0.592004	526.655	416.289	567.328	699.62
ENSMUSG00000031489	Adrb3	118.707	-0.718238	0.357358	-2.00985	0.0444466	0.592004	158.134	137.302	92.5983	86.7921
ENSMUSG00000037740	Mrps26	3281.59	0.269061	0.134167	2.00541	0.0449189	0.594242	2835.41	3114.87	3681.76	3494.33
ENSMUSG00000041460	Cacna2d4	21.0755	1.66905	0.832028	2.006	0.0448564	0.594242	12.3757	8.03365	35.2134	28.6791
ENSMUSG00000048922	Cdca2	370.464	-0.472702	0.235754	-2.00507	0.044956	0.594242	423.524	436.008	352.134	270.188
ENSMUSG00000017692	Rhbdl3	1319.15	-0.377832	0.188404	-2.00543	0.0449166	0.594242	1403.95	1573.87	1343.33	955.468
ENSMUSG00000074604	Mgst2	438.482	0.430298	0.214602	2.0051	0.0449525	0.594242	396.022	352.75	470.817	534.338
ENSMUSG00000001424	Snd1	13536.2	0.247262	0.123303	2.00533	0.0449279	0.594242	11689.5	13066.4	14468.8	14919.9
ENSMUSG00000037434	Slc30a1	1438.54	0.439783	0.219746	2.00132	0.0453574	0.597378	1131.69	1311.68	1228.56	2082.26
ENSMUSG00000009863	Sdhb	6296.66	0.283618	0.141694	2.00162	0.0453256	0.597378	6064.09	5295.64	7497.86	6329.03
ENSMUSG00000057454	Lypd3	39716.6	0.271207	0.135519	2.00125	0.0453656	0.597378	37905.4	34088.3	39339.9	47532.6
ENSMUSG00000028114	Mettl14	2905.95	0.265801	0.132793	2.00161	0.0453265	0.597378	2726.78	2552.51	3182.25	3162.25
ENSMUSG00000059734	Ndufs8	4738.44	0.293568	0.14673	2.00074	0.0454202	0.597529	4477.25	4038.01	5764.57	4673.94
ENSMUSG00000030872	Gga2	3817.31	-0.290617	0.145374	-1.9991	0.0455978	0.599298	4266.87	4131.49	3793.92	3076.97
ENSMUSG00000020471	Pold2	4472.62	0.277451	0.138905	1.99741	0.0457803	0.601127	4100.48	3985.42	5332.88	4471.68
ENSMUSG00000026565	Pou2f1	719.263	-0.369865	0.185251	-1.99656	0.045873	0.601773	785.169	837.691	576.457	677.733
ENSMUSG00000036611	Eepd1	156.758	0.645517	0.323542	1.99516	0.0460259	0.602519	136.133	109.55	176.067	205.282
ENSMUSG00000036995	Asap3	279.714	-0.517351	0.259448	-1.99405	0.0461471	0.602519	343.769	314.043	259.536	201.509
ENSMUSG00000060519	Tor3a	454.22	-0.408845	0.204962	-1.99474	0.0460716	0.602519	514.279	522.188	383.435	396.98
ENSMUSG00000018341	Il12rb2	931.054	-0.478126	0.239669	-1.99495	0.0460488	0.602519	1102.81	1061.9	1005.54	553.96
ENSMUSG00000028487	Bnc2	179.153	-0.592709	0.297233	-1.99409	0.0461421	0.602519	215.887	215.448	134.333	150.943
ENSMUSG00000034714	Ttyh2	274.051	-0.518457	0.260141	-1.99298	0.0462631	0.603466	353.395	292.133	243.886	206.792
ENSMUSG00000011114	Tbrg1	10156.3	0.245577	0.123324	1.99132	0.046446	0.60358	9571.92	9015.95	11484.8	10552.4
ENSMUSG00000048402	Gli2	81.3081	-0.9706	0.487278	-1.99188	0.0463839	0.60358	130.632	86.1792	35.2134	73.2073
ENSMUSG00000050619	Zscan29	1369.71	-0.304823	0.153062	-1.99151	0.0464254	0.60358	1582.71	1446.79	1197.26	1252.07
ENSMUSG00000029430	Ran	11504.6	0.233815	0.117407	1.99149	0.0464269	0.60358	10562	10586.2	12631.2	12239.2
ENSMUSG00000007655	Cav1	11262.1	-0.268309	0.134837	-1.98987	0.0466052	0.603733	12148.8	12460.2	11201.8	9237.7
ENSMUSG00000057367	Birc2	2778.78	-0.313565	0.15756	-1.99014	0.0465759	0.603733	2702.03	3453.01	2594.06	2366.03
ENSMUSG00000023247	Guca2a	493.339	-0.403302	0.202702	-1.98963	0.0466319	0.603733	555.531	568.929	399.086	449.81
ENSMUSG00000030655	Smg1	11343.8	-0.30876	0.155172	-1.98979	0.0466146	0.603733	12058.1	13051	8601.21	11664.9
ENSMUSG00000031617	Tmem184c	895.104	0.337808	0.169829	1.98911	0.0466892	0.603911	834.672	748.591	982.064	1015.09
ENSMUSG00000040269	Mrps28	2002.92	0.287158	0.144663	1.98501	0.0471429	0.606274	1761.47	1844.82	2325.39	2079.99
ENSMUSG00000000732	Icosl	2380.52	0.279912	0.141025	1.98484	0.0471622	0.606274	2218	2085.1	2474.07	2744.89
ENSMUSG00000051518	Rps19bp1	1812.14	0.299484	0.150847	1.98535	0.047106	0.606274	1496.08	1750.61	2021.51	1980.37
ENSMUSG00000053522	Lgals7	253651	0.290357	0.146234	1.98557	0.0470816	0.606274	239177	217245	316262	241918
ENSMUSG00000029661	Col1a2	74.9845	1.32637	0.668296	1.9847	0.0471779	0.606274	33.0019	52.5839	28.6924	185.66
ENSMUSG00000031289	Il13ra2	117.971	0.744389	0.374922	1.98545	0.0470944	0.606274	97.6305	78.8759	170.85	124.528
ENSMUSG00000034614	Pik3ip1	591.59	-0.393394	0.197984	-1.987	0.0469226	0.606274	657.287	684.321	562.111	462.64
ENSMUSG00000035284	Vps13c	1166.13	-0.307526	0.155423	-1.97864	0.0478563	0.606589	1309.07	1270.78	1059.01	1025.66
ENSMUSG00000036256	Igfbp7	958.134	-0.446398	0.225567	-1.97901	0.0478153	0.606589	870.424	1339.43	695.14	927.544
ENSMUSG00000039089	L3mbtl3	1304.3	-0.314042	0.158645	-1.97952	0.047757	0.606589	1350.33	1540.27	1128.13	1198.49
ENSMUSG00000039942	Ptger4	1445.72	-0.3011	0.152523	-1.97413	0.0483671	0.606589	1647.34	1546.84	1232.47	1356.22
ENSMUSG00000008601	Rab25	13332.1	0.244249	0.123618	1.97585	0.048172	0.606589	12778.6	11634.9	14970.9	13944.1
ENSMUSG00000042793	Lgr6	3827.35	-0.313301	0.158441	-1.9774	0.0479969	0.606589	4849.9	3635.59	3483.52	3340.36
ENSMUSG00000050954	Zfp169	659.586	-0.367406	0.185956	-1.97577	0.0481813	0.606589	783.794	704.04	554.286	596.224
ENSMUSG00000053329	Gatd3a	3576.64	0.286372	0.144748	1.97842	0.0478811	0.606589	3183.31	3259.47	4323.43	3540.36
ENSMUSG00000016344	Ppdpf	725.189	0.364875	0.184842	1.97398	0.0483836	0.606589	614.66	651.456	882.945	751.695
ENSMUSG00000073664	Nbeal1	1353.11	-0.317546	0.160582	-1.97748	0.0479878	0.606589	1452.08	1551.96	1107.27	1301.13
ENSMUSG00000020571	Pdia6	33319.5	0.225165	0.113654	1.98114	0.0475754	0.606589	30558.4	30890.9	35714.3	36114.6
ENSMUSG00000086245	NA	510.793	-0.518913	0.262707	-1.97525	0.0482394	0.606589	441.4	758.815	465.6	377.357
ENSMUSG00000021945	Zmym2	4328.04	-0.267903	0.135634	-1.97519	0.048247	0.606589	4533.63	4924.63	3676.55	4177.34
ENSMUSG00000098973	Mir6236	10191.5	0.354291	0.179423	1.97461	0.0483127	0.606589	9654.42	8243.26	9091.59	13776.5
ENSMUSG00000026172	Bcs1l	1377.61	0.31212	0.157926	1.97637	0.0481129	0.606589	1280.2	1178.03	1625.04	1427.16
ENSMUSG00000003779	Kif20a	689.533	-0.410287	0.207748	-1.97493	0.0482762	0.606589	781.044	790.219	692.531	494.338
ENSMUSG00000028068	Iqgap3	471.785	-0.526777	0.266433	-1.97714	0.0480252	0.606589	517.029	593.76	495.597	280.754
ENSMUSG00000028334	Nans	3342.21	0.268259	0.13557	1.97875	0.0478445	0.606589	2875.29	3186.44	3779.58	3527.53
ENSMUSG00000028745	Capzb	19513.9	0.228491	0.115219	1.98309	0.0473573	0.606589	17866.4	18076.5	21321.1	20791.6
ENSMUSG00000028780	Sema3c	13796.7	-0.239706	0.121329	-1.97566	0.0481933	0.606589	14668	15209.9	13229.8	12079.2
ENSMUSG00000029074	Ttll10	203.256	-0.579783	0.292839	-1.97987	0.0477182	0.606589	273.64	214.718	152.592	172.075
ENSMUSG00000029146	Snx17	6313.26	0.259578	0.130904	1.98296	0.0473718	0.606589	6047.59	5446.82	7212.24	6546.39
ENSMUSG00000030621	Me3	122.836	0.715313	0.360774	1.98272	0.0473991	0.606589	79.7545	105.168	163.025	143.396
ENSMUSG00000031229	Atrx	10202.7	-0.289773	0.146173	-1.9824	0.047435	0.606589	10718.7	11731.3	8062.58	10298.1
ENSMUSG00000032783	Troap	204.948	-0.620945	0.313201	-1.98258	0.0474147	0.606589	237.888	257.077	199.543	125.283
ENSMUSG00000034424	Gcsh	2678.07	0.267811	0.135549	1.97575	0.0481832	0.606589	2330.76	2528.41	2890.11	2963.01
ENSMUSG00000035168	Tanc1	7846.33	-0.270451	0.136721	-1.97813	0.0479146	0.606589	7748.56	9407.41	7141.81	7087.52
ENSMUSG00000006315	Tmem147	7158.17	0.25072	0.127104	1.97255	0.0485467	0.608083	6579.75	6494.11	8237.34	7321.48
ENSMUSG00000041926	Rnpep	3542.43	0.253737	0.128745	1.97085	0.0487407	0.609413	3287.81	3176.95	3783.49	3921.49
ENSMUSG00000028416	Bag1	17803.7	0.250594	0.127133	1.97112	0.0487097	0.609413	16184.7	16335.3	20816.4	17878.4
ENSMUSG00000061950	Ppp4r1	12575.6	0.246061	0.124881	1.97036	0.0487971	0.609568	10958	12052.7	13081.1	14210.5
ENSMUSG00000026895	Ndufa8	3920.99	0.267082	0.135598	1.96965	0.048878	0.610029	3703.08	3415.03	4533.41	4032.44
ENSMUSG00000041064	Pif1	229.237	-0.574676	0.292046	-1.96776	0.0490962	0.610554	251.639	295.054	217.802	152.452
ENSMUSG00000056749	Nfil3	1753.08	0.299037	0.151902	1.96862	0.0489971	0.610554	1575.84	1566.56	2088.03	1781.88
ENSMUSG00000063646	Jakmip1	36.2908	1.25151	0.63592	1.96804	0.0490636	0.610554	17.876	24.8313	44.3429	58.113
ENSMUSG00000107388	Gm42788	115.839	0.710241	0.360912	1.96791	0.0490787	0.610554	85.2548	90.5612	134.333	153.207
ENSMUSG00000019362	D8Ertd738e	4009.01	0.27133	0.138078	1.96505	0.0494087	0.612857	3723.71	3541.38	4726.43	4044.51
ENSMUSG00000079677	Fdx2	1764.7	0.284116	0.144608	1.96472	0.0494463	0.612857	1526.34	1654.93	1962.82	1914.71
ENSMUSG00000022602	Arc	6396.55	0.833616	0.424291	1.96473	0.0494456	0.612857	5430.18	3767.78	6290.17	10098.1
ENSMUSG00000102752	Gm7694	555.507	-0.396313	0.201725	-1.96462	0.0494581	0.612857	574.783	687.243	460.383	499.621
ENSMUSG00000061536	Sec22c	869.756	-0.349409	0.177914	-1.96392	0.0495397	0.61332	980.431	966.96	837.298	694.337
ENSMUSG00000037126	Psd	325.126	-0.471958	0.240505	-1.96236	0.04972	0.613679	342.394	411.907	284.316	261.886
ENSMUSG00000014551	Mrps25	3053.52	0.278833	0.142175	1.9612	0.0498559	0.613679	2893.16	2625.54	3576.12	3119.23
ENSMUSG00000102758	Naaladl2	41.2252	-1.1753	0.598974	-1.96219	0.0497398	0.613679	49.5028	64.2692	29.9966	21.132
ENSMUSG00000002565	Scin	11814.7	-0.339836	0.173297	-1.961	0.0498786	0.613679	12573.7	13820.8	12511.2	8353.17
ENSMUSG00000025781	Atp5c1	15112.3	0.233806	0.119198	1.96149	0.0498216	0.613679	14258.2	13522.8	16813.8	15854.3
ENSMUSG00000028173	Wls	9022.67	-0.275011	0.140177	-1.96188	0.0497761	0.613679	9615.92	10139.9	9042.03	7292.8
ENSMUSG00000030203	Dusp16	1020.47	-0.315595	0.160847	-1.96208	0.0497528	0.613679	1157.82	1105.72	919.462	898.864
ENSMUSG00000020303	Stc2	734.534	0.487937	0.248962	1.95988	0.0500094	0.614368	473.027	745.669	1025.1	694.337
ENSMUSG00000027130	Slc12a6	1173.8	-0.303237	0.154764	-1.95936	0.0500711	0.614368	1304.95	1288.31	1064.23	1037.73
ENSMUSG00000028798	Eif3i	20853.3	0.264442	0.135031	1.95837	0.0501863	0.614368	19985.4	17909.2	24756.4	20762.2
ENSMUSG00000029622	Arpc1b	12719.9	0.237772	0.121368	1.9591	0.0501015	0.614368	11410.4	11935.1	14342.3	13191.6
ENSMUSG00000030879	Mrpl17	4323.51	0.249087	0.127155	1.95893	0.0501213	0.614368	4059.23	3843.74	4790.33	4600.74
ENSMUSG00000032796	Lama1	1354.04	-1.12845	0.576253	-1.95825	0.0502004	0.614368	1641.84	2073.41	1176.39	524.526
ENSMUSG00000046718	Bst2	860.139	0.437945	0.223735	1.95742	0.0502976	0.615014	631.161	826.006	1189.43	793.959
ENSMUSG00000068101	Cenpm	367.612	0.517618	0.264536	1.9567	0.0503829	0.615515	339.644	265.111	517.768	347.923
ENSMUSG00000040048	Ndufb10	5959.43	0.286825	0.146865	1.95299	0.0508208	0.619228	5822.08	4916.6	7135.29	5963.75
ENSMUSG00000029510	Gpc2	92.2414	-0.819382	0.4195	-1.95324	0.0507917	0.619228	130.632	104.438	79.5563	54.3394
ENSMUSG00000004929	Thop1	6442.06	0.238348	0.122023	1.95331	0.0507833	0.619228	5762.95	6058.11	6968.35	6978.84
ENSMUSG00000006800	Sulf2	523.409	-0.560305	0.287044	-1.95198	0.0509403	0.619595	841.548	408.256	426.474	417.357
ENSMUSG00000026820	Ptges2	1862.18	0.279016	0.142913	1.95235	0.0508971	0.619595	1691.35	1673.19	2121.94	1962.26
ENSMUSG00000038604	Ripor1	613.101	-0.374363	0.192011	-1.9497	0.0512123	0.622358	694.414	688.703	576.457	492.828
ENSMUSG00000031451	Gas6	11355.1	-0.261602	0.134245	-1.94869	0.0513328	0.62273	12157.1	12602.6	11293.1	9367.51
ENSMUSG00000005732	Ranbp1	10360	0.24604	0.126247	1.94888	0.0513101	0.62273	8938.01	10018	10888.8	11595.4
ENSMUSG00000035559	Mpv17l2	1009.9	0.330385	0.169636	1.94762	0.0514608	0.623183	822.297	964.769	1152.91	1099.62
ENSMUSG00000023020	Cox14	2381.79	0.285089	0.146353	1.94795	0.0514207	0.623183	2216.63	2077.06	2818.38	2415.08
ENSMUSG00000034832	Tet3	8406.45	-0.280342	0.143968	-1.94725	0.0515049	0.623183	8429.23	10012.1	6947.48	8236.95
ENSMUSG00000036620	Mgat4b	3285.42	0.294123	0.151301	1.94396	0.0519008	0.624023	2630.52	3268.24	3799.14	3443.76
ENSMUSG00000041219	Arhgap11a	1161.17	-0.322486	0.165979	-1.94293	0.0520244	0.624023	1262.32	1316.06	1122.92	943.393
ENSMUSG00000048154	Kmt2d	5676.07	-0.262504	0.134921	-1.94562	0.0517009	0.624023	6427.11	5958.78	4777.29	5541.11
ENSMUSG00000014361	Mertk	79.4461	-0.872495	0.449034	-1.94305	0.05201	0.624023	125.132	81.0669	53.4723	58.113
ENSMUSG00000073616	Cops9	1997.36	0.307632	0.158328	1.94301	0.0520154	0.624023	1868.73	1700.94	2440.16	1979.61
ENSMUSG00000020176	Grb10	119.882	-0.729511	0.375437	-1.9431	0.052004	0.624023	119.632	178.931	87.3815	93.5845
ENSMUSG00000087142	NA	34.3765	-1.26286	0.649325	-1.94488	0.0517891	0.624023	42.6274	54.0446	23.4756	17.3584
ENSMUSG00000021223	Papln	846.4	-0.402972	0.207274	-1.94415	0.0518775	0.624023	781.044	1143.7	749.916	710.941
ENSMUSG00000028961	Pgd	5137.34	0.248138	0.127551	1.9454	0.0517273	0.624023	4909.03	4485.7	5669.37	5485.26
ENSMUSG00000030541	Idh2	3443.91	0.292719	0.150584	1.94389	0.0519088	0.624023	3187.43	3002.4	4224.31	3361.5
ENSMUSG00000057863	Rpl36	808.185	0.337694	0.173932	1.94152	0.0521947	0.624445	688.914	737.636	939.025	867.166
ENSMUSG00000005233	Spc25	450.039	-0.44263	0.227963	-1.94168	0.0521764	0.624445	562.407	473.986	431.691	332.074
ENSMUSG00000032026	Rexo2	5004.21	0.243053	0.125172	1.94175	0.0521672	0.624445	4708.27	4460.87	5336.79	5510.92
ENSMUSG00000024770	Lipn	320.74	0.509392	0.262501	1.94053	0.0523148	0.625342	277.766	253.425	306.487	445.281
ENSMUSG00000037016	Frem2	765.355	-0.347378	0.179061	-1.94	0.0523793	0.625574	798.92	913.646	684.706	664.148
ENSMUSG00000037408	Cnnm4	332.37	-0.449686	0.232044	-1.93794	0.0526309	0.628038	404.273	363.705	283.012	278.489
ENSMUSG00000021737	Psmd6	9284.15	0.230668	0.119092	1.93689	0.0527586	0.628504	8364.6	8721.63	9957.58	10092.8
ENSMUSG00000034981	Parm1	245.101	-0.548336	0.283103	-1.93687	0.0527606	0.628504	314.893	266.571	232.148	166.792
ENSMUSG00000037405	Icam1	7675.24	-0.275929	0.142676	-1.93396	0.0531175	0.631443	8228.47	8581.4	7732.61	6158.47
ENSMUSG00000053024	Cntn2	46.9415	-1.49472	0.772825	-1.93409	0.0531016	0.631443	122.382	16.7976	22.1714	26.415
ENSMUSG00000063415	Cyp26b1	2531.17	-0.383282	0.198358	-1.93227	0.0533259	0.631443	3191.56	2544.48	1726.76	2661.88
ENSMUSG00000069094	Pde7a	1707.31	0.294601	0.152463	1.93227	0.0533261	0.631443	1571.71	1497.91	1738.5	2021.12
ENSMUSG00000021294	Kif26a	225.562	0.606473	0.313803	1.93265	0.053279	0.631443	133.383	222.751	246.494	299.621
ENSMUSG00000032010	Usp2	538.831	-0.396279	0.205057	-1.93253	0.0532944	0.631443	646.287	580.614	421.257	507.168
ENSMUSG00000035133	Arhgap5	6293.79	-0.303187	0.156823	-1.93331	0.0531984	0.631443	6680.13	7228.1	4802.07	6464.88
ENSMUSG00000021298	Gpr132	246.334	0.587943	0.304361	1.93173	0.0533926	0.631691	231.013	165.055	236.061	353.206
ENSMUSG00000022450	Ndufa6	3120.09	0.281626	0.146134	1.92718	0.0539574	0.637829	2905.54	2726.33	3744.36	3104.14
ENSMUSG00000020330	Hmmr	763.974	-0.427876	0.222143	-1.92613	0.0540884	0.638832	829.172	920.219	795.563	510.941
ENSMUSG00000002365	Snx9	2960.81	0.294757	0.153106	1.92518	0.0542073	0.639692	2572.77	2747.51	2887.5	3635.46
ENSMUSG00000047547	Cltb	25003.2	0.226326	0.1176	1.92455	0.0542863	0.639846	23057.3	23033.2	28003.8	25918.4
ENSMUSG00000055762	Eef1d	19026.3	0.271617	0.141149	1.92433	0.0543126	0.639846	18581.4	15900.1	22745.3	18878.4
ENSMUSG00000085795	Zfp703	2261.38	-0.28778	0.149732	-1.92196	0.0546107	0.642266	2458.64	2515.99	1846.75	2224.14
ENSMUSG00000024312	Wdr46	6125.98	0.242844	0.12634	1.92215	0.0545869	0.642266	5809.7	5413.95	6875.75	6404.5
ENSMUSG00000042747	Krtcap2	2711.08	0.273131	0.142223	1.92044	0.0548026	0.643432	2597.52	2313.69	3115.74	2817.35
ENSMUSG00000065954	Tacc1	270.542	-0.480139	0.249985	-1.92067	0.0547728	0.643432	320.393	309.661	234.756	217.358
ENSMUSG00000046574	Prr12	2414.32	-0.305431	0.159147	-1.91918	0.0549613	0.644749	2443.51	2889.92	2373.65	1950.18
ENSMUSG00000041046	Ramp3	371.972	-0.611094	0.318526	-1.91851	0.0550468	0.644819	440.025	456.458	409.519	181.886
ENSMUSG00000044201	Cdc25c	205.534	-0.561382	0.29263	-1.9184	0.0550602	0.644819	250.264	238.819	190.413	142.641
ENSMUSG00000038119	Cdon	976.157	-0.332093	0.173285	-1.91646	0.0553069	0.645163	1137.19	1041.45	791.651	934.336
ENSMUSG00000055897	Ppp4r1l-ps	1561.22	-0.319289	0.166506	-1.91758	0.055164	0.645163	1684.47	1784.2	1220.73	1555.47
ENSMUSG00000023915	Tnfrsf21	3131.25	-0.250552	0.130725	-1.91663	0.0552851	0.645163	3481.7	3324.47	2827.51	2891.31
ENSMUSG00000026821	Ralgds	13809.5	0.243545	0.127064	1.91671	0.0552746	0.645163	13224.1	12069.5	15823.9	14120.7
ENSMUSG00000032000	Birc3	3058.77	-0.261934	0.136685	-1.91634	0.0553223	0.645163	3132.43	3537	2779.25	2786.4
ENSMUSG00000018677	Slc25a39	7772.62	0.237201	0.123888	1.91464	0.055538	0.646595	7370.42	6900.18	8688.59	8131.29
ENSMUSG00000027195	Hsd17b12	12573.5	0.223399	0.116679	1.91464	0.0555383	0.646595	11536.9	11667.1	13417.6	13672.4
ENSMUSG00000106662	NA	21.9145	1.53685	0.803148	1.91354	0.0556794	0.64715	12.3757	10.2247	32.605	32.4527
ENSMUSG00000032377	Plscr4	335.371	-0.539694	0.282038	-1.91356	0.055677	0.64715	397.397	395.11	348.222	200.754
ENSMUSG00000022665	Ccdc80	74.1027	0.859547	0.449422	1.91256	0.0558039	0.647512	52.253	53.3143	82.1647	108.679
ENSMUSG00000026034	Clk1	9868.38	-0.253794	0.132693	-1.91264	0.0557947	0.647512	10236.1	11233.2	8332.55	9671.66
ENSMUSG00000007721	Ccdc124	4671.62	0.259861	0.136068	1.90979	0.05616	0.649498	4540.51	3964.97	5314.62	4866.4
ENSMUSG00000020105	Lrig3	2227.12	-0.286152	0.149758	-1.91076	0.0560355	0.649498	2237.25	2654.03	2077.59	1939.62
ENSMUSG00000021594	Srd5a1	1822.47	-0.278919	0.145997	-1.91044	0.0560764	0.649498	2054.37	1941.22	1726.76	1567.54
ENSMUSG00000022437	Samm50	8250.67	0.23654	0.123857	1.90977	0.0561624	0.649498	7748.56	7402.65	9308.09	8543.36
ENSMUSG00000039031	Arhgap18	1356.67	-0.330855	0.173463	-1.90735	0.0564754	0.651483	1574.46	1446.79	1356.37	1049.05
ENSMUSG00000040473	Cfap69	41.1904	1.2121	0.635733	1.90663	0.056569	0.651483	22.0012	27.7526	36.5177	78.4903
ENSMUSG00000051351	Zfp46	1312.88	-0.29487	0.154692	-1.90618	0.0566268	0.651483	1391.58	1501.56	1137.26	1221.13
ENSMUSG00000058833	Rex1bd	1485.22	0.305926	0.160425	1.90697	0.056524	0.651483	1271.95	1381.79	1786.76	1500.37
ENSMUSG00000064120	Mocs1	2519.81	0.269505	0.141311	1.90717	0.0564988	0.651483	2398.14	2172.74	2879.68	2628.67
ENSMUSG00000074733	Zfp950	1415.66	-0.301682	0.158315	-1.90558	0.0567049	0.651483	1575.84	1552.69	1162.04	1372.07
ENSMUSG00000030022	Adamts9	191.268	0.585687	0.307075	1.90731	0.0564802	0.651483	152.634	154.1	190.413	267.923
ENSMUSG00000030538	Cib1	2269.55	0.281947	0.147962	1.90554	0.0567099	0.651483	2098.37	1997.46	2697.09	2285.27
ENSMUSG00000016526	Dyrk3	655.283	0.399332	0.209644	1.90481	0.0568049	0.651502	562.407	569.659	623.408	865.657
ENSMUSG00000025204	Ndufb8	4430.19	0.296049	0.155434	1.90466	0.0568238	0.651502	4209.11	3744.41	5507.64	4259.61
ENSMUSG00000028885	Smpdl3b	917.06	0.426171	0.223777	1.90444	0.0568525	0.651502	976.305	592.299	1083.79	1015.85
ENSMUSG00000049521	Cdc42ep1	4632.39	-0.278153	0.146296	-1.9013	0.0572625	0.653004	4768.77	5381.82	4598.62	3780.36
ENSMUSG00000050211	Pla2g4e	7895.98	0.317491	0.166939	1.90183	0.0571931	0.653004	7241.16	6824.22	7174.41	10344.1
ENSMUSG00000051435	Fhad1	108.267	0.73151	0.385256	1.89876	0.0575959	0.653004	90.7551	73.0332	116.074	153.207
ENSMUSG00000017132	Cyth1	3401.17	0.281936	0.148443	1.89928	0.0575273	0.653004	2961.92	3179.14	3341.37	4122.25
ENSMUSG00000020340	Cyfip2	258.472	-0.481697	0.253322	-1.90152	0.0572342	0.653004	297.017	305.279	216.498	215.093
ENSMUSG00000021198	Unc79	157.895	-0.651399	0.342754	-1.90049	0.0573691	0.653004	174.635	209.605	149.983	97.3581
ENSMUSG00000022193	Psmb5	3202.07	0.264084	0.138911	1.90111	0.0572879	0.653004	3085.67	2735.09	3642.64	3344.89
ENSMUSG00000022994	Adcy6	1707.36	-0.294834	0.155005	-1.9021	0.0571583	0.653004	1823.35	1936.11	1665.47	1404.52
ENSMUSG00000002379	Ndufa11	3575.96	0.258373	0.135862	1.90174	0.0572053	0.653004	3285.06	3226.61	4155.19	3636.97
ENSMUSG00000027699	Ect2	1144.51	-0.322654	0.16979	-1.90031	0.0573922	0.653004	1227.94	1313.14	1117.7	919.242
ENSMUSG00000027761	Aadac	1933.12	0.341755	0.17996	1.89906	0.057556	0.653004	1856.36	1558.53	1823.27	2494.33
ENSMUSG00000000399	Ndufa9	6077.88	0.231922	0.122128	1.899	0.0575639	0.653004	5673.57	5507.44	6661.86	6468.65
ENSMUSG00000031371	Haus7	1639.12	0.291369	0.153387	1.89956	0.0574907	0.653004	1568.96	1380.33	1887.18	1719.99
ENSMUSG00000039852	Rere	2973.81	-0.268817	0.141656	-1.89767	0.0577392	0.654094	3179.18	3317.9	2908.37	2489.8
ENSMUSG00000049878	Rlf	3151.16	-0.279656	0.147483	-1.89619	0.057935	0.654536	3267.18	3645.09	2592.75	3099.61
ENSMUSG00000091586	Cyp4f17	306.086	-0.469629	0.247669	-1.8962	0.0579336	0.654536	319.018	391.458	245.19	268.678
ENSMUSG00000022018	Rgcc	631.805	0.446585	0.23546	1.89665	0.0578741	0.654536	449.65	619.322	598.629	859.619
ENSMUSG00000022206	Npr3	174.734	-0.643473	0.339394	-1.89595	0.057967	0.654536	225.513	199.381	172.155	101.886
ENSMUSG00000048013	Krt35	32.8407	-8.49049	4.48041	-1.89503	0.058089	0.654905	130.632	0.730332	0	0
ENSMUSG00000027613	Eif6	25117.7	0.235385	0.124215	1.89499	0.0580941	0.654905	23134.3	23009.8	29021.1	25305.6
ENSMUSG00000038690	Atp5j2	5891.36	0.256181	0.135223	1.8945	0.0581583	0.655096	5615.82	5123.28	6873.14	5953.18
ENSMUSG00000092203	1110038B12Rik	3435.98	0.243591	0.12861	1.89403	0.0582212	0.655272	3168.18	3125.82	3663.5	3786.4
ENSMUSG00000040093	Bmf	155.393	-0.800327	0.422957	-1.89222	0.0584617	0.655621	178.76	213.987	166.938	61.8866
ENSMUSG00000062981	Mrpl42	2476.99	0.262469	0.138677	1.89267	0.058402	0.655621	2355.51	2150.1	2771.43	2630.93
ENSMUSG00000066800	Rnasel	2422.29	0.260252	0.137494	1.89283	0.0583805	0.655621	2202.87	2207.06	2527.54	2751.69
ENSMUSG00000027937	Jtb	3496.84	0.264138	0.139503	1.89342	0.0583014	0.655621	2920.67	3431.83	3778.27	3856.59
ENSMUSG00000034059	Ypel4	28.1792	-1.37224	0.725277	-1.89202	0.0584886	0.655621	46.7526	34.3256	19.563	12.0754
ENSMUSG00000034429	Zfp707	367.915	-0.439133	0.232158	-1.89153	0.0585535	0.655818	446.9	399.492	343.005	282.263
ENSMUSG00000034731	Dgkh	58.4647	-0.946257	0.500791	-1.88952	0.0588216	0.658289	70.129	83.9882	35.2134	44.5281
ENSMUSG00000003355	Fkbp11	798.323	0.326541	0.172886	1.88877	0.0589224	0.658355	732.916	684.321	905.116	870.94
ENSMUSG00000033187	BC016579	150.174	0.677115	0.358483	1.88883	0.0589142	0.658355	140.258	92.7522	152.592	215.093
ENSMUSG00000037613	Tnfrsf23	1503.28	-0.314375	0.166584	-1.88719	0.0591348	0.660196	1703.72	1632.29	1179	1498.11
ENSMUSG00000009614	Sardh	177.403	0.572227	0.303363	1.88628	0.0592576	0.660723	129.257	155.561	202.151	222.641
ENSMUSG00000027611	Procr	10677	0.270473	0.143401	1.88613	0.0592773	0.660723	10651.4	8712.13	10851	12493.5
ENSMUSG00000037253	Mex3c	8356.93	-0.294557	0.156274	-1.88488	0.0594466	0.662077	8151.46	10262.6	6714.03	8299.59
ENSMUSG00000040865	Ino80d	2562.96	-0.316554	0.168212	-1.88187	0.0598532	0.66394	2846.41	2843.18	1918.48	2643.76
ENSMUSG00000041935	AW549877	3983.83	-0.249864	0.13274	-1.88236	0.0597872	0.66394	4097.73	4557.27	3542.21	3738.1
ENSMUSG00000042116	Vwa1	432.194	-0.448131	0.238066	-1.88238	0.0597843	0.66394	519.779	476.177	431.691	301.131
ENSMUSG00000063663	Brwd3	1952.46	-0.289722	0.153931	-1.88215	0.0598151	0.66394	2183.62	2115.04	1585.91	1925.28
ENSMUSG00000032936	Camkv	59.6366	-0.951091	0.505163	-1.88274	0.0597354	0.66394	66.0037	91.2915	35.2134	46.0376
ENSMUSG00000039715	Wdr34	1238.13	0.30577	0.162517	1.88147	0.0599081	0.664017	1156.44	1058.25	1464.62	1273.2
ENSMUSG00000032415	Ube2cbp	567.541	0.362973	0.192992	1.88077	0.0600036	0.664545	515.654	477.637	662.535	614.337
ENSMUSG00000055322	Tns1	11819.8	-0.272686	0.145137	-1.87882	0.0602693	0.665754	11459.9	14402.2	11347.9	10069.4
ENSMUSG00000015747	Vps45	1291.82	0.284233	0.151326	1.87828	0.0603428	0.665754	1157.82	1172.18	1403.32	1433.96
ENSMUSG00000000168	Dlat	5064.25	0.241867	0.12869	1.87946	0.0601819	0.665754	4547.38	4734.74	5219.42	5755.45
ENSMUSG00000032839	Trpc1	111.308	-0.685553	0.364997	-1.87825	0.0603477	0.665754	132.007	142.415	84.7731	86.0374
ENSMUSG00000035125	Gcfc2	664.299	-0.351954	0.187388	-1.87821	0.0603528	0.665754	704.04	785.837	552.982	614.337
ENSMUSG00000037270	4932438A13Rik	3394.83	-0.280798	0.149603	-1.87695	0.0605251	0.667007	3720.96	3730.54	2712.74	3415.08
ENSMUSG00000047139	Cd24a	11849.7	0.299355	0.15953	1.87649	0.0605883	0.667007	10654.1	10592	15273.5	10879.2
ENSMUSG00000056481	Cd248	55.418	-0.970644	0.517312	-1.87632	0.0606108	0.667007	77.0044	69.3816	44.3429	30.9433
ENSMUSG00000045100	Slc25a26	791.358	0.326022	0.173815	1.87568	0.060699	0.667449	684.789	718.647	912.941	849.053
ENSMUSG00000041642	Kif21b	201.065	-0.571573	0.305026	-1.87385	0.0609511	0.667573	196.636	283.369	155.2	169.056
ENSMUSG00000102308	NA	555.479	-0.415713	0.22182	-1.8741	0.0609167	0.667573	727.416	545.558	425.17	523.772
ENSMUSG00000027514	Zbp1	90.8834	1.03403	0.551559	1.87475	0.0608277	0.667573	35.752	81.7972	182.588	63.396
ENSMUSG00000029038	Ssu72	3124.37	0.2449	0.130626	1.87481	0.0608184	0.667573	2794.16	2924.25	3418.31	3360.74
ENSMUSG00000034813	Grip1	582.167	0.388275	0.207189	1.87402	0.0609283	0.667573	544.531	466.682	586.891	730.563
ENSMUSG00000036860	Mrpl55	1438.35	0.311641	0.166406	1.87278	0.0610991	0.668063	1386.08	1181.68	1726.76	1458.86
ENSMUSG00000030510	Cers3	6813.89	0.248171	0.132495	1.87306	0.0610604	0.668063	6011.84	6447.37	6871.84	7924.5
ENSMUSG00000030747	Dgat2	1826.36	0.331544	0.177061	1.87248	0.0611403	0.668063	1472.71	1762.29	1748.93	2321.5
ENSMUSG00000031762	Mt2	100672	0.293785	0.156943	1.87192	0.061217	0.668308	77933.9	102975	121871	99909.8
ENSMUSG00000033826	Dnah8	159.784	-0.607159	0.324403	-1.87162	0.0612591	0.668308	217.262	168.707	136.941	116.226
ENSMUSG00000037916	Ndufv1	9265.76	0.251206	0.13426	1.87104	0.0613395	0.668659	8932.51	7989.83	10807.9	9332.79
ENSMUSG00000035754	Wdr18	5156.16	0.234489	0.125435	1.86941	0.061566	0.670601	4715.14	4759.58	5771.09	5378.85
ENSMUSG00000025487	Psmd13	8308.1	0.232111	0.124199	1.86887	0.0616412	0.670892	7890.2	7392.42	9321.13	8628.65
ENSMUSG00000042644	Itpr3	19684.9	-0.240518	0.12878	-1.86767	0.0618081	0.672043	20188.9	22455.5	16899.8	19195.4
ENSMUSG00000056737	Capg	30229	0.235463	0.126106	1.86718	0.0618758	0.672043	29389.5	26146.6	34314.9	31064.8
ENSMUSG00000025323	Sp4	292.552	-0.452156	0.242174	-1.86707	0.0618923	0.672043	350.645	325.728	247.798	246.037
ENSMUSG00000044791	Setd2	5566.36	-0.233751	0.125265	-1.86606	0.0620334	0.673048	6076.47	5958.05	4920.75	5310.17
ENSMUSG00000014313	Cox6c	6237.91	0.240059	0.128711	1.86509	0.0621685	0.673335	5970.59	5470.19	7050.52	6460.35
ENSMUSG00000001420	Tmem79	3852.28	0.238867	0.128091	1.86483	0.0622056	0.673335	3626.08	3442.79	4230.83	4109.42
ENSMUSG00000022370	Mrpl13	3215.16	0.251698	0.134945	1.86519	0.0621549	0.673335	2996.29	2873.86	3676.55	3313.95
ENSMUSG00000006494	Pdk1	3486.75	-0.24042	0.129035	-1.86321	0.0624321	0.675261	3682.46	3870.03	3180.95	3213.57
ENSMUSG00000020492	Ska2	484.186	-0.374404	0.201155	-1.86128	0.0627053	0.676759	547.281	545.558	435.603	408.3
ENSMUSG00000101892	9130401M01Rik	1370.32	0.282018	0.1515	1.8615	0.0626739	0.676759	1189.44	1283.19	1489.4	1519.24
ENSMUSG00000027602	Map1lc3a	9317.52	0.223464	0.120078	1.86099	0.0627456	0.676759	8434.73	8758.14	10281	9796.19
ENSMUSG00000032218	Ccnb2	713.97	-0.382449	0.205524	-1.86085	0.0627659	0.676759	776.919	836.23	721.224	521.507
ENSMUSG00000038059	Smim3	4935.58	0.259148	0.139398	1.85905	0.0630207	0.678589	4906.28	4084.75	5249.41	5501.87
ENSMUSG00000104695	NA	25.077	1.85289	0.996736	1.85896	0.0630335	0.678589	13.7508	8.03365	71.7311	6.79243
ENSMUSG00000039218	Srrm2	25952.9	-0.230904	0.12434	-1.85703	0.063307	0.681005	27681.7	28371.2	22252.3	25506.3
ENSMUSG00000030737	Slco2b1	369	-0.481514	0.259346	-1.85664	0.0633619	0.681067	515.654	346.908	279.099	334.338
ENSMUSG00000074199	Krtdap	43192.9	0.21786	0.11739	1.85586	0.0634733	0.681735	41603	38275.3	46008.3	46885.1
ENSMUSG00000051316	Taf7	907.841	-0.310145	0.16726	-1.85427	0.0637005	0.68253	1016.18	993.252	843.819	778.11
ENSMUSG00000053040	Aph1c	149.099	-0.6123	0.330327	-1.85362	0.0637934	0.68253	195.261	165.055	130.42	105.66
ENSMUSG00000070284	Gmppb	3438.69	0.243968	0.131565	1.85436	0.0636876	0.68253	3285.06	3014.08	3718.28	3737.34
ENSMUSG00000024854	Pold4	1339.2	0.318496	0.17172	1.85474	0.0636339	0.68253	1335.2	1050.95	1553.3	1417.35
ENSMUSG00000029066	Mrpl20	4119.8	0.256857	0.138555	1.85382	0.0637645	0.68253	3994.6	3514.36	4735.56	4234.7
ENSMUSG00000022485	Hoxc5	215.346	-0.522543	0.281992	-1.85304	0.0638766	0.682894	269.515	239.549	159.113	193.207
ENSMUSG00000026914	Psmd14	8770.05	0.221444	0.119595	1.85161	0.0640812	0.684553	8288.97	7908.77	9451.55	9430.91
ENSMUSG00000037580	Gch1	1476.22	0.332775	0.179942	1.84935	0.0644078	0.686472	1134.44	1477.46	1490.7	1802.26
ENSMUSG00000023272	Creld2	6649.93	0.237339	0.128316	1.84965	0.0643643	0.686472	6040.72	6169.12	6754.46	7635.44
ENSMUSG00000023960	Enpp5	125.545	-0.717662	0.388065	-1.84934	0.0644094	0.686472	125.132	185.504	116.074	75.4714
ENSMUSG00000037188	Grhl3	5834.11	0.301345	0.163109	1.8475	0.0646742	0.688765	5401.31	5056.82	5377.22	7501.1
ENSMUSG00000032131	Abcg4	1018.32	0.362712	0.196382	1.84697	0.0647511	0.689055	731.541	1046.57	1184.22	1110.94
ENSMUSG00000030693	Klk10	3813.19	0.387202	0.209682	1.84661	0.0648034	0.689083	3986.35	2628.47	3475.7	5162.24
ENSMUSG00000006724	Cyp27b1	464.973	-0.384553	0.208613	-1.84338	0.0652739	0.69157	514.279	537.525	432.995	375.093
ENSMUSG00000066640	Fbxl18	805.211	-0.32118	0.174179	-1.84396	0.0651888	0.69157	892.426	897.578	676.881	753.959
ENSMUSG00000003299	Mrpl4	3230.75	0.270629	0.146818	1.84329	0.0652867	0.69157	3052.67	2803.75	3864.35	3202.25
ENSMUSG00000030401	Rtn2	122.499	-0.665441	0.360821	-1.84424	0.0651481	0.69157	148.508	151.179	109.553	80.7544
ENSMUSG00000032508	Myd88	6359.03	0.239115	0.129691	1.84372	0.0652238	0.69157	6150.72	5516.93	7149.63	6618.84
ENSMUSG00000038633	Degs1	12364.6	0.242776	0.13184	1.84144	0.065557	0.692522	11074.9	11580.1	12260.8	14542.6
ENSMUSG00000040350	Trim7	3541.89	-0.343115	0.186462	-1.84013	0.0657493	0.692522	3162.68	4754.46	3401.36	2849.05
ENSMUSG00000014837	4931428F04Rik	120.214	-0.658128	0.35736	-1.84164	0.0655277	0.692522	160.884	133.651	96.5109	89.811
ENSMUSG00000054452	Tle5	8002.38	0.24678	0.134085	1.84047	0.0656989	0.692522	7565.68	7072.54	9395.47	7975.82
ENSMUSG00000055024	Ep300	4305.72	-0.259325	0.141074	-1.83822	0.06603	0.692522	4464.88	4919.52	3596.99	4241.49
ENSMUSG00000056643	Chst13	102.217	0.704812	0.383192	1.83932	0.0658685	0.692522	77.0044	78.1455	138.245	115.471
ENSMUSG00000058773	Hist1h1b	64.0807	-0.902331	0.489883	-1.84193	0.0654851	0.692522	92.1302	74.4939	53.4723	36.2263
ENSMUSG00000063882	Uqcrh	8744.4	0.260036	0.141415	1.83881	0.0659429	0.692522	8535.11	7382.2	10364.5	8695.82
ENSMUSG00000022505	Emp2	20954.9	-0.235983	0.128216	-1.8405	0.0656946	0.692522	21631.3	23694.2	20547.7	17946.3
ENSMUSG00000022564	Grina	6516.42	0.233168	0.126866	1.83791	0.0660758	0.692522	6182.35	5799.57	7357	6726.77
ENSMUSG00000024378	Stard4	3711.89	-0.239976	0.130569	-1.83793	0.0660733	0.692522	4173.36	3868.57	3330.93	3474.7
ENSMUSG00000025212	Sfxn3	3347.75	-0.295183	0.160589	-1.83813	0.0660431	0.692522	3753.96	3620.99	3447.01	2569.05
ENSMUSG00000026623	Lpgat1	2219.79	0.369086	0.200623	1.8397	0.0658127	0.692522	1692.72	2182.23	1987.6	3016.59
ENSMUSG00000027298	Tyro3	10066.8	0.24489	0.133073	1.84028	0.0657274	0.692522	9045.26	9380.39	11873.5	9968.26
ENSMUSG00000072572	Slc39a2	254.143	0.506957	0.276109	1.83607	0.0663466	0.694835	202.136	218.369	250.407	345.659
ENSMUSG00000075394	Hoxc4	391.77	-0.403545	0.219974	-1.83451	0.0665783	0.696736	430.399	460.84	357.351	318.489
ENSMUSG00000002661	Alkbh7	463.307	0.38877	0.212023	1.83362	0.0667102	0.697023	429.024	373.93	558.198	492.074
ENSMUSG00000028776	Tinagl1	9922.93	0.299301	0.163257	1.83331	0.0667566	0.697023	9020.51	8777.86	9022.47	12870.9
ENSMUSG00000029560	Snx8	507.263	0.385632	0.210292	1.83379	0.0666851	0.697023	477.152	403.143	618.192	530.564
ENSMUSG00000008734	Gprc5b	220.11	0.56832	0.310961	1.82763	0.0676056	0.697106	134.758	218.369	241.277	286.037
ENSMUSG00000041782	Lad1	26541.6	0.216718	0.118518	1.82856	0.0674649	0.697106	23794.3	25308.9	27621.7	29441.4
ENSMUSG00000042249	Grk3	475.295	-0.458667	0.251096	-1.82666	0.0677514	0.697106	633.911	465.952	476.034	325.282
ENSMUSG00000017144	Rnd3	5957.21	-0.230974	0.126455	-1.82653	0.06777	0.697106	6310.23	6556.92	5231.15	5730.54
ENSMUSG00000017221	Psmd3	14935.3	0.219953	0.120295	1.82845	0.0674824	0.697106	13273.6	14323.3	15677.8	16466.4
ENSMUSG00000069170	Adgrv1	132.122	-0.726674	0.396818	-1.83125	0.0670628	0.697106	155.384	172.358	134.333	66.4148
ENSMUSG00000078451	Ppil6	123.179	-0.7483	0.409099	-1.82914	0.0673787	0.697106	178.76	129.269	121.291	63.396
ENSMUSG00000001416	Cct3	26080.6	0.208386	0.114055	1.82706	0.067691	0.697106	24318.3	24082.7	27936	27985.6
ENSMUSG00000021266	Wars	5649.32	0.224481	0.122748	1.82879	0.0674307	0.697106	5174.42	5245.98	6204.09	5972.81
ENSMUSG00000021670	Hmgcr	9166.4	-0.260715	0.14267	-1.8274	0.0676398	0.697106	10914	9075.84	7719.57	8956.19
ENSMUSG00000021775	Nr1d2	922.798	-0.414997	0.226842	-1.82945	0.0673319	0.697106	798.92	1306.56	858.165	727.544
ENSMUSG00000023940	Sgo1	420.215	-0.463882	0.253129	-1.83259	0.066864	0.697106	473.027	498.817	434.299	274.716
ENSMUSG00000025151	Maged1	3790.89	0.259598	0.142115	1.82667	0.0677487	0.697106	3311.19	3586.66	4483.85	3781.87
ENSMUSG00000025381	Cnpy2	3020.14	0.286009	0.156138	1.83177	0.0669861	0.697106	2927.54	2515.99	3668.72	2968.29
ENSMUSG00000026094	Stk17b	2588.53	0.30632	0.167259	1.83141	0.0670389	0.697106	2245.5	2386	2424.51	3298.1
ENSMUSG00000027642	Rpn2	23861	0.216331	0.118245	1.82952	0.0673219	0.697106	21478.7	22669.5	26463.6	24832.4
ENSMUSG00000028478	Clta	8388.86	0.262188	0.143237	1.83045	0.0671831	0.697106	6762.63	8491.57	8833.36	9467.89
ENSMUSG00000028609	Magoh	5565.42	0.252392	0.137932	1.82983	0.067276	0.697106	5270.67	4888.11	6564.05	5538.85
ENSMUSG00000033361	Prrg3	151.727	-0.652565	0.356262	-1.8317	0.0669964	0.697106	178.76	190.617	149.983	87.5468
ENSMUSG00000006342	Susd2	4330.62	-0.268364	0.146658	-1.82987	0.0672698	0.697106	4679.39	4788.06	3482.22	4372.81
ENSMUSG00000017288	Vps53	4469.08	0.227785	0.124757	1.82583	0.0678761	0.697679	4130.73	4103.01	4880.32	4762.25
ENSMUSG00000042808	Gpx2	182.042	0.647474	0.354848	1.82465	0.0680536	0.698986	188.386	97.1342	237.365	205.282
ENSMUSG00000042808	Gpx2-ps1	182.042	0.647474	0.354848	1.82465	0.0680536	0.698986	188.386	97.1342	237.365	205.282
ENSMUSG00000026187	Xrcc5	4772.93	0.237736	0.130337	1.824	0.0681521	0.69948	4618.89	4143.91	5271.58	5057.34
ENSMUSG00000035293	G2e3	1337.07	-0.307474	0.168662	-1.82302	0.0682997	0.699603	1320.07	1636.67	1142.48	1249.05
ENSMUSG00000089715	Cbx6	211.765	-0.534299	0.2931	-1.82292	0.0683155	0.699603	290.141	211.796	176.067	169.056
ENSMUSG00000026546	Cfap45	122.984	0.661471	0.362842	1.82303	0.0682992	0.699603	103.131	88.3702	129.116	171.32
ENSMUSG00000069114	Zbtb10	117.013	-0.72232	0.396373	-1.82233	0.0684055	0.700008	105.881	184.774	86.0773	91.3204
ENSMUSG00000040596	Pogk	2911.76	-0.267511	0.146862	-1.82151	0.0685297	0.70065	2985.29	3377.06	2440.16	2844.52
ENSMUSG00000025407	Gli1	59.6357	-1.03768	0.569761	-1.82125	0.0685693	0.70065	115.507	45.2806	43.0387	34.7168
ENSMUSG00000039989	Cbx4	1018.1	-0.295827	0.162508	-1.82038	0.068701	0.700963	1076.69	1166.34	925.983	903.393
ENSMUSG00000070003	Ssbp4	3974.6	0.275778	0.151486	1.82049	0.0686845	0.700963	3157.18	4031.43	4208.66	4501.11
ENSMUSG00000014867	Surf4	21173.5	0.211065	0.11599	1.81968	0.0688072	0.701354	19258	19996.5	22347.5	23092
ENSMUSG00000054733	Msra	591.578	0.344662	0.189465	1.81913	0.0688911	0.701354	521.155	520.727	691.227	633.205
ENSMUSG00000023947	Nfkbie	253.046	-0.474945	0.261074	-1.8192	0.0688813	0.701354	319.018	270.223	213.889	209.056
ENSMUSG00000015970	Chdh	4374.17	-0.260668	0.143391	-1.81788	0.0690828	0.701499	4403	5129.12	4263.44	3701.12
ENSMUSG00000021606	Ndufs6	2664.94	0.252339	0.138848	1.81738	0.0691589	0.701499	2493.02	2371.39	3055.74	2739.61
ENSMUSG00000024177	Nme4	355.337	0.416878	0.229508	1.81639	0.0693101	0.701499	286.016	321.346	429.082	384.904
ENSMUSG00000108621	Gm33989	1558.63	-0.296514	0.163054	-1.81851	0.068987	0.701499	1588.21	1848.47	1284.64	1513.2
ENSMUSG00000026790	Odf2	2999.25	-0.249196	0.137159	-1.81684	0.0692423	0.701499	3419.82	3095.88	2840.55	2640.74
ENSMUSG00000032020	Ubash3b	2739.79	0.302845	0.166651	1.81725	0.0691796	0.701499	2172.62	2732.9	2699.7	3353.95
ENSMUSG00000032046	Abhd12	5996.55	0.224674	0.123671	1.81671	0.0692614	0.701499	5497.56	5564.4	6251.04	6673.18
ENSMUSG00000035020	Epgn	20288.1	-0.278373	0.153168	-1.81743	0.0691507	0.701499	24136.7	20347.8	15950.4	20717.7
ENSMUSG00000015889	Lta4h	4956.78	0.224434	0.123625	1.81545	0.0694555	0.702458	4514.38	4628.85	5370.7	5313.19
ENSMUSG00000025794	Rpl14	12679.8	0.256542	0.141367	1.81472	0.0695668	0.703071	11913.7	11195.3	15377.8	12232.4
ENSMUSG00000018862	Otop3	40.6784	-1.15236	0.635226	-1.8141	0.0696619	0.70352	74.2542	38.7076	19.563	30.1886
ENSMUSG00000046186	Cd109	13940.2	-0.230404	0.127167	-1.81182	0.0700138	0.70611	14248.6	15853.3	12181.2	13477.7
ENSMUSG00000031538	Plat	495.898	-0.415222	0.229179	-1.81178	0.0700203	0.70611	636.661	496.626	481.25	369.055
ENSMUSG00000000730	Dnmt3l	214.735	0.627786	0.346788	1.81029	0.0702509	0.707624	226.888	112.471	285.62	233.961
ENSMUSG00000046785	Epm2aip1	3328.25	-0.294823	0.162932	-1.80949	0.0703745	0.707624	3615.08	3722.5	2530.15	3445.27
ENSMUSG00000049960	Mrps16	2149.45	0.286463	0.15831	1.80951	0.0703723	0.707624	2118.99	1755.72	2536.67	2186.41
ENSMUSG00000015806	Qdpr	2629.98	0.248295	0.137203	1.80969	0.0703444	0.707624	2405.01	2402.06	2999.66	2713.2
ENSMUSG00000040385	Ppp1ca	23682.4	0.217822	0.120422	1.80882	0.0704796	0.707654	22419.3	21376.1	26652.7	24281.4
ENSMUSG00000032899	Styk1	35.955	1.14681	0.633901	1.80913	0.0704305	0.707654	20.6262	24.101	41.7345	57.3583
ENSMUSG00000027010	Slc25a12	2913.68	0.246471	0.136315	1.8081	0.0705907	0.708256	2746.03	2584.65	3307.46	3016.59
ENSMUSG00000031799	Tpm4	36156.3	0.210197	0.116285	1.80761	0.0706669	0.708509	32472.5	34580.5	38179.2	39393.1
ENSMUSG00000045348	Nyap1	129.762	-0.71343	0.39494	-1.80643	0.070852	0.708826	111.381	209.605	108.249	89.811
ENSMUSG00000019689	Fmc1	703.357	0.325351	0.180076	1.80674	0.070803	0.708826	616.035	631.737	817.735	747.922
ENSMUSG00000032705	Exd2	1011.15	-0.2926	0.161954	-1.80669	0.0708111	0.708826	1145.44	1082.35	890.77	926.034
ENSMUSG00000047281	Sfn	111268	0.228486	0.126677	1.80369	0.0712802	0.711895	110702	94253	117630	122487
ENSMUSG00000049922	Slc35c1	3352.66	0.239836	0.133081	1.80217	0.0715181	0.711895	2926.17	3221.5	3585.25	3677.72
ENSMUSG00000015665	Awat1	55.3425	-1.3702	0.760248	-1.8023	0.0714977	0.711895	31.6268	128.538	9.12941	52.0753
ENSMUSG00000021215	Net1	22908.9	-0.21083	0.116939	-1.80291	0.071403	0.711895	24668.9	24492.4	20529.4	21944.8
ENSMUSG00000021843	Ktn1	11526.1	-0.220347	0.122194	-1.80325	0.0713487	0.711895	12110.3	12699.7	10185.8	11108.6
ENSMUSG00000026566	Mpzl1	978.484	0.298663	0.165701	1.80242	0.0714795	0.711895	919.927	836.961	1049.88	1107.17
ENSMUSG00000029505	Ep400	6567.9	-0.24078	0.133467	-1.80404	0.0712244	0.711895	6695.25	7534.11	5678.49	6363.75
ENSMUSG00000023918	Adgrf4	3377.45	-0.237831	0.131993	-1.80184	0.0715708	0.711909	3808.97	3503.4	3057.05	3140.37
ENSMUSG00000041650	Pcca	1081.81	0.3025	0.16815	1.79899	0.0720206	0.713867	939.178	996.173	1293.77	1098.11
ENSMUSG00000058793	Cds2	1909.16	-0.253066	0.140674	-1.79896	0.0720251	0.713867	2024.11	2127.46	1742.41	1742.63
ENSMUSG00000022141	Nipbl	6010.53	-0.226232	0.1257	-1.79977	0.0718973	0.713867	6444.99	6518.22	5287.23	5791.68
ENSMUSG00000024486	Hbegf	11311.4	0.358192	0.198994	1.80001	0.071859	0.713867	10553.7	9279.6	9369.39	16043
ENSMUSG00000031075	Ano1	6720.33	-0.230411	0.128066	-1.79916	0.071994	0.713867	7100.9	7412.14	5827.17	6541.11
ENSMUSG00000026950	Neb	57.4146	-0.927025	0.515695	-1.79762	0.072237	0.715456	85.2548	64.9996	46.9513	32.4527
ENSMUSG00000032281	Acsbg1	8565.23	-0.216757	0.120652	-1.79654	0.0724087	0.716645	9225.4	9188.31	8169.52	7677.71
ENSMUSG00000022383	Ppara	289.797	-0.459499	0.255831	-1.7961	0.0724779	0.716818	292.892	376.851	251.711	237.735
ENSMUSG00000036372	Tmem258	2673.94	0.248313	0.138409	1.79406	0.0728039	0.717852	2565.9	2323.92	2993.14	2812.82
ENSMUSG00000038056	Kmt2c	4190.45	-0.283767	0.158191	-1.79382	0.0728413	0.717852	4671.14	4535.36	3223.99	4331.3
ENSMUSG00000001999	Blvra	1484.84	0.281129	0.156652	1.79461	0.072716	0.717852	1388.83	1291.96	1747.63	1510.94
ENSMUSG00000004040	Stat3	38278.1	0.215844	0.120278	1.79455	0.0727261	0.717852	33451.5	37385.7	41236.3	41039.1
ENSMUSG00000032717	Mdfi	1507.59	0.268845	0.149849	1.7941	0.0727965	0.717852	1413.58	1323.36	1588.52	1704.9
ENSMUSG00000035683	Melk	505.022	-0.431895	0.241524	-1.78821	0.0737427	0.719585	644.912	514.154	513.856	347.168
ENSMUSG00000037012	Hk1	8171.53	-0.23442	0.131088	-1.78827	0.0737324	0.719585	8456.73	9207.3	8007.8	7014.31
ENSMUSG00000044641	Pard6b	1201.64	-0.313506	0.174921	-1.79227	0.0730902	0.719585	1194.94	1467.97	991.193	1152.45
ENSMUSG00000053626	Tll1	184.082	0.639939	0.357473	1.79017	0.073426	0.719585	144.383	144.606	149.983	297.357
ENSMUSG00000059278	Naa38	1105.41	0.306823	0.17134	1.79073	0.0733374	0.719585	1018.93	956.735	1343.33	1102.64
ENSMUSG00000020456	Ogdh	16894.5	0.206604	0.115483	1.78905	0.0736065	0.719585	15680	15694.1	17911.9	18292
ENSMUSG00000100627	NA	22.6103	-1.54883	0.864446	-1.7917	0.0731811	0.719585	39.8773	27.0223	18.2588	5.283
ENSMUSG00000023571	C1qtnf12	3473.75	0.24315	0.135979	1.78814	0.0737526	0.719585	3393.69	2972.45	3746.97	3781.87
ENSMUSG00000024829	Mrpl21	2338.35	0.242324	0.135269	1.79143	0.0732247	0.719585	2132.75	2151.56	2567.97	2501.12
ENSMUSG00000026131	Dst	36237.3	-0.271542	0.151705	-1.78994	0.073464	0.719585	34084.1	45185.7	34926.5	30753.1
ENSMUSG00000026750	Psmb7	7500.65	0.21425	0.119765	1.78892	0.0736276	0.719585	6863.01	7025.8	8067.79	8046.01
ENSMUSG00000004460	Dnajb11	12176.4	0.223535	0.124904	1.78966	0.0735093	0.719585	10821.9	11648.1	12453.8	13781.8
ENSMUSG00000031748	Gnao1	28.5011	-1.38531	0.774836	-1.78788	0.0737956	0.719585	37.1271	44.5503	24.7798	7.54714
ENSMUSG00000031861	Lpar2	1635.46	-0.306966	0.171383	-1.7911	0.0732764	0.719585	1586.84	2026.67	1572.87	1355.47
ENSMUSG00000034320	Slc26a2	2484.97	-0.249408	0.139302	-1.79041	0.0733878	0.719585	2686.9	2713.18	2142.8	2396.97
ENSMUSG00000037370	Enpp1	262.669	0.510035	0.285374	1.78725	0.0738972	0.72007	199.386	234.437	247.798	369.055
ENSMUSG00000038495	Otud7b	2634.44	-0.244448	0.136823	-1.7866	0.0740023	0.720587	2900.04	2816.16	2299.31	2522.25
ENSMUSG00000042826	Fgf11	308.969	-0.429156	0.24037	-1.7854	0.074197	0.720964	353.395	354.941	283.012	244.527
ENSMUSG00000021771	Vdac2	9954.61	0.210745	0.118023	1.78562	0.0741605	0.720964	9237.77	9220.44	10535.3	10824.9
ENSMUSG00000032724	Abtb2	1094.63	0.380109	0.212864	1.78569	0.0741488	0.720964	823.672	1078.7	1002.93	1473.2
ENSMUSG00000097178	NA	61.6321	-0.886605	0.49709	-1.78359	0.0744902	0.72322	94.8804	65.7299	39.1261	46.7923
ENSMUSG00000025223	Ldb1	10882.8	-0.238163	0.13355	-1.78332	0.0745335	0.72322	11810.5	11744.5	10908.3	9067.89
ENSMUSG00000026278	Bok	9684.94	0.239507	0.134376	1.78237	0.074689	0.723716	8269.72	9495.05	9832.38	11142.6
ENSMUSG00000034566	Atp5h	2844.27	0.24774	0.138976	1.78261	0.0746491	0.723716	2647.02	2553.24	3283.98	2892.82
ENSMUSG00000026425	Srgap2	2098.03	-0.254516	0.142822	-1.78205	0.0747416	0.72372	2178.12	2386.73	1850.66	1976.6
ENSMUSG00000002660	Clpp	2657.65	0.262618	0.147399	1.78168	0.0748006	0.723786	2627.77	2207.06	3010.1	2785.65
ENSMUSG00000031349	Nsdhl	3386.5	0.248828	0.139754	1.78047	0.0749992	0.725202	3308.44	2883.35	3830.44	3523.76
ENSMUSG00000039457	Ppl	22042.6	-0.22365	0.125825	-1.77747	0.0754914	0.727004	22171.8	25319.9	20980.7	19698
ENSMUSG00000045027	Prss22	582.012	0.442288	0.248838	1.77741	0.0755002	0.727004	543.156	446.963	504.726	833.204
ENSMUSG00000047496	Rnf152	647.31	0.407502	0.229252	1.77753	0.0754809	0.727004	499.153	614.209	592.108	883.77
ENSMUSG00000053559	Smagp	2601.58	0.251849	0.1416	1.7786	0.0753061	0.727004	2286.75	2460.49	3000.97	2658.1
ENSMUSG00000073591	Pcdhb22	250.891	0.508571	0.285968	1.77842	0.0753351	0.727004	250.264	165.785	299.966	287.546
ENSMUSG00000029726	Mepce	2483.3	-0.2586	0.145479	-1.77758	0.0754734	0.727004	2550.77	2856.33	2402.34	2123.77
ENSMUSG00000026778	Prkcq	870.446	0.298875	0.168242	1.77646	0.0756572	0.728011	785.169	775.613	991.193	929.808
ENSMUSG00000030103	Bhlhe40	7035.94	-0.216489	0.121919	-1.77568	0.0757864	0.728747	7358.04	7767.08	6423.19	6595.45
ENSMUSG00000041153	Osgin2	2664.26	-0.258141	0.145449	-1.77478	0.0759336	0.729657	3110.43	2697.12	2299.31	2550.18
ENSMUSG00000087692	NA	52.5924	-0.955426	0.53856	-1.77404	0.0760572	0.730339	63.2536	75.9546	27.3882	43.7734
ENSMUSG00000031570	Plpp5	1352.66	0.27468	0.154888	1.77342	0.0761597	0.730817	1218.32	1231.34	1394.19	1566.79
ENSMUSG00000049404	Rarres1	987.568	-0.318757	0.179865	-1.7722	0.0763614	0.731128	1021.68	1171.45	790.346	966.789
ENSMUSG00000020611	Gna13	5796.8	-0.223589	0.126154	-1.77235	0.0763358	0.731128	5954.09	6534.28	5352.44	5346.39
ENSMUSG00000028851	Nudc	6141.94	0.219566	0.123912	1.77195	0.0764031	0.731128	5705.2	5644.74	6845.76	6372.05
ENSMUSG00000030873	Scnn1b	77.6929	-0.815608	0.46009	-1.77271	0.0762761	0.731128	123.757	75.2242	52.1681	59.6224
ENSMUSG00000039178	Tbc1d19	385.715	0.396646	0.22394	1.77122	0.0765247	0.731787	306.642	357.863	456.471	421.885
ENSMUSG00000038886	Man2a2	2459.54	-0.248642	0.140541	-1.76918	0.0768635	0.734521	2696.53	2643.8	2385.39	2112.44
ENSMUSG00000036206	Sh3bp4	2374.36	0.250973	0.14194	1.76817	0.0770332	0.735083	2040.62	2294.7	2509.28	2652.82
ENSMUSG00000013593	Ndufs2	10443.3	0.219703	0.124275	1.76788	0.0770814	0.735083	9948.69	9350.44	11773	10701.1
ENSMUSG00000020592	Sdc1	89996.8	0.214324	0.121191	1.76848	0.0769815	0.735083	83001.1	83649.3	90627.7	102709
ENSMUSG00000039103	Nexn	127.37	-0.671845	0.380572	-1.76535	0.0775043	0.737594	136.133	175.28	122.595	75.4714
ENSMUSG00000063200	Nol7	4761.53	0.26113	0.147899	1.76559	0.0774648	0.737594	3951.97	4710.64	4761.64	5621.86
ENSMUSG00000029642	Polr1d	7341.29	0.219408	0.124245	1.76593	0.0774075	0.737594	6988.15	6580.29	8178.65	7618.08
ENSMUSG00000040363	Bcor	2343.33	-0.242112	0.13722	-1.76442	0.0776621	0.738083	2462.76	2614.59	2191.06	2104.9
ENSMUSG00000028914	Casp9	802.758	-0.305729	0.17326	-1.76457	0.0776362	0.738083	897.926	876.399	749.916	686.79
ENSMUSG00000038342	Mlxip	2044.59	-0.25102	0.142316	-1.76381	0.0777635	0.73854	2110.74	2331.95	1857.18	1878.48
ENSMUSG00000024078	Ttc27	3814.38	0.230091	0.130533	1.7627	0.0779505	0.73981	3411.57	3607.84	4266.04	3972.06
ENSMUSG00000028848	Gpn2	1380.2	0.275999	0.156641	1.76199	0.0780713	0.740449	1157.82	1337.24	1510.27	1515.47
ENSMUSG00000039328	Rnf122	1440.57	0.275543	0.156411	1.76166	0.078127	0.740471	1381.95	1227.69	1499.83	1652.82
ENSMUSG00000055320	Tead1	2077.46	-0.334028	0.189654	-1.76125	0.0781956	0.740615	2029.61	2605.1	1527.22	2147.92
ENSMUSG00000002459	Rgs20	570.704	0.372183	0.211375	1.76077	0.0782777	0.740886	497.778	498.817	550.373	735.846
ENSMUSG00000045934	Mtmr11	1870.61	-0.295541	0.167963	-1.75955	0.0784836	0.742328	2179.5	1941.95	1897.61	1463.39
ENSMUSG00000045502	Hcar2	6335.92	0.253128	0.143986	1.758	0.0787477	0.743305	5962.34	5604.57	6123.23	7653.55
ENSMUSG00000022377	Asap1	3293.15	-0.255099	0.145103	-1.75806	0.078737	0.743305	3285.06	3878.06	3162.69	2846.78
ENSMUSG00000030291	Med21	2216.01	0.240556	0.136788	1.7586	0.0786449	0.743305	2021.36	2041.28	2446.68	2354.71
ENSMUSG00000041700	Lhfpl1	176.098	0.554155	0.31546	1.75666	0.0789762	0.744955	167.759	119.044	204.76	212.829
ENSMUSG00000060862	Zbtb40	1261.88	-0.270783	0.15421	-1.75594	0.0790982	0.74522	1326.95	1432.18	1135.96	1152.45
ENSMUSG00000061904	Slc25a3	34640.9	0.207677	0.118298	1.75555	0.0791655	0.74522	30918.6	33384.2	36205.9	38054.9
ENSMUSG00000025508	Rplp2	21549.8	0.231951	0.132106	1.7558	0.0791233	0.74522	19989.5	19650.3	25471.1	21088.2
ENSMUSG00000037674	Rfx7	2928.13	-0.235581	0.134366	-1.75328	0.0795544	0.746525	3100.8	3233.18	2582.32	2796.22
ENSMUSG00000041453	Rpl21	859.446	0.294162	0.167879	1.75223	0.0797349	0.746525	774.169	770.5	928.592	964.525
ENSMUSG00000046731	Kctd11	3568.88	-0.263658	0.150402	-1.75302	0.0795986	0.746525	3998.73	3793.35	2865.33	3618.1
ENSMUSG00000056076	Eif3b	30668.8	0.205801	0.117304	1.75442	0.0793583	0.746525	27372.3	29596	32680.7	33026.3
ENSMUSG00000020708	Psmc5	11462.3	0.208719	0.119109	1.75233	0.0797167	0.746525	10739.4	10529.2	12659.9	11920.7
ENSMUSG00000106918	Mrpl33	2029.03	0.24296	0.138614	1.75278	0.0796392	0.746525	1879.73	1837.52	2227.58	2171.31
ENSMUSG00000026526	Fh1	5607.45	0.223149	0.127232	1.75387	0.0794521	0.746525	5281.67	5067.04	6318.86	5762.24
ENSMUSG00000027248	Pdia3	62099	0.208036	0.118686	1.75283	0.0796318	0.746525	55010	60247.3	65044.5	68094.1
ENSMUSG00000009035	Tmem184b	1227.28	-0.293075	0.167592	-1.74874	0.0803358	0.74811	1311.82	1388.36	1214.21	994.713
ENSMUSG00000048277	Syngr2	8837.63	0.212925	0.121742	1.74898	0.0802937	0.74811	8378.35	7994.95	9789.34	9187.89
ENSMUSG00000016262	Sertad4	1596.82	-0.286215	0.163503	-1.75052	0.0800293	0.74811	1566.21	1939.76	1502.44	1378.86
ENSMUSG00000068876	Cgn	262.413	-0.460652	0.263288	-1.74961	0.080185	0.74811	305.267	303.818	193.022	247.546
ENSMUSG00000019370	Calm3	4948.66	0.232552	0.132839	1.75063	0.0800103	0.74811	4672.51	4428	5694.15	4999.98
ENSMUSG00000025993	Slc40a1	44.8639	-1.00138	0.572257	-1.74987	0.0801411	0.74811	49.5028	70.1119	27.3882	32.4527
ENSMUSG00000026342	Slc35f5	4058.09	-0.227254	0.12995	-1.74879	0.0803281	0.74811	4312.24	4439.69	3906.08	3574.33
ENSMUSG00000028161	Ppp3ca	9750.57	-0.227003	0.129797	-1.74891	0.0803073	0.74811	9833.18	11198.2	8606.43	9364.49
ENSMUSG00000060621	Nkpd1	195.052	0.644127	0.368433	1.74829	0.0804146	0.748341	121.007	183.313	160.417	315.47
ENSMUSG00000021193	Pitrm1	6483.67	0.214031	0.12253	1.74676	0.0806794	0.750303	6112.22	5896.7	6797.5	7128.27
ENSMUSG00000035236	Scai	426.873	-0.404439	0.231612	-1.74619	0.0807777	0.750713	463.401	510.502	311.704	421.885
ENSMUSG00000021876	Rnase4	10648	0.288918	0.165579	1.7449	0.0810031	0.751786	10952.5	8219.89	13073.3	10346.4
ENSMUSG00000027463	Slc52a3	792.504	0.302765	0.173541	1.74463	0.0810494	0.751786	739.792	680.67	867.294	882.261
ENSMUSG00000029461	Fam168a	1859.15	-0.246036	0.141028	-1.74459	0.0810558	0.751786	1993.86	2039.82	1731.98	1670.94
ENSMUSG00000046387	Pcdhb17	633.76	0.338584	0.19436	1.74205	0.0815006	0.752388	529.405	590.108	649.493	766.035
ENSMUSG00000055978	Fut2	941.147	-0.2877	0.165092	-1.74267	0.0813918	0.752388	1056.06	1014.43	821.647	872.449
ENSMUSG00000019718	L3hypdh	447.849	0.379678	0.217766	1.74351	0.0812444	0.752388	385.022	392.188	562.111	452.074
ENSMUSG00000022711	Pmm2	4733.76	0.218631	0.125471	1.74248	0.0814245	0.752388	4286.12	4463.79	5197.24	4987.91
ENSMUSG00000032040	Dcps	1630.24	0.282737	0.162274	1.74234	0.0814489	0.752388	1526.34	1414.65	1978.47	1601.5
ENSMUSG00000032067	Pts	768.736	0.353135	0.202597	1.74304	0.0813273	0.752388	694.414	654.378	1001.63	724.525
ENSMUSG00000034275	Igsf9b	59.5218	-0.873527	0.50126	-1.74266	0.081393	0.752388	90.7551	63.5389	43.0387	40.7546
ENSMUSG00000026415	Fcamr	354.662	0.394919	0.226781	1.74141	0.081612	0.752916	324.518	289.212	400.39	404.527
ENSMUSG00000006456	Rbm14	2811.52	0.246394	0.141723	1.73856	0.0821122	0.753519	2396.76	2743.86	3166.6	2938.86
ENSMUSG00000037490	Slc2a12	3304.26	-0.862679	0.496076	-1.739	0.0820342	0.753519	3888.72	4637.61	3126.17	1564.52
ENSMUSG00000053253	Ndfip2	6369.85	-0.231061	0.132795	-1.73998	0.0818619	0.753519	6596.25	7162.37	5467.21	6253.56
ENSMUSG00000021097	Clmn	180.129	-0.556912	0.320124	-1.73968	0.0819154	0.753519	207.637	219.83	176.067	116.981
ENSMUSG00000025384	Faap100	3145.7	0.225412	0.129621	1.739	0.0820341	0.753519	2915.17	2886.27	3355.71	3425.65
ENSMUSG00000027639	Samhd1	6266.14	0.210562	0.121111	1.73859	0.0821069	0.753519	5806.95	5812.71	6659.25	6785.63
ENSMUSG00000032561	Acpp	19648	-0.225588	0.129638	-1.74014	0.081835	0.753519	20162.8	22194.8	19402.6	16831.6
ENSMUSG00000035202	Lars2	16578.5	0.283353	0.16283	1.74018	0.0818276	0.753519	16155.8	13760.9	15263.1	21134.3
ENSMUSG00000058656	Samd12	78.225	0.814219	0.468542	1.73777	0.0822508	0.754291	63.2536	51.1233	71.7311	126.792
ENSMUSG00000071528	Atp5md	1532.14	0.264942	0.152488	1.73747	0.082305	0.754291	1454.83	1329.2	1752.85	1591.69
ENSMUSG00000030137	Tuba8	9762.17	0.22791	0.131211	1.73697	0.0823928	0.754596	9378.03	8606.97	11273.5	9790.15
ENSMUSG00000018648	Dusp14	1426.56	0.277499	0.160049	1.73384	0.0829469	0.757669	1171.57	1405.16	1584.61	1544.9
ENSMUSG00000020422	Tns3	3672.49	0.276085	0.159228	1.73389	0.0829367	0.757669	3417.07	3230.99	3445.7	4596.21
ENSMUSG00000026721	Rabgap1l	5447.92	0.213664	0.123208	1.73417	0.0828879	0.757669	5063.04	5028.34	5726.75	5973.56
ENSMUSG00000032518	Rpsa	645.884	0.318235	0.183477	1.73447	0.0828355	0.757669	569.282	579.884	740.787	693.582
ENSMUSG00000039701	Usp53	1744.78	-0.280864	0.162112	-1.73253	0.0831801	0.758301	1813.73	2015.72	1408.54	1741.13
ENSMUSG00000042675	Ypel3	1196.07	-0.279378	0.16121	-1.733	0.0830955	0.758301	1273.32	1347.46	1152.91	1010.56
ENSMUSG00000020038	Cry1	2262.04	-0.293243	0.169233	-1.73278	0.0831351	0.758301	2878.04	2107.74	2011.08	2051.31
ENSMUSG00000026004	Kansl1l	2078.96	0.247552	0.14294	1.73186	0.0832985	0.758881	1798.6	2001.11	2298	2218.1
ENSMUSG00000079604	Gm13219	363.567	-0.533782	0.308345	-1.73112	0.0834297	0.759122	420.774	436.739	404.303	192.452
ENSMUSG00000085007	Gm11549	30.0549	-1.2269	0.708739	-1.7311	0.0834344	0.759122	48.1277	35.7863	23.4756	12.8301
ENSMUSG00000025068	Gsto1	9384.43	0.212465	0.122835	1.72967	0.0836884	0.760933	8960.01	8429.49	10438.8	9709.4
ENSMUSG00000035960	Apex1	1995.67	0.28627	0.165607	1.72861	0.0838786	0.761664	1804.1	1790.04	2494.94	1893.58
ENSMUSG00000004207	Psap	31391.9	0.245358	0.141918	1.72888	0.0838314	0.761664	29961.6	27494.8	38086.6	30024.8
ENSMUSG00000059495	Arhgef12	9755.57	-0.23103	0.133688	-1.72813	0.0839657	0.761865	10192.1	10879.8	8213.86	9736.57
ENSMUSG00000000295	Hddc2	1521.46	0.278607	0.161242	1.72788	0.0840106	0.761865	1475.46	1275.16	1788.06	1547.16
ENSMUSG00000021748	Pdhb	3957.94	0.229687	0.132962	1.72746	0.0840849	0.76204	3824.09	3463.97	4419.94	4123.76
ENSMUSG00000004791	Pgf	39.2697	-1.11388	0.644942	-1.7271	0.0841499	0.762131	56.3782	50.3929	35.2134	15.0943
ENSMUSG00000028035	Dnajb4	2073.87	-0.242752	0.140617	-1.72633	0.0842881	0.762884	2160.25	2334.87	1872.83	1927.54
ENSMUSG00000013076	Amotl1	16822.2	-0.231817	0.134349	-1.72549	0.0844397	0.763758	16542.2	19797.8	14800.1	16148.6
ENSMUSG00000021764	Ndufs4	3312.3	0.239184	0.138655	1.72503	0.0845224	0.764007	3242.43	2835.88	3705.24	3465.65
ENSMUSG00000050860	Phospho1	134.425	-0.68065	0.394732	-1.72433	0.0846475	0.764262	116.882	213.987	86.0773	120.754
ENSMUSG00000024925	Rnaseh2c	1191.11	0.293088	0.169979	1.72426	0.0846608	0.764262	955.679	1183.14	1280.73	1344.9
ENSMUSG00000015653	Steap2	376.464	0.378125	0.219352	1.72383	0.0847386	0.764467	328.644	326.459	416.04	434.715
ENSMUSG00000007892	Rplp1	49423.3	0.278537	0.161671	1.72286	0.0849137	0.764554	47143.2	42189.1	63526.4	44834.5
ENSMUSG00000070319	Eif3g	12296.3	0.226389	0.131387	1.72307	0.0848761	0.764554	11978.3	10689.1	14123.2	12394.7
ENSMUSG00000005628	Tmod4	523.869	-0.459783	0.266807	-1.72328	0.0848379	0.764554	544.531	665.333	568.632	316.98
ENSMUSG00000053004	Hrh1	86.2361	0.73932	0.429481	1.72142	0.0851737	0.764964	70.129	59.8872	87.3815	127.547
ENSMUSG00000015880	Ncapg	718.094	-0.33459	0.194442	-1.72077	0.085293	0.764964	827.797	772.691	713.398	558.488
ENSMUSG00000071451	Psmg4	665.83	0.322277	0.187318	1.72048	0.0853454	0.764964	572.032	609.827	791.651	689.809
ENSMUSG00000020385	Clk4	3771.89	-0.26144	0.151921	-1.7209	0.0852699	0.764964	4115.61	4113.23	2998.36	3860.36
ENSMUSG00000022748	Cmss1	866.064	0.29384	0.170675	1.72164	0.0851353	0.764964	785.169	770.5	1002.93	905.657
ENSMUSG00000024421	Lama3	38681.1	0.304527	0.176846	1.72199	0.085071	0.764964	30874.6	38353.4	34518.3	50977.9
ENSMUSG00000028861	Mrps15	2069.63	0.260362	0.151295	1.72089	0.0852703	0.764964	1738.1	2027.4	2140.2	2372.82
ENSMUSG00000074280	NA	147.839	0.577555	0.335818	1.71984	0.0854609	0.765505	123.757	113.201	203.455	150.943
ENSMUSG00000038296	Galnt18	1487.86	-0.329738	0.191901	-1.71827	0.0857474	0.766941	1720.22	1591.39	1574.17	1065.66
ENSMUSG00000040339	Fam102b	632.634	-0.338207	0.196855	-1.71805	0.0857873	0.766941	687.539	726.681	498.205	618.111
ENSMUSG00000015501	Hivep2	3331.25	-0.29104	0.16939	-1.71816	0.0857671	0.766941	3247.93	4084.75	2609.71	3382.63
ENSMUSG00000029338	Antxr2	6574.26	0.334023	0.19446	1.71769	0.0858525	0.76703	5155.17	6478.78	5670.67	8992.42
ENSMUSG00000031103	Elf4	3084.58	-0.231985	0.135094	-1.71722	0.0859399	0.767316	3180.56	3482.95	2757.08	2917.72
ENSMUSG00000021978	Extl3	3434.95	-0.228904	0.133392	-1.71602	0.0861583	0.76801	3670.08	3745.14	2997.06	3327.53
ENSMUSG00000026158	Ogfrl1	946.203	-0.312615	0.182189	-1.71588	0.0861837	0.76801	969.43	1123.98	929.896	761.506
ENSMUSG00000032459	Mrps22	1870.55	0.242201	0.141128	1.71618	0.0861294	0.76801	1707.85	1719.2	2076.29	1978.86
ENSMUSG00000007880	Arid1a	6040.52	-0.2262	0.13213	-1.71196	0.0869048	0.768055	6304.73	6722.71	5192.03	5942.62
ENSMUSG00000009097	Tbx1	103.047	2.02867	1.18499	1.71197	0.0869018	0.768055	52.253	29.2133	46.9513	283.772
ENSMUSG00000041548	Hspb8	4222.16	-0.219403	0.128206	-1.71133	0.0870196	0.768055	4720.64	4365.93	3910	3892.06
ENSMUSG00000061461	Smim20	1216.96	0.263228	0.153655	1.71311	0.0866914	0.768055	1122.06	1091.12	1312.03	1342.64
ENSMUSG00000063522	Ly6m	76.6736	0.840656	0.491192	1.71146	0.086996	0.768055	55.0031	55.5052	62.6017	133.584
ENSMUSG00000064339	NA	6016.78	-0.324079	0.189371	-1.71134	0.0870182	0.768055	7842.07	5543.22	4448.63	6233.18
ENSMUSG00000075227	Znhit2	1173.07	0.317096	0.185021	1.71383	0.0865591	0.768055	921.302	1167.07	1164.65	1439.24
ENSMUSG00000025857	Dnaaf5	3297.97	0.225069	0.131315	1.71396	0.0865357	0.768055	3059.55	3024.31	3423.53	3684.51
ENSMUSG00000026416	Il20	37.184	1.20019	0.70066	1.71294	0.0867243	0.768055	33.0019	13.146	33.9092	68.679
ENSMUSG00000026930	Gpsm1	192.733	0.509144	0.297422	1.71186	0.0869228	0.768055	165.009	154.1	198.239	253.584
ENSMUSG00000028152	Tspan5	2699.58	-0.254556	0.148613	-1.71287	0.0867357	0.768055	2747.41	3122.9	2654.05	2273.95
ENSMUSG00000029710	Ephb4	4342.83	-0.225384	0.13153	-1.71355	0.0866105	0.768055	4926.9	4436.77	4109.54	3898.1
ENSMUSG00000032754	Slc8b1	1062.55	-0.278132	0.162327	-1.7134	0.0866389	0.768055	1146.81	1180.95	1010.76	911.695
ENSMUSG00000033294	Noc4l	4724.93	0.214717	0.125447	1.71162	0.086967	0.768055	4447	4300.93	5193.33	4958.47
ENSMUSG00000033855	Ston1	960.846	-0.30908	0.180449	-1.71284	0.0867425	0.768055	1020.31	1103.53	957.284	762.261
ENSMUSG00000021559	Dapk1	1035.51	0.378998	0.221591	1.71035	0.0872012	0.769168	805.796	995.443	903.812	1436.98
ENSMUSG00000046364	Rpl27a	3144.29	0.234297	0.137048	1.7096	0.08734	0.769725	2702.03	3074.7	3383.1	3417.35
ENSMUSG00000052397	Ezr	38330.9	0.227104	0.132855	1.70941	0.0873754	0.769725	36049	34595.1	37300.2	45379.4
ENSMUSG00000060992	Copz1	8535.49	0.211089	0.123542	1.70864	0.0875175	0.769824	8229.84	7595.46	9401.99	8914.68
ENSMUSG00000023973	Cnpy3	3126.07	0.229373	0.134248	1.70857	0.0875298	0.769824	2879.41	2875.32	3543.52	3206.03
ENSMUSG00000032575	Manf	12190.1	0.199115	0.116547	1.70845	0.0875531	0.769824	11330.6	11369.8	13013.3	13046.7
ENSMUSG00000014856	Tmem208	2815.42	0.24135	0.141373	1.70719	0.087787	0.770902	2710.28	2450.99	3222.68	2877.72
ENSMUSG00000061559	Wdr61	8045.27	0.209661	0.122791	1.70746	0.0877368	0.770902	7476.3	7445.74	8991.17	8267.89
ENSMUSG00000037896	Rcor1	5527.66	-0.242066	0.141911	-1.70576	0.0880528	0.771599	5720.32	6261.87	4579.05	5549.41
ENSMUSG00000040123	Zmym5	2374.05	-0.247938	0.145306	-1.70632	0.0879487	0.771599	2593.4	2564.2	1996.73	2341.88
ENSMUSG00000015647	Lama5	8660.38	-0.270785	0.159005	-1.70299	0.0885694	0.771599	7954.83	10982	8116.05	7588.65
ENSMUSG00000064370	CYTB	185307	0.217638	0.127782	1.7032	0.0885301	0.771599	184421	158297	190930	207582
ENSMUSG00000070461	NA	322.859	-0.408228	0.239548	-1.70416	0.0883514	0.771599	345.145	391.458	258.232	296.603
ENSMUSG00000079478	Sssca1	1185.14	0.269048	0.157757	1.70546	0.0881087	0.771599	1098.69	1050.95	1352.46	1238.49
ENSMUSG00000085022	Gm5860	90.9647	-0.702814	0.41275	-1.70276	0.0886136	0.771599	118.257	106.629	80.8605	58.113
ENSMUSG00000087370	Tmem170b	998.198	-0.291391	0.171146	-1.70259	0.0886454	0.771599	1100.06	1099.15	817.735	975.845
ENSMUSG00000022427	Tomm22	6087.12	0.212926	0.125054	1.70267	0.0886299	0.771599	5845.46	5432.94	6681.43	6388.65
ENSMUSG00000026399	Cd55	3298.24	-0.295573	0.173459	-1.70399	0.0883828	0.771599	3133.8	4130.76	3323.11	2605.27
ENSMUSG00000027035	Cers6	2989.97	-0.248058	0.1456	-1.70369	0.0884387	0.771599	2967.42	3521.66	2849.68	2621.12
ENSMUSG00000027201	Myef2	44.0395	-0.96886	0.567979	-1.7058	0.0880445	0.771599	52.253	64.2692	28.6924	30.9433
ENSMUSG00000029320	1700016H13Rik	23.5761	1.31133	0.769582	1.70395	0.0883897	0.771599	12.3757	14.6066	32.605	34.7168
ENSMUSG00000033900	Map9	126.274	-0.598156	0.351038	-1.70396	0.0883878	0.771599	149.883	154.83	88.6857	111.698
ENSMUSG00000044165	Bcl2l15	344.735	-0.440884	0.25909	-1.70166	0.0888188	0.772139	427.649	368.818	236.061	346.414
ENSMUSG00000019880	Rspo3	69.547	-0.816038	0.479532	-1.70174	0.0888043	0.772139	85.2548	91.2915	63.9059	37.7357
ENSMUSG00000051910	Sox6	1562.26	-0.277456	0.163264	-1.69943	0.0892385	0.772149	1523.59	1897.4	1447.66	1380.37
ENSMUSG00000071644	Eef1g	9044.84	0.225662	0.13285	1.69861	0.089392	0.772149	8713.87	7963.54	10474	9027.89
ENSMUSG00000020477	Mrps24	2240.98	0.281277	0.165613	1.6984	0.0894325	0.772149	1764.22	2280.1	2290.18	2629.42
ENSMUSG00000090958	Lrrc32	47.6289	1.00237	0.589452	1.70052	0.0890333	0.772149	44.0025	20.4493	57.3849	68.679
ENSMUSG00000022270	Retreg1	4563.07	-0.29248	0.17195	-1.70096	0.0889504	0.772149	4298.49	5744.06	4599.92	3609.8
ENSMUSG00000023106	Denr	6141.99	0.211904	0.124662	1.69983	0.0891626	0.772149	5790.45	5595.08	6346.25	6836.2
ENSMUSG00000025427	Rnf165	206.675	-0.523707	0.308171	-1.6994	0.0892436	0.772149	192.511	293.594	176.067	164.528
ENSMUSG00000026479	Lamc2	72432	0.289072	0.16991	1.70133	0.0888815	0.772149	59591.7	70808.6	64949.3	94378.5
ENSMUSG00000003352	Cacnb3	1346.42	-0.391406	0.230361	-1.6991	0.0893001	0.772149	1468.58	1583.36	1505.05	828.676
ENSMUSG00000030611	Mrps11	1031.56	0.292025	0.171894	1.69887	0.0893434	0.772149	961.179	893.196	1236.38	1035.47
ENSMUSG00000031480	Thsd1	45.8602	-0.960822	0.565401	-1.69936	0.0892507	0.772149	63.2536	58.4266	24.7798	36.981
ENSMUSG00000029447	Cct6a	28754.4	0.193739	0.114141	1.69738	0.0896257	0.773336	26988.7	26664.4	31000.9	30363.7
ENSMUSG00000045287	Rtn4rl1	415.837	-0.374271	0.220722	-1.69567	0.0899489	0.773717	462.026	475.446	399.086	326.791
ENSMUSG00000024319	Vps52	4075.22	0.215106	0.126795	1.69648	0.0897945	0.773717	3821.34	3722.5	4469.5	4287.53
ENSMUSG00000026281	Dtymk	3479.55	0.22661	0.13358	1.69643	0.0898043	0.773717	3084.3	3326.66	3903.48	3603.76
ENSMUSG00000027368	Dusp2	69.0299	0.818981	0.482977	1.69569	0.0899442	0.773717	37.1271	62.0782	79.5563	97.3581
ENSMUSG00000031818	Cox4i1	17337.1	0.245764	0.144931	1.69573	0.0899366	0.773717	16958.8	14768.8	20911.6	16709.4
ENSMUSG00000022221	Ripk3	3098.04	-0.231837	0.136757	-1.69525	0.0900275	0.773913	3224.56	3465.43	2995.75	2706.4
ENSMUSG00000054499	Dedd2	3361.57	0.244621	0.144333	1.69484	0.0901049	0.774098	2780.41	3370.48	3690.89	3604.51
ENSMUSG00000006442	Srm	9633.78	0.199915	0.118004	1.69413	0.09024	0.774299	8880.25	9053.93	10314.9	10286
ENSMUSG00000035735	Dagla	395.475	-0.47589	0.280863	-1.69439	0.0901916	0.774299	479.902	438.199	429.082	234.716
ENSMUSG00000027469	Tpx2	1353.25	-0.329783	0.194747	-1.69339	0.0903811	0.774596	1409.45	1600.89	1426.8	975.845
ENSMUSG00000028415	Spink4	203.868	0.539418	0.318548	1.69336	0.0903863	0.774596	167.759	163.594	299.966	184.15
ENSMUSG00000060733	Ipmk	7893.12	-0.252028	0.148886	-1.69276	0.0905007	0.775012	9620.04	7546.52	6787.07	7618.84
ENSMUSG00000083621	Gm14586	42.1371	1.35262	0.799272	1.69231	0.0905867	0.775012	33.0019	14.6066	104.336	16.6037
ENSMUSG00000027439	Gzf1	1653.99	-0.248314	0.146738	-1.69223	0.0906025	0.775012	1739.47	1850.66	1562.43	1463.39
ENSMUSG00000037348	Paqr7	863.597	-0.28355	0.167827	-1.68954	0.0911164	0.777744	926.802	969.151	777.304	781.129
ENSMUSG00000041592	Sdk2	43.0208	-0.972331	0.5756	-1.68925	0.0911719	0.777744	60.5034	53.3143	32.605	25.6603
ENSMUSG00000060438	NA	409.056	0.393674	0.233056	1.68919	0.0911836	0.777744	306.642	398.031	502.118	429.432
ENSMUSG00000018377	Vezf1	2906.25	-0.227225	0.134525	-1.68909	0.0912023	0.777744	2994.92	3272.62	2697.09	2660.37
ENSMUSG00000028980	H6pd	323.64	0.464826	0.275045	1.69	0.0910281	0.777744	332.769	213.987	336.484	411.319
ENSMUSG00000020263	Appl2	633.687	-0.316819	0.187645	-1.6884	0.0913349	0.778396	668.288	736.175	586.891	543.394
ENSMUSG00000039879	Heca	2298.45	-0.259906	0.15398	-1.68792	0.0914261	0.77865	2242.75	2763.58	2161.06	2026.41
ENSMUSG00000028964	Park7	6899.11	0.240138	0.142291	1.68766	0.0914771	0.77865	6670.5	5981.42	8203.43	6741.11
ENSMUSG00000023048	Prr13	8565.23	0.231257	0.137065	1.6872	0.0915651	0.778921	7993.33	7764.89	10162.3	8340.34
ENSMUSG00000061533	Cep128	977.756	0.304905	0.180754	1.68686	0.0916308	0.779002	925.427	823.815	1197.26	964.525
ENSMUSG00000039016	Timm8b	1751.19	0.299093	0.177361	1.68636	0.0917272	0.779111	1738.1	1402.97	2175.41	1688.3
ENSMUSG00000042650	Alkbh5	6817	-0.229495	0.136101	-1.68621	0.091756	0.779111	6682.88	8030	6313.64	6241.49
ENSMUSG00000008136	Fhl2	1252.66	0.375909	0.222974	1.68589	0.0918177	0.779158	1182.57	1002.02	1052.49	1773.58
ENSMUSG00000047045	Tmem164	1538.91	-0.247476	0.146819	-1.68559	0.0918751	0.779168	1622.59	1717.74	1408.54	1406.79
ENSMUSG00000078532	Nkain1	292.001	0.423277	0.25132	1.68422	0.0921393	0.780932	221.388	276.066	343.005	327.546
ENSMUSG00000019080	Mfsd3	315.102	0.400708	0.238151	1.68258	0.0924572	0.783147	290.141	254.156	350.83	365.282
ENSMUSG00000048764	Tmprss11f	298.299	-0.403335	0.239789	-1.68204	0.0925608	0.783271	330.019	349.099	258.232	255.848
ENSMUSG00000079595	NA	29.2482	1.24111	0.737914	1.68192	0.0925848	0.783271	11.0006	23.3706	31.3008	51.3206
ENSMUSG00000039262	Prrc2b	9429.03	-0.208356	0.123965	-1.68077	0.0928085	0.783711	9691.55	10525.5	8459.05	9039.96
ENSMUSG00000059743	Fdps	848.531	0.287662	0.171167	1.6806	0.0928412	0.783711	800.295	729.602	915.55	948.676
ENSMUSG00000023050	Map3k12	193.574	-0.512796	0.304999	-1.6813	0.0927037	0.783711	265.39	190.617	164.329	153.962
ENSMUSG00000102976	Zc3h11a	1031.28	-0.366826	0.218323	-1.68019	0.0929194	0.783711	1057.43	1267.86	696.444	1103.39
ENSMUSG00000032059	Alg9	2045.32	0.233254	0.13881	1.68039	0.0928818	0.783711	1838.48	1921.5	2200.19	2221.12
ENSMUSG00000028607	Cpt2	1257.01	0.269617	0.160585	1.67897	0.0931578	0.785243	1134.44	1143.7	1478.96	1270.94
ENSMUSG00000048787	Dcun1d3	1409.57	-0.296962	0.17696	-1.67813	0.0933219	0.785697	1511.21	1599.43	1078.57	1449.05
ENSMUSG00000030760	Acer3	2447.75	-0.239898	0.142957	-1.67811	0.0933249	0.785697	2472.39	2826.39	2305.83	2186.41
ENSMUSG00000024309	Pfdn6	3093.75	0.23874	0.142352	1.67711	0.0935211	0.786292	2927.54	2748.24	3613.94	3085.27
ENSMUSG00000002799	Jag2	17676.7	-0.22893	0.136528	-1.67679	0.0935834	0.786292	17056.5	21092	16504.7	16053.5
ENSMUSG00000029649	Pomp	7928.83	0.209194	0.124773	1.67659	0.0936224	0.786292	7575.3	7134.62	8862.05	8143.36
ENSMUSG00000031490	Eif4ebp1	3888.94	0.28045	0.167271	1.67662	0.093617	0.786292	2949.54	4069.41	4530.8	4006.02
ENSMUSG00000038764	Ptpn3	4976.99	-0.219234	0.130811	-1.67595	0.0937473	0.786864	5166.17	5543.22	4363.86	4834.7
ENSMUSG00000036273	Lrrk2	134.963	-0.597491	0.357081	-1.67326	0.0942758	0.787572	159.509	166.516	84.7731	129.056
ENSMUSG00000038065	Mturn	194.906	-0.632965	0.378109	-1.67403	0.0941253	0.787572	222.763	249.043	216.498	91.3204
ENSMUSG00000040270	Bach2	56.5243	-0.856612	0.512016	-1.67302	0.0943235	0.787572	85.2548	60.6176	41.7345	38.4904
ENSMUSG00000043286	Pnpla1	1702.61	0.24645	0.147222	1.674	0.0941302	0.787572	1586.84	1530.05	1755.46	1938.11
ENSMUSG00000057406	Nsd2	4448.6	-0.212413	0.126944	-1.67328	0.0942714	0.787572	4792.15	4760.31	3977.82	4264.13
ENSMUSG00000020775	Mrpl38	2636.68	0.222035	0.132711	1.67307	0.0943142	0.787572	2443.51	2424.7	2867.94	2810.56
ENSMUSG00000097392	D930016D06Rik	829.759	-0.345892	0.206596	-1.67425	0.094082	0.787572	944.678	915.837	592.108	866.412
ENSMUSG00000023944	Hsp90ab1	176980	0.197339	0.11796	1.67292	0.0943428	0.787572	166268	163521	198423	179709
ENSMUSG00000024155	Meiob	65.7046	-0.808325	0.483089	-1.67324	0.0942795	0.787572	70.129	96.4039	54.7765	41.5093
ENSMUSG00000005667	Mthfd2	1629.9	0.25057	0.149833	1.67233	0.0944586	0.788064	1399.83	1576.06	1743.72	1799.99
ENSMUSG00000068762	Gstm6	177.102	0.50223	0.300621	1.67064	0.0947929	0.790378	158.134	135.842	200.847	213.584
ENSMUSG00000025743	Sdc3	932.102	0.300364	0.179932	1.66932	0.0950545	0.791607	930.928	742.748	1009.45	1045.28
ENSMUSG00000027430	Dtd1	1189.88	0.287797	0.172404	1.66932	0.0950543	0.791607	1172.94	971.342	1399.41	1215.84
ENSMUSG00000059878	Zfp422	803.38	-0.291034	0.174394	-1.66883	0.0951512	0.791937	836.047	931.174	722.528	723.771
ENSMUSG00000038020	Rapgefl1	12849.9	-0.197808	0.118566	-1.66833	0.0952497	0.792281	13297	14160.4	11997.4	11944.9
ENSMUSG00000041355	Ssr2	11431.6	0.213663	0.128101	1.66793	0.0953302	0.792475	11135.4	10038.4	12924.6	11627.9
ENSMUSG00000046354	Defb14	290.651	0.472322	0.283414	1.66654	0.0956054	0.793499	247.514	241.01	258.232	415.847
ENSMUSG00000019579	Mydgf	6124.95	0.241782	0.145089	1.66644	0.095625	0.793499	6109.47	5117.44	7157.46	6115.45
ENSMUSG00000029379	Cxcl3	406.33	0.432635	0.259541	1.66692	0.0955294	0.793499	346.52	346.908	356.047	575.847
ENSMUSG00000021024	Psma6	10849	0.203907	0.122481	1.66481	0.0959511	0.795729	10450.6	9717.07	12002.6	11225.6
ENSMUSG00000048327	Ckap2l	1384.07	-0.33393	0.200683	-1.66397	0.0961184	0.796639	1634.97	1449.71	1480.27	971.317
ENSMUSG00000042487	Leo1	2713.67	0.225378	0.135511	1.66318	0.0962772	0.797479	2524.64	2478.75	3050.53	2800.74
ENSMUSG00000044068	Zrsr1	170.879	-0.525639	0.316101	-1.66288	0.0963364	0.797492	209.012	193.538	161.721	119.245
ENSMUSG00000031820	Babam1	3518.06	0.241365	0.145201	1.66229	0.0964548	0.797997	3289.19	3157.96	4190.4	3434.7
ENSMUSG00000000088	Cox5a	4044.74	0.296035	0.178294	1.66038	0.0968382	0.799777	3054.05	4206.71	3900.87	5017.34
ENSMUSG00000038256	Bcl9	1074.65	-0.262118	0.157837	-1.66069	0.0967763	0.799777	1167.44	1176.57	974.239	980.374
ENSMUSG00000079283	2310009B15Rik	299.052	0.419335	0.252557	1.66036	0.096843	0.799777	231.013	278.987	373.002	313.206
ENSMUSG00000035342	Lzts2	1889.89	-0.304516	0.183509	-1.6594	0.0970348	0.800884	1731.22	2441.5	1824.58	1562.26
ENSMUSG00000036781	Rps27l	3697.87	0.214653	0.129417	1.65862	0.0971929	0.801235	3434.94	3410.65	4113.45	3832.44
ENSMUSG00000020623	Map2k6	359.811	-0.374975	0.226063	-1.65872	0.0971725	0.801235	430.399	382.694	318.225	307.923
ENSMUSG00000001506	Col1a1	64.8978	1.15231	0.695108	1.65774	0.0973696	0.802215	30.2517	50.3929	23.4756	155.471
ENSMUSG00000060591	Ifitm2	6989.01	0.226844	0.136891	1.65712	0.0974962	0.80278	6715.88	6164.73	8177.35	6898.09
ENSMUSG00000006818	Sod2	5281.12	0.205304	0.12405	1.65501	0.097923	0.805183	4779.77	5031.26	5614.59	5698.85
ENSMUSG00000037563	Rps16	6657.35	0.236605	0.14298	1.65481	0.0979622	0.805183	6130.1	6092.43	8018.23	6388.65
ENSMUSG00000000325	Arvcf	2711.61	-0.31992	0.193319	-1.65488	0.0979481	0.805183	2880.79	3136.78	2957.93	1870.94
ENSMUSG00000041623	D11Wsu47e	1043.06	0.269759	0.16319	1.65303	0.0983243	0.805395	935.053	955.275	1201.17	1080.75
ENSMUSG00000046330	Rpl37a	3973.84	0.209506	0.126745	1.65297	0.098336	0.805395	3726.46	3645.09	4335.17	4188.66
ENSMUSG00000049511	Htr1b	305.35	0.420264	0.254248	1.65297	0.0983375	0.805395	242.014	280.448	306.487	392.451
ENSMUSG00000078429	Ctdsp2	7108.01	-0.245059	0.148236	-1.65317	0.0982956	0.805395	7164.16	8251.29	7222.67	5793.94
ENSMUSG00000022337	Emc2	3494.18	0.216467	0.130904	1.65363	0.098202	0.805395	3324.94	3140.43	3863.05	3648.29
ENSMUSG00000025207	Sema4g	242.93	-0.42992	0.260134	-1.65269	0.0983945	0.805395	280.516	277.526	200.847	212.829
ENSMUSG00000033916	Chmp2a	9827.51	0.220909	0.133604	1.65345	0.0982384	0.805395	9510.04	8642.75	11393.5	9763.74
ENSMUSG00000035401	Emsy	2001.85	-0.234473	0.141916	-1.6522	0.0984942	0.805606	2205.62	2124.54	1763.28	1913.95
ENSMUSG00000024844	Banf1	7354.38	0.215863	0.130669	1.65199	0.0985366	0.805606	7201.28	6410.13	8272.55	7533.56
ENSMUSG00000078317	F8a	698.898	0.350024	0.212028	1.65084	0.0987712	0.807049	501.903	724.49	761.654	807.544
ENSMUSG00000045538	Ddx28	1252.05	0.253606	0.153854	1.64836	0.0992794	0.807395	1161.94	1122.52	1400.71	1323.01
ENSMUSG00000014294	Ndufa2	3354.1	0.268196	0.162598	1.64944	0.0990577	0.807395	3320.81	2765.77	4114.76	3215.08
ENSMUSG00000056735	A930024E05Rik	68.5033	-0.77571	0.470322	-1.64932	0.0990824	0.807395	97.6305	75.2242	57.3849	43.7734
ENSMUSG00000059474	Mbtd1	2278.68	-0.239893	0.145389	-1.65001	0.0989417	0.807395	2278.5	2654.76	2084.11	2097.35
ENSMUSG00000064264	Zfp428	74.1671	0.791892	0.480042	1.64963	0.0990182	0.807395	38.5022	69.3816	80.8605	107.924
ENSMUSG00000002006	Pdzd4	288.701	-0.448442	0.272052	-1.64837	0.0992768	0.807395	397.397	270.223	251.711	235.471
ENSMUSG00000031812	Map1lc3b	9371.11	0.256886	0.155828	1.64852	0.0992457	0.807395	8594.24	8480.62	11790	8619.59
ENSMUSG00000032959	Pebp1	3211.45	0.251145	0.152355	1.64842	0.0992668	0.807395	3010.05	2853.41	3900.87	3081.5
ENSMUSG00000098234	Snhg6	2264.04	0.261532	0.158715	1.64781	0.0993909	0.807828	1881.11	2237.01	2249.75	2688.29
ENSMUSG00000005374	Tbl2	2730.54	-0.234055	0.142065	-1.64752	0.0994516	0.807848	2737.78	3162.34	2574.49	2447.54
ENSMUSG00000007739	Cct4	24217.2	0.190921	0.115933	1.64683	0.0995937	0.808055	22023.2	23209.2	26013.6	25622.5
ENSMUSG00000033863	Klf9	1490.83	-0.381906	0.231893	-1.6469	0.0995782	0.808055	1178.44	2192.46	1280.73	1311.69
ENSMUSG00000008200	Fnbp4	6110.44	-0.207964	0.126372	-1.64566	0.0998347	0.808617	6361.11	6739.51	5438.52	5902.62
ENSMUSG00000089788	NA	1039	-0.272368	0.165475	-1.64597	0.0997694	0.808617	1119.31	1155.39	879.032	1002.26
ENSMUSG00000032867	Fbxw8	2178.82	0.230624	0.140142	1.64564	0.0998379	0.808617	1967.74	2040.55	2451.9	2255.09
ENSMUSG00000037710	Cisd1	1862.45	0.236055	0.143573	1.64414	0.100147	0.809257	1637.72	1782.01	1986.3	2043.77
ENSMUSG00000091474	2610021A01Rik	976.972	-0.268593	0.163336	-1.64442	0.10009	0.809257	1038.18	1096.96	868.598	904.147
ENSMUSG00000030107	Usp18	450.878	-0.500237	0.304257	-1.64413	0.10015	0.809257	488.153	565.277	513.856	236.225
ENSMUSG00000032860	P2ry2	577.064	0.319304	0.194138	1.64473	0.100026	0.809257	492.278	534.603	605.15	676.224
ENSMUSG00000037902	Sirpa	2471.74	-0.28322	0.172347	-1.64331	0.100319	0.80932	2515.02	2907.45	2573.19	1891.31
ENSMUSG00000062997	Rpl35	3200.47	0.248635	0.151334	1.64296	0.100392	0.80932	3055.42	2794.25	3852.61	3099.61
ENSMUSG00000021939	Ctsb	54518.7	0.205001	0.124773	1.64299	0.100385	0.80932	52415.2	48887.7	62237.8	54534.1
ENSMUSG00000098895	NA	26.2943	-1.19938	0.729891	-1.64323	0.100335	0.80932	39.8773	33.5953	14.3462	17.3584
ENSMUSG00000013089	Etv5	2937.36	0.248911	0.151552	1.64241	0.100505	0.809337	2399.51	2967.34	3050.53	3332.06
ENSMUSG00000028125	Abca4	36.9231	-1.1036	0.671952	-1.64238	0.10051	0.809337	56.3782	43.8199	33.9092	13.5849
ENSMUSG00000073411	H2-D1	70861.8	0.203725	0.124081	1.64187	0.100617	0.809419	65739.7	65991.4	81383.5	70332.6
ENSMUSG00000097242	Gm16907	365.248	-0.366696	0.223354	-1.64177	0.100637	0.809419	415.274	408.256	303.879	333.584
ENSMUSG00000021235	Coq6	1675.06	0.238279	0.145189	1.64116	0.100764	0.809968	1489.21	1583.36	1848.05	1779.62
ENSMUSG00000027939	Nup210l	91.4953	-0.68021	0.414569	-1.64076	0.100847	0.810162	97.6305	127.808	61.2975	79.245
ENSMUSG00000038467	Chmp4b	11927.4	0.197972	0.120884	1.6377	0.101483	0.814806	10626.6	11591.8	12786.4	12704.9
ENSMUSG00000040836	Gpr161	1659	-0.244961	0.149813	-1.63511	0.102025	0.81571	1706.47	1890.1	1576.78	1462.64
ENSMUSG00000049760	Micos13	4852.71	0.238324	0.145729	1.63539	0.101968	0.81571	4723.39	4181.88	5760.66	4744.89
ENSMUSG00000049892	Rasd1	255.317	-0.472057	0.288735	-1.63492	0.102067	0.81571	233.763	358.593	204.76	224.15
ENSMUSG00000056938	Acbd4	1852.45	-0.305721	0.186851	-1.63617	0.101803	0.81571	2237.25	1857.23	1943.26	1372.07
ENSMUSG00000072875	Gpr27	109.27	0.601101	0.367281	1.63662	0.101709	0.81571	85.2548	88.3702	129.116	134.339
ENSMUSG00000021420	Fars2	1017.79	0.291734	0.178275	1.63643	0.10175	0.81571	941.928	887.354	1249.43	992.449
ENSMUSG00000021760	Gpx8	568.991	-0.326147	0.199414	-1.63553	0.101939	0.81571	668.288	597.412	543.852	466.413
ENSMUSG00000024039	Cbs	2339.23	-0.239211	0.146279	-1.63531	0.101984	0.81571	2528.77	2534.25	2324.09	1969.8
ENSMUSG00000022131	Gpr180	1408.09	0.251025	0.153577	1.63452	0.10215	0.815904	1215.57	1354.04	1567.65	1495.09
ENSMUSG00000028645	Slc2a1	28247.9	-0.202519	0.123927	-1.63418	0.102221	0.815999	28337.6	32113.4	26994.4	25546.3
ENSMUSG00000040209	Zfp704	291.418	-0.444176	0.271879	-1.63373	0.102316	0.816291	269.515	400.952	243.886	251.32
ENSMUSG00000041431	Ccnb1	424.767	-0.36994	0.226577	-1.63273	0.102525	0.816843	451.026	504.66	417.345	326.036
ENSMUSG00000009566	Fpgs	7571.95	0.228858	0.140223	1.6321	0.102658	0.816843	6557.75	7382.93	8906.39	7440.73
ENSMUSG00000042851	Zc3h6	223.69	-0.464572	0.284802	-1.63121	0.102846	0.816843	243.389	276.066	161.721	213.584
ENSMUSG00000015094	Npdc1	3675.3	0.219524	0.134574	1.63125	0.102838	0.816843	3331.81	3458.12	4194.31	3716.97
ENSMUSG00000059832	Kprp	43.8158	-1.05854	0.648682	-1.63183	0.102716	0.816843	30.2517	87.6399	28.6924	28.6791
ENSMUSG00000061518	Cox5b	2511.25	0.307222	0.188152	1.63284	0.102503	0.816843	1881.11	2607.29	2390.6	3166.03
ENSMUSG00000078713	Tomm5	2135.11	0.245245	0.15035	1.63116	0.102856	0.816843	2044.74	1863.08	2497.55	2135.09
ENSMUSG00000078713	Gm8069	2135.11	0.245245	0.15035	1.63116	0.102856	0.816843	2044.74	1863.08	2497.55	2135.09
ENSMUSG00000031284	Pak3	864.805	-0.293909	0.180059	-1.63229	0.102617	0.816843	891.05	1014.43	716.007	837.733
ENSMUSG00000020875	Hoxb9	211.064	-0.451332	0.276898	-1.62996	0.10311	0.817091	236.513	251.234	170.85	185.66
ENSMUSG00000025971	Maip1	816.515	0.285521	0.175145	1.6302	0.103059	0.817091	687.539	782.916	895.987	899.619
ENSMUSG00000028262	Clca3a2	27116.7	-0.246836	0.151365	-1.63073	0.102947	0.817091	31067.1	27792.1	28306.4	21301
ENSMUSG00000004446	Bid	447.769	0.347428	0.213196	1.62962	0.103182	0.817091	427.649	362.245	486.467	514.715
ENSMUSG00000030245	Golt1b	3589.82	0.227842	0.139794	1.62984	0.103135	0.817091	3117.3	3496.1	3638.72	4107.15
ENSMUSG00000049800	Sertad2	2500.04	-0.258914	0.158939	-1.62901	0.103311	0.817174	2413.26	3033.07	2134.98	2418.86
ENSMUSG00000031734	Irx3	5154.82	0.997973	0.612578	1.62914	0.103284	0.817174	2438.01	4441.15	4744.69	8995.44
ENSMUSG00000035964	Tmem59l	21.2037	-1.32489	0.813632	-1.62837	0.103447	0.817788	26.1265	34.3256	13.042	11.3207
ENSMUSG00000038274	Fau	837.453	0.288138	0.177242	1.62568	0.104019	0.818153	772.794	734.714	992.498	849.808
ENSMUSG00000039384	Dusp10	112.252	-0.617373	0.380128	-1.62412	0.10435	0.818153	159.509	113.201	83.4689	92.8298
ENSMUSG00000009013	Dynll1	20066.3	0.197033	0.12124	1.62514	0.104133	0.818153	19706.2	17693	21305.4	21560.7
ENSMUSG00000046413	NA	136.357	0.543897	0.334773	1.62468	0.104232	0.818153	103.131	118.314	161.721	162.264
ENSMUSG00000064201	Krt2	26.7953	-1.37036	0.8443	-1.62307	0.104575	0.818153	55.0031	21.91	23.4756	6.79243
ENSMUSG00000018509	Cenpv	707.935	0.298043	0.183465	1.62452	0.104264	0.818153	592.659	675.557	807.301	756.223
ENSMUSG00000070738	Dgkd	2830.32	-0.22298	0.13737	-1.6232	0.104547	0.818153	2884.91	3211.27	2554.93	2670.18
ENSMUSG00000085971	NA	379.789	-0.392051	0.241278	-1.62489	0.104185	0.818153	415.274	444.772	382.131	276.98
ENSMUSG00000020914	Top2a	6988.34	-0.241106	0.148559	-1.62297	0.104597	0.818153	7503.8	7634.16	7244.84	5570.54
ENSMUSG00000021938	Pspc1	2734.45	0.229639	0.141133	1.62711	0.103714	0.818153	2410.51	2624.08	2777.95	3125.27
ENSMUSG00000095493	A630023A22Rik	93.7443	0.659467	0.406117	1.62383	0.104411	0.818153	79.7545	65.7299	129.116	100.377
ENSMUSG00000022408	Fam83f	4805.21	-0.207149	0.127643	-1.62288	0.104614	0.818153	5225.3	5072.89	4649.48	4273.19
ENSMUSG00000002102	Psmc3	12164.6	0.208234	0.128068	1.62596	0.103958	0.818153	11807.8	10768.7	13810.2	12271.7
ENSMUSG00000023104	Rfc2	2993.07	0.253782	0.15635	1.62317	0.104554	0.818153	2883.54	2576.61	3637.42	2874.71
ENSMUSG00000023277	Twf2	391.433	0.406875	0.250255	1.62584	0.103983	0.818153	404.273	270.953	465.6	424.904
ENSMUSG00000026087	Mrpl30	3950.19	0.209784	0.129136	1.62452	0.104264	0.818153	3664.58	3661.16	4405.59	4069.42
ENSMUSG00000028455	Stoml2	4822.08	0.201898	0.124042	1.62766	0.103597	0.818153	4440.13	4530.25	5096.82	5221.11
ENSMUSG00000028842	Ago3	1862.81	-0.277046	0.17055	-1.62442	0.104285	0.818153	2062.62	2023.02	1432.01	1933.58
ENSMUSG00000004864	Mapk13	8393.39	0.219337	0.134906	1.62586	0.10398	0.818153	7890.2	7621.02	9848.03	8214.31
ENSMUSG00000051557	Pusl1	1914.93	0.231701	0.142839	1.62211	0.104779	0.818713	1699.6	1821.45	2125.85	2012.82
ENSMUSG00000024074	Crim1	4900.24	-0.235739	0.145339	-1.622	0.104804	0.818713	4698.64	5897.43	4506.02	4498.85
ENSMUSG00000029623	Pdap1	8688.81	0.193383	0.119264	1.62147	0.104917	0.819134	8233.97	7981.07	9377.21	9162.98
ENSMUSG00000038412	Higd1a	4636.34	-0.212312	0.131363	-1.61623	0.106045	0.819242	4766.02	5184.63	4489.06	4105.64
ENSMUSG00000039219	Arid4b	3184.59	-0.219297	0.135787	-1.61501	0.106309	0.819242	3364.82	3488.8	2775.34	3109.42
ENSMUSG00000008373	Prpf31	4882.86	0.209359	0.129173	1.62076	0.105068	0.819242	4716.52	4342.56	5415.05	5057.34
ENSMUSG00000039835	Nhsl1	8141.36	-0.216751	0.134342	-1.61342	0.106653	0.819242	8902.25	8598.93	8195.6	6868.65
ENSMUSG00000041598	Cdc42ep4	4552.27	0.215904	0.133784	1.61382	0.106566	0.819242	4458	3970.09	4691.21	5089.79
ENSMUSG00000045629	Sh3tc2	126.466	0.584203	0.360895	1.61876	0.105498	0.819242	92.1302	110.28	129.116	174.339
ENSMUSG00000050608	Micos10	4689.25	0.201273	0.124237	1.62007	0.105217	0.819242	4367.25	4358.62	4948.14	5083
ENSMUSG00000055041	Commd5	986.666	0.294974	0.182617	1.61526	0.106255	0.819242	968.055	804.826	1188.13	985.657
ENSMUSG00000057411	Fam173a	1340.11	0.266489	0.164833	1.61672	0.105938	0.819242	1259.57	1172.91	1604.17	1323.77
ENSMUSG00000059323	Tonsl	4598.04	0.24133	0.149555	1.61366	0.106601	0.819242	4469	3959.13	5523.29	4440.74
ENSMUSG00000061126	Cyp4f39	2340.41	0.273166	0.169333	1.61319	0.106704	0.819242	2035.12	2205.6	2171.5	2949.42
ENSMUSG00000017188	Coa3	2149.46	0.236422	0.146427	1.6146	0.106397	0.819242	2072.24	1875.49	2458.42	2191.69
ENSMUSG00000019471	Cdc37	16837.3	0.209067	0.129291	1.61703	0.105873	0.819242	16188.8	15049.2	19403.9	16707.1
ENSMUSG00000075254	Heg1	103.777	-0.698812	0.432622	-1.61529	0.106247	0.819242	169.135	89.1005	67.8185	89.0563
ENSMUSG00000019849	Prep	13204.9	0.216153	0.133879	1.61454	0.106411	0.819242	11260.5	13173	13407.2	14978.8
ENSMUSG00000020261	Slc36a1	776.473	-0.28753	0.177909	-1.61617	0.106059	0.819242	891.05	817.972	662.535	734.337
ENSMUSG00000001380	Hars	7442.05	0.195495	0.120822	1.61804	0.105653	0.819242	7061.02	6817.65	7809.56	8079.97
ENSMUSG00000020307	Cdc34	3103.05	0.213212	0.131686	1.61909	0.105428	0.819242	2889.04	2858.52	3440.48	3224.14
ENSMUSG00000021367	Edn1	58.4849	-0.860304	0.532874	-1.61446	0.106428	0.819242	99.0056	52.5839	37.8219	44.5281
ENSMUSG00000092341	Malat1	15012.4	-0.66557	0.410756	-1.62035	0.105156	0.819242	23586.7	13244.6	11054.4	12163.7
ENSMUSG00000093573	NA	137.132	0.54842	0.338655	1.61941	0.10536	0.819242	122.382	100.786	172.155	153.207
ENSMUSG00000023147	Wrb	965.932	0.2772	0.171426	1.61702	0.105874	0.819242	816.796	927.522	1116.4	1003.01
ENSMUSG00000024165	Jpt2	9208.43	0.192142	0.119082	1.61353	0.106628	0.819242	8470.48	8721.63	9668.05	9973.55
ENSMUSG00000025856	Pdgfa	2000.77	-0.229521	0.141742	-1.61929	0.105384	0.819242	2065.37	2252.34	1850.66	1834.71
ENSMUSG00000025980	Hspd1	11909.8	0.189281	0.117032	1.61734	0.105805	0.819242	11167	11093	12533.4	12846
ENSMUSG00000027677	Ttc14	5375.25	-0.283198	0.17503	-1.618	0.105662	0.819242	5420.56	6383.83	3966.08	5730.54
ENSMUSG00000028532	Cachd1	2185.78	-0.228642	0.141392	-1.61708	0.105862	0.819242	2257.88	2459.03	1948.48	2077.73
ENSMUSG00000028573	Fggy	136.435	0.549369	0.33955	1.61793	0.105677	0.819242	115.507	105.898	178.676	145.66
ENSMUSG00000004951	Hspb1	3215.84	-0.23091	0.142839	-1.61658	0.105969	0.819242	3334.56	3607.11	3197.9	2723.76
ENSMUSG00000033960	Jcad	401.548	0.376623	0.233213	1.61493	0.106325	0.819242	376.771	324.268	396.477	508.677
ENSMUSG00000038462	Uqcrfs1	8064.62	0.208348	0.129357	1.61065	0.107257	0.819406	7242.53	7724.72	8091.27	9199.96
ENSMUSG00000042772	Smg7	4800.02	-0.204224	0.126722	-1.61159	0.107052	0.819406	5229.42	5050.98	4303.87	4615.83
ENSMUSG00000049107	Ntf3	418.064	-0.340328	0.211239	-1.61111	0.107157	0.819406	470.277	463.761	378.219	359.999
ENSMUSG00000015714	Cers2	3201.87	0.224613	0.139451	1.6107	0.107245	0.819406	2790.03	3115.6	3270.94	3630.93
ENSMUSG00000018569	Cldn7	47.8836	0.876097	0.543648	1.61152	0.107067	0.819406	37.1271	30.674	62.6017	61.1318
ENSMUSG00000021252	Erg28	3489.03	0.214408	0.133071	1.61122	0.107131	0.819406	3341.44	3119.25	3896.96	3598.48
ENSMUSG00000002984	Tomm40	7353.66	0.195232	0.121188	1.61098	0.107184	0.819406	6773.63	6940.35	7662.19	8038.46
ENSMUSG00000026014	Raph1	2698.17	-0.240478	0.149239	-1.61136	0.107101	0.819406	2900.04	2947.62	2219.75	2725.27
ENSMUSG00000028343	Erp44	7918.31	0.215409	0.133606	1.61227	0.106902	0.819406	7006.02	7650.96	7872.16	9144.12
ENSMUSG00000045679	Pqlc3	1587.96	0.253165	0.157241	1.61004	0.107389	0.819619	1447.96	1451.9	1568.95	1883.01
ENSMUSG00000053553	3110082I17Rik	2277.13	0.226464	0.14071	1.60944	0.107521	0.819619	2211.13	1988.69	2421.9	2486.78
ENSMUSG00000058290	Espl1	578.337	-0.384549	0.238921	-1.60953	0.107501	0.819619	628.411	678.479	620.8	385.659
ENSMUSG00000025130	P4hb	54166.5	0.184246	0.114441	1.60997	0.107405	0.819619	49757.2	51665.9	58644.7	56598.3
ENSMUSG00000079426	Arpc4	9916.6	0.191099	0.118823	1.60826	0.107778	0.820443	9471.54	9051.01	10620.1	10523.7
ENSMUSG00000020656	Grhl1	9063.56	0.20971	0.1304	1.60821	0.107789	0.820443	8198.21	8615	9000.3	10440.7
ENSMUSG00000023094	Msrb2	133.775	-0.558053	0.34702	-1.60813	0.107807	0.820443	174.635	143.875	119.987	96.6034
ENSMUSG00000037725	Ckap2	1116.19	-0.311315	0.193756	-1.60674	0.108112	0.820729	1251.32	1218.19	1176.39	818.865
ENSMUSG00000039048	Foxred1	2181.6	0.221615	0.137864	1.60749	0.107948	0.820729	2070.87	1958.75	2363.21	2333.58
ENSMUSG00000021951	Eef1akmt1	1273.09	0.260229	0.161974	1.60661	0.10814	0.820729	1234.82	1083.08	1462.01	1312.45
ENSMUSG00000032478	Nme6	1137.69	0.262391	0.16327	1.6071	0.108032	0.820729	1064.31	1004.21	1323.76	1158.49
ENSMUSG00000032807	Alox12b	1337.52	0.312922	0.194698	1.60722	0.108007	0.820729	1199.07	1189.71	1190.74	1770.56
ENSMUSG00000055681	Cope	10128.3	0.202573	0.126139	1.60595	0.108285	0.821379	9658.55	9177.35	11475.7	10201.5
ENSMUSG00000006567	Atp7b	35.4457	-1.01755	0.634149	-1.6046	0.108582	0.821614	41.2523	53.3143	26.084	21.132
ENSMUSG00000010362	Rdm1	601.768	-0.349227	0.217733	-1.60392	0.108731	0.821614	720.541	626.625	616.887	443.017
ENSMUSG00000014226	Cacybp	8983.79	0.193313	0.120414	1.60541	0.108405	0.821614	8286.22	8479.89	9304.18	9864.87
ENSMUSG00000023994	Nfya	3744.27	-0.210122	0.13098	-1.60423	0.108664	0.821614	4105.98	3929.19	3328.32	3613.57
ENSMUSG00000027365	Trpm7	5691.66	-0.208311	0.129777	-1.60515	0.10846	0.821614	5794.58	6408.67	5081.17	5482.24
ENSMUSG00000028741	Mrto4	3896.49	0.204004	0.127132	1.60467	0.108567	0.821614	3694.83	3548.68	4207.36	4135.08
ENSMUSG00000032091	Tmprss4	11573.6	0.212369	0.132404	1.60394	0.108727	0.821614	11627.7	9821.51	12786.4	12058.8
ENSMUSG00000038679	Trps1	238.91	0.522629	0.325906	1.60362	0.108798	0.821674	170.51	222.021	200.847	362.263
ENSMUSG00000042390	Gatad2b	3696.76	-0.204952	0.127863	-1.60291	0.108954	0.821959	3898.35	4018.29	3490.04	3380.36
ENSMUSG00000032487	Ptgs2	4223.58	-0.866114	0.540254	-1.60316	0.1089	0.821959	5728.57	5181.71	1880.66	4103.38
ENSMUSG00000051951	Xkr4	33.5655	-1.06311	0.663386	-1.60256	0.109032	0.822099	39.8773	50.3929	27.3882	16.6037
ENSMUSG00000036398	Ppp1r11	3296.77	0.209606	0.131072	1.59916	0.109785	0.822481	3099.43	3015.54	3651.77	3420.36
ENSMUSG00000041881	Ndufa7	3249.5	0.250923	0.156904	1.59921	0.109774	0.822481	3118.68	2815.43	3972.6	3091.31
ENSMUSG00000048332	Lhfp	138.223	-0.553557	0.34569	-1.60131	0.109308	0.822481	178.76	149.718	127.812	96.6034
ENSMUSG00000014426	Map3k4	2879.62	-0.238583	0.149153	-1.59958	0.109691	0.822481	2935.79	3294.53	2878.37	2409.8
ENSMUSG00000000957	Mmp14	6091.66	-0.195784	0.122391	-1.59966	0.109675	0.822481	6482.12	6525.52	5814.13	5544.88
ENSMUSG00000058076	Sdhc	6435.73	0.204279	0.127758	1.59895	0.109831	0.822481	6130.1	5830.97	7256.58	6525.26
ENSMUSG00000060938	Rpl26	8553.77	0.222807	0.139355	1.59885	0.109854	0.822481	8272.47	7515.85	10093.2	8333.55
ENSMUSG00000001100	Poldip2	4906.57	0.206348	0.128943	1.6003	0.109532	0.822481	4502	4608.4	5527.21	4988.66
ENSMUSG00000020267	Hint1	7718.33	0.224986	0.140669	1.5994	0.109732	0.822481	7509.3	6725.63	9103.33	7535.06
ENSMUSG00000089827	NA	65.6792	-0.775908	0.484856	-1.60028	0.109536	0.822481	68.7539	97.1342	41.7345	55.0941
ENSMUSG00000022280	Rnf19a	2060.85	-0.232925	0.145467	-1.60122	0.109327	0.822481	2083.24	2369.2	1855.88	1935.09
ENSMUSG00000022849	Hspbap1	1306.15	0.253827	0.158601	1.60041	0.109507	0.822481	1178.44	1202.86	1523.31	1319.99
ENSMUSG00000026321	Tnfrsf11a	234.6	-0.450168	0.281034	-1.60183	0.109193	0.822481	298.392	243.201	221.714	175.094
ENSMUSG00000041567	Serpina12	22.1332	-1.34633	0.842387	-1.59823	0.109992	0.823073	19.2511	43.8199	15.6504	9.81128
ENSMUSG00000039747	Orai2	1094.15	0.283501	0.177484	1.59733	0.110192	0.823182	1024.43	952.353	1056.4	1343.39
ENSMUSG00000046841	Ckap4	7152.52	0.203417	0.127409	1.59656	0.110363	0.823182	6608.62	6691.3	7193.98	8116.19
ENSMUSG00000058454	Dhcr7	6202.41	0.200882	0.125778	1.59711	0.11024	0.823182	5536.06	6005.52	6468.84	6799.22
ENSMUSG00000020891	Alox8	785.175	0.344242	0.215608	1.59661	0.110353	0.823182	782.419	601.794	1019.89	736.601
ENSMUSG00000025158	Rfng	5441.21	0.204537	0.128035	1.59751	0.110153	0.823182	4855.4	5254.01	6035.85	5619.6
ENSMUSG00000034664	Itga2b	1513.18	0.238805	0.149557	1.59675	0.110322	0.823182	1439.71	1337.24	1686.33	1589.43
ENSMUSG00000060147	Serpinb6a	17569.8	0.185018	0.115939	1.59583	0.110528	0.823965	16366.2	16523.8	18350.1	19039.2
ENSMUSG00000018378	2210416O15Rik	1006.18	-0.268048	0.168025	-1.59528	0.110649	0.823984	1020.31	1177.3	897.291	929.808
ENSMUSG00000018378	Cuedc1	1006.18	-0.268048	0.168025	-1.59528	0.110649	0.823984	1020.31	1177.3	897.291	929.808
ENSMUSG00000030007	Cct7	23804	0.18647	0.116869	1.59554	0.110591	0.823984	22415.1	22119.6	26176.6	24504.8
ENSMUSG00000028108	Ecm1	3302.72	0.207236	0.129966	1.59454	0.110814	0.824773	3071.92	3060.82	3445.7	3632.44
ENSMUSG00000007379	Dennd2c	4024.09	-0.215545	0.135258	-1.59359	0.111028	0.825065	4299.87	4350.59	3458.74	3987.15
ENSMUSG00000040987	Mill2	122.192	-0.624192	0.391694	-1.59357	0.111032	0.825065	158.134	137.302	123.899	69.4337
ENSMUSG00000061981	Flot2	4681.8	0.284164	0.178284	1.59389	0.110961	0.825065	4418.13	4024.13	6164.96	4119.98
ENSMUSG00000028701	Lurap1	89.4163	-0.650307	0.408181	-1.59318	0.11112	0.825272	118.257	100.786	63.9059	74.7167
ENSMUSG00000008140	Emc10	8057.66	0.195434	0.122743	1.59223	0.111334	0.826423	7250.79	7772.2	8804.67	8402.99
ENSMUSG00000092572	Serpinb10	681.395	0.296658	0.186411	1.59142	0.111515	0.827321	592.659	628.816	805.997	698.11
ENSMUSG00000027454	Gins1	924.53	0.300893	0.189113	1.59108	0.111592	0.827454	864.924	790.95	1160.74	881.506
ENSMUSG00000027843	Ptpn22	82.2987	-0.679385	0.42709	-1.59073	0.111671	0.827593	89.3801	113.201	58.6891	67.9243
ENSMUSG00000026637	Traf5	932.936	-0.282161	0.177428	-1.59028	0.111771	0.827891	992.806	1052.41	927.288	759.242
ENSMUSG00000084911	NA	105.727	-0.622698	0.39164	-1.58998	0.11184	0.827965	112.756	143.875	70.4269	95.8487
ENSMUSG00000002767	Mrpl2	2966.08	0.220254	0.138589	1.58926	0.112002	0.82872	2817.53	2662.06	3387.01	2997.72
ENSMUSG00000036242	Armh4	32.0898	-1.05326	0.664896	-1.58409	0.113172	0.828731	38.5022	48.2019	18.2588	23.3961
ENSMUSG00000039357	Fut11	634.005	-0.33107	0.209004	-1.58404	0.113184	0.828731	596.784	814.32	549.069	575.847
ENSMUSG00000040888	Gfer	981.554	0.284363	0.179397	1.58511	0.112942	0.828731	783.794	984.488	1039.45	1118.49
ENSMUSG00000054263	Lifr	1984.8	-0.295219	0.186316	-1.58451	0.113078	0.828731	2127.25	2250.15	1432.01	2129.8
ENSMUSG00000069744	Psmb3	2963.24	0.217633	0.137351	1.5845	0.11308	0.828731	2840.91	2639.42	3343.97	3028.67
ENSMUSG00000078453	Abracl	3790.88	0.202946	0.128005	1.58546	0.112863	0.828731	3610.95	3439.86	4007.81	4104.89
ENSMUSG00000081564	NA	50.442	-0.857861	0.541587	-1.58398	0.113199	0.828731	72.8791	56.9659	41.7345	30.1886
ENSMUSG00000020475	Pgam2	67.8347	-0.745239	0.469133	-1.58855	0.112163	0.828731	90.7551	78.8759	58.6891	43.0187
ENSMUSG00000021895	Arhgef3	3287.93	-0.211109	0.133266	-1.58413	0.113165	0.828731	3417.07	3639.25	2933.15	3162.25
ENSMUSG00000001911	Nfix	15075.9	-0.208099	0.131337	-1.58447	0.113088	0.828731	14746.3	17572.5	14202.8	13781.8
ENSMUSG00000022385	Gtse1	1408	-0.25676	0.161856	-1.58635	0.11266	0.828731	1608.84	1456.28	1390.28	1176.6
ENSMUSG00000024098	Twsg1	9223.02	-0.192639	0.121511	-1.58536	0.112885	0.828731	9591.17	10082.2	8873.79	8344.87
ENSMUSG00000026622	Nek2	422.584	-0.348147	0.219349	-1.58719	0.11247	0.828731	448.275	496.626	404.303	341.131
ENSMUSG00000028919	Arhgef19	1220.42	-0.259534	0.163708	-1.58534	0.112888	0.828731	1394.33	1264.94	1190.74	1031.69
ENSMUSG00000029188	Slc34a2	69.5487	0.765786	0.48334	1.58436	0.113111	0.828731	39.8773	62.0782	103.032	73.2073
ENSMUSG00000029221	Slc30a9	3608.47	-0.210642	0.132669	-1.58772	0.11235	0.828731	3920.35	3824.75	3171.82	3516.97
ENSMUSG00000004568	Arhgef18	2956.3	-0.227668	0.143307	-1.58867	0.112135	0.828731	2931.67	3444.98	2641.01	2807.54
ENSMUSG00000029580	Actb	100728	0.197497	0.124644	1.58449	0.113083	0.828731	99580.4	88112.4	102802	112417
ENSMUSG00000032265	Tent5a	6199.11	0.205754	0.129758	1.58568	0.112812	0.828731	5794.58	5719.23	7076.6	6206.01
ENSMUSG00000032449	Slc25a36	1597.25	-0.250652	0.15785	-1.58792	0.112305	0.828731	1575.84	1893.75	1428.1	1491.31
ENSMUSG00000060301	2610008E11Rik	635.125	-0.291241	0.183908	-1.58362	0.11328	0.828884	687.539	710.613	558.198	584.149
ENSMUSG00000090115	Usp49	350.251	-0.35981	0.227253	-1.5833	0.113354	0.82899	374.021	412.638	311.704	302.64
ENSMUSG00000010122	Slc47a1	71.6073	0.727804	0.460167	1.58161	0.113739	0.829672	45.3776	62.0782	80.8605	98.1128
ENSMUSG00000046756	Mrps7	4058.67	0.211667	0.133794	1.58204	0.11364	0.829672	3891.47	3631.21	4597.31	4114.7
ENSMUSG00000050288	Fzd2	330.858	-0.387099	0.24462	-1.58245	0.113548	0.829672	325.893	422.862	285.62	289.055
ENSMUSG00000033016	Nfatc1	1847.76	-0.240415	0.15201	-1.58158	0.113746	0.829672	1978.74	2025.94	1549.39	1836.97
ENSMUSG00000005968	Tuft1	3996.8	-0.240264	0.1519	-1.58173	0.113712	0.829672	4880.15	3780.93	3663.5	3662.63
ENSMUSG00000004032	Gstm5	1235.62	0.248623	0.157273	1.58084	0.113915	0.830466	1141.31	1116.68	1415.06	1269.43
ENSMUSG00000010830	Kdelr3	154.771	0.498695	0.315879	1.57875	0.114393	0.831181	121.007	135.111	182.588	180.377
ENSMUSG00000015092	Edf1	6473.4	0.211911	0.134189	1.5792	0.114291	0.831181	5677.7	6315.91	7402.65	6497.33
ENSMUSG00000054150	Syne3	207.2	-0.480736	0.304537	-1.57858	0.114433	0.831181	244.764	239.549	136.941	207.546
ENSMUSG00000019494	Cops6	7970.61	0.194738	0.123333	1.57896	0.114344	0.831181	7602.81	7263.88	8834.66	8181.1
ENSMUSG00000028398	Dmac1	1504.51	0.256433	0.162377	1.57924	0.11428	0.831181	1456.21	1286.12	1777.63	1498.11
ENSMUSG00000031220	Awat2	77.3805	-0.727453	0.460594	-1.57938	0.114249	0.831181	72.8791	119.774	53.4723	63.396
ENSMUSG00000005354	Txn2	11299.1	0.214046	0.135524	1.57939	0.114246	0.831181	11193.1	9732.41	12988.5	11282.2
ENSMUSG00000047721	Bola2	3526.56	0.239302	0.151658	1.57791	0.114587	0.831512	3459.7	3009.7	4202.14	3434.7
ENSMUSG00000053411	Cbx7	745.13	-0.288389	0.182773	-1.57786	0.114598	0.831512	831.922	805.556	726.44	616.601
ENSMUSG00000032525	Nktr	8903.81	-0.225861	0.143171	-1.57756	0.114666	0.83157	9248.77	9952.24	7276.14	9138.08
ENSMUSG00000022421	Nptxr	128.785	-0.606002	0.384338	-1.57674	0.114855	0.831634	170.51	139.493	130.42	74.7167
ENSMUSG00000109324	Prmt1	12060.2	0.19722	0.125067	1.57691	0.114816	0.831634	11699.2	10775.3	13499.8	12266.4
ENSMUSG00000028998	Tomm7	4282.42	0.216616	0.137347	1.57715	0.114761	0.831634	4148.61	3774.36	4911.62	4295.08
ENSMUSG00000021814	Anxa7	28786	0.180162	0.114294	1.5763	0.114957	0.831711	26673.8	27307.1	30837.9	30325.2
ENSMUSG00000099083	Atf7	4329.29	-0.215584	0.136779	-1.57615	0.114991	0.831711	4539.13	4766.88	3698.72	4312.44
ENSMUSG00000004393	Ddx56	5549.51	0.200146	0.127003	1.57591	0.115046	0.831711	5365.55	4965.53	6111.49	5755.45
ENSMUSG00000051098	Mblac2	554.003	-0.301701	0.191479	-1.57563	0.115111	0.831747	606.409	617.131	489.076	503.394
ENSMUSG00000020882	Cacnb1	203.378	-0.450324	0.285853	-1.57537	0.115172	0.831755	233.763	235.167	189.109	155.471
ENSMUSG00000040430	Pitpnc1	2379.14	0.291879	0.185333	1.57489	0.115282	0.832116	1914.11	2364.82	2163.67	3073.95
ENSMUSG00000087042	NA	121.38	-0.558563	0.354733	-1.5746	0.115349	0.832168	158.134	131.46	97.8151	98.1128
ENSMUSG00000024201	Kdm4b	2616.35	-0.231482	0.147066	-1.57401	0.115486	0.832725	2563.15	3085.65	2421.9	2394.71
ENSMUSG00000042404	Dennd4b	270.454	0.393813	0.25059	1.57154	0.116057	0.833119	246.139	222.021	306.487	307.169
ENSMUSG00000052609	Plekhg3	3946.41	-0.216895	0.137889	-1.57297	0.115726	0.833119	4481.38	4007.33	3436.57	3860.36
ENSMUSG00000096054	Syne1	389.494	-0.344432	0.218928	-1.57327	0.115656	0.833119	446.9	424.323	359.96	326.791
ENSMUSG00000022234	Cct5	30418.6	0.190779	0.121404	1.57144	0.116081	0.833119	29439	27381.6	33930.1	30923.7
ENSMUSG00000107320	NA	47.4219	-0.889008	0.565254	-1.57276	0.115775	0.833119	74.2542	48.9323	37.8219	28.6791
ENSMUSG00000025279	Dnase1l3	735.214	0.344473	0.219201	1.57149	0.116069	0.833119	636.661	660.951	650.797	992.449
ENSMUSG00000027378	Nphp1	788.505	0.298708	0.190086	1.57144	0.116081	0.833119	727.416	685.782	975.543	765.28
ENSMUSG00000029075	Tnfrsf4	2416.74	-0.236681	0.150581	-1.57178	0.116001	0.833119	2703.4	2524.03	2429.73	2009.8
ENSMUSG00000034621	Gpatch8	3675.13	-0.200979	0.12785	-1.57199	0.115954	0.833119	3854.34	4006.6	3393.53	3446.02
ENSMUSG00000045671	Spred2	1995.43	-0.245021	0.155983	-1.57082	0.116225	0.833176	1940.23	2386.73	1781.54	1873.2
ENSMUSG00000024870	Rab1b	10550.5	0.19653	0.125099	1.57099	0.116184	0.833176	9914.31	9749.94	11945.2	10592.4
ENSMUSG00000032380	Dapk2	1288.32	0.258584	0.164637	1.57063	0.11627	0.833176	1229.32	1116.68	1522	1285.28
ENSMUSG00000053702	Nebl	916.252	0.331862	0.211339	1.57028	0.11635	0.833193	873.174	752.973	817.735	1221.13
ENSMUSG00000024661	Fth1	45797.9	0.239791	0.152724	1.5701	0.116392	0.833193	36192	47803.2	53324.9	45871.5
ENSMUSG00000017721	Pigt	5450.16	0.194069	0.123625	1.56982	0.116458	0.833235	5043.79	5123.28	5958.9	5674.69
ENSMUSG00000017697	Ada	423.656	0.362307	0.230834	1.56955	0.116519	0.833241	422.149	320.616	507.335	444.527
ENSMUSG00000055240	Zfp101	1533.1	-0.238732	0.152161	-1.56895	0.116661	0.833823	1608.84	1711.17	1326.37	1486.03
ENSMUSG00000042845	Wfdc12	30.09	1.06308	0.678471	1.56688	0.117143	0.83684	19.2511	19.719	39.1261	42.264
ENSMUSG00000024782	Ak3	6837.62	0.207477	0.132519	1.56564	0.117432	0.838473	6564.62	6128.22	7853.9	6803.75
ENSMUSG00000037552	Plekhg2	1210.01	-0.240842	0.15386	-1.56533	0.117506	0.838566	1335.2	1286.85	1108.57	1109.43
ENSMUSG00000035674	Ndufa3	2231.47	0.22706	0.145121	1.56463	0.117671	0.839311	2179.5	1933.92	2510.59	2301.88
ENSMUSG00000018076	Med13l	7586.46	-0.233195	0.149133	-1.56367	0.117894	0.84004	7503.8	8893.26	6248.43	7700.35
ENSMUSG00000023262	Acy1	1692.68	0.224138	0.143325	1.56384	0.117855	0.84004	1548.34	1573.87	1854.58	1793.96
ENSMUSG00000006498	Ptbp1	23005.2	0.182199	0.117844	1.5461	0.122081	0.841343	20712.8	22394.2	24473.3	24440.7
ENSMUSG00000035992	Fnip1	1827.4	-0.248229	0.160057	-1.55088	0.120931	0.841343	1782.1	2185.15	1584.61	1757.73
ENSMUSG00000036959	Bcorl1	675.174	-0.286674	0.184411	-1.55453	0.120057	0.841343	781.044	703.31	629.929	586.413
ENSMUSG00000038390	Gpr162	20.6399	-1.31444	0.845268	-1.55506	0.119933	0.841343	38.5022	20.4493	13.042	10.566
ENSMUSG00000007817	Zmiz1	4048.3	-0.221311	0.141921	-1.5594	0.118902	0.841343	4473.13	4246.88	3390.92	4082.25
ENSMUSG00000039841	Zfp800	1910.23	-0.265871	0.171799	-1.54758	0.121724	0.841343	1958.11	2215.1	1488.09	1979.61
ENSMUSG00000039934	Gsap	533.557	0.337831	0.218305	1.54752	0.121738	0.841343	477.152	467.413	502.118	687.544
ENSMUSG00000041530	Ago1	4901.78	-0.193648	0.124687	-1.55307	0.120406	0.841343	5097.41	5362.1	4572.53	4575.08
ENSMUSG00000041801	Phlda3	8368.28	0.21665	0.140047	1.54697	0.12187	0.841343	6935.89	8543.43	8705.55	9288.27
ENSMUSG00000042608	Stk40	8645.43	-0.190994	0.123323	-1.54872	0.121448	0.841343	8796.37	9636	7971.28	8178.08
ENSMUSG00000044313	Mab21l3	1293.31	0.241856	0.155466	1.55569	0.119782	0.841343	1128.94	1239.37	1441.14	1363.77
ENSMUSG00000044533	Rps2	23751.3	0.281287	0.181407	1.55059	0.121001	0.841343	16861.2	26021.7	23792.6	28329.7
ENSMUSG00000010751	Tnfrsf22	629.301	-0.29087	0.18715	-1.55421	0.120134	0.841343	702.665	683.591	534.723	596.224
ENSMUSG00000047260	Emc6	2841.03	0.248424	0.160709	1.5458	0.122153	0.841343	2328.01	2865.09	2788.38	3382.63
ENSMUSG00000050323	Ndufaf6	435.636	0.3361	0.21651	1.55235	0.120578	0.841343	360.27	409.716	452.558	519.998
ENSMUSG00000051235	Gen1	217.025	-0.437281	0.282201	-1.54954	0.121252	0.841343	235.138	262.92	204.76	165.282
ENSMUSG00000051256	Jagn1	2862.64	0.21719	0.139065	1.56178	0.118339	0.841343	2498.52	2793.52	3193.99	2964.52
ENSMUSG00000052911	Lamb2	2383.08	-0.240147	0.154569	-1.55366	0.120266	0.841343	2457.26	2700.77	2412.77	1961.5
ENSMUSG00000053799	Exoc6	421.623	0.339168	0.217156	1.56186	0.11832	0.841343	356.145	388.537	436.908	504.904
ENSMUSG00000054280	Prr14l	2012.58	-0.245623	0.158177	-1.55283	0.120463	0.841343	2055.74	2312.23	1658.94	2023.39
ENSMUSG00000054893	Zfp667	353.087	-0.35445	0.228836	-1.54893	0.121399	0.841343	390.522	400.952	332.571	288.301
ENSMUSG00000015363	Trabd	6405.32	0.191228	0.123571	1.54752	0.121738	0.841343	5970.59	5990.92	7077.9	6581.86
ENSMUSG00000015656	Hspa8	34021.9	0.180366	0.11625	1.55154	0.120772	0.841343	32359.7	31435.7	37268.9	35023.3
ENSMUSG00000060397	Zfp128	66.9871	-0.754665	0.485484	-1.55446	0.120075	0.841343	88.005	79.6062	62.6017	37.7357
ENSMUSG00000061175	Fnip2	1194.95	-0.294928	0.188899	-1.5613	0.118453	0.841343	1269.2	1366.45	892.074	1252.07
ENSMUSG00000063787	Chchd1	2479.9	0.218936	0.141235	1.55016	0.121104	0.841343	2407.76	2177.12	2779.25	2555.46
ENSMUSG00000064326	Siva1	808.77	0.301103	0.193302	1.55768	0.11931	0.841343	759.043	689.434	1010.76	775.846
ENSMUSG00000070476	Fam217b	213.587	-0.457833	0.295579	-1.54894	0.121397	0.841343	275.016	219.1	204.76	155.471
ENSMUSG00000070546	Mrgprb3	39.8949	-1.00214	0.648128	-1.54621	0.122054	0.841343	31.6268	74.4939	24.7798	28.6791
ENSMUSG00000072082	Ccnf	514.223	-0.340523	0.218495	-1.55849	0.119117	0.841343	584.408	563.086	522.985	386.414
ENSMUSG00000019966	Kitl	1651.76	-0.311758	0.200554	-1.55449	0.120068	0.841343	1809.6	1852.85	1138.57	1806.03
ENSMUSG00000078671	Chd2	3853.82	-0.252114	0.161477	-1.5613	0.118452	0.841343	3707.21	4671.94	3156.17	3879.98
ENSMUSG00000078695	Cisd3	915.929	0.279192	0.179581	1.55469	0.12002	0.841343	823.672	829.657	1113.79	896.6
ENSMUSG00000001525	Tubb5	44798.2	0.191848	0.124126	1.54559	0.122203	0.841343	41337.6	42307.4	51144.3	44403.6
ENSMUSG00000020843	Timm22	1690.93	0.235191	0.151869	1.54864	0.121467	0.841343	1544.21	1560.72	1966.74	1692.07
ENSMUSG00000090015	Gm15446	561.701	-0.302215	0.19414	-1.55669	0.119544	0.841343	653.162	587.917	515.16	490.564
ENSMUSG00000021520	Uqcrb	2078.47	0.214584	0.137839	1.55677	0.119524	0.841343	1916.86	1931	2261.49	2204.52
ENSMUSG00000021782	Dlg5	2948.5	-0.204205	0.131117	-1.55743	0.119369	0.841343	3098.05	3214.92	2741.43	2739.61
ENSMUSG00000093930	Hmgcs1	28268.6	-0.181164	0.116393	-1.55648	0.119593	0.841343	31031.4	29052.6	26442.7	26547.8
ENSMUSG00000095319	NA	47.0215	0.854246	0.551406	1.54921	0.12133	0.841343	31.6268	35.0559	67.8185	53.5847
ENSMUSG00000097158	NA	61.3105	-0.872041	0.562685	-1.54979	0.121193	0.841343	94.8804	64.9996	23.4756	61.8866
ENSMUSG00000022571	Pycrl	1526.53	0.262983	0.169354	1.55286	0.120458	0.841343	1527.71	1248.87	1805.02	1524.52
ENSMUSG00000022708	Zbtb20	187.265	-0.462531	0.298357	-1.55026	0.121079	0.841343	242.014	192.808	156.504	157.735
ENSMUSG00000002297	Dbf4	1107.96	-0.249613	0.160023	-1.55986	0.118793	0.841343	1152.32	1253.25	1036.84	989.43
ENSMUSG00000102414	NA	101.275	-0.658119	0.425728	-1.54587	0.122136	0.841343	118.257	130.729	53.4723	102.641
ENSMUSG00000104094	NA	20.9864	-1.28593	0.82733	-1.55431	0.12011	0.841343	26.1265	33.5953	9.12941	15.0943
ENSMUSG00000024194	Cuta	2996.66	0.224282	0.144527	1.55183	0.120702	0.841343	2886.29	2641.61	3487.44	2971.31
[truncated: 46,035 more rows]
