# Supplementary material for: Distinctive DNA sequence features define epigenetic longevity of inflammatory memory
Source: Science. Author manuscript; Available in PMC 2026 Jun 26. (PMC13295011; doi:10.1126/science.adz6830)
Supplement: Data s9 [file NIHMS2170334-supplement-Data_s9.xlsx]

## Sheet: Data S9
ENTREZID	SYMBOL	baseMean	log2FoldChange	lfcSE	stat	pvalue	padj	D30_Ctrl_6hrTPA_1	D30_Ctrl_6hrTPA_2	D30_PIMQ_6hrTPA_1	D30_PIMQ_6hrTPA_2
100009600	Zglp1	19.8516	-0.680527	0.899085	-0.756911	0.449103	0.803563	34.1589	14.6797	16.0742	14.4935
100009609	Vmn2r65	0	NA	NA	NA	NA	NA	0	0	0	0
100009614	Gm10024	0	NA	NA	NA	NA	NA	0	0	0	0
100009664	F630206G17Rik	0	NA	NA	NA	NA	NA	0	0	0	0
100012	Oog3	0	NA	NA	NA	NA	NA	0	0	0	0
100017	Ldlrap1	4603.54	0.241353	0.167887	1.43759	0.15055	0.509147	4387.62	4050.63	5148.69	4827.23
100019	Mdn1	6560.15	0.0127556	0.161783	0.078844	0.937157	0.986658	6343.66	6718.43	6742.51	6436.01
100033459	Ifi208	1.34838	-3.79453	4.41849	-0.858785	0.390459	NA	5.39351	0	0	0
100034251	Wfdc17	0.224729	-1.25071	4.99438	-0.250423	0.80226	NA	0.898918	0	0	0
100034361	Mfap1b	1447.18	-0.157184	0.181229	-0.86732	0.385767	0.761433	1560.52	1491.46	1349	1387.75
100034363	Tmsb15b2	0.309119	1.78203	4.97229	0.358392	0.72005	NA	0	0	1.23648	0
100034684	Cstdc5	33956.6	1.03555	0.294919	3.51131	0.000445908	0.00940502	17694.3	26841.4	33570.4	57720.2
100034726	Gm15772	219.87	-0.237143	0.305398	-0.776506	0.437451	0.79709	222.033	253.47	220.093	183.886
100034729	Gm15114	0	NA	NA	NA	NA	NA	0	0	0	0
100034748	A930017K11Rik	3.03777	0.305569	2.39533	0.127569	0.89849	NA	5.39351	0	4.94591	1.81168
100036518	Vmn1r223	0	NA	NA	NA	NA	NA	0	0	0	0
100036520	Gata5os	0	NA	NA	NA	NA	NA	0	0	0	0
100036521	Umad1	81.9236	0.0434851	0.502902	0.0864683	0.931094	0.985925	55.7329	105.694	86.5534	79.7141
100036523	Gm16982	11.4796	1.19492	1.17903	1.01348	0.31083	0.699835	7.19134	6.85055	7.41886	24.4577
100036537	Gm11149	0	NA	NA	NA	NA	NA	0	0	0	0
100036768	Gm11696	9.88108	0.0149836	1.18671	0.0126261	0.989926	0.998942	8.98918	10.7651	6.18239	13.5876
100037258	Dnajc3	7047.77	-0.153434	0.217815	-0.704423	0.481169	0.825258	6222.31	8622.88	6199.7	7146.19
100037260	9430060I03Rik	3.13705	-0.0778369	1.96554	-0.0396007	0.968411	NA	4.49459	1.9573	2.47295	3.62337
100037262	Gm12359	33.8846	-0.952783	0.668775	-1.42467	0.154253	0.515147	50.3394	39.146	19.7836	26.2694
100037278	Niban3	134.746	-0.924201	0.361583	-2.55599	0.0105888	0.10086	191.469	161.477	92.7358	93.3017
100037282	Rsph3b	586.617	0.494955	0.24582	2.01349	0.0440634	0.258611	423.39	550.98	652.86	719.238
100037283	Rnaset2a	3.77522	0.384858	1.78242	0.215919	0.829051	NA	3.59567	2.93595	4.94591	3.62337
100037396	D030047H15Rik	0.553782	0.295237	4.96486	0.0594653	0.952581	NA	0	0.97865	1.23648	0
100038347	Fam174b	11.5291	-0.678343	1.09082	-0.621868	0.534029	0.853982	10.787	17.6157	8.65534	9.05842
100038353	Gm10532	3.07418	-0.609686	2.3884	-0.255269	0.798515	NA	5.39351	1.9573	4.94591	0
100038356	Gm15612	4.06891	-2.56237	2.15547	-1.18878	0.234527	NA	9.88809	3.9146	2.47295	0
100038358	Gm10857	12.4746	0.509735	1.04736	0.486685	0.626482	0.892123	9.88809	10.7651	11.1283	18.1168
100038363	F630028O10Rik	0	NA	NA	NA	NA	NA	0	0	0	0
100038371	Zfp389	1.71264	-4.13466	4.05702	-1.01914	0.308138	NA	0	6.85055	0	0
100038374	Gm10714	0.309119	1.78203	4.97229	0.358392	0.72005	NA	0	0	1.23648	0
100038378	Gm10433	2.01341	1.65883	2.7352	0.606473	0.544201	NA	0	1.9573	2.47295	3.62337
100038392	Gm10785	21.0684	0.362079	0.830943	0.435745	0.663022	0.90449	15.2816	21.5303	28.439	19.0227
100038394	Gm10512	0.489325	-2.32433	4.88831	-0.475488	0.634439	NA	0	1.9573	0	0
100038417	Spink13	0	NA	NA	NA	NA	NA	0	0	0	0
100038439	Gm10556	0.244662	-1.3126	4.9901	-0.263042	0.792519	NA	0	0.97865	0	0
100038453	Gm12522	0.900649	-1.41486	4.40577	-0.321138	0.748106	NA	2.69675	0	0	0.905842
100038454	Platr8	0.715785	-0.943426	4.81074	-0.196108	0.844525	NA	0	1.9573	0	0.905842
100038464	Gm15441	1.10756	0.319693	4.06174	0.0787084	0.937265	NA	0	1.9573	2.47295	0
100038468	Gm10684	0	NA	NA	NA	NA	NA	0	0	0	0
100038479	Gm10787	0	NA	NA	NA	NA	NA	0	0	0	0
100038489	Apela	0	NA	NA	NA	NA	NA	0	0	0	0
100038493	Gm13582	1.84116	-1.55884	2.81347	-0.554063	0.579535	NA	3.59567	1.9573	0	1.81168
100038494	Gm10782	4.53884	-1.81691	1.75323	-1.03632	0.300051	NA	5.39351	8.80785	1.23648	2.71753
100038514	Gm11837	0	NA	NA	NA	NA	NA	0	0	0	0
100038516	Gm10640	1.41164	-1.02932	3.15593	-0.326155	0.744307	NA	0.898918	2.93595	0	1.81168
100038522	Dnmt3aos	0.988501	3.52433	4.14552	0.850154	0.39524	NA	0	0	1.23648	2.71753
100038525	Gm10804	1.3917	-1.00128	3.1214	-0.32078	0.748377	NA	1.79784	1.9573	0	1.81168
100038526	Gm16008	2.00648	-1.22065	2.75415	-0.443205	0.657617	NA	3.59567	1.9573	2.47295	0
100038538	Gm10767	89.5303	-0.709761	0.448529	-1.58242	0.113554	0.449543	132.141	90.0358	68.0062	67.9381
100038545	Gm10745	0	NA	NA	NA	NA	NA	0	0	0	0
100038554	Gm15348	0	NA	NA	NA	NA	NA	0	0	0	0
100038555	Gm10578	0	NA	NA	NA	NA	NA	0	0	0	0
100038556	Gm10445	0	NA	NA	NA	NA	NA	0	0	0	0
100038560	Gm10687	1.21496	3.82357	3.83681	0.996549	0.318984	NA	0	0	1.23648	3.62337
100038566	Gm10658	23.5758	0.467471	0.779257	0.599893	0.548577	0.859957	17.9784	21.5303	32.1484	22.646
100038570	Prcd	0.224729	-1.25071	4.99438	-0.250423	0.80226	NA	0.898918	0	0	0
100038571	Gm12863	0	NA	NA	NA	NA	NA	0	0	0	0
100038574	Gm10415	0	NA	NA	NA	NA	NA	0	0	0	0
100038575	Gm10635	0	NA	NA	NA	NA	NA	0	0	0	0
100038577	Gm10790	0.679381	2.99334	4.86863	0.614821	0.538673	NA	0	0	0	2.71753
100038584	Gm14812	0	NA	NA	NA	NA	NA	0	0	0	0
100038591	F420014N23Rik	66.9747	-1.29721	0.57238	-2.26634	0.0234304	0.171701	128.545	61.6549	43.2767	34.422
100038595	Gm16287	0	NA	NA	NA	NA	NA	0	0	0	0
100038599	Gm10710	0.244662	-1.3126	4.9901	-0.263042	0.792519	NA	0	0.97865	0	0
100038600	Gm11529	0	NA	NA	NA	NA	NA	0	0	0	0
100038602	Gm10865	12.0947	-1.03153	1.12759	-0.914803	0.360295	0.740034	8.98918	23.4876	8.65534	7.24674
100038607	Gm10636	0	NA	NA	NA	NA	NA	0	0	0	0
100038608	Gm10389	6.6361	-0.785597	1.40999	-0.557165	0.577415	NA	9.88809	6.85055	6.18239	3.62337
100038614	Gm10791	44.8466	0.112069	0.56838	0.197174	0.843692	0.961616	42.2491	44.0392	43.2767	49.8213
100038617	Gm10466	0	NA	NA	NA	NA	NA	0	0	0	0
100038623	Gm10823	0	NA	NA	NA	NA	NA	0	0	0	0
100038627	F630042J09Rik	8.664	-0.653267	1.35041	-0.483754	0.628561	0.892123	13.4838	7.8292	2.47295	10.8701
100038628	Gm10768	0	NA	NA	NA	NA	NA	0	0	0	0
100038653	Gm10538	0	NA	NA	NA	NA	NA	0	0	0	0
100038654	Gm10371	0	NA	NA	NA	NA	NA	0	0	0	0
100038657	Myocos	0	NA	NA	NA	NA	NA	0	0	0	0
100038659	Mirt2	0.67765	0.990525	4.90467	0.201955	0.839952	NA	0.898918	0	0	1.81168
100038666	Gm12298	0	NA	NA	NA	NA	NA	0	0	0	0
100038689	Gm10421	0.22646	1.55474	4.9863	0.311802	0.755191	NA	0	0	0	0.905842
100038690	Gm10732	0	NA	NA	NA	NA	NA	0	0	0	0
100038693	Tmem51os1	169.809	-0.403408	0.397629	-1.01453	0.310328	0.699578	235.516	150.712	174.343	118.665
100038699	Gm10754	0	NA	NA	NA	NA	NA	0	0	0	0
100038706	Gm10637	0	NA	NA	NA	NA	NA	0	0	0	0
100038712	Gm10516	75.3003	0.147173	0.455564	0.323055	0.746653	0.931044	64.7221	78.292	76.6616	81.5258
100038713	Gm10432	0	NA	NA	NA	NA	NA	0	0	0	0
100038714	Gm15401	0.97865	-3.32688	4.83672	-0.687838	0.491555	NA	0	3.9146	0	0
100038725	Cep85l	94.8772	0.270774	0.443618	0.610377	0.541612	0.856424	67.4188	104.715	101.391	105.984
100038728	Gm10373	0	NA	NA	NA	NA	NA	0	0	0	0
100038732	Gm11681	0	NA	NA	NA	NA	NA	0	0	0	0
100038734	Gm10845	0.224729	-1.25071	4.99438	-0.250423	0.80226	NA	0.898918	0	0	0
100038743	Gm13629	0	NA	NA	NA	NA	NA	0	0	0	0
100038746	Gm1976	49.1568	0.192507	0.574778	0.334925	0.737682	0.928958	35.9567	55.783	56.8779	48.0096
100038752	Gm10825	7.45312	-3.11283	1.57505	-1.97634	0.0481164	NA	7.19134	19.573	1.23648	1.81168
100038847	Gm10406	5.09051	0.321889	2.04047	0.157752	0.874652	NA	8.98918	0	8.65534	2.71753
100038854	Cstdc6	1724.88	1.20154	0.311716	3.85458	0.000115928	0.00326294	835.094	1256.59	1753.32	3054.5
100038859	Olfr55	0	NA	NA	NA	NA	NA	0	0	0	0
100038860	Olfr239	0	NA	NA	NA	NA	NA	0	0	0	0
100038862	Btnl1	0	NA	NA	NA	NA	NA	0	0	0	0
100038882	Isg15	692.819	-0.321014	0.445848	-0.720007	0.471521	0.819333	1066.12	473.666	370.943	860.55
100038909	Pira12	0.618239	2.82321	4.87901	0.578643	0.56283	NA	0	0	2.47295	0
100038912	Ceacam-ps1	0	NA	NA	NA	NA	NA	0	0	0	0
100038927	Defa30	0	NA	NA	NA	NA	NA	0	0	0	0
100038941	Vmn2r121	0	NA	NA	NA	NA	NA	0	0	0	0
100038947	Sirpb1c	0	NA	NA	NA	NA	NA	0	0	0	0
100038948	Mup9	0	NA	NA	NA	NA	NA	0	0	0	0
100038949	Gm1979	0	NA	NA	NA	NA	NA	0	0	0	0
100038977	Gm1993	0	NA	NA	NA	NA	NA	0	0	0	0
100038982	Gm1995	5.67445	-0.481231	1.48985	-0.323007	0.74669	NA	5.39351	7.8292	4.94591	4.52921
100039008	Mup10	0	NA	NA	NA	NA	NA	0	0	0	0
100039027	Gm2011	52.523	-0.47471	0.615968	-0.770673	0.440901	0.800018	81.8015	40.1246	51.932	36.2337
100039028	Mup11	0	NA	NA	NA	NA	NA	0	0	0	0
100039030	Gm2012	0	NA	NA	NA	NA	NA	0	0	0	0
100039042	Eif1ad3	8.121	0.369882	1.38832	0.266424	0.789913	0.943298	4.49459	9.7865	3.70943	14.4935
100039043	Gm10731	0.45119	0.129841	4.98318	0.0260558	0.979213	NA	0.898918	0	0	0.905842
100039045	Gm10471	0	NA	NA	NA	NA	NA	0	0	0	0
100039054	Mup12	0	NA	NA	NA	NA	NA	0	0	0	0
100039055	Gm16404	0	NA	NA	NA	NA	NA	0	0	0	0
100039060	Gm2026	8.44259	-0.435767	1.2636	-0.344861	0.730199	0.92712	12.5848	6.85055	6.18239	8.15258
100039062	Gm2027	210.292	0.23253	0.348715	0.666818	0.504888	0.836877	150.119	236.833	225.039	229.178
100039065	Gm2030	0	NA	NA	NA	NA	NA	0	0	0	0
100039087	Gm2042	0	NA	NA	NA	NA	NA	0	0	0	0
100039089	Mup13	0	NA	NA	NA	NA	NA	0	0	0	0
100039116	Mup14	0	NA	NA	NA	NA	NA	0	0	0	0
100039120	Gm14525	0	NA	NA	NA	NA	NA	0	0	0	0
100039123	Gm14295	355.195	-0.190054	0.254637	-0.746371	0.455443	0.807298	399.119	358.186	316.538	346.937
100039138	Gm2061	0	NA	NA	NA	NA	NA	0	0	0	0
100039139	Ccdc152	0	NA	NA	NA	NA	NA	0	0	0	0
100039148	Gm12128	0	NA	NA	NA	NA	NA	0	0	0	0
100039150	Mup15	0	NA	NA	NA	NA	NA	0	0	0	0
100039176	Gm13580	0	NA	NA	NA	NA	NA	0	0	0	0
100039177	Mup16	0	NA	NA	NA	NA	NA	0	0	0	0
100039186	Gm2087	0	NA	NA	NA	NA	NA	0	0	0	0
100039192	NA	81.548	0.29451	0.473514	0.621967	0.533963	0.853982	56.6318	90.0358	85.3169	94.2076
100039206	Mup17	0.244662	-1.3126	4.9901	-0.263042	0.792519	NA	0	0.97865	0	0
100039213	NA	0	NA	NA	NA	NA	NA	0	0	0	0
100039222	Gm2109	0	NA	NA	NA	NA	NA	0	0	0	0
100039239	Gm2115	0.533849	0.35715	4.96916	0.0718733	0.942703	NA	0.898918	0	1.23648	0
100039240	Gm10058	0	NA	NA	NA	NA	NA	0	0	0	0
100039246	NA	25.5005	1.11511	0.880118	1.267	0.205156	0.58819	9.88809	22.5089	19.7836	49.8213
100039257	NA	64.4916	0.748166	0.503313	1.48648	0.137152	0.486989	39.5524	56.7617	82.844	78.8082
100039280	NA	0	NA	NA	NA	NA	NA	0	0	0	0
100039315	Pramel51	0.244662	-1.3126	4.9901	-0.263042	0.792519	NA	0	0.97865	0	0
100039319	H2ab1	0	NA	NA	NA	NA	NA	0	0	0	0
100039348	Gm2176	0	NA	NA	NA	NA	NA	0	0	0	0
100039436	Mageb16-ps1	0	NA	NA	NA	NA	NA	0	0	0	0
100039467	Gm10487	0	NA	NA	NA	NA	NA	0	0	0	0
100039479	Vmn1r186	0	NA	NA	NA	NA	NA	0	0	0	0
100039495	Gm15706	12.6755	0.462163	1.28628	0.359303	0.719369	0.923493	1.79784	19.573	14.8377	14.4935
100039499	Vmn1r187	0	NA	NA	NA	NA	NA	0	0	0	0
100039550	Gm10486	0	NA	NA	NA	NA	NA	0	0	0	0
100039551	Tgif2lx2	0	NA	NA	NA	NA	NA	0	0	0	0
100039574	Gm20806	0	NA	NA	NA	NA	NA	0	0	0	0
100039596	Tcf24	3.27462	5.25012	2.6275	1.99814	0.0457016	NA	0	0	4.94591	8.15258
100039614	Gm20809	0	NA	NA	NA	NA	NA	0	0	0	0
100039641	E330012B07Rik	0	NA	NA	NA	NA	NA	0	0	0	0
100039672	Msmp	0	NA	NA	NA	NA	NA	0	0	0	0
100039684	5031434O11Rik	19.7503	-0.4811	0.835835	-0.575592	0.564891	0.866599	22.4729	23.4876	18.5472	14.4935
100039691	Lncenc1	3.06448	-2.44766	2.33703	-1.04734	0.294944	NA	3.59567	6.85055	0	1.81168
100039706	Gm2381	1.29589	2.20293	3.30233	0.667084	0.504719	NA	0.898918	0	2.47295	1.81168
100039707	Mthfsl	377.413	-0.888353	0.293604	-3.02569	0.00248068	0.0349861	479.123	502.047	211.438	317.045
100039727	1700049E15Rik	0	NA	NA	NA	NA	NA	0	0	0	0
100039753	Gm20815	0	NA	NA	NA	NA	NA	0	0	0	0
100039781	Hrct1	2.14232	4.63185	3.04605	1.52061	0.128358	NA	0	0	4.94591	3.62337
100039795	Ildr2	0	NA	NA	NA	NA	NA	0	0	0	0
100039796	Tgtp2	28.8045	0.841926	0.859926	0.979068	0.327546	0.713253	30.5632	10.7651	22.2566	51.633
100039801	Cldn24	0	NA	NA	NA	NA	NA	0	0	0	0
100039805	D5Ertd605e	4.55373	0.211076	1.64568	0.128261	0.897943	NA	4.49459	3.9146	6.18239	3.62337
100039810	Gm20816	0	NA	NA	NA	NA	NA	0	0	0	0
100039864	Snhg12	2463.16	-0.0243983	0.187041	-0.130443	0.896216	0.97731	2432.47	2534.7	2653.48	2231.99
100039890	Gm15093	0	NA	NA	NA	NA	NA	0	0	0	0
100039911	Gm2491	0.244662	-1.3126	4.9901	-0.263042	0.792519	NA	0	0.97865	0	0
100039913	Rhox2b	0	NA	NA	NA	NA	NA	0	0	0	0
100039934	Gm15085	0	NA	NA	NA	NA	NA	0	0	0	0
100039948	Rhox2c	0	NA	NA	NA	NA	NA	0	0	0	0
100039953	Gfy	0	NA	NA	NA	NA	NA	0	0	0	0
100039954	Gm2516	0.22646	1.55474	4.9863	0.311802	0.755191	NA	0	0	0	0.905842
100039957	Gm2518	0.905842	3.40463	4.84798	0.702278	0.482506	NA	0	0	0	3.62337
100039968	Tmem35b	17.0972	-0.276768	1.17965	-0.234618	0.814505	0.950246	21.574	15.6584	28.439	2.71753
100040016	Rhox2e	0	NA	NA	NA	NA	NA	0	0	0	0
100040022	Gm20822	0	NA	NA	NA	NA	NA	0	0	0	0
100040031	Gm20823	0	NA	NA	NA	NA	NA	0	0	0	0
100040048	Ccl27b	566.456	-1.09398	0.344176	-3.17854	0.0014802	0.0235108	911.502	630.25	468.625	255.447
100040049	Smim38	1.52062	1.23532	3.03597	0.406894	0.684086	NA	1.79784	0	2.47295	1.81168
100040160	Gm20826	0	NA	NA	NA	NA	NA	0	0	0	0
100040201	Gm10229	0	NA	NA	NA	NA	NA	0	0	0	0
100040208	Gm2663	0	NA	NA	NA	NA	NA	0	0	0	0
100040214	Gm10228	0	NA	NA	NA	NA	NA	0	0	0	0
100040223	Gm20831	0	NA	NA	NA	NA	NA	0	0	0	0
100040233	Gm10334	0	NA	NA	NA	NA	NA	0	0	0	0
100040248	Gm11563	0	NA	NA	NA	NA	NA	0	0	0	0
100040268	Olfr157	0	NA	NA	NA	NA	NA	0	0	0	0
100040276	Gm11595	0	NA	NA	NA	NA	NA	0	0	0	0
100040294	Gm2694	0.449459	-2.21288	4.89653	-0.451929	0.65132	NA	1.79784	0	0	0
100040298	Gm15501	4780.15	-0.0183326	0.17806	-0.102958	0.917997	0.981243	5202.04	4418.6	4832.15	4667.8
100040299	Gm2696	0	NA	NA	NA	NA	NA	0	0	0	0
100040322	3830408C21Rik	10.083	1.04927	1.14573	0.915813	0.359765	0.739649	6.29242	6.85055	13.6012	13.5876
100040328	Gm2716	0	NA	NA	NA	NA	NA	0	0	0	0
100040339	Gm2721	0	NA	NA	NA	NA	NA	0	0	0	0
100040421	Gm2762	0.927358	3.41391	4.84758	0.70425	0.481277	NA	0	0	3.70943	0
100040462	Mndal	129.952	-1.04459	0.416359	-2.50887	0.0121117	0.110235	160.906	189.858	63.0603	105.984
100040482	Btbd35f2	0	NA	NA	NA	NA	NA	0	0	0	0
100040525	Tmem181c-ps	96.4219	-0.453492	0.409484	-1.10747	0.26809	0.658472	115.061	107.651	87.7899	75.1849
100040531	Dynlt1f	169.229	0.608568	0.332953	1.82779	0.0675811	0.33542	142.029	126.246	186.708	221.931
100040533	Btbd35f5	0	NA	NA	NA	NA	NA	0	0	0	0
100040557	Gm12408	0	NA	NA	NA	NA	NA	0	0	0	0
100040563	Dynlt1c	3.44151	-0.318562	1.92085	-0.165844	0.86828	NA	1.79784	5.8719	2.47295	3.62337
100040567	Gm12409	0	NA	NA	NA	NA	NA	0	0	0	0
100040591	Kcnj13	5.13384	0.827989	1.62454	0.509676	0.610279	NA	5.39351	1.9573	8.65534	4.52921
100040599	Poteb	0.45119	0.129841	4.98318	0.0260558	0.979213	NA	0.898918	0	0	0.905842
100040606	Btbd35f12	0	NA	NA	NA	NA	NA	0	0	0	0
100040608	Fancf	161.355	-0.204851	0.361274	-0.567025	0.570697	0.869735	142.928	202.58	159.506	140.405
100040617	Wincr1	69.5766	0.105156	0.647806	0.162327	0.871048	0.971637	39.5524	94.929	43.2767	100.548
100040671	Gm2897	14.9569	-0.476472	0.971366	-0.490518	0.623767	0.891552	17.0794	17.6157	16.0742	9.05842
100040722	Btbd35f13	0	NA	NA	NA	NA	NA	0	0	0	0
100040724	Mirg	0	NA	NA	NA	NA	NA	0	0	0	0
100040732	Btbd35f14	0	NA	NA	NA	NA	NA	0	0	0	0
100040736	Foxd2os	1.16698	-0.60997	3.37657	-0.180648	0.856644	NA	0.898918	1.9573	0	1.81168
100040766	Mroh2a	205.837	0.329881	0.328868	1.00308	0.315822	0.704531	153.715	211.388	216.383	241.86
100040769	Gm15506	3.89721	-0.168461	2.32181	-0.0725558	0.94216	NA	7.19134	0.97865	7.41886	0
100040786	Gm20852	0	NA	NA	NA	NA	NA	0	0	0	0
100040792	Gm11627	0.697583	0.929332	4.85434	0.191443	0.848178	NA	0	0.97865	0	1.81168
100040843	Cyp4a32	1.62148	0.384981	3.03674	0.126774	0.899119	NA	1.79784	0.97865	3.70943	0
100040851	Gm9767	0	NA	NA	NA	NA	NA	0	0	0	0
100040852	Gm3002	27.5526	-0.623841	0.737227	-0.8462	0.397441	0.769714	40.4513	26.4235	19.7836	23.5519
100040861	Gm13057	0	NA	NA	NA	NA	NA	0	0	0	0
100040867	Gm16405	0	NA	NA	NA	NA	NA	0	0	0	0
100040880	Gm3020	1.90096	-1.61598	2.86785	-0.563479	0.573109	NA	0.898918	4.89325	0	1.81168
100040882	1700017G19Rik	0.224729	-1.25071	4.99438	-0.250423	0.80226	NA	0.898918	0	0	0
100040911	Gm20854	0	NA	NA	NA	NA	NA	0	0	0	0
100040937	Cldn34b1	0.244662	-1.3126	4.9901	-0.263042	0.792519	NA	0	0.97865	0	0
100040944	Gm3055	0.244662	-1.3126	4.9901	-0.263042	0.792519	NA	0	0.97865	0	0
100040970	Rpl14-ps1	18463.7	-0.0681783	0.165947	-0.410845	0.681186	0.912992	20049.5	17749.8	18490.3	17565.2
100040972	Tceal7	0	NA	NA	NA	NA	NA	0	0	0	0
100040999	Gm3086	6.73523	-1.19912	1.56204	-0.76766	0.442689	NA	10.787	7.8292	7.41886	0.905842
100041014	Gm20857	0	NA	NA	NA	NA	NA	0	0	0	0
100041034	LOC100041034	0	NA	NA	NA	NA	NA	0	0	0	0
100041062	Gm13286	0.898918	-3.21012	4.84107	-0.663101	0.507266	NA	3.59567	0	0	0
100041077	Gm13102	0.309119	1.78203	4.97229	0.358392	0.72005	NA	0	0	1.23648	0
100041085	Mfsd4b3-ps	11.9174	1.29761	1.1635	1.11527	0.264736	0.655482	10.787	2.93595	18.5472	15.3993
100041096	Iqcf6	0	NA	NA	NA	NA	NA	0	0	0	0
100041099	Gm3137	0	NA	NA	NA	NA	NA	0	0	0	0
100041102	Pramel42	0	NA	NA	NA	NA	NA	0	0	0	0
100041108	Gm3143	0	NA	NA	NA	NA	NA	0	0	0	0
100041151	Gm3636	67.1227	-0.307142	0.503579	-0.609918	0.541916	0.856492	83.5993	64.5909	70.4792	49.8213
100041187	Olfr596	0	NA	NA	NA	NA	NA	0	0	0	0
100041223	Gm20865	0	NA	NA	NA	NA	NA	0	0	0	0
100041230	H4c17	3.45918	-1.5019	2.2624	-0.663851	0.506786	NA	7.19134	2.93595	3.70943	0
100041231	Gm3219	725.688	-0.277932	0.221764	-1.25328	0.210104	0.593546	841.387	748.667	708.501	604.197
100041250	Gm3233	0	NA	NA	NA	NA	NA	0	0	0	0
100041253	Gm16513	0	NA	NA	NA	NA	NA	0	0	0	0
100041261	Gm3238	0	NA	NA	NA	NA	NA	0	0	0	0
100041273	Ndufb4c	181.074	0.274986	0.315903	0.870475	0.384041	0.760372	154.614	173.221	195.363	201.097
100041281	Gm3250	0	NA	NA	NA	NA	NA	0	0	0	0
100041286	Snhg15	1461.18	0.212325	0.271009	0.783462	0.433356	0.795113	1014.88	1693.06	1595.06	1541.74
100041294	Supt4b	255.962	-0.119693	0.323624	-0.369852	0.711493	0.920817	227.426	306.317	210.201	279.905
100041296	Pramel47	0	NA	NA	NA	NA	NA	0	0	0	0
100041306	Gm3264	8.06089	-1.38574	1.33449	-1.0384	0.299084	NA	11.6859	11.7438	2.47295	6.34089
100041311	Gm11978	0.533849	0.35715	4.96916	0.0718733	0.942703	NA	0.898918	0	1.23648	0
100041339	Gm3279	0	NA	NA	NA	NA	NA	0	0	0	0
100041346	Gm20871	0	NA	NA	NA	NA	NA	0	0	0	0
100041347	Ccdc201	0	NA	NA	NA	NA	NA	0	0	0	0
100041351	Gm3285	0	NA	NA	NA	NA	NA	0	0	0	0
100041352	Tcp10c	1.1323	3.72482	4.70694	0.791347	0.428742	NA	0	0	0	4.52921
100041354	Gm3286	0	NA	NA	NA	NA	NA	0	0	0	0
100041375	Cyp3a41b	0	NA	NA	NA	NA	NA	0	0	0	0
100041379	Zfp980	0.452921	2.4154	4.90935	0.492	0.622719	NA	0	0	0	1.81168
100041412	Gm11938	0	NA	NA	NA	NA	NA	0	0	0	0
100041433	Zfp981	0.97865	-3.32688	4.83672	-0.687838	0.491555	NA	0	3.9146	0	0
100041449	Cyp3a59	0	NA	NA	NA	NA	NA	0	0	0	0
100041479	Gm3363	0.224729	-1.25071	4.99438	-0.250423	0.80226	NA	0.898918	0	0	0
100041480	Myef2l	21.9066	-0.858496	1.01466	-0.846092	0.397501	0.769714	17.0794	39.146	25.966	5.43505
100041488	Gm11937	0	NA	NA	NA	NA	NA	0	0	0	0
100041505	Gm3376	0	NA	NA	NA	NA	NA	0	0	0	0
100041515	Gm3383	5.10555	0.043844	1.74015	0.0251956	0.979899	NA	7.19134	2.93595	1.23648	9.05842
100041530	Gm10409	17.6368	-0.544149	0.951681	-0.571777	0.567473	0.867937	15.2816	26.4235	19.7836	9.05842
100041546	Ly6c2	478.647	1.05905	0.253773	4.17321	3.00341e-05	0.00102902	276.867	344.485	598.455	694.781
100041548	Gm3402	0	NA	NA	NA	NA	NA	0	0	0	0
100041550	Gm20877	0	NA	NA	NA	NA	NA	0	0	0	0
100041554	Gm3404	0	NA	NA	NA	NA	NA	0	0	0	0
100041562	Gm14762	0	NA	NA	NA	NA	NA	0	0	0	0
100041566	Gm3409	0	NA	NA	NA	NA	NA	0	0	0	0
100041574	9030025P20Rik	409.864	-0.111664	0.276493	-0.403858	0.686317	0.913972	490.809	360.143	421.639	366.866
100041576	Gm3414	42.6921	-0.202073	0.62398	-0.323845	0.746055	0.931044	48.5415	43.0606	28.439	50.7271
100041579	Gm20878	2.03161	0.834068	2.72195	0.306423	0.759282	NA	0	2.93595	2.47295	2.71753
100041581	Zkscan16	0	NA	NA	NA	NA	NA	0	0	0	0
100041585	Amd2	18.446	-0.258706	0.8576	-0.301663	0.762909	0.935622	21.574	18.5943	17.3107	16.3052
100041586	Dynlt2a3	0	NA	NA	NA	NA	NA	0	0	0	0
100041596	Gal3st2b	0	NA	NA	NA	NA	NA	0	0	0	0
100041605	Gm3428	0	NA	NA	NA	NA	NA	0	0	0	0
100041618	Gm3434	0	NA	NA	NA	NA	NA	0	0	0	0
100041621	Gm3435	71.915	-0.288417	0.461123	-0.625467	0.531664	0.852768	82.7004	75.356	68.0062	61.5973
100041639	Dynlt2a2	5.56533	-1.42143	1.90053	-0.747911	0.454514	NA	6.29242	9.7865	6.18239	0
100041655	Gm10863	1.07116	3.63173	3.9888	0.91048	0.362569	NA	0	0	2.47295	1.81168
100041658	Mup7	0	NA	NA	NA	NA	NA	0	0	0	0
100041677	Zfp984	323.796	-0.212997	0.258998	-0.822389	0.410856	0.780334	355.971	339.591	284.39	315.233
100041678	Gm3500	8.84579	-0.919989	1.24459	-0.739188	0.459793	0.811106	14.3827	8.80785	4.94591	7.24674
100041687	Mup8	0	NA	NA	NA	NA	NA	0	0	0	0
100041688	Defa35	0	NA	NA	NA	NA	NA	0	0	0	0
100041694	Gm10451	17.4263	-0.0531312	0.880078	-0.0603711	0.95186	0.989774	18.8773	16.637	16.0742	18.1168
100041722	1700049E17Rik2	0	NA	NA	NA	NA	NA	0	0	0	0
100041724	Gm15217	3.0993	0.687945	1.97285	0.348707	0.727309	NA	1.79784	2.93595	4.94591	2.71753
100041759	Defa41	0	NA	NA	NA	NA	NA	0	0	0	0
100041774	Gm10413	0	NA	NA	NA	NA	NA	0	0	0	0
100041787	Defa40	0	NA	NA	NA	NA	NA	0	0	0	0
100041805	Gm3519	2.63322	-3.22936	2.65324	-1.21714	0.223551	NA	1.79784	7.8292	0	0.905842
100041811	Defa27	0	NA	NA	NA	NA	NA	0	0	0	0
100041840	Gm10408	2.00182	-2.57273	2.94377	-0.873956	0.382142	NA	0.898918	5.8719	1.23648	0
100041874	Gm3558	7.64996	-1.36758	1.40267	-0.974981	0.32957	NA	5.39351	16.637	4.94591	3.62337
100041890	Defa32	0	NA	NA	NA	NA	NA	0	0	0	0
100041895	Defa37	0	NA	NA	NA	NA	NA	0	0	0	0
100041952	Defa34	0	NA	NA	NA	NA	NA	0	0	0	0
100041953	Sap18b	5.48786	-0.64652	1.56627	-0.412776	0.679771	NA	3.59567	9.7865	4.94591	3.62337
100041965	Oaz1-ps	0	NA	NA	NA	NA	NA	0	0	0	0
100041979	Gm3604	10.3202	0.187809	1.26234	0.148779	0.881728	0.974073	15.2816	3.9146	14.8377	7.24674
100042049	Gm15421	9.21471	-0.799084	1.19391	-0.669298	0.503305	0.835955	11.6859	11.7438	6.18239	7.24674
100042055	Gm10377	0	NA	NA	NA	NA	NA	0	0	0	0
100042056	9130019P16Rik	0.489325	-2.32433	4.88831	-0.475488	0.634439	NA	0	1.9573	0	0
100042065	Gm3646	0	NA	NA	NA	NA	NA	0	0	0	0
100042109	Gm10488	0	NA	NA	NA	NA	NA	0	0	0	0
100042132	Gm12371	0	NA	NA	NA	NA	NA	0	0	0	0
100042143	Gm3693	0	NA	NA	NA	NA	NA	0	0	0	0
100042149	Gm3696	5.5223	0.718101	1.52188	0.471852	0.637033	NA	5.39351	2.93595	7.41886	6.34089
100042150	Nrg2	1342.12	-0.999775	0.201578	-4.95975	7.05838e-07	4.3782e-05	1621.65	1957.3	892.736	896.783
100042165	Thoc2l	576.032	-0.427347	0.216817	-1.971	0.0487234	0.274287	667.896	653.738	479.753	502.742
100042166	Gm3704	5.917	-0.977863	1.51487	-0.645508	0.518598	NA	9.88809	5.8719	2.47295	5.43505
100042173	Rps15a-ps6	4350.34	-0.12549	0.165027	-0.760423	0.447002	0.80225	4640.21	4438.18	4285.63	4037.34
100042175	Gm10230	0	NA	NA	NA	NA	NA	0	0	0	0
100042194	Gm13446	0	NA	NA	NA	NA	NA	0	0	0	0
100042198	Gm3716	0	NA	NA	NA	NA	NA	0	0	0	0
100042254	Btbd35f4	0	NA	NA	NA	NA	NA	0	0	0	0
100042275	Btbd35f27	0	NA	NA	NA	NA	NA	0	0	0	0
100042291	Gm3772	0	NA	NA	NA	NA	NA	0	0	0	0
100042295	Gm3776	31.9645	-0.493829	0.701933	-0.703528	0.481727	0.825805	42.2491	32.2954	33.3849	19.9285
100042314	Gsta5	5.50079	0.725407	1.57423	0.460801	0.644942	NA	5.39351	2.93595	3.70943	9.96426
100042332	2810410L24Rik	12.8819	0.120386	1.13947	0.105651	0.915859	0.980541	19.7762	4.89325	12.3648	14.4935
100042342	Gm10375	0	NA	NA	NA	NA	NA	0	0	0	0
100042415	Mnd1-ps	28.4684	0.259428	0.706364	0.367272	0.713416	0.921323	22.4729	29.3595	32.1484	29.8928
100042428	Gm20917	0	NA	NA	NA	NA	NA	0	0	0	0
100042437	Vmn1r79	0	NA	NA	NA	NA	NA	0	0	0	0
100042450	Smim17	0	NA	NA	NA	NA	NA	0	0	0	0
100042480	Nhsl2	0.76204	3.14608	4.59273	0.685013	0.493336	NA	0	0	1.23648	1.81168
100042493	Ccl21b	0	NA	NA	NA	NA	NA	0	0	0	0
100042498	Mir22hg	1879.63	-0.233188	0.285535	-0.816669	0.414117	0.783232	1451.75	2611.04	1690.26	1765.49
100042499	Vmn2r55	0	NA	NA	NA	NA	NA	0	0	0	0
100042514	Sprr2a3	8501.7	0.461113	0.728421	0.633031	0.526714	0.850455	3893.21	10415.8	11881.3	7816.51
100042555	Gm13305	515.811	-2.04271	0.418116	-4.8855	1.03167e-06	6.16553e-05	1035.55	623.4	285.626	118.665
100042584	Gm16523	9.88906	0.321667	1.17549	0.273645	0.784358	0.94144	11.6859	5.8719	11.1283	10.8701
100042591	Vmn2r31	6.29562	-0.0899951	1.48573	-0.0605729	0.951699	NA	8.98918	3.9146	8.65534	3.62337
100042605	Rbakdn	0	NA	NA	NA	NA	NA	0	0	0	0
100042636	Vmn2r34	0	NA	NA	NA	NA	NA	0	0	0	0
100042639	Gm3942	0	NA	NA	NA	NA	NA	0	0	0	0
100042653	Vmn2r36	0	NA	NA	NA	NA	NA	0	0	0	0
100042690	Olfr1565	0.842968	1.39502	4.5449	0.306942	0.758887	NA	0.898918	0	2.47295	0
100042715	Gm3985	0	NA	NA	NA	NA	NA	0	0	0	0
100042757	Gm4013	9.65621	-0.0558663	1.15588	-0.0483322	0.961451	0.991884	9.88809	9.7865	9.89182	9.05842
100042781	Vmn2r40	1.45789	1.08802	2.76877	0.392961	0.694348	NA	0.898918	0.97865	1.23648	2.71753
100042782	Fthl17d	0	NA	NA	NA	NA	NA	0	0	0	0
100042784	Prdm11	70.6446	0.531848	0.483172	1.10074	0.271009	0.660179	52.1372	63.6122	71.7157	95.1134
100042807	Eif3j2	35.6628	-0.542286	0.636989	-0.851327	0.394588	0.767707	38.6535	45.9965	27.2025	30.7986
100042810	Vmn2r45	0	NA	NA	NA	NA	NA	0	0	0	0
100042814	Apol7d	0	NA	NA	NA	NA	NA	0	0	0	0
100042840	H2al2b	0	NA	NA	NA	NA	NA	0	0	0	0
100042848	Vmn2r41	0.449459	-2.21288	4.89653	-0.451929	0.65132	NA	1.79784	0	0	0
100042855	Gm10267	0	NA	NA	NA	NA	NA	0	0	0	0
100042856	Gvin2	4.7523	2.53545	1.7662	1.43554	0.151133	NA	1.79784	0.97865	9.89182	6.34089
100042889	C920021L13Rik	12.366	-0.212507	1.30809	-0.162457	0.870946	0.971637	22.4729	3.9146	18.5472	4.52921
100042891	Vmn2r47	3.85072	-0.846332	2.28767	-0.369954	0.711417	NA	8.98918	0.97865	0	5.43505
100042894	Vmn2r46	27.5109	-0.19797	0.826452	-0.239542	0.810686	0.948821	42.2491	16.637	18.5472	32.6103
100042921	Vmn2r51	0	NA	NA	NA	NA	NA	0	0	0	0
100042922	H2al1a	0	NA	NA	NA	NA	NA	0	0	0	0
100042926	Gm13546	0	NA	NA	NA	NA	NA	0	0	0	0
100042927	H2al1b	0	NA	NA	NA	NA	NA	0	0	0	0
100042931	H2al1d	0	NA	NA	NA	NA	NA	0	0	0	0
100042943	H2al1g	0	NA	NA	NA	NA	NA	0	0	0	0
100042948	Gm15760	40.6828	0.0611802	0.591984	0.103348	0.917687	0.981185	40.4513	39.146	43.2767	39.857
100042964	Vmn1r243	0	NA	NA	NA	NA	NA	0	0	0	0
100042966	Vmn1r-ps79	0	NA	NA	NA	NA	NA	0	0	0	0
100042968	Vmn1r101	0	NA	NA	NA	NA	NA	0	0	0	0
100042982	Gm4146	0	NA	NA	NA	NA	NA	0	0	0	0
100042996	Vmn1r114	0	NA	NA	NA	NA	NA	0	0	0	0
100043013	Vmn1r126	0	NA	NA	NA	NA	NA	0	0	0	0
100043016	Vmn1r131	0	NA	NA	NA	NA	NA	0	0	0	0
100043019	Vmn1r247	0	NA	NA	NA	NA	NA	0	0	0	0
100043033	Gm16451	0	NA	NA	NA	NA	NA	0	0	0	0
100043034	Rex2	0.244662	-1.3126	4.9901	-0.263042	0.792519	NA	0	0.97865	0	0
100043037	Vmn1r250	0	NA	NA	NA	NA	NA	0	0	0	0
100043040	1110002L01Rik	30.4571	0.243266	0.701355	0.346852	0.728703	0.926866	22.4729	33.2741	37.0943	28.9869
100043043	Vmn1r253	0	NA	NA	NA	NA	NA	0	0	0	0
100043057	Tmem207	0	NA	NA	NA	NA	NA	0	0	0	0
100043058	Gm10665	0	NA	NA	NA	NA	NA	0	0	0	0
100043061	Vmn1r256	0	NA	NA	NA	NA	NA	0	0	0	0
100043065	6030469F06Rik	0	NA	NA	NA	NA	NA	0	0	0	0
100043067	Vmn1r158	0	NA	NA	NA	NA	NA	0	0	0	0
100043079	Vmn1r258	0	NA	NA	NA	NA	NA	0	0	0	0
100043083	Vmn1r259	0	NA	NA	NA	NA	NA	0	0	0	0
100043088	Vmn1r166	0	NA	NA	NA	NA	NA	0	0	0	0
100043092	Gm4224	3.36217	0.000676901	1.95298	0.000346599	0.999723	NA	1.79784	4.89325	4.94591	1.81168
100043101	Vmn1r168	0	NA	NA	NA	NA	NA	0	0	0	0
100043102	4632428C04Rik	0	NA	NA	NA	NA	NA	0	0	0	0
100043103	Vmn1r169	0	NA	NA	NA	NA	NA	0	0	0	0
100043108	Cyp2c69	0	NA	NA	NA	NA	NA	0	0	0	0
100043123	Cd300ld4	0	NA	NA	NA	NA	NA	0	0	0	0
100043125	Cd300ld5	0	NA	NA	NA	NA	NA	0	0	0	0
100043132	Gm4251	0	NA	NA	NA	NA	NA	0	0	0	0
100043133	9130023H24Rik	156.177	-0.405662	0.367002	-1.10534	0.269012	0.659209	196.863	159.52	112.519	155.805
100043150	Gm4265	0.898918	-3.21012	4.84107	-0.663101	0.507266	NA	3.59567	0	0	0
100043169	Gm4278	0	NA	NA	NA	NA	NA	0	0	0	0
100043180	Gm28269	10.9601	-0.560427	1.09823	-0.510302	0.60984	0.884826	14.3827	11.7438	8.65534	9.05842
100043188	Spopfm2	0	NA	NA	NA	NA	NA	0	0	0	0
100043189	Gm4285	11.3227	0.35016	1.09882	0.31867	0.749977	0.932431	7.19134	12.7224	13.6012	11.7759
100043194	Sult2a2	0	NA	NA	NA	NA	NA	0	0	0	0
100043200	Olfr819	0	NA	NA	NA	NA	NA	0	0	0	0
100043213	5330434G04Rik	0.244662	-1.3126	4.9901	-0.263042	0.792519	NA	0	0.97865	0	0
100043216	Gm4297	0	NA	NA	NA	NA	NA	0	0	0	0
100043224	Gm4301	0.244662	-1.3126	4.9901	-0.263042	0.792519	NA	0	0.97865	0	0
100043229	Gm10046	1.98655	-1.19889	2.83536	-0.422837	0.672415	NA	4.49459	0.97865	2.47295	0
100043231	Gm4303	0.53558	2.63108	4.89227	0.537803	0.590713	NA	0	0	1.23648	0.905842
100043232	3110099E03Rik	0	NA	NA	NA	NA	NA	0	0	0	0
100043247	Gm4312	0	NA	NA	NA	NA	NA	0	0	0	0
100043254	Nps	0	NA	NA	NA	NA	NA	0	0	0	0
100043272	Inafm2	2195.25	-0.00713157	0.192858	-0.0369784	0.970502	0.993658	2312.02	2088.44	2377.75	2002.82
100043300	Esp16	0	NA	NA	NA	NA	NA	0	0	0	0
100043305	Gm4349	34.073	0.310492	0.642373	0.483352	0.628846	0.892123	31.4621	29.3595	38.3308	37.1395
100043309	4732414G09Rik	0	NA	NA	NA	NA	NA	0	0	0	0
100043314	Tigit	3.58532	-0.173454	1.96209	-0.0884026	0.929557	NA	1.79784	5.8719	1.23648	5.43505
100043315	LOC100043315	0	NA	NA	NA	NA	NA	0	0	0	0
100043326	Scgb2b3	0	NA	NA	NA	NA	NA	0	0	0	0
100043332	Ankrd66	0	NA	NA	NA	NA	NA	0	0	0	0
100043381	Gm14308	109.986	0.345416	0.40529	0.852267	0.394066	0.767707	112.365	81.2279	128.594	117.759
100043387	Gm14305	219.044	-0.167875	0.34439	-0.487457	0.625935	0.8921	282.26	181.05	212.674	200.191
100043416	Gm4425	0	NA	NA	NA	NA	NA	0	0	0	0
100043424	Morrbid	22.4379	0.943819	0.925481	1.01981	0.307816	0.697852	6.29242	24.4662	30.9119	28.0811
100043434	Gm4432	6.00485	-0.241556	1.46686	-0.164676	0.869199	NA	7.19134	5.8719	3.70943	7.24674
100043450	AA387883	2.73212	1.01699	2.41788	0.420613	0.674038	NA	3.59567	0	3.70943	3.62337
100043456	Hsd3b8	0	NA	NA	NA	NA	NA	0	0	0	0
100043468	Zfp955b	251.072	-0.334596	0.277671	-1.20501	0.228199	0.614794	284.058	275.979	225.039	219.214
100043474	Olfr1564	0.53558	2.63108	4.89227	0.537803	0.590713	NA	0	0	1.23648	0.905842
100043489	1300002E11Rik	244.937	0.198813	0.298352	0.66637	0.505175	0.837033	235.516	220.196	293.045	230.99
100043497	Nat8f7	0.244662	-1.3126	4.9901	-0.263042	0.792519	NA	0	0.97865	0	0
100043507	Gng5-ps	470.08	-0.0237877	0.245991	-0.0967014	0.922964	0.982917	471.932	476.602	415.456	516.33
100043513	Gm4489	0	NA	NA	NA	NA	NA	0	0	0	0
100043523	Vmn1r242	0	NA	NA	NA	NA	NA	0	0	0	0
100043536	Vmn1r100	0	NA	NA	NA	NA	NA	0	0	0	0
100043566	Gm10668	0	NA	NA	NA	NA	NA	0	0	0	0
100043569	Vmn1r112	0	NA	NA	NA	NA	NA	0	0	0	0
100043580	Gm4532	2.04423	-2.8343	2.91264	-0.973104	0.330502	NA	6.29242	0.97865	0	0.905842
100043582	AU016765	0	NA	NA	NA	NA	NA	0	0	0	0
100043597	Srcap	5826.48	0.0447379	0.176768	0.253088	0.8002	0.946037	5610.14	5863.09	5439.26	6393.43
100043609	Gm14207	1.37682	1.01569	3.74651	0.271102	0.786313	NA	1.79784	0	3.70943	0
100043614	Vmn1r137	0	NA	NA	NA	NA	NA	0	0	0	0
100043627	Gm4559	0	NA	NA	NA	NA	NA	0	0	0	0
100043636	AI662270	10.1477	1.53092	1.29572	1.18152	0.237397	0.627059	2.69675	7.8292	7.41886	22.646
100043644	Gm4566	0.471123	0.0679298	4.97889	0.0136436	0.989114	NA	0	0.97865	0	0.905842
100043682	Gm10584	5.49079	-0.572297	1.54104	-0.37137	0.710362	NA	7.19134	5.8719	6.18239	2.71753
100043684	Amy2a4	0	NA	NA	NA	NA	NA	0	0	0	0
100043686	Amy2a3	0	NA	NA	NA	NA	NA	0	0	0	0
100043688	Amy2a2	0	NA	NA	NA	NA	NA	0	0	0	0
100043706	Gm4598	0.244662	-1.3126	4.9901	-0.263042	0.792519	NA	0	0.97865	0	0
100043757	Zfp831	0.224729	-1.25071	4.99438	-0.250423	0.80226	NA	0.898918	0	0	0
100043765	Gm4632	0	NA	NA	NA	NA	NA	0	0	0	0
100043766	Gm14057	223.741	-0.418021	0.290548	-1.43873	0.150226	0.508577	251.697	260.321	185.472	197.474
100043772	Zfp850	269.803	-0.80894	0.280391	-2.88505	0.00391354	0.0490617	366.758	320.018	204.019	188.415
100043793	Gm4651	0.449459	-2.21288	4.89653	-0.451929	0.65132	NA	1.79784	0	0	0
100043813	Rps27rt	24.2463	0.277192	0.757004	0.36617	0.714238	0.921616	24.2708	19.573	25.966	27.1753
100043817	Gm4668	0.45119	0.129841	4.98318	0.0260558	0.979213	NA	0.898918	0	0	0.905842
100043827	Scgb2b1	0	NA	NA	NA	NA	NA	0	0	0	0
100043836	Scgb2b7	0	NA	NA	NA	NA	NA	0	0	0	0
100043842	Scgb2b11	0.244662	-1.3126	4.9901	-0.263042	0.792519	NA	0	0.97865	0	0
100043856	Scgb2b18	0	NA	NA	NA	NA	NA	0	0	0	0
100043860	Scgb1b24	0	NA	NA	NA	NA	NA	0	0	0	0
100043861	Klrb1	0.489325	-2.32433	4.88831	-0.475488	0.634439	NA	0	1.9573	0	0
100043868	Scgb1b30	1.92728	0.0906507	2.41685	0.0375079	0.97008	NA	1.79784	1.9573	1.23648	2.71753
100043885	Gm4710	0	NA	NA	NA	NA	NA	0	0	0	0
100043899	R3hdml	0.309119	1.78203	4.97229	0.358392	0.72005	NA	0	0	1.23648	0
100043902	Six3os1	0	NA	NA	NA	NA	NA	0	0	0	0
100043904	Gm4719	0	NA	NA	NA	NA	NA	0	0	0	0
100043911	Ppp4r1l-ps	843.607	-0.700582	0.316786	-2.21153	0.0269993	0.188575	1347.48	740.838	720.866	565.245
100043946	Gm14635	0	NA	NA	NA	NA	NA	0	0	0	0
100044193	Gm20939	23.1021	-0.138688	0.784887	-0.176699	0.859745	0.967423	26.9675	21.5303	18.5472	25.3636
100044509	Tgfbr3l	11.4511	-0.542805	1.07385	-0.505477	0.613224	0.887032	13.4838	13.7011	8.65534	9.96426
100045066	Gm17767	4.75695	0.0787088	1.65929	0.0474353	0.962166	NA	5.39351	3.9146	2.47295	7.24674
100045469	Gm14204	0.309119	1.78203	4.97229	0.358392	0.72005	NA	0	0	1.23648	0
100045792	Ect2l	0	NA	NA	NA	NA	NA	0	0	0	0
100047123	Gm15743	1.20977	-0.346066	3.38363	-0.102277	0.918537	NA	2.69675	0	1.23648	0.905842
100047133	Gm16894	0.960448	-1.5275	4.3129	-0.354171	0.723211	NA	0	2.93595	0	0.905842
100048534	Cfap43	132.617	-0.0432098	0.365237	-0.118306	0.905825	0.979544	119.556	149.733	129.83	131.347
100048658	Ddx43	1.6575	-2.22292	3.58722	-0.619679	0.535469	NA	5.39351	0	1.23648	0
100048701	AI847159	0	NA	NA	NA	NA	NA	0	0	0	0
100048884	Mup18	0	NA	NA	NA	NA	NA	0	0	0	0
100048885	NA	0	NA	NA	NA	NA	NA	0	0	0	0
100048895	9330020H09Rik	37.0551	-0.863638	0.659003	-1.31052	0.190019	0.569101	35.9567	59.6976	27.2025	25.3636
100049161	Gm13032	0.244662	-1.3126	4.9901	-0.263042	0.792519	NA	0	0.97865	0	0
100049545	Mir741	0	NA	NA	NA	NA	NA	0	0	0	0
100049546	Mir743	0	NA	NA	NA	NA	NA	0	0	0	0
100049547	Mir804	0	NA	NA	NA	NA	NA	0	0	0	0
100049548	Mir742	0	NA	NA	NA	NA	NA	0	0	0	0
100049549	Mir181d	0	NA	NA	NA	NA	NA	0	0	0	0
100049710	Mir290a	0	NA	NA	NA	NA	NA	0	0	0	0
100049711	Mir292	0	NA	NA	NA	NA	NA	0	0	0	0
100049712	Mir294	0	NA	NA	NA	NA	NA	0	0	0	0
100049713	Mir295	0	NA	NA	NA	NA	NA	0	0	0	0
100049714	Mir293	0	NA	NA	NA	NA	NA	0	0	0	0
100049715	Mir291a	0	NA	NA	NA	NA	NA	0	0	0	0
100061	Lrrc19	3.47115	0.967493	1.94833	0.496575	0.619489	NA	2.69675	1.9573	7.41886	1.81168
100066	Cyp2j11	2.40345	1.23368	2.27191	0.543014	0.58712	NA	0.898918	1.9573	4.94591	1.81168
100072	Camta1	1278.94	-0.00856675	0.243687	-0.0351548	0.971956	0.993748	1276.46	1287.9	1519.63	1031.75
100073351	Yy2	0	NA	NA	NA	NA	NA	0	0	0	0
100087	Kti12	2352.6	0.333822	0.244929	1.36293	0.172904	0.540732	1647.72	2516.11	2496.45	2750.14
100088	Rcc1	2885.23	0.263125	0.21636	1.21614	0.22393	0.609314	2210.44	3035.77	3045.44	3249.25
100090	Zbtb48	607.95	-0.302972	0.248301	-1.22018	0.222396	0.608048	711.943	630.25	619.475	470.132
100093700	Gm10400	0	NA	NA	NA	NA	NA	0	0	0	0
100093714	Gm12296	0	NA	NA	NA	NA	NA	0	0	0	0
100101457	A830035O19Rik	16.301	0.062105	0.905853	0.0685597	0.94534	0.987875	15.2816	16.637	16.0742	17.211
100101806	Srp54c	0	NA	NA	NA	NA	NA	0	0	0	0
100101807	Fam177a2	3210.62	-0.000703385	0.184867	-0.00380481	0.996964	0.999494	2971.82	3451.7	3039.26	3379.7
100101919	Dnah7c	13.7172	-0.0599572	1.00199	-0.0598381	0.952285	0.989795	16.1805	11.7438	16.0742	10.8701
100102	Pcsk9	6.5945	-0.995542	1.48167	-0.671905	0.501644	NA	12.5848	4.89325	6.18239	2.71753
100113364	Snora15	0.471123	0.0679298	4.97889	0.0136436	0.989114	NA	0	0.97865	0	0.905842
100113394	Astx5	0	NA	NA	NA	NA	NA	0	0	0	0
100113398	Adat3	0	NA	NA	NA	NA	NA	0	0	0	0
100121	Tdrd7	832.402	-0.511284	0.225594	-2.26639	0.0234274	0.171701	1046.34	911.123	615.766	756.378
100124431	Mir18b	0	NA	NA	NA	NA	NA	0	0	0	0
100124432	Mir193b	0.449459	-2.21288	4.89653	-0.451929	0.65132	NA	1.79784	0	0	0
100124433	Mir208b	0	NA	NA	NA	NA	NA	0	0	0	0
100124437	Mir327	0	NA	NA	NA	NA	NA	0	0	0	0
100124438	Mir343	3.79477	0.127138	1.92901	0.0659085	0.947451	NA	6.29242	0.97865	2.47295	5.43505
100124439	Mir344-2	0	NA	NA	NA	NA	NA	0	0	0	0
100124440	Mir465b-2	0	NA	NA	NA	NA	NA	0	0	0	0
100124441	Mir465c-1	0	NA	NA	NA	NA	NA	0	0	0	0
100124442	Mir466b-2	0	NA	NA	NA	NA	NA	0	0	0	0
100124443	Mir466c-1	0	NA	NA	NA	NA	NA	0	0	0	0
100124447	Mir467d	0	NA	NA	NA	NA	NA	0	0	0	0
100124449	Mir509	0	NA	NA	NA	NA	NA	0	0	0	0
100124450	Mir544	0	NA	NA	NA	NA	NA	0	0	0	0
100124451	Mir574	0	NA	NA	NA	NA	NA	0	0	0	0
100124452	Mir598	0	NA	NA	NA	NA	NA	0	0	0	0
100124453	Mir654	0	NA	NA	NA	NA	NA	0	0	0	0
100124456	Mir872	0	NA	NA	NA	NA	NA	0	0	0	0
100124457	Mir873a	0	NA	NA	NA	NA	NA	0	0	0	0
100124458	Mir876	0	NA	NA	NA	NA	NA	0	0	0	0
100124459	Mir877	0.224729	-1.25071	4.99438	-0.250423	0.80226	NA	0.898918	0	0	0
100124460	Mir881	0	NA	NA	NA	NA	NA	0	0	0	0
100124461	Mir882	0	NA	NA	NA	NA	NA	0	0	0	0
100124462	Mir883a	0	NA	NA	NA	NA	NA	0	0	0	0
100124463	Mir105	0	NA	NA	NA	NA	NA	0	0	0	0
100124466	Mir493	0	NA	NA	NA	NA	NA	0	0	0	0
100124467	Mir568	0	NA	NA	NA	NA	NA	0	0	0	0
100124468	Mir653	0	NA	NA	NA	NA	NA	0	0	0	0
100124469	Mir875	0.45119	0.129841	4.98318	0.0260558	0.979213	NA	0.898918	0	0	0.905842
100124470	Mir92b	0	NA	NA	NA	NA	NA	0	0	0	0
100124471	Mir291b	0	NA	NA	NA	NA	NA	0	0	0	0
100124473	Mir465b-1	0	NA	NA	NA	NA	NA	0	0	0	0
100124474	Mir466b-3	0	NA	NA	NA	NA	NA	0	0	0	0
100124476	Mir504	0	NA	NA	NA	NA	NA	0	0	0	0
100124478	Mir871	0	NA	NA	NA	NA	NA	0	0	0	0
100124479	Mir878	0	NA	NA	NA	NA	NA	0	0	0	0
100124480	Mir880	0	NA	NA	NA	NA	NA	0	0	0	0
100124481	Mir190b	0	NA	NA	NA	NA	NA	0	0	0	0
100124484	Mir453	0	NA	NA	NA	NA	NA	0	0	0	0
100124485	Mir466b-1	0	NA	NA	NA	NA	NA	0	0	0	0
100124487	Mir467c	0	NA	NA	NA	NA	NA	0	0	0	0
100124488	Mir511	0	NA	NA	NA	NA	NA	0	0	0	0
100124489	Mir582	0	NA	NA	NA	NA	NA	0	0	0	0
100124491	Mir874	0	NA	NA	NA	NA	NA	0	0	0	0
100124492	Mir879	0	NA	NA	NA	NA	NA	0	0	0	0
100124493	Mir883b	0	NA	NA	NA	NA	NA	0	0	0	0
100124494	Mir421	0.67765	0.990525	4.90467	0.201955	0.839952	NA	0.898918	0	0	1.81168
100124495	Mir466g	0	NA	NA	NA	NA	NA	0	0	0	0
100124496	Mir743b	0	NA	NA	NA	NA	NA	0	0	0	0
100124625	Mir467a-4	0	NA	NA	NA	NA	NA	0	0	0	0
100124626	Mir467a-5	0	NA	NA	NA	NA	NA	0	0	0	0
100124640	Mir466e	0	NA	NA	NA	NA	NA	0	0	0	0
100124642	Mir467a-3	0	NA	NA	NA	NA	NA	0	0	0	0
100124643	Mir467a-8	0	NA	NA	NA	NA	NA	0	0	0	0
100124649	Mir683-2	0	NA	NA	NA	NA	NA	0	0	0	0
100124668	Mir466c-2	0	NA	NA	NA	NA	NA	0	0	0	0
100125339	A230020J21Rik	0.618239	2.82321	4.87901	0.578643	0.56283	NA	0	0	2.47295	0
100125586	Vmn2r2	0	NA	NA	NA	NA	NA	0	0	0	0
100125594	LOC100125594	0	NA	NA	NA	NA	NA	0	0	0	0
100125929	0610009E02Rik	5.42979	-0.370761	1.51289	-0.245067	0.806404	NA	5.39351	6.85055	4.94591	4.52921
100125931	Phtf1os	3.271	-1.86948	2.23243	-0.837421	0.402356	NA	4.49459	5.8719	0	2.71753
100126203	6820426E19Rik	0	NA	NA	NA	NA	NA	0	0	0	0
100126224	Gm11747	0	NA	NA	NA	NA	NA	0	0	0	0
100126226	Krt83	4.11863	-0.656245	1.81133	-0.3623	0.717128	NA	8.09026	1.9573	3.70943	2.71753
100126227	Gm13031	0	NA	NA	NA	NA	NA	0	0	0	0
100126242	Frs3os	0.694121	-2.83529	4.76654	-0.594832	0.551956	NA	1.79784	0.97865	0	0
100126243	A030001D20Rik	23.8818	-0.967818	0.941158	-1.02833	0.303796	0.694756	50.3394	12.7224	19.7836	12.6818
100126244	Gm13262	0	NA	NA	NA	NA	NA	0	0	0	0
100126269	BC048602	0	NA	NA	NA	NA	NA	0	0	0	0
100126692	B020018J22Rik	0	NA	NA	NA	NA	NA	0	0	0	0
100126765	Esp36	0	NA	NA	NA	NA	NA	0	0	0	0
100126766	Esp3	0	NA	NA	NA	NA	NA	0	0	0	0
100126768	Esp31	0	NA	NA	NA	NA	NA	0	0	0	0
100126773	Esp34	0	NA	NA	NA	NA	NA	0	0	0	0
100126774	Esp18	0	NA	NA	NA	NA	NA	0	0	0	0
100126775	Esp38	0	NA	NA	NA	NA	NA	0	0	0	0
100126776	Esp24	0	NA	NA	NA	NA	NA	0	0	0	0
100126777	Esp4	0	NA	NA	NA	NA	NA	0	0	0	0
100126778	Esp8	0	NA	NA	NA	NA	NA	0	0	0	0
100126779	Esp23	0	NA	NA	NA	NA	NA	0	0	0	0
100126795	Gm10575	10.3439	0.533062	1.17545	0.453497	0.650191	0.898825	8.98918	7.8292	17.3107	7.24674
100126824	Sco2	5.13903	1.76742	1.61011	1.0977	0.272335	NA	2.69675	1.9573	8.65534	7.24674
100127111	Snord22	0	NA	NA	NA	NA	NA	0	0	0	0
100127433	Gm11532	1.0677	0.427604	4.10986	0.104043	0.917135	NA	1.79784	0	2.47295	0
100129	Gpr153	16.1581	0.00284098	0.969192	0.00293129	0.997661	0.999494	21.574	10.7651	12.3648	19.9285
100134861	Gm44502	0	NA	NA	NA	NA	NA	0	0	0	0
100134990	Selenok-ps1	173.071	-0.191567	0.322376	-0.594236	0.552354	0.862259	183.379	185.943	150.85	172.11
100135654	Rhox3c	0	NA	NA	NA	NA	NA	0	0	0	0
100135657	Rhox3e	0	NA	NA	NA	NA	NA	0	0	0	0
100141474	4933428G20Rik	18.6276	-0.355363	0.87265	-0.407223	0.683844	0.913234	24.2708	17.6157	13.6012	19.0227
100151693	Gm10364	11.2437	-0.917941	1.16435	-0.788369	0.430481	0.793273	21.574	7.8292	7.41886	8.15258
100155	Shoc1	3.49227	-3.66822	2.36296	-1.55238	0.12057	NA	7.19134	5.8719	0	0.905842
100163	Pafah2	555.928	0.0703083	0.222334	0.316229	0.751829	0.932925	568.116	516.727	556.415	582.456
100165	AI507597	0	NA	NA	NA	NA	NA	0	0	0	0
100169	Phactr4	4197.22	-0.832115	0.219718	-3.78719	0.00015236	0.00403661	6305.01	4445.03	3054.1	2984.75
100169864	Gm44504	6.12738	-0.221618	1.43821	-0.154093	0.877537	NA	5.39351	7.8292	4.94591	6.34089
100169874	Gm11110	91.5647	-0.463871	0.444019	-1.04471	0.296157	0.687288	104.274	107.651	92.7358	61.5973
100169878	Gm10941	0.90238	0.0319768	4.35003	0.00735094	0.994135	NA	1.79784	0	0	1.81168
100170401	EU599041	0	NA	NA	NA	NA	NA	0	0	0	0
100174921	4930505N22Rik	3.02169	1.68238	2.13148	0.7893	0.429937	NA	0.898918	1.9573	7.41886	1.81168
100177	Zmym6	223.03	0.017109	0.30148	0.0567501	0.954744	0.990726	243.607	199.645	228.748	220.12
100182	Akna	76.6683	-0.80317	0.584979	-1.37299	0.169756	0.537378	141.13	53.8257	51.932	59.7856
100189605	Mup19	0	NA	NA	NA	NA	NA	0	0	0	0
100190765	Mir449b	0	NA	NA	NA	NA	NA	0	0	0	0
100191037	Krtap10-4	0	NA	NA	NA	NA	NA	0	0	0	0
100196896	BC048559	0.309119	1.78203	4.97229	0.358392	0.72005	NA	0	0	1.23648	0
100198	H6pd	49.6439	0.375203	0.546261	0.686856	0.492174	0.830227	39.5524	46.9752	53.1685	58.8797
100201	Tmem64	277.286	-0.198715	0.311995	-0.636916	0.52418	0.84908	287.654	304.36	307.883	209.249
100206	Adprs	1631.63	0.0325321	0.202856	0.16037	0.872589	0.971922	1763.68	1462.1	1750.85	1549.9
100210	Gpn2	967.642	-0.193426	0.197817	-0.977799	0.328174	0.713715	1044.54	1020.73	856.879	948.416
100213	Rusc2	2123.54	0.227005	0.182047	1.24696	0.212413	0.596659	1890.42	2023.85	2157.65	2422.22
100216455	Gm14124	3.61826	-1.88982	1.94622	-0.97102	0.331538	NA	3.59567	7.8292	1.23648	1.81168
100216474	Ttll2	0	NA	NA	NA	NA	NA	0	0	0	0
100216530	Snord118	0.898918	-3.21012	4.84107	-0.663101	0.507266	NA	3.59567	0	0	0
100216531	Snord1b	0	NA	NA	NA	NA	NA	0	0	0	0
100216532	Snord2	0	NA	NA	NA	NA	NA	0	0	0	0
100216533	Snord55	103.673	-0.0888882	0.39907	-0.222738	0.823739	0.953573	116.859	96.8863	97.6817	103.266
100216534	Snord96a	0	NA	NA	NA	NA	NA	0	0	0	0
100216535	Scarna9	1.6563	-1.35273	2.99369	-0.451862	0.651369	NA	0.898918	3.9146	0	1.81168
100216536	Snord1c	0	NA	NA	NA	NA	NA	0	0	0	0
100216537	Snord104	138.41	-0.0833087	0.485821	-0.17148	0.863846	0.968878	201.358	83.1852	145.904	123.195
100216538	Snord1a	0	NA	NA	NA	NA	NA	0	0	0	0
100216539	Snord4a	0	NA	NA	NA	NA	NA	0	0	0	0
100216540	Snord95	0	NA	NA	NA	NA	NA	0	0	0	0
100217413	Scarna10	1.08763	0.364188	3.53238	0.1031	0.917884	NA	0.898918	0.97865	2.47295	0
100217414	Scarna3a	6.9386	0.611436	1.46184	0.418265	0.675753	NA	8.98918	1.9573	8.65534	8.15258
100217415	Scarna6	18.7912	-0.403127	0.861878	-0.467731	0.639977	0.896088	25.1697	17.6157	16.0742	16.3052
100217416	Snora2b	1.43796	1.13433	3.12842	0.362588	0.716913	NA	1.79784	0	1.23648	2.71753
100217417	Snora34	2.31906	0.543751	2.23078	0.243749	0.807425	NA	1.79784	1.9573	3.70943	1.81168
100217418	Snora44	0	NA	NA	NA	NA	NA	0	0	0	0
100217419	Snora52	0	NA	NA	NA	NA	NA	0	0	0	0
100217420	Snora81	0	NA	NA	NA	NA	NA	0	0	0	0
100217421	Snord11	1.61643	-1.30742	2.94656	-0.443711	0.657252	NA	2.69675	1.9573	0	1.81168
100217422	Snord13	2.7935	0.960389	2.51822	0.381376	0.702924	NA	1.79784	1.9573	7.41886	0
100217423	Snord19	380.072	0.115425	0.346138	0.333465	0.738783	0.929121	253.495	476.602	377.126	413.064
100217424	Snord38a	0	NA	NA	NA	NA	NA	0	0	0	0
100217425	Snord45c	0	NA	NA	NA	NA	NA	0	0	0	0
100217426	Snord49b	47.5225	-0.0474303	0.551121	-0.0860616	0.931417	0.985959	47.6426	48.9325	48.2226	45.2921
100217427	Snord52	0	NA	NA	NA	NA	NA	0	0	0	0
100217428	Snord57	0	NA	NA	NA	NA	NA	0	0	0	0
100217429	Snord64	0.452921	2.4154	4.90935	0.492	0.622719	NA	0	0	0	1.81168
100217430	Snord66	3.94	-5.34	2.46697	-2.1646	0.0304182	NA	9.88809	5.8719	0	0
100217431	Snord69	0	NA	NA	NA	NA	NA	0	0	0	0
100217432	Snord71	14.9098	-0.43169	1.10922	-0.389185	0.697139	0.917337	8.98918	25.4449	6.18239	19.0227
100217433	Snord88a	0	NA	NA	NA	NA	NA	0	0	0	0
100217434	Snord88c	11.1811	0.183634	1.25969	0.145777	0.884097	0.974595	17.9784	2.93595	11.1283	12.6818
100217435	Snord90	0	NA	NA	NA	NA	NA	0	0	0	0
100217436	Snord93	17.4166	0.329403	0.878734	0.374861	0.707764	0.920175	16.1805	14.6797	19.7836	19.0227
100217437	Snord99	0	NA	NA	NA	NA	NA	0	0	0	0
100217438	Scarna2	4.14945	-3.78779	2.47619	-1.52968	0.126095	NA	14.3827	0.97865	1.23648	0
100217440	Snora61	0	NA	NA	NA	NA	NA	0	0	0	0
100217441	Snord23	2.81478	1.07394	2.40344	0.446833	0.654995	NA	3.59567	0	4.94591	2.71753
100217442	Snora30	1.52235	2.48403	3.11624	0.797126	0.425378	NA	0.898918	0	2.47295	2.71753
100217443	Snord12	0	NA	NA	NA	NA	NA	0	0	0	0
100217444	Snord65	38.7547	0.10735	0.625567	0.171605	0.863748	0.968867	30.5632	44.0392	43.2767	37.1395
100217445	Snord8	2.99325	-0.243372	2.02164	-0.120384	0.904179	NA	4.49459	1.9573	3.70943	1.81168
100217446	Snord47	0	NA	NA	NA	NA	NA	0	0	0	0
100217447	Scarna3b	0.469392	-2.26949	4.89227	-0.463892	0.642725	NA	0.898918	0.97865	0	0
100217448	Scarna8	0.309119	1.78203	4.97229	0.358392	0.72005	NA	0	0	1.23648	0
100217449	Snora36b	0	NA	NA	NA	NA	NA	0	0	0	0
100217450	Snora47	0	NA	NA	NA	NA	NA	0	0	0	0
100217451	Snora7a	0	NA	NA	NA	NA	NA	0	0	0	0
100217452	Snord110	2.44466	1.33879	2.23198	0.599821	0.548626	NA	1.79784	0.97865	2.47295	4.52921
100217453	Snord16a	0	NA	NA	NA	NA	NA	0	0	0	0
100217454	Snord37	70.4913	0.00350686	0.468943	0.00747823	0.994033	0.999415	69.2167	71.4414	77.8981	63.4089
100217455	Snord49a	53.1979	0.313233	0.559389	0.559956	0.57551	0.871085	57.5307	37.1887	65.5333	52.5388
100217456	Snord53	29.1576	0.521514	0.693083	0.752456	0.451777	0.805289	22.4729	25.4449	33.3849	35.3278
100217457	Snord58b	46.227	0.464555	0.559019	0.831019	0.405963	0.776837	39.5524	38.1673	51.932	55.2564
100217458	Snord67	0	NA	NA	NA	NA	NA	0	0	0	0
100217459	Snord70	6.44462	0.608212	1.41023	0.431286	0.666261	NA	6.29242	3.9146	7.41886	8.15258
100217460	Snord85	0	NA	NA	NA	NA	NA	0	0	0	0
100217461	Snord89	7.54833	0.0872917	1.39782	0.0624486	0.950206	NA	11.6859	2.93595	7.41886	8.15258
100217462	Snord92	0	NA	NA	NA	NA	NA	0	0	0	0
100217463	Snord98	7.19988	0.294659	1.37569	0.214189	0.830399	NA	8.09026	4.89325	4.94591	10.8701
100217464	Snora41	161.351	0.254992	0.351933	0.724548	0.468729	0.817637	124.051	170.285	178.053	173.016
100217465	Snord111	0.67765	0.990525	4.90467	0.201955	0.839952	NA	0.898918	0	0	1.81168
100217466	Scarna17	0.90238	0.0319768	4.35003	0.00735094	0.994135	NA	1.79784	0	0	1.81168
100217467	Snora5c	3.75063	-0.0602865	1.84145	-0.0327386	0.973883	NA	1.79784	5.8719	3.70943	3.62337
100217468	Snord45b	0	NA	NA	NA	NA	NA	0	0	0	0
100217469	Snord91a	9.55376	0.066598	1.23311	0.0540082	0.956929	0.991689	8.98918	9.7865	4.94591	14.4935
100226	Stx12	9134.83	-0.0983833	0.156366	-0.629185	0.529228	0.851772	9351.44	9540.85	8890.27	8756.77
100233175	Gon7	120.385	-0.0520887	0.368605	-0.141313	0.887623	0.975125	126.747	118.417	114.992	121.383
100233207	Gm17359	1.35184	-0.957921	3.74463	-0.255812	0.798096	NA	3.59567	0	0	1.81168
100233208	Gm10778	204.695	-0.416691	0.300624	-1.38609	0.165721	0.531794	240.91	227.047	180.526	170.298
100270707	Gm14379	4.0013	0.2969	2.18609	0.135813	0.891969	NA	7.19134	0	2.47295	6.34089
100270744	Btbd18	0.452921	2.4154	4.90935	0.492	0.622719	NA	0	0	0	1.81168
100271704	Gm17660	0	NA	NA	NA	NA	NA	0	0	0	0
100271841	Uckl1os	12.7978	-0.0294387	1.12598	-0.0261448	0.979142	0.996184	18.8773	6.85055	17.3107	8.15258
100271882	Gm14139	0	NA	NA	NA	NA	NA	0	0	0	0
100271928	Gm15881	0	NA	NA	NA	NA	NA	0	0	0	0
100273	Osbpl9	3644.14	-0.402334	0.180658	-2.22705	0.0259438	0.184293	4473.91	3823.58	3230.91	3048.16
100286843	Gm16325	1.41337	-0.0793571	3.67649	-0.021585	0.982779	NA	0	2.93595	0	2.71753
100294583	Alkal2	0.618239	2.82321	4.87901	0.578643	0.56283	NA	0	0	2.47295	0
100294660	Defa2	0	NA	NA	NA	NA	NA	0	0	0	0
100302498	Snora21	46.839	-0.117143	0.606265	-0.193222	0.846785	0.962962	39.5524	57.7403	55.6415	34.422
100302499	Snora3	0	NA	NA	NA	NA	NA	0	0	0	0
100302529	Snord72	67.8055	-0.135327	0.475634	-0.284519	0.776013	0.939525	64.7221	77.3133	63.0603	66.1265
100302565	Snord68	0	NA	NA	NA	NA	NA	0	0	0	0
100302567	AF357399	37.8201	0.20324	0.611942	0.332122	0.739797	0.929225	35.0578	35.2314	42.0402	38.9512
100302600	Snord43	9.7491	0.656589	1.17937	0.55673	0.577712	0.872258	6.29242	8.80785	14.8377	9.05842
100302601	Snord83b	47.8049	0.119828	0.557985	0.214752	0.82996	0.95714	49.4405	42.0819	54.405	45.2921
100302634	Astx6	0	NA	NA	NA	NA	NA	0	0	0	0
100302648	Gm11944	0	NA	NA	NA	NA	NA	0	0	0	0
100302688	Gm17455	0	NA	NA	NA	NA	NA	0	0	0	0
100302730	5830417I10Rik	1246.48	0.110575	0.191974	0.57599	0.564622	0.866599	1176.68	1221.35	1219.17	1368.73
100303644	C130080G10Rik	0	NA	NA	NA	NA	NA	0	0	0	0
100303646	Gm26922	0	NA	NA	NA	NA	NA	0	0	0	0
100303731	Gm10874	2625.96	0.180633	0.172302	1.04835	0.294478	0.68555	2358.76	2565.04	2761.05	2818.98
100303732	Zfp967	144.075	-0.700045	0.388326	-1.80273	0.0714311	0.346128	213.043	143.861	98.9182	120.477
100303736	Snora35	0	NA	NA	NA	NA	NA	0	0	0	0
100303738	D030025P21Rik	0	NA	NA	NA	NA	NA	0	0	0	0
100303740	Snora75	0	NA	NA	NA	NA	NA	0	0	0	0
100303746	Snora20	3.90744	-1.41324	1.81435	-0.778923	0.436025	NA	4.49459	6.85055	2.47295	1.81168
100303747	Gm12238	4.39969	-1.53166	1.79895	-0.851419	0.394537	NA	8.09026	4.89325	3.70943	0.905842
100303751	Snora31	448.05	0.683937	0.313181	2.18384	0.028974	0.197503	254.394	433.542	535.395	568.869
100306943	Scarna13	0.224729	-1.25071	4.99438	-0.250423	0.80226	NA	0.898918	0	0	0
100306952	Snora78	23.252	0.0562435	0.843719	0.0666614	0.946851	0.987875	17.0794	28.3808	32.1484	15.3993
100306954	Snora17	23.8534	-0.413577	0.814593	-0.507711	0.611656	0.886312	35.9567	18.5943	17.3107	23.5519
100306955	Snora43	27.5329	-0.642248	0.745863	-0.86108	0.389194	0.763798	39.5524	27.4022	25.966	17.211
100306957	Snora24	0	NA	NA	NA	NA	NA	0	0	0	0
100310813	Snora16a	0	NA	NA	NA	NA	NA	0	0	0	0
100310872	Dynlt1a	56.0568	0.0856727	0.547413	0.156505	0.875635	0.972681	50.3394	58.719	44.5132	70.6557
100312470	Vmn1r2	0	NA	NA	NA	NA	NA	0	0	0	0
100312471	Vmn1r3	0	NA	NA	NA	NA	NA	0	0	0	0
100312473	Vmn1r86	0	NA	NA	NA	NA	NA	0	0	0	0
100312474	Vmn1r88	0	NA	NA	NA	NA	NA	0	0	0	0
100312476	Vmn1r238	0	NA	NA	NA	NA	NA	0	0	0	0
100312477	Vmn1r184	0	NA	NA	NA	NA	NA	0	0	0	0
100312484	Vmn1r196	0	NA	NA	NA	NA	NA	0	0	0	0
100312485	Vmn1r221	0	NA	NA	NA	NA	NA	0	0	0	0
100312948	Pate8	0	NA	NA	NA	NA	NA	0	0	0	0
100312949	Pate10	0	NA	NA	NA	NA	NA	0	0	0	0
100312956	Pate3	0	NA	NA	NA	NA	NA	0	0	0	0
100312986	Pate7	0	NA	NA	NA	NA	NA	0	0	0	0
100312987	Pate1	0	NA	NA	NA	NA	NA	0	0	0	0
100313519	Snord17	12.4756	-0.558281	1.05866	-0.527345	0.597954	0.880219	17.0794	12.7224	7.41886	12.6818
100313531	Nkx2-2os	0	NA	NA	NA	NA	NA	0	0	0	0
100313943	Snora26	0	NA	NA	NA	NA	NA	0	0	0	0
100316663	Mir669k	0	NA	NA	NA	NA	NA	0	0	0	0
100316664	Mir669d	0	NA	NA	NA	NA	NA	0	0	0	0
100316665	Mir466i	9.04633	0.185939	1.27709	0.145596	0.88424	0.974595	8.98918	7.8292	14.8377	4.52921
100316667	Mir669f	0	NA	NA	NA	NA	NA	0	0	0	0
100316668	Mir669i	0	NA	NA	NA	NA	NA	0	0	0	0
100316669	Mir1188	0	NA	NA	NA	NA	NA	0	0	0	0
100316670	Mir466k	0	NA	NA	NA	NA	NA	0	0	0	0
100316671	Mir466j	0	NA	NA	NA	NA	NA	0	0	0	0
100316672	Mir1192	1.43969	2.39956	3.22347	0.744403	0.456633	NA	0.898918	0	1.23648	3.62337
100316673	Mir1193	0	NA	NA	NA	NA	NA	0	0	0	0
100316674	Mir467g	0	NA	NA	NA	NA	NA	0	0	0	0
100316675	Mir467h	0	NA	NA	NA	NA	NA	0	0	0	0
100316676	Mir1195	1.0677	0.427604	4.10986	0.104043	0.917135	NA	1.79784	0	2.47295	0
100316677	Mir1199	0	NA	NA	NA	NA	NA	0	0	0	0
100316678	Mir1902	0	NA	NA	NA	NA	NA	0	0	0	0
100316679	Mir1897	0	NA	NA	NA	NA	NA	0	0	0	0
100316680	Mir1903	0	NA	NA	NA	NA	NA	0	0	0	0
100316681	Mir1900	0.533849	0.35715	4.96916	0.0718733	0.942703	NA	0.898918	0	1.23648	0
100316682	Mir1892	0	NA	NA	NA	NA	NA	0	0	0	0
100316683	Mir1904	0	NA	NA	NA	NA	NA	0	0	0	0
100316684	Mir1898	10.1672	-0.0657535	1.14313	-0.0575203	0.954131	0.990688	8.09026	12.7224	9.89182	9.96426
100316685	Mir1907	0	NA	NA	NA	NA	NA	0	0	0	0
100316686	Mir1901	3.66917	-0.371377	1.86654	-0.198966	0.84229	NA	6.29242	1.9573	3.70943	2.71753
100316687	Mir1928	0	NA	NA	NA	NA	NA	0	0	0	0
100316688	Mir1929	1.00497	0.18375	3.18614	0.0576717	0.95401	NA	0.898918	0.97865	1.23648	0.905842
100316689	Mir1931	0.697583	0.929332	4.85434	0.191443	0.848178	NA	0	0.97865	0	1.81168
100316690	Mir1932	0	NA	NA	NA	NA	NA	0	0	0	0
100316693	Mir1938	9.09619	0.980199	1.20315	0.814695	0.415247	0.78345	5.39351	6.85055	12.3648	11.7759
100316694	Mir1941	1.0677	0.427604	4.10986	0.104043	0.917135	NA	1.79784	0	2.47295	0
100316695	Mir1943	0	NA	NA	NA	NA	NA	0	0	0	0
100316697	Mir1946a	0	NA	NA	NA	NA	NA	0	0	0	0
100316698	Mir1947	0.309119	1.78203	4.97229	0.358392	0.72005	NA	0	0	1.23648	0
100316699	Mir1948	0	NA	NA	NA	NA	NA	0	0	0	0
100316700	Mir1949	0	NA	NA	NA	NA	NA	0	0	0	0
100316701	Mir669m-1	0	NA	NA	NA	NA	NA	0	0	0	0
100316702	Mir669o	0	NA	NA	NA	NA	NA	0	0	0	0
100316703	Mir1951	0	NA	NA	NA	NA	NA	0	0	0	0
100316704	Mir1953	0.938784	-3.26954	4.19358	-0.779655	0.435594	NA	1.79784	1.9573	0	0
100316705	Mir669n	3.62984	0.274061	1.84176	0.148804	0.881709	NA	2.69675	3.9146	2.47295	5.43505
100316706	Mir1956	0	NA	NA	NA	NA	NA	0	0	0	0
100316708	Mir1958	0	NA	NA	NA	NA	NA	0	0	0	0
100316709	Mir1960	0	NA	NA	NA	NA	NA	0	0	0	0
100316710	Mir1963	0	NA	NA	NA	NA	NA	0	0	0	0
100316711	Mir1964	1.67916	-1.10837	2.6593	-0.416789	0.676833	NA	3.59567	0.97865	1.23648	0.905842
100316712	Mir1966	0.898918	-3.21012	4.84107	-0.663101	0.507266	NA	3.59567	0	0	0
100316713	Mir1968	0.449459	-2.21288	4.89653	-0.451929	0.65132	NA	1.79784	0	0	0
100316714	Mir1946b	0	NA	NA	NA	NA	NA	0	0	0	0
100316715	Mir1971	0	NA	NA	NA	NA	NA	0	0	0	0
100316716	Mir1983	0	NA	NA	NA	NA	NA	0	0	0	0
100316717	Mir1839	0	NA	NA	NA	NA	NA	0	0	0	0
100316725	Mir2136	0	NA	NA	NA	NA	NA	0	0	0	0
100316727	Mir2139	0	NA	NA	NA	NA	NA	0	0	0	0
100316735	Mir432	0	NA	NA	NA	NA	NA	0	0	0	0
100316736	Mir599	0.45119	0.129841	4.98318	0.0260558	0.979213	NA	0.898918	0	0	0.905842
100316737	Mir664	0	NA	NA	NA	NA	NA	0	0	0	0
100316739	Mir1224	0	NA	NA	NA	NA	NA	0	0	0	0
100316749	Mir467f	1.37682	1.01569	3.74651	0.271102	0.786313	NA	1.79784	0	3.70943	0
100316751	Mir1197	0	NA	NA	NA	NA	NA	0	0	0	0
100316752	Mir1896	0	NA	NA	NA	NA	NA	0	0	0	0
100316753	Mir1933	0.452921	2.4154	4.90935	0.492	0.622719	NA	0	0	0	1.81168
100316756	Mir1955	0.842968	1.39502	4.5449	0.306942	0.758887	NA	0.898918	0	2.47295	0
100316769	Mir466l	0	NA	NA	NA	NA	NA	0	0	0	0
100316770	Mir669j	0	NA	NA	NA	NA	NA	0	0	0	0
100316772	Mir1899	0	NA	NA	NA	NA	NA	0	0	0	0
100316773	Mir1893	0	NA	NA	NA	NA	NA	0	0	0	0
100316774	Mir1942	0	NA	NA	NA	NA	NA	0	0	0	0
100316775	Mir1950	0	NA	NA	NA	NA	NA	0	0	0	0
100316776	Mir1954	0	NA	NA	NA	NA	NA	0	0	0	0
100316777	Mir1969	0	NA	NA	NA	NA	NA	0	0	0	0
100316778	Mir1982	0	NA	NA	NA	NA	NA	0	0	0	0
100316779	Mir2137	0.22646	1.55474	4.9863	0.311802	0.755191	NA	0	0	0	0.905842
100316783	Mir1b	0.224729	-1.25071	4.99438	-0.250423	0.80226	NA	0.898918	0	0	0
100316784	Mir1927	0	NA	NA	NA	NA	NA	0	0	0	0
100316802	Mir669g	0	NA	NA	NA	NA	NA	0	0	0	0
100316803	Mir1187	0	NA	NA	NA	NA	NA	0	0	0	0
100316804	Mir466f-4	0	NA	NA	NA	NA	NA	0	0	0	0
100316805	Mir1190	0.244662	-1.3126	4.9901	-0.263042	0.792519	NA	0	0.97865	0	0
100316806	Mir669e	0	NA	NA	NA	NA	NA	0	0	0	0
100316807	Mir1198	1.47783	1.03683	3.10582	0.333834	0.738505	NA	0	1.9573	1.23648	2.71753
100316808	Mir1905	0	NA	NA	NA	NA	NA	0	0	0	0
100316809	Mir1906-1	0.309119	1.78203	4.97229	0.358392	0.72005	NA	0	0	1.23648	0
100316810	Mir1894	2.97	-0.665251	2.36994	-0.280703	0.778938	NA	5.39351	1.9573	0	4.52921
100316811	Mir1930	0	NA	NA	NA	NA	NA	0	0	0	0
100316812	Mir1936	0	NA	NA	NA	NA	NA	0	0	0	0
100316814	Mir1306	0	NA	NA	NA	NA	NA	0	0	0	0
100316815	Mir669l	0	NA	NA	NA	NA	NA	0	0	0	0
100316816	Mir1952	0	NA	NA	NA	NA	NA	0	0	0	0
100316818	Mir1962	0	NA	NA	NA	NA	NA	0	0	0	0
100316819	Mir1967	0.674188	-2.79604	4.85965	-0.575358	0.56505	NA	2.69675	0	0	0
100316820	Mir1970	0.489325	-2.32433	4.88831	-0.475488	0.634439	NA	0	1.9573	0	0
100316821	Mir1981	0	NA	NA	NA	NA	NA	0	0	0	0
100316827	Mir767	0	NA	NA	NA	NA	NA	0	0	0	0
100316831	Mir669h	0	NA	NA	NA	NA	NA	0	0	0	0
100316832	Mir1895	0	NA	NA	NA	NA	NA	0	0	0	0
100316833	Mir1945	1.47783	1.03683	3.10582	0.333834	0.738505	NA	0	1.9573	1.23648	2.71753
100316834	Mir669m-2	0	NA	NA	NA	NA	NA	0	0	0	0
100316839	Mir1191	0	NA	NA	NA	NA	NA	0	0	0	0
100316840	Mir1934	0.898918	-3.21012	4.84107	-0.663101	0.507266	NA	3.59567	0	0	0
100316841	Mir1961	0	NA	NA	NA	NA	NA	0	0	0	0
100316903	Gm20605	57.9868	0.209015	0.52767	0.396109	0.692025	0.915637	58.4296	48.9325	72.9521	51.633
100316932	Snora28	0	NA	NA	NA	NA	NA	0	0	0	0
100317	AU040320	1984.81	-0.130425	0.179187	-0.727873	0.466691	0.815822	1997.39	2152.05	1825.04	1964.77
100322896	Dthd1	0	NA	NA	NA	NA	NA	0	0	0	0
100328588	Il4i1b	3.37479	-2.22983	2.30438	-0.96765	0.333219	NA	8.09026	2.93595	2.47295	0
100336	Ppp1r8	1486.97	0.159437	0.197657	0.806638	0.419875	0.786627	1284.55	1525.71	1513.45	1624.17
100340	Smpdl3b	336.146	-0.0153769	0.337556	-0.0455537	0.963666	0.992248	261.585	414.947	279.444	388.606
100342	Tent5b	1314.6	-0.418959	0.248784	-1.68403	0.0921764	0.402269	1300.73	1706.76	1297.06	953.852
100359413	AA413626	17.2759	-1.34155	1.00216	-1.33866	0.180682	0.553427	36.8556	12.7224	8.65534	10.8701
100379145	Snora23	23.7732	0.24461	0.805792	0.303565	0.761459	0.935183	26.9675	16.637	19.7836	31.7045
100379610	Gm11651	0	NA	NA	NA	NA	NA	0	0	0	0
100380944	Ino80dos	30.6339	-1.52391	0.779085	-1.95603	0.0504616	0.279375	59.3286	31.3168	21.0201	10.8701
100382	AW011738	242.492	-0.351925	0.335703	-1.04832	0.294491	0.68555	319.116	225.089	182.999	242.766
100383	Bsdc1	1574.23	-0.318115	0.201006	-1.58261	0.113509	0.449504	1869.75	1623.58	1510.98	1292.64
100384868	Gm37013	0	NA	NA	NA	NA	NA	0	0	0	0
100384890	D230030E09Rik	0	NA	NA	NA	NA	NA	0	0	0	0
100415784	Gm17830	0	NA	NA	NA	NA	NA	0	0	0	0
100415785	Gm11559	0	NA	NA	NA	NA	NA	0	0	0	0
100415787	Tomm6os	27.1853	0.000832245	0.721695	0.00115318	0.99908	0.999662	26.0686	28.3808	23.4931	30.7986
100415901	Gm13648	51.2271	-1.74377	0.656783	-2.65501	0.00793051	0.0819724	101.578	55.783	32.1484	15.3993
100415912	Gm11665	0.309119	1.78203	4.97229	0.358392	0.72005	NA	0	0	1.23648	0
100415914	Gm12505	829.436	-0.28853	0.304069	-0.948894	0.342674	0.725715	685.874	1139.15	633.076	859.644
100415915	A530072M11Rik	4.68903	-0.8294	1.72159	-0.481765	0.629973	NA	7.19134	4.89325	1.23648	5.43505
100415916	Gm15997	0	NA	NA	NA	NA	NA	0	0	0	0
100416706	Zfp729b	365.761	-0.62218	0.279789	-2.22375	0.0261654	0.18541	500.697	385.588	314.065	262.694
100416830	Zfp572	0.452921	2.4154	4.90935	0.492	0.622719	NA	0	0	0	1.81168
100417125	Gm18409	0	NA	NA	NA	NA	NA	0	0	0	0
100417434	AA543401	0.452921	2.4154	4.90935	0.492	0.622719	NA	0	0	0	1.81168
100417514	Adh6b	16.2752	-0.208413	1.04739	-0.198984	0.842275	0.961382	24.2708	10.7651	7.41886	22.646
100417675	Nlrp5-ps	4.25154	1.35489	1.80645	0.750026	0.453239	NA	0.898918	3.9146	4.94591	7.24674
100417829	Gvin-ps2	0	NA	NA	NA	NA	NA	0	0	0	0
100417973	Pou5f1-rs6	0	NA	NA	NA	NA	NA	0	0	0	0
100418302	4930555K19Rik	0.244662	-1.3126	4.9901	-0.263042	0.792519	NA	0	0.97865	0	0
100434	Slc44a1	5318.8	-0.282825	0.174758	-1.61838	0.105581	0.433046	5554.41	6123.41	4515.61	5081.77
100463512	Gm20594	8.57204	0.200656	1.23367	0.16265	0.870794	0.971637	7.19134	8.80785	7.41886	10.8701
100465	Mob3c	282.189	-0.136203	0.281553	-0.483755	0.628559	0.892123	318.217	273.043	248.532	288.964
100470	Lao1	0	NA	NA	NA	NA	NA	0	0	0	0
100473	BB031773	0	NA	NA	NA	NA	NA	0	0	0	0
100494	Zfand2a	1488.2	0.0843441	0.224676	0.375403	0.70736	0.920175	1286.35	1604.01	1357.65	1704.79
100499512	Mir3475	0	NA	NA	NA	NA	NA	0	0	0	0
100499513	Mir3099	0	NA	NA	NA	NA	NA	0	0	0	0
100499514	Mir2861	0	NA	NA	NA	NA	NA	0	0	0	0
100499517	Mir3072	0	NA	NA	NA	NA	NA	0	0	0	0
100499519	Mir3470b	0	NA	NA	NA	NA	NA	0	0	0	0
100499521	Mir3471-1	0	NA	NA	NA	NA	NA	0	0	0	0
100499523	Mir3471-2	3.00679	-1.38007	2.13045	-0.647783	0.517125	NA	1.79784	6.85055	2.47295	0.905842
100499526	Mir3472	0	NA	NA	NA	NA	NA	0	0	0	0
100499528	Mir3473a	0	NA	NA	NA	NA	NA	0	0	0	0
100499529	Mir3474	1.61297	-4.05206	3.4065	-1.18951	0.234239	NA	4.49459	1.9573	0	0
100502590	Tex50	0.449459	-2.21288	4.89653	-0.451929	0.65132	NA	1.79784	0	0	0
100502601	Gm19276	0.898918	-3.21012	4.84107	-0.663101	0.507266	NA	3.59567	0	0	0
100502602	Gm19277	0	NA	NA	NA	NA	NA	0	0	0	0
100502619	AW046200	4.47069	-0.0331528	1.85107	-0.0179101	0.985711	NA	8.09026	0.97865	2.47295	6.34089
100502624	Gm13483	0	NA	NA	NA	NA	NA	0	0	0	0
100502630	Gm15545	68.8168	-0.417774	0.533287	-0.783394	0.433396	0.795113	102.477	54.8044	61.8239	56.1622
100502636	Gm19299	0.452921	2.4154	4.90935	0.492	0.622719	NA	0	0	0	1.81168
100502643	Gm19303	0	NA	NA	NA	NA	NA	0	0	0	0
100502653	C130060C02Rik	0	NA	NA	NA	NA	NA	0	0	0	0
100502695	Gm17399	2.423	0.756619	2.54407	0.297405	0.766157	NA	3.59567	0	2.47295	3.62337
100502698	Rubcn	2325.48	-0.344373	0.19534	-1.76295	0.0779097	0.362747	2844.18	2358.55	2158.89	1940.31
100502700	AV039307	7.90062	-1.08671	1.30612	-0.832012	0.405402	NA	10.787	10.7651	3.70943	6.34089
100502723	Tsga8	0	NA	NA	NA	NA	NA	0	0	0	0
100502734	Gm16023	18.9491	0.162624	0.847667	0.191849	0.847861	0.963291	16.1805	19.573	21.0201	19.0227
100502736	Gm19345	18.0028	2.908	0.967153	3.00676	0.00264047	0.0366863	3.59567	4.89325	30.9119	32.6103
100502742	1700007L15Rik	11.7984	-0.576793	1.0624	-0.542916	0.587187	0.876235	12.5848	15.6584	9.89182	9.05842
100502745	2900009J06Rik	3.2528	-1.32477	2.23303	-0.593264	0.553004	NA	4.49459	4.89325	0	3.62337
100502764	Gm16617	0.842968	1.39502	4.5449	0.306942	0.758887	NA	0.898918	0	2.47295	0
100502766	Kifc1	228.112	1.12452	0.342562	3.28267	0.00102829	0.0176861	115.061	172.242	278.207	346.937
100502803	Gm11562	0	NA	NA	NA	NA	NA	0	0	0	0
100502819	BC065403	0	NA	NA	NA	NA	NA	0	0	0	0
100502820	Gm19395	0.309119	1.78203	4.97229	0.358392	0.72005	NA	0	0	1.23648	0
100502825	Rpl37rt	11019.7	-0.0527978	0.173459	-0.304382	0.760837	0.935183	12042.8	10399.1	11235.9	10400.9
100502829	Gm9899	0	NA	NA	NA	NA	NA	0	0	0	0
100502831	Gm19402	0	NA	NA	NA	NA	NA	0	0	0	0
100502834	Gm15972	0.449459	-2.21288	4.89653	-0.451929	0.65132	NA	1.79784	0	0	0
100502841	Epg5	1333.48	-0.0963367	0.197116	-0.48873	0.625033	0.891635	1487.71	1268.33	1256.26	1321.62
100502842	Gm14718	0	NA	NA	NA	NA	NA	0	0	0	0
100502846	Gm19410	1.10756	0.319693	4.06174	0.0787084	0.937265	NA	0	1.9573	2.47295	0
100502861	Ccdc13	6.34014	0.170883	1.57389	0.108574	0.913541	NA	9.88809	1.9573	9.89182	3.62337
100502865	2300003K06Rik	0	NA	NA	NA	NA	NA	0	0	0	0
100502868	Gm20597	0	NA	NA	NA	NA	NA	0	0	0	0
100502876	Kcnmb3	0.905842	3.40463	4.84798	0.702278	0.482506	NA	0	0	0	3.62337
100502887	Olfr331	0	NA	NA	NA	NA	NA	0	0	0	0
100502888	Gm19434	3.84726	-1.65696	2.29873	-0.720816	0.471023	NA	10.787	0.97865	0	3.62337
100502896	Gm11238	0	NA	NA	NA	NA	NA	0	0	0	0
100502917	Gm12130	0	NA	NA	NA	NA	NA	0	0	0	0
100502920	Gm16998	2.13713	1.0901	2.75287	0.395989	0.692113	NA	2.69675	0	4.94591	0.905842
100502921	Gm10142	0	NA	NA	NA	NA	NA	0	0	0	0
100502924	Gm38423	0	NA	NA	NA	NA	NA	0	0	0	0
100502932	Gm13544	0	NA	NA	NA	NA	NA	0	0	0	0
100502933	Gm19461	0.449459	-2.21288	4.89653	-0.451929	0.65132	NA	1.79784	0	0	0
100502936	E330021D16Rik	0.244662	-1.3126	4.9901	-0.263042	0.792519	NA	0	0.97865	0	0
100502940	Colca2	0	NA	NA	NA	NA	NA	0	0	0	0
100502942	Gm4814	0	NA	NA	NA	NA	NA	0	0	0	0
100502945	Gm19466	3.23791	-0.446489	1.93697	-0.230509	0.817696	NA	4.49459	2.93595	3.70943	1.81168
100502946	Gm16796	0	NA	NA	NA	NA	NA	0	0	0	0
100502950	Gm3336	0	NA	NA	NA	NA	NA	0	0	0	0
100502953	Gm10100	0	NA	NA	NA	NA	NA	0	0	0	0
100502967	Speer4c	0	NA	NA	NA	NA	NA	0	0	0	0
100502982	BC037704	74.5257	0.504275	0.461533	1.09261	0.274565	0.664631	56.6318	66.5482	95.2087	79.7141
100502985	Gm10814	4.60345	1.55902	1.67662	0.929859	0.352444	NA	2.69675	1.9573	7.41886	6.34089
100503003	Gm17484	22.3095	-0.581216	0.878	-0.661977	0.507986	0.838718	35.0578	18.5943	11.1283	24.4577
100503007	Gm19500	0.224729	-1.25071	4.99438	-0.250423	0.80226	NA	0.898918	0	0	0
100503019	Gm16551	0.22646	1.55474	4.9863	0.311802	0.755191	NA	0	0	0	0.905842
100503021	Gm19510	0.942246	-0.0761334	4.28685	-0.0177598	0.985831	NA	0	1.9573	0	1.81168
100503033	Gm19519	0	NA	NA	NA	NA	NA	0	0	0	0
100503036	1700015G11Rik	0	NA	NA	NA	NA	NA	0	0	0	0
100503040	Gm19522	0	NA	NA	NA	NA	NA	0	0	0	0
100503041	Pdzd7	14.7316	0.282296	1.06125	0.266004	0.790236	0.943298	20.6751	5.8719	16.0742	16.3052
100503043	Armcx4	0	NA	NA	NA	NA	NA	0	0	0	0
100503044	A730020M07Rik	0	NA	NA	NA	NA	NA	0	0	0	0
100503068	Smim43	2.83659	2.29303	2.53284	0.90532	0.365296	NA	0	1.9573	1.23648	8.15258
100503072	Gm16291	0	NA	NA	NA	NA	NA	0	0	0	0
100503074	2610016A17Rik	0	NA	NA	NA	NA	NA	0	0	0	0
100503085	Klhl3	1.6745	-2.50093	3.08728	-0.810074	0.417897	NA	0.898918	4.89325	0	0.905842
100503104	Gm19557	66.2974	-0.609074	0.541124	-1.12557	0.260347	0.652012	104.274	55.783	54.405	50.7271
100503106	Gm13944	0	NA	NA	NA	NA	NA	0	0	0	0
100503117	2010010A06Rik	34.265	0.776104	0.676051	1.148	0.25097	0.641667	27.8664	22.5089	53.1685	33.5162
100503120	A930006K02Rik	2.08929	-0.348002	2.6761	-0.130041	0.896534	NA	1.79784	2.93595	0	3.62337
100503142	B230303A05Rik	1.82642	0.729315	2.88659	0.252656	0.800534	NA	1.79784	0.97865	0	4.52921
100503147	Gm13293	2.42473	1.37062	2.53929	0.539764	0.58936	NA	2.69675	0	2.47295	4.52921
100503157	Gm15471	0	NA	NA	NA	NA	NA	0	0	0	0
100503166	1700048M11Rik	10.6779	-1.92017	1.29574	-1.48191	0.138363	0.488772	26.0686	7.8292	2.47295	6.34089
100503167	Gm13752	0	NA	NA	NA	NA	NA	0	0	0	0
100503175	Gm19582	2.21513	0.323094	3.18231	0.101528	0.919131	NA	0	3.9146	4.94591	0
100503178	2810013P06Rik	263.695	-0.508901	0.326393	-1.55917	0.118957	0.459536	307.43	311.211	265.843	170.298
100503184	Gm19583	1.06943	1.85265	3.5759	0.518094	0.604393	NA	0.898918	0	2.47295	0.905842
100503185	Btbd8	0.22646	1.55474	4.9863	0.311802	0.755191	NA	0	0	0	0.905842
100503190	Gm19585	0	NA	NA	NA	NA	NA	0	0	0	0
100503197	Gm19589	2.30101	1.91507	3.12993	0.611858	0.540632	NA	0	1.9573	0	7.24674
100503199	5430416N02Rik	889.079	-0.383761	0.21535	-1.78203	0.0747446	0.355084	1033.76	978.65	848.223	695.687
100503240	Trpc5os	2.03295	1.0206	3.23021	0.315953	0.752038	NA	2.69675	0	0	5.43505
100503248	Gm15179	0	NA	NA	NA	NA	NA	0	0	0	0
100503265	Gm19619	0.842968	1.39502	4.5449	0.306942	0.758887	NA	0.898918	0	2.47295	0
100503272	Gm11423	33.7612	0.263677	0.66578	0.396042	0.692074	0.915637	26.0686	35.2314	42.0402	31.7045
100503280	Gm38425	0	NA	NA	NA	NA	NA	0	0	0	0
100503307	Gm15408	13.1805	-0.00740896	1.04081	-0.00711846	0.99432	0.999494	9.88809	16.637	9.89182	16.3052
100503311	Pifo	0	NA	NA	NA	NA	NA	0	0	0	0
100503337	Gm9895	7.06547	-4.63681	1.96637	-2.35806	0.0183709	NA	15.2816	11.7438	1.23648	0
100503353	Gm14440	515.905	-0.462201	0.2421	-1.90913	0.0562453	0.299975	658.008	537.279	452.551	415.781
100503355	Zfp648	0	NA	NA	NA	NA	NA	0	0	0	0
100503361	Tmem95	163.639	-0.62571	0.459791	-1.36086	0.173558	0.541099	262.484	134.075	161.979	96.0192
100503378	Gm15638	3.78823	-1.08834	2.17539	-0.500294	0.616868	NA	6.29242	3.9146	4.94591	0
100503380	Snhg4	1622.32	-0.159782	0.215932	-0.739964	0.459322	0.810845	1554.23	1869.22	1698.92	1366.92
100503386	Tpbgl	103.312	-0.800569	0.447985	-1.78704	0.0739303	0.35301	103.376	159.52	64.2968	86.055
100503388	Gm19668	0	NA	NA	NA	NA	NA	0	0	0	0
100503392	4833438C02Rik	144.477	-0.116747	0.397018	-0.294061	0.768711	0.937205	186.975	113.523	139.722	137.688
100503393	Gm14827	4.86632	0.956803	1.60948	0.59448	0.552191	NA	2.69675	3.9146	7.41886	5.43505
100503427	Gm10390	8.77714	1.90233	1.31056	1.45154	0.14663	0.501476	4.49459	2.93595	8.65534	19.0227
100503434	Gm19689	0	NA	NA	NA	NA	NA	0	0	0	0
100503460	Gm19705	0.309119	1.78203	4.97229	0.358392	0.72005	NA	0	0	1.23648	0
100503468	Gm14023	51.0601	-0.698571	0.538657	-1.29688	0.194674	0.575794	65.621	60.6763	40.8037	37.1395
100503469	Gm19710	27.9585	-0.206851	0.708988	-0.291755	0.770474	0.937815	31.4621	28.3808	28.439	23.5519
100503471	Gm15867	9.7212	0.338823	1.22277	0.277095	0.781707	0.940693	4.49459	12.7224	9.89182	11.7759
100503474	Platr22	0.22646	1.55474	4.9863	0.311802	0.755191	NA	0	0	0	0.905842
100503481	4930453H23Rik	0	NA	NA	NA	NA	NA	0	0	0	0
100503486	Olfr936	0	NA	NA	NA	NA	NA	0	0	0	0
100503495	A930016O22Rik	1.29589	2.20293	3.30233	0.667084	0.504719	NA	0.898918	0	2.47295	1.81168
100503496	Gm45916	0.309119	1.78203	4.97229	0.358392	0.72005	NA	0	0	1.23648	0
100503498	Gm16675	56.4367	0.679845	0.542086	1.25413	0.209795	0.593437	35.0578	51.8684	61.8239	76.9966
100503518	Gm11827	1.0677	0.427604	4.10986	0.104043	0.917135	NA	1.79784	0	2.47295	0
100503530	Gm11351	0	NA	NA	NA	NA	NA	0	0	0	0
100503536	Gm19757	1.0067	1.67097	3.63703	0.459433	0.645923	NA	0	0.97865	1.23648	1.81168
100503538	Gm15941	0	NA	NA	NA	NA	NA	0	0	0	0
100503545	Nuggc	0.224729	-1.25071	4.99438	-0.250423	0.80226	NA	0.898918	0	0	0
100503549	Gm10354	0	NA	NA	NA	NA	NA	0	0	0	0
100503565	Gm9926	0.244662	-1.3126	4.9901	-0.263042	0.792519	NA	0	0.97865	0	0
100503572	Bbip1	202.523	-0.0956367	0.319588	-0.29925	0.76475	0.936054	187.874	230.961	179.289	211.967
100503580	Gm19782	0	NA	NA	NA	NA	NA	0	0	0	0
100503582	Gm19784	0	NA	NA	NA	NA	NA	0	0	0	0
100503583	Fsbp	5.51779	0.63428	1.76746	0.358865	0.719696	NA	0.898918	7.8292	2.47295	10.8701
100503584	Zfp534	22.6034	0.195651	0.791765	0.247108	0.804825	0.947688	22.4729	19.573	28.439	19.9285
100503592	A330076C08Rik	0	NA	NA	NA	NA	NA	0	0	0	0
100503595	Gm13003	7.20358	0.616327	1.3569	0.454218	0.649672	NA	4.49459	6.85055	11.1283	6.34089
100503609	Lnp1	0	NA	NA	NA	NA	NA	0	0	0	0
100503613	5031434C07Rik	0	NA	NA	NA	NA	NA	0	0	0	0
100503619	E330011O21Rik	25.2691	-0.324504	0.750148	-0.432586	0.665316	0.905538	29.6643	26.4235	25.966	19.0227
100503622	Gm16630	0	NA	NA	NA	NA	NA	0	0	0	0
100503636	1700123M08Rik	12.668	-0.136701	1.06367	-0.128519	0.897739	0.977576	10.787	15.6584	16.0742	8.15258
100503652	Gm16845	26.0576	-0.0614169	0.730204	-0.0841092	0.93297	0.98618	28.7654	24.4662	24.7295	26.2694
100503659	Cbarp	1124.6	-0.428343	0.327302	-1.30871	0.190634	0.570029	1665.69	914.059	1148.69	769.966
100503670	Rpl5	27259.2	-0.159904	0.165691	-0.965075	0.334507	0.71948	30317.8	27218.2	26789.5	24711.4
100503676	Gm38426	74.2999	0.152194	0.451696	0.33694	0.736162	0.928864	68.3177	72.4201	80.371	76.0907
100503704	Gm16861	102.48	-0.702769	0.439499	-1.59902	0.109816	0.442237	152.816	100.801	86.5534	69.7498
100503710	Gm5741	2.9336	0.246786	2.86977	0.0859952	0.93147	NA	5.39351	0	0	6.34089
100503727	1700011B04Rik	0	NA	NA	NA	NA	NA	0	0	0	0
100503759	Gm5084	0.452921	2.4154	4.90935	0.492	0.622719	NA	0	0	0	1.81168
100503783	Gm17733	0	NA	NA	NA	NA	NA	0	0	0	0
100503794	Gm9920	38.9164	-1.84005	0.687315	-2.67715	0.00742508	0.0787516	55.7329	65.5695	23.4931	10.8701
100503810	Gm13056	0	NA	NA	NA	NA	NA	0	0	0	0
100503816	Gm16548	0.452921	2.4154	4.90935	0.492	0.622719	NA	0	0	0	1.81168
100503823	Gm16973	151.162	-0.0568022	0.347462	-0.163478	0.870142	0.97162	158.209	149.733	164.451	132.253
100503830	Gm11762	0	NA	NA	NA	NA	NA	0	0	0	0
100503842	2410022M11Rik	100.081	-0.154683	0.423482	-0.365264	0.714914	0.922118	90.7907	120.374	84.0804	105.078
100503849	Sp3os	38.7776	0.0221506	0.642524	0.0344744	0.972499	0.993912	48.5415	28.3808	38.3308	39.857
100503859	1110015O18Rik	0	NA	NA	NA	NA	NA	0	0	0	0
100503868	Gm19935	0	NA	NA	NA	NA	NA	0	0	0	0
100503869	Mkln1os	2.02256	-4.37934	3.81887	-1.14676	0.25148	NA	8.09026	0	0	0
100503872	Hotair	0.244662	-1.3126	4.9901	-0.263042	0.792519	NA	0	0.97865	0	0
100503879	Gm5901	0	NA	NA	NA	NA	NA	0	0	0	0
100503882	Gm17308	0	NA	NA	NA	NA	NA	0	0	0	0
100503884	Ccdc149	233.812	0.53171	0.383472	1.38657	0.165574	0.531794	131.242	251.513	257.187	295.304
100503890	Pet100	447.052	-0.0426516	0.23853	-0.17881	0.858087	0.967134	484.517	422.777	435.24	445.674
100503895	Tpsab1	0	NA	NA	NA	NA	NA	0	0	0	0
100503915	Smpd5	1.23648	3.83076	4.57759	0.83685	0.402677	NA	0	0	4.94591	0
100503924	Fcor	0	NA	NA	NA	NA	NA	0	0	0	0
100503949	Zfp965	219.187	-0.522727	0.329954	-1.58424	0.113139	0.448743	300.238	216.282	195.363	164.863
100503961	Gm19990	0	NA	NA	NA	NA	NA	0	0	0	0
100503962	Gm16701	3.5271	-0.144136	1.91709	-0.0751848	0.940068	NA	5.39351	1.9573	4.94591	1.81168
100503964	Gm17266	0	NA	NA	NA	NA	NA	0	0	0	0
100503965	Gm12167	0	NA	NA	NA	NA	NA	0	0	0	0
100503969	1810008I18Rik	0	NA	NA	NA	NA	NA	0	0	0	0
100503970	AY761185	0	NA	NA	NA	NA	NA	0	0	0	0
100503991	Acp4	1.33229	-0.2435	3.25083	-0.0749039	0.940291	NA	0.898918	1.9573	2.47295	0
100503992	Gm6040	0	NA	NA	NA	NA	NA	0	0	0	0
100504007	Gm15787	26.9115	-0.994813	0.88759	-1.1208	0.262372	0.653832	54.834	16.637	23.4931	12.6818
100504014	Gm15056	0	NA	NA	NA	NA	NA	0	0	0	0
100504026	Gm16157	0	NA	NA	NA	NA	NA	0	0	0	0
100504029	Gm16740	3.74717	-0.793791	1.83129	-0.433459	0.664681	NA	3.59567	5.8719	3.70943	1.81168
100504039	Gm53064	0.244662	-1.3126	4.9901	-0.263042	0.792519	NA	0	0.97865	0	0
100504049	Gm15559	35.8124	-0.400976	0.669406	-0.599003	0.549171	0.860233	30.5632	50.8898	34.6214	27.1753
100504056	Gm20036	11.3063	-0.388236	1.20855	-0.321241	0.748027	0.9316	7.19134	18.5943	4.94591	14.4935
100504069	Gm15915	0	NA	NA	NA	NA	NA	0	0	0	0
100504101	Gm20063	0	NA	NA	NA	NA	NA	0	0	0	0
100504104	Gm16062	9.84799	0.428001	1.15236	0.371414	0.710329	0.920175	8.98918	7.8292	9.89182	12.6818
100504112	Ccer2	1.61297	-4.05206	3.4065	-1.18951	0.234239	NA	4.49459	1.9573	0	0
100504116	Brd3os	12.4823	-0.349124	1.0808	-0.323022	0.746678	0.931044	17.0794	10.7651	14.8377	7.24674
100504121	Med9os	0.224729	-1.25071	4.99438	-0.250423	0.80226	NA	0.898918	0	0	0
100504145	Platr30	0	NA	NA	NA	NA	NA	0	0	0	0
100504154	Gm15050	51.4405	0.6182	0.634354	0.974535	0.329791	0.714697	57.5307	23.4876	66.7698	57.9739
100504156	Fam181a	1.00497	0.18375	3.18614	0.0576717	0.95401	NA	0.898918	0.97865	1.23648	0.905842
100504162	Prss51	0	NA	NA	NA	NA	NA	0	0	0	0
100504164	Cmtm1	0	NA	NA	NA	NA	NA	0	0	0	0
100504166	4933421O10Rik	169.035	-0.47042	0.333812	-1.40924	0.158765	0.522909	210.347	182.029	153.323	130.441
100504169	Gm20098	0.22646	1.55474	4.9863	0.311802	0.755191	NA	0	0	0	0.905842
100504178	Dhrs13os	9.32958	1.74093	1.30324	1.33585	0.181599	0.555189	1.79784	6.85055	12.3648	16.3052
100504183	Krtap16-1	0	NA	NA	NA	NA	NA	0	0	0	0
100504184	Gm16336	0	NA	NA	NA	NA	NA	0	0	0	0
100504191	Gm16576	1.20338	-3.62559	3.86884	-0.937125	0.348694	NA	0.898918	3.9146	0	0
100504195	NA	540.98	0.387734	0.24828	1.56168	0.118364	0.45901	435.076	503.026	542.813	683.005
100504202	Gm20110	0	NA	NA	NA	NA	NA	0	0	0	0
100504207	Arhgap33os	0	NA	NA	NA	NA	NA	0	0	0	0
100504221	Efcab8	7.76068	0.781423	1.41577	0.551941	0.580989	NA	4.49459	6.85055	16.0742	3.62337
100504231	Gm15708	55.1263	-0.436061	0.583507	-0.747311	0.454876	0.807243	83.5993	43.0606	49.4591	44.3863
100504232	Mptx2	0	NA	NA	NA	NA	NA	0	0	0	0
100504234	Ccdc170	0.938784	-3.26954	4.19358	-0.779655	0.435594	NA	1.79784	1.9573	0	0
100504235	Gm20125	0.22646	1.55474	4.9863	0.311802	0.755191	NA	0	0	0	0.905842
100504239	Gm10591	0	NA	NA	NA	NA	NA	0	0	0	0
100504249	Gm15350	2.90713	-1.31942	2.1405	-0.616408	0.537625	NA	6.29242	1.9573	2.47295	0.905842
100504255	Gm12159	0	NA	NA	NA	NA	NA	0	0	0	0
100504262	A730020E08Rik	0.309119	1.78203	4.97229	0.358392	0.72005	NA	0	0	1.23648	0
100504263	2210418O10Rik	7.86114	-0.959777	1.29832	-0.739248	0.459756	NA	8.98918	11.7438	6.18239	4.52921
100504265	Gm20139	0.489325	-2.32433	4.88831	-0.475488	0.634439	NA	0	1.9573	0	0
100504267	Trp53cor1	0.489325	-2.32433	4.88831	-0.475488	0.634439	NA	0	1.9573	0	0
100504268	2310005A03Rik	1.34838	-3.79453	4.41849	-0.858785	0.390459	NA	5.39351	0	0	0
100504285	Abhd12b	520.627	-0.126958	0.408868	-0.31051	0.756173	0.934797	644.524	443.328	288.099	706.557
100504309	Smim27	28.6792	-0.0731929	0.714924	-0.102378	0.918456	0.981472	30.5632	28.3808	22.2566	33.5162
100504312	Gm17597	1.10756	0.319693	4.06174	0.0787084	0.937265	NA	0	1.9573	2.47295	0
100504323	Gm20172	0	NA	NA	NA	NA	NA	0	0	0	0
100504333	Gm16712	1.67623	-1.3886	3.48809	-0.398098	0.690558	NA	0	4.89325	0	1.81168
100504347	Gm20187	0	NA	NA	NA	NA	NA	0	0	0	0
100504350	Gm14169	0.449459	-2.21288	4.89653	-0.451929	0.65132	NA	1.79784	0	0	0
100504360	D730003I15Rik	6.30863	-0.971835	1.87528	-0.518234	0.604295	NA	11.6859	4.89325	8.65534	0
100504362	NA	0	NA	NA	NA	NA	NA	0	0	0	0
100504375	Gm15880	4.92796	-2.88414	2.14648	-1.34366	0.179059	NA	15.2816	1.9573	2.47295	0
100504399	C130021I20Rik	5.32066	-1.32993	1.92788	-0.689841	0.490294	NA	6.29242	8.80785	6.18239	0
100504400	Cypt14	0	NA	NA	NA	NA	NA	0	0	0	0
100504404	H2-Ea	0.309119	1.78203	4.97229	0.358392	0.72005	NA	0	0	1.23648	0
100504412	Kcnmb4os2	5.57463	-4.37389	2.08393	-2.09886	0.0358288	NA	12.5848	8.80785	0	0.905842
100504421	2900076A07Rik	98.7896	-0.670258	0.541825	-1.23704	0.216072	0.60067	160.906	81.2279	101.391	51.633
100504425	Tincr	2041.88	-0.797086	0.220782	-3.61028	0.000305863	0.00709775	2961.03	2223.49	1382.38	1600.62
100504429	Spin2d	0	NA	NA	NA	NA	NA	0	0	0	0
100504446	Prr22	16.5865	-0.123915	0.942616	-0.131459	0.895412	0.977044	19.7762	14.6797	21.0201	10.8701
100504464	E230016K23Rik	0	NA	NA	NA	NA	NA	0	0	0	0
100504467	Gm16596	0.22646	1.55474	4.9863	0.311802	0.755191	NA	0	0	0	0.905842
100504474	Smlr1	0	NA	NA	NA	NA	NA	0	0	0	0
100504477	Gm16677	0	NA	NA	NA	NA	NA	0	0	0	0
100504491	Dcdc2b	12.97	-0.443027	1.0127	-0.437472	0.661769	0.903812	16.1805	13.7011	11.1283	10.8701
100504501	Gm20257	119.057	-0.665812	0.426959	-1.55943	0.118895	0.459536	182.48	109.609	89.0264	95.1134
100504518	3425401B19Rik	0	NA	NA	NA	NA	NA	0	0	0	0
100504525	Gm20268	0	NA	NA	NA	NA	NA	0	0	0	0
100504549	AI463170	1.52062	1.23532	3.03597	0.406894	0.684086	NA	1.79784	0	2.47295	1.81168
100504561	9230112J17Rik	1.46121	2.39857	3.75326	0.639063	0.522782	NA	0.898918	0	4.94591	0
100504568	Gm17634	9.83484	0.857902	1.16213	0.738218	0.460382	0.811403	8.09026	5.8719	13.6012	11.7759
100504586	Gm20300	66.9529	0.155477	0.493815	0.31485	0.752876	0.933417	58.4296	68.5055	59.3509	81.5258
100504591	Gm15987	3076.32	-0.549738	0.202644	-2.71282	0.00667138	0.0729449	3991.19	3318.6	2736.32	2259.17
100504594	A630012P03Rik	0	NA	NA	NA	NA	NA	0	0	0	0
100504608	Eef1akmt3	702.182	-0.895347	0.270543	-3.30944	0.00093482	0.016551	1032.86	792.706	573.725	409.441
100504616	Gm15910	11.9259	1.89311	1.19605	1.5828	0.113468	0.449476	8.09026	1.9573	22.2566	15.3993
100504626	Gm16364	22.2456	-0.552591	0.895771	-0.616889	0.537308	0.855168	29.6643	23.4876	8.65534	27.1753
100504628	Gm20319	0.758578	-0.608884	4.71358	-0.129177	0.897218	NA	1.79784	0	1.23648	0
100504637	Gm20324	29.9403	0.101694	0.691474	0.147068	0.883078	0.974595	32.361	25.4449	28.439	33.5162
100504641	1700101I11Rik	0	NA	NA	NA	NA	NA	0	0	0	0
100504661	Gm20337	12.1657	0.417506	1.06171	0.393237	0.694144	0.916073	8.09026	12.7224	16.0742	11.7759
100504663	Atg14	376.277	-0.00917495	0.288889	-0.0317594	0.974664	0.994715	331.701	422.777	429.058	321.574
100504687	2810029C07Rik	138.446	-0.00754813	0.404887	-0.0186426	0.985126	0.997396	141.13	137.011	102.628	173.016
100504689	Plscr5	0	NA	NA	NA	NA	NA	0	0	0	0
100504692	Gm20356	0	NA	NA	NA	NA	NA	0	0	0	0
100504701	Gm20362	0	NA	NA	NA	NA	NA	0	0	0	0
100504703	A730063M14Rik	23.9383	-0.724022	0.867165	-0.83493	0.403757	0.775973	30.5632	29.3595	8.65534	27.1753
100504710	Nat8f6	0	NA	NA	NA	NA	NA	0	0	0	0
100504714	Gm16793	118.93	-0.088117	0.40258	-0.218881	0.826743	0.955899	111.466	134.075	95.2087	134.97
100504715	Tmppe	230.187	-0.228657	0.289273	-0.790453	0.429263	0.792173	256.191	240.748	202.782	221.025
100504717	Gm12709	0.22646	1.55474	4.9863	0.311802	0.755191	NA	0	0	0	0.905842
100504720	2310002F09Rik	70.5516	0.0451356	0.560741	0.0804928	0.935845	0.986658	92.5885	45.9965	86.5534	57.068
100504728	Gm13985	0	NA	NA	NA	NA	NA	0	0	0	0
100504733	A730018C14Rik	0	NA	NA	NA	NA	NA	0	0	0	0
100504740	Gm20383	0	NA	NA	NA	NA	NA	0	0	0	0
100505025	4930429H19Rik	0	NA	NA	NA	NA	NA	0	0	0	0
100505096	Defa33	0	NA	NA	NA	NA	NA	0	0	0	0
100505386	Iqschfp	0	NA	NA	NA	NA	NA	0	0	0	0
100515	Zfp518b	102.865	0.379177	0.47975	0.790363	0.429316	0.792173	64.7221	114.502	92.7358	139.5
100526460	Mir1264	0	NA	NA	NA	NA	NA	0	0	0	0
100526461	Mir1249	0	NA	NA	NA	NA	NA	0	0	0	0
100526462	Mir1298	0	NA	NA	NA	NA	NA	0	0	0	0
100526463	Mir3058	2.12689	-2.68569	2.8875	-0.93011	0.352314	NA	6.29242	0.97865	1.23648	0
100526464	Mir3106	0	NA	NA	NA	NA	NA	0	0	0	0
100526465	Mir3057	0	NA	NA	NA	NA	NA	0	0	0	0
100526466	Mir3060	10.2001	-0.606042	1.15718	-0.523722	0.600472	0.880979	9.88809	14.6797	9.89182	6.34089
100526467	Mir3061	0	NA	NA	NA	NA	NA	0	0	0	0
100526468	Mir3063	0	NA	NA	NA	NA	NA	0	0	0	0
100526469	Mir3064	0	NA	NA	NA	NA	NA	0	0	0	0
100526470	Mir3066	0.22646	1.55474	4.9863	0.311802	0.755191	NA	0	0	0	0.905842
100526471	Mir3069	0	NA	NA	NA	NA	NA	0	0	0	0
100526472	Mir3070a	0	NA	NA	NA	NA	NA	0	0	0	0
100526473	Mir3071	0	NA	NA	NA	NA	NA	0	0	0	0
100526474	Mir3074-1	0	NA	NA	NA	NA	NA	0	0	0	0
100526475	Mir3076	0	NA	NA	NA	NA	NA	0	0	0	0
100526476	Mir3077	0	NA	NA	NA	NA	NA	0	0	0	0
100526477	Mir3080	0	NA	NA	NA	NA	NA	0	0	0	0
100526478	Mir3081	0	NA	NA	NA	NA	NA	0	0	0	0
100526479	Mir3082	0	NA	NA	NA	NA	NA	0	0	0	0
100526480	Mir3086	0	NA	NA	NA	NA	NA	0	0	0	0
100526481	Mir466m	0	NA	NA	NA	NA	NA	0	0	0	0
100526486	Mir466b-4	0	NA	NA	NA	NA	NA	0	0	0	0
100526498	Mir3088	0	NA	NA	NA	NA	NA	0	0	0	0
100526499	Mir3089	0	NA	NA	NA	NA	NA	0	0	0	0
100526500	Mir3090	0	NA	NA	NA	NA	NA	0	0	0	0
100526501	Mir3094	0.309119	1.78203	4.97229	0.358392	0.72005	NA	0	0	1.23648	0
100526502	Mir3095	0	NA	NA	NA	NA	NA	0	0	0	0
100526504	Mir3100	0	NA	NA	NA	NA	NA	0	0	0	0
100526505	Mir3101	0	NA	NA	NA	NA	NA	0	0	0	0
100526506	Mir344c	0	NA	NA	NA	NA	NA	0	0	0	0
100526507	Mir344g	0	NA	NA	NA	NA	NA	0	0	0	0
100526508	Mir3102	0	NA	NA	NA	NA	NA	0	0	0	0
100526509	Mir3104	0	NA	NA	NA	NA	NA	0	0	0	0
100526510	Mir3107	0	NA	NA	NA	NA	NA	0	0	0	0
100526511	Mir3108	0	NA	NA	NA	NA	NA	0	0	0	0
100526512	Mir3110	0	NA	NA	NA	NA	NA	0	0	0	0
100526513	Mir374c	0	NA	NA	NA	NA	NA	0	0	0	0
100526514	Mir3112	0	NA	NA	NA	NA	NA	0	0	0	0
100526515	Mir1247	0	NA	NA	NA	NA	NA	0	0	0	0
100526516	Mir3059	0	NA	NA	NA	NA	NA	0	0	0	0
100526517	Mir1251	0	NA	NA	NA	NA	NA	0	0	0	0
100526518	Mir3065	0	NA	NA	NA	NA	NA	0	0	0	0
100526519	Mir3070b	0	NA	NA	NA	NA	NA	0	0	0	0
100526520	Mir3078	0	NA	NA	NA	NA	NA	0	0	0	0
100526524	Mir466n	0	NA	NA	NA	NA	NA	0	0	0	0
100526525	Mir3092	0	NA	NA	NA	NA	NA	0	0	0	0
100526526	Mir3098	0	NA	NA	NA	NA	NA	0	0	0	0
100526527	Mir344f	0	NA	NA	NA	NA	NA	0	0	0	0
100526528	Mir3074-2	0	NA	NA	NA	NA	NA	0	0	0	0
100526529	Mir1912	0	NA	NA	NA	NA	NA	0	0	0	0
100526530	Mir1843a	0	NA	NA	NA	NA	NA	0	0	0	0
100526531	Mir344d-2	0	NA	NA	NA	NA	NA	0	0	0	0
100526532	Mir3067	0	NA	NA	NA	NA	NA	0	0	0	0
100526533	Mir3075	0	NA	NA	NA	NA	NA	0	0	0	0
100526534	Mir3083	0	NA	NA	NA	NA	NA	0	0	0	0
100526539	Mir467a-10	0	NA	NA	NA	NA	NA	0	0	0	0
100526540	Mir3093	0	NA	NA	NA	NA	NA	0	0	0	0
100526541	Mir344e	0	NA	NA	NA	NA	NA	0	0	0	0
100526542	Mir3113	0	NA	NA	NA	NA	NA	0	0	0	0
100526543	Mir344d-3	0	NA	NA	NA	NA	NA	0	0	0	0
100526544	Mir344d-1	0	NA	NA	NA	NA	NA	0	0	0	0
100526545	Mir3062	0.679381	2.99334	4.86863	0.614821	0.538673	NA	0	0	0	2.71753
100526546	Mir3068	7.87099	-0.198699	1.27237	-0.156164	0.875904	NA	8.98918	7.8292	7.41886	7.24674
100526547	Mir3073a	0	NA	NA	NA	NA	NA	0	0	0	0
100526548	Mir3079	0.224729	-1.25071	4.99438	-0.250423	0.80226	NA	0.898918	0	0	0
100526549	Mir3085	0	NA	NA	NA	NA	NA	0	0	0	0
100526550	Mir669d-2	0	NA	NA	NA	NA	NA	0	0	0	0
100526553	Mir467a-7	0	NA	NA	NA	NA	NA	0	0	0	0
100526554	Mir467a-9	0	NA	NA	NA	NA	NA	0	0	0	0
100526555	Mir3087	0	NA	NA	NA	NA	NA	0	0	0	0
100526556	Mir3091	14.557	0.020911	0.975069	0.0214456	0.98289	0.996288	15.2816	13.7011	11.1283	18.1168
100526557	Mir3097	26.2669	-0.49153	0.741554	-0.662837	0.507435	0.838549	35.9567	25.4449	21.0201	22.646
100526558	Mir344b	0	NA	NA	NA	NA	NA	0	0	0	0
100526559	Mir3103	0	NA	NA	NA	NA	NA	0	0	0	0
100526560	Mir3109	20.4744	-0.304571	0.881688	-0.345441	0.729763	0.92712	21.574	23.4876	25.966	10.8701
100526561	Mir466b-8	0	NA	NA	NA	NA	NA	0	0	0	0
100526562	Mir3105	0	NA	NA	NA	NA	NA	0	0	0	0
100529074	Snora33	0	NA	NA	NA	NA	NA	0	0	0	0
100529075	Snord100	0	NA	NA	NA	NA	NA	0	0	0	0
100529076	Snord42a	0	NA	NA	NA	NA	NA	0	0	0	0
100529077	Snord42b	10.372	-0.122663	1.12021	-0.109501	0.912805	0.979984	9.88809	11.7438	9.89182	9.96426
100529079	5830418P13Rik	5.75578	1.58867	2.07108	0.767072	0.443038	NA	1.79784	3.9146	17.3107	0
100529082	Gm11127	75.971	-0.638718	0.509056	-1.25471	0.209584	0.593426	105.173	80.2493	43.2767	75.1849
100532	Rell1	3997.11	-0.566887	0.203035	-2.79206	0.00523731	0.0606788	5400.7	4143.6	3357.04	3087.11
100532730	C230037L18Rik	1.12365	-3.53156	4.73748	-0.745452	0.455999	NA	4.49459	0	0	0
100534273	Fer1l5	53.9005	0.371019	0.558663	0.664119	0.506614	0.837841	56.6318	37.1887	69.2427	52.5388
100534287	Dchs2	1.46797	-3.9122	4.28974	-0.911989	0.361774	NA	0	5.8719	0	0
100534633	Gm15008	0.618239	2.82321	4.87901	0.578643	0.56283	NA	0	0	2.47295	0
100535	Oas1d	0.618239	2.82321	4.87901	0.578643	0.56283	NA	0	0	2.47295	0
100554	AA792892	0.22646	1.55474	4.9863	0.311802	0.755191	NA	0	0	0	0.905842
100559	Ugt2b38	0	NA	NA	NA	NA	NA	0	0	0	0
100561	Slc15a4	2598.64	-0.453105	0.21572	-2.10043	0.0356906	0.224469	3388.92	2616.91	2391.35	1997.38
100568458	Gm38431	0	NA	NA	NA	NA	NA	0	0	0	0
100579137	Dmrt1i	0	NA	NA	NA	NA	NA	0	0	0	0
100579147	Gm10619	0	NA	NA	NA	NA	NA	0	0	0	0
100579151	Gm16833	0	NA	NA	NA	NA	NA	0	0	0	0
100604	Lrrc8c	163.705	-1.10075	0.349863	-3.14624	0.00165384	0.0254352	252.596	193.773	108.81	99.6426
100608	Noc4l	3888.84	0.239119	0.179275	1.33382	0.182264	0.556443	3322.4	3812.82	4022.26	4397.86
100609	Nsun5	873.939	0.176851	0.200179	0.883463	0.376986	0.754665	784.755	856.318	916.23	938.452
100616095	Snhg18	235.68	-1.32003	0.324279	-4.07066	4.68796e-05	0.00150752	391.928	280.872	142.195	127.724
100628567	Mir28c	0	NA	NA	NA	NA	NA	0	0	0	0
100628568	Mir3963	0	NA	NA	NA	NA	NA	0	0	0	0
100628570	Mir3965	0	NA	NA	NA	NA	NA	0	0	0	0
100628571	Mir378b	4.27756	-1.34441	2.06858	-0.649922	0.515743	NA	6.29242	5.8719	4.94591	0
100628572	Mir101c	0	NA	NA	NA	NA	NA	0	0	0	0
100628573	Mir3969	0	NA	NA	NA	NA	NA	0	0	0	0
100628574	Mir28b	0	NA	NA	NA	NA	NA	0	0	0	0
100628575	Mir3970	0	NA	NA	NA	NA	NA	0	0	0	0
100628576	Mir5046	0	NA	NA	NA	NA	NA	0	0	0	0
100628577	Mir5098	0.45119	0.129841	4.98318	0.0260558	0.979213	NA	0.898918	0	0	0.905842
100628578	Mir5099	0	NA	NA	NA	NA	NA	0	0	0	0
100628580	Mir5103	66.4362	-0.857561	0.501847	-1.70881	0.0874864	0.388274	74.6102	96.8863	40.8037	53.4447
100628581	Mir5104	0	NA	NA	NA	NA	NA	0	0	0	0
100628582	Mir3473c	15.787	-2.05166	1.01078	-2.02977	0.0423795	0.252578	32.361	18.5943	4.94591	7.24674
100628583	Mir5108	0	NA	NA	NA	NA	NA	0	0	0	0
100628586	Mir5112	0	NA	NA	NA	NA	NA	0	0	0	0
100628589	Mir5118	0.533849	0.35715	4.96916	0.0718733	0.942703	NA	0.898918	0	1.23648	0
100628590	Mir5120	0	NA	NA	NA	NA	NA	0	0	0	0
100628591	Mir466q	0	NA	NA	NA	NA	NA	0	0	0	0
100628592	Mir3473d	0.862901	1.33545	4.50938	0.296149	0.767116	NA	0	0.97865	2.47295	0
100628593	Mir5125	256.456	-0.136214	0.348308	-0.391074	0.695742	0.916699	328.105	208.452	278.207	211.061
100628594	Mir3572	0	NA	NA	NA	NA	NA	0	0	0	0
100628595	Mir5126	0	NA	NA	NA	NA	NA	0	0	0	0
100628596	Mir5127	0	NA	NA	NA	NA	NA	0	0	0	0
100628597	Mir5128	0	NA	NA	NA	NA	NA	0	0	0	0
100628598	Mir5129	0	NA	NA	NA	NA	NA	0	0	0	0
100628599	Mir5130	0	NA	NA	NA	NA	NA	0	0	0	0
100628600	Mir5131	0	NA	NA	NA	NA	NA	0	0	0	0
100628601	Mir5132	0	NA	NA	NA	NA	NA	0	0	0	0
100628602	Mir5133	0	NA	NA	NA	NA	NA	0	0	0	0
100628603	Mir5134	0	NA	NA	NA	NA	NA	0	0	0	0
100628604	Mir5135	0	NA	NA	NA	NA	NA	0	0	0	0
100628605	Mir5136	25.8977	0.556597	0.74272	0.749403	0.453614	0.806973	23.3719	18.5943	27.2025	34.422
100628606	Mir3960	0	NA	NA	NA	NA	NA	0	0	0	0
100628607	Mir3964	0	NA	NA	NA	NA	NA	0	0	0	0
100628608	Mir3967	0	NA	NA	NA	NA	NA	0	0	0	0
100628610	Mir5101	0.45119	0.129841	4.98318	0.0260558	0.979213	NA	0.898918	0	0	0.905842
100628611	Mir5107	0	NA	NA	NA	NA	NA	0	0	0	0
100628612	Mir5113	0	NA	NA	NA	NA	NA	0	0	0	0
100628613	Mir5119	1.18345	-3.60291	3.82677	-0.941502	0.346448	NA	1.79784	2.93595	0	0
100628614	Mir5123	0	NA	NA	NA	NA	NA	0	0	0	0
100628615	Mir3962	0	NA	NA	NA	NA	NA	0	0	0	0
100628616	Mir3966	0	NA	NA	NA	NA	NA	0	0	0	0
100628618	Mir5106	0.533849	0.35715	4.96916	0.0718733	0.942703	NA	0.898918	0	1.23648	0
100628619	Mir5114	0	NA	NA	NA	NA	NA	0	0	0	0
100628620	Mir5122	0	NA	NA	NA	NA	NA	0	0	0	0
100628621	Mir3961	0	NA	NA	NA	NA	NA	0	0	0	0
100628622	Mir1843b	0	NA	NA	NA	NA	NA	0	0	0	0
100628623	Mir3968	0	NA	NA	NA	NA	NA	0	0	0	0
100628624	Mir3971	0.449459	-2.21288	4.89653	-0.451929	0.65132	NA	1.79784	0	0	0
100628625	Mir5100	0	NA	NA	NA	NA	NA	0	0	0	0
100628627	Mir5110	0	NA	NA	NA	NA	NA	0	0	0	0
100628628	Mir5116	0	NA	NA	NA	NA	NA	0	0	0	0
100628629	Mir5121	0	NA	NA	NA	NA	NA	0	0	0	0
100637	N4bp2l1	2139.59	-0.159054	0.211171	-0.753197	0.451332	0.805101	2446.85	2066.91	2252.86	1791.76
100642166	Gm15446	190.043	-0.04605	0.332039	-0.138688	0.889697	0.975479	208.549	177.136	211.438	163.052
100647	Upk3b	0	NA	NA	NA	NA	NA	0	0	0	0
100653389	Mir155hg	40.0961	-1.9684	0.628752	-3.13065	0.00174422	0.0264524	61.1264	66.5482	17.3107	15.3993
100662	NA	393.232	-0.0791929	0.248318	-0.318917	0.749789	0.932286	381.141	426.691	401.855	363.243
100678	Psph	1529.36	0.0977511	0.181283	0.539219	0.589736	0.877067	1529.06	1425.89	1596.29	1566.2
100683	Trrap	3227.9	-0.0935883	0.190003	-0.492561	0.622323	0.891552	3667.58	2997.6	3034.31	3212.12
100689	Spon2	81.3464	1.4807	0.457747	3.23476	0.00121747	0.0200683	46.7437	39.146	106.337	133.159
100702	Gbp6	171.916	0.153993	0.490453	0.313981	0.753536	0.933491	162.704	163.434	95.2087	266.318
100705	Acacb	27.1	0.915696	0.730537	1.25346	0.21004	0.593546	17.0794	20.5516	30.9119	39.857
100710	Pds5b	932.076	0.899978	0.23748	3.78969	0.000150834	0.00400429	545.643	755.517	1214.22	1212.92
100715	Tent2	1483.05	-0.0746584	0.187014	-0.399213	0.689737	0.914688	1480.52	1562.9	1368.78	1520
100727	Ugt2b34	0	NA	NA	NA	NA	NA	0	0	0	0
100732	Mapre3	2300.39	-0.00297732	0.225675	-0.013193	0.989474	0.998784	2677.88	1926.96	2440.81	2155.9
100737	Dcun1d4	224.374	-0.299139	0.309752	-0.965737	0.334176	0.719209	260.686	233.897	226.275	176.639
100740	AI839979	11.0251	-0.204367	1.1126	-0.183684	0.854261	0.965257	8.98918	14.6797	8.65534	11.7759
100756	Usp30	809.592	-0.212092	0.211523	-1.00269	0.316011	0.704638	834.195	903.294	802.474	698.404
100763	Ube3c	3333.94	0.362599	0.225642	1.60697	0.108062	0.438202	2402.81	3432.12	3572.18	3928.64
100764	Rita1	143.385	-0.0292184	0.349841	-0.0835189	0.933439	0.986299	132.141	157.563	143.431	140.405
100846987	Gm21054	0	NA	NA	NA	NA	NA	0	0	0	0
100855	Tbc1d14	2620.62	0.0451764	0.174723	0.25856	0.795975	0.944661	2623.04	2536.66	2527.36	2795.43
100859931	Gm20604	68.3736	-0.178208	0.493333	-0.361233	0.717925	0.923007	70.1156	75.356	51.932	76.0907
100859962	Gm21057	1.67743	-2.26612	3.08495	-0.734571	0.462601	NA	4.49459	0.97865	1.23648	0
100861480	Gm25018	2.59351	3.34829	2.61046	1.28264	0.199618	NA	0.898918	0	4.94591	4.52921
100861494	Gm22109	0	NA	NA	NA	NA	NA	0	0	0	0
100861499	Gm25212	0.224729	-1.25071	4.99438	-0.250423	0.80226	NA	0.898918	0	0	0
100861502	Gm23284	10.293	1.41164	1.14957	1.22797	0.219457	0.605704	5.39351	5.8719	13.6012	16.3052
100861531	Rn45s	137657	-0.142252	0.162587	-0.874929	0.381613	0.758358	147910	140966	138300	123453
100861570	DQ267100	0	NA	NA	NA	NA	NA	0	0	0	0
100861571	DQ267101	0	NA	NA	NA	NA	NA	0	0	0	0
100861572	DQ267102	0	NA	NA	NA	NA	NA	0	0	0	0
100861615	Gm3411	3.57959	-2.33304	2.31731	-1.00679	0.314035	NA	9.88809	1.9573	2.47295	0
100861668	Gm21119	0.489325	-2.32433	4.88831	-0.475488	0.634439	NA	0	1.9573	0	0
100861753	Gm21188	114.196	0.218085	0.377951	0.577018	0.563927	0.866175	100.679	110.587	118.702	126.818
100861755	Gm21190	0	NA	NA	NA	NA	NA	0	0	0	0
100861794	Gm21221	0	NA	NA	NA	NA	NA	0	0	0	0
100861851	Gm21269	0.45119	0.129841	4.98318	0.0260558	0.979213	NA	0.898918	0	0	0.905842
100861870	Gm21284	0	NA	NA	NA	NA	NA	0	0	0	0
100861880	Gm21293	0	NA	NA	NA	NA	NA	0	0	0	0
100861908	Eif1ad19	0.53558	2.63108	4.89227	0.537803	0.590713	NA	0	0	1.23648	0.905842
100861909	Mup22	0.244662	-1.3126	4.9901	-0.263042	0.792519	NA	0	0.97865	0	0
100861966	Btbd35f23	0	NA	NA	NA	NA	NA	0	0	0	0
100861978	NA	70.1712	-0.837069	0.58306	-1.43565	0.151103	0.509841	116.859	62.6336	66.7698	34.422
100861987	Gm21379	0	NA	NA	NA	NA	NA	0	0	0	0
100862015	Gm11236	0	NA	NA	NA	NA	NA	0	0	0	0
100862066	Cfap99	0	NA	NA	NA	NA	NA	0	0	0	0
100862177	Ccl21d	2.64427	-0.565923	2.53583	-0.22317	0.823403	NA	6.29242	0	2.47295	1.81168
100862203	Gm6712	67.8682	0.0852004	0.522966	0.162918	0.870583	0.97162	49.4405	82.2066	79.1345	60.6914
100862268	Gm16958	0	NA	NA	NA	NA	NA	0	0	0	0
100862314	Gm21637	0	NA	NA	NA	NA	NA	0	0	0	0
100862329	Btbd35f21	0	NA	NA	NA	NA	NA	0	0	0	0
100862359	Gm21671	0	NA	NA	NA	NA	NA	0	0	0	0
100862365	Gm21677	0	NA	NA	NA	NA	NA	0	0	0	0
100862375	Entpd4b	276.69	-0.348145	0.334749	-1.04002	0.298331	0.689115	381.141	238.79	225.039	261.788
100862383	Gm21693	0	NA	NA	NA	NA	NA	0	0	0	0
100862394	Gm21704	0	NA	NA	NA	NA	NA	0	0	0	0
100862398	Gm21708	0	NA	NA	NA	NA	NA	0	0	0	0
100873092	Gm15679	0	NA	NA	NA	NA	NA	0	0	0	0
100873094	Rubie	2.44662	-4.64941	3.59302	-1.29401	0.195661	NA	0	9.7865	0	0
100885823	Mir3544	0	NA	NA	NA	NA	NA	0	0	0	0
100885824	Mir299b	0	NA	NA	NA	NA	NA	0	0	0	0
100885825	Mir5615-1	0	NA	NA	NA	NA	NA	0	0	0	0
100885826	Mir5615-2	0	NA	NA	NA	NA	NA	0	0	0	0
100885827	Mir1231	0	NA	NA	NA	NA	NA	0	0	0	0
100885828	Mir5616	0	NA	NA	NA	NA	NA	0	0	0	0
100885829	Mir5617	0	NA	NA	NA	NA	NA	0	0	0	0
100885830	Mir5618	0	NA	NA	NA	NA	NA	0	0	0	0
100885831	Mir5619	0	NA	NA	NA	NA	NA	0	0	0	0
100885832	Mir5620	1.4527	-2.00096	3.22109	-0.621205	0.534465	NA	3.59567	0.97865	1.23648	0
100885833	Mir5621	0	NA	NA	NA	NA	NA	0	0	0	0
100885834	Mir5622	0	NA	NA	NA	NA	NA	0	0	0	0
100885835	Mir5623	5.23974	-1.09467	1.61467	-0.677953	0.497802	NA	5.39351	8.80785	4.94591	1.81168
100885836	Mir3073b	0	NA	NA	NA	NA	NA	0	0	0	0
100885837	Mir5624	0	NA	NA	NA	NA	NA	0	0	0	0
100885838	Mir5625	164.816	-0.660494	0.440821	-1.49833	0.134049	0.481985	264.282	138.968	154.56	101.454
100885839	Mir5626	0	NA	NA	NA	NA	NA	0	0	0	0
100885840	Mir344h-1	0	NA	NA	NA	NA	NA	0	0	0	0
100885842	Mir5627	0	NA	NA	NA	NA	NA	0	0	0	0
100885843	Mir344i	0	NA	NA	NA	NA	NA	0	0	0	0
100885844	Mir5709	0	NA	NA	NA	NA	NA	0	0	0	0
100885845	Mir5710	0	NA	NA	NA	NA	NA	0	0	0	0
100900	Hscb	60.1083	0.180116	0.500723	0.359713	0.719062	0.923493	52.1372	60.6763	60.5874	67.0323
100910	Chpf2	161.977	0.151536	0.400601	0.378272	0.705229	0.919474	195.065	111.566	185.472	155.805
100929	Tyw1	654.517	0.456531	0.241345	1.89161	0.0585424	0.308331	474.628	629.272	750.542	763.625
100952	Emilin1	3.73204	0.0626427	1.93199	0.0324239	0.974134	NA	5.39351	1.9573	1.23648	6.34089
100972	Rab28	1158.46	-0.0494809	0.190211	-0.260138	0.794758	0.944138	1132.64	1224.29	1116.54	1160.38
100978	Nfxl1	1158.06	-0.299768	0.189509	-1.58181	0.113692	0.449794	1277.36	1278.12	1079.44	997.332
100986	Akap9	3124.83	-0.212003	0.182837	-1.15952	0.246245	0.638189	3588.48	3119.93	2753.63	3037.29
100993	NA	0.449459	-2.21288	4.89653	-0.451929	0.65132	NA	1.79784	0	0	0
101023	Zfp513	1828.77	-0.267149	0.202681	-1.31808	0.187478	0.565716	2224.82	1770.38	1625.97	1693.92
101055671	Lipo2	2.68759	0.394739	2.0785	0.189915	0.849375	NA	2.69675	1.9573	2.47295	3.62337
101055731	Gm29719	75.5299	0.845376	0.473209	1.78647	0.0740224	0.353321	61.1264	46.9752	85.3169	108.701
101055749	Gm14773	0	NA	NA	NA	NA	NA	0	0	0	0
101055769	Gm12596	2.59628	-3.02915	2.6588	-1.13929	0.254583	NA	7.19134	1.9573	1.23648	0
101055843	Gm12551	1.92902	0.788458	2.47389	0.318712	0.749945	NA	0.898918	1.9573	1.23648	3.62337
101055864	Gm4513	0.309119	1.78203	4.97229	0.358392	0.72005	NA	0	0	1.23648	0
101055907	Gm15246	5.42941	-0.534529	1.59255	-0.335643	0.73714	NA	8.98918	3.9146	2.47295	6.34089
101055983	Gm14569	0	NA	NA	NA	NA	NA	0	0	0	0
101056073	Zfp990	1.14877	0.56458	3.4293	0.164634	0.869232	NA	0.898918	0.97865	0	2.71753
101056084	Gm29776	0.844699	3.284	4.42659	0.74188	0.45816	NA	0	0	2.47295	0.905842
101056136	Gm17026	0.309119	1.78203	4.97229	0.358392	0.72005	NA	0	0	1.23648	0
101056138	Gm20619	0	NA	NA	NA	NA	NA	0	0	0	0
101056149	Gm15908	0	NA	NA	NA	NA	NA	0	0	0	0
101056236	Gm29805	0.309119	1.78203	4.97229	0.358392	0.72005	NA	0	0	1.23648	0
101056408	Gm15816	0.469392	-2.26949	4.89227	-0.463892	0.642725	NA	0.898918	0.97865	0	0
101095	Zfp282	801.096	0.213433	0.223574	0.954639	0.33976	0.722819	657.109	826.959	864.297	856.021
101100	Ttll3	91.5387	-0.00173661	0.460229	-0.00377335	0.996989	0.999494	111.466	71.4414	102.628	80.6199
101113	Snx21	572.484	0.162598	0.292657	0.555593	0.578489	0.872878	657.109	422.777	670.171	539.882
101118	Tmem168	1892.76	-0.307259	0.190924	-1.60932	0.107546	0.43713	1912	2275.36	1681.61	1702.08
101122	Rpusd3	154.994	0.211728	0.396373	0.534164	0.593228	0.878598	165.401	121.353	202.782	130.441
101142	Itfg2	669.047	0.25447	0.268519	0.947677	0.343294	0.72597	490.809	730.073	686.245	769.06
101148	Bmt2	1189.55	-0.452636	0.195226	-2.31853	0.0204207	0.156334	1464.34	1284.97	991.655	1017.26
101185	Pot1a	606.423	-0.209897	0.216983	-0.96734	0.333374	0.718459	622.95	678.204	550.232	574.304
101187	Parp11	207.543	-0.177385	0.311571	-0.569323	0.569137	0.86893	195.964	244.662	196.6	192.944
101197	Zfp956	235.424	-0.176964	0.318411	-0.555773	0.578366	0.872878	254.394	244.662	259.66	182.98
101202	Hepacam2	0	NA	NA	NA	NA	NA	0	0	0	0
101202683	Dreh	0	NA	NA	NA	NA	NA	0	0	0	0
101202684	Uchl1os	0	NA	NA	NA	NA	NA	0	0	0	0
101206	Tada3	812.648	0.220179	0.207868	1.05923	0.289496	0.681215	717.336	783.898	918.702	830.657
101214	Tra2a	4744.55	-0.0887343	0.173126	-0.512542	0.608272	0.883857	4552.12	5228.92	4587.33	4609.83
101240	Wdr91	1487.13	0.364218	0.183449	1.98539	0.0471016	0.268964	1343.88	1256.59	1721.18	1626.89
101243624	Gm29811	1.56048	1.13907	3.01565	0.377719	0.70564	NA	0	1.9573	2.47295	1.81168
101314	Brk1	4297.53	0.0120413	0.167396	0.0719332	0.942655	0.987788	4299.52	4259.08	4518.09	4113.43
101320	Dyrk4	0.697583	0.929332	4.85434	0.191443	0.848178	NA	0	0.97865	0	1.81168
101351	Eogt	828.906	0.53922	0.263106	2.04944	0.0404192	0.244953	539.351	812.279	1033.69	930.3
101358	Fbxl14	1593.43	0.295071	0.177947	1.65819	0.0972786	0.413908	1406.81	1455.25	1770.64	1741.03
101359	Prrt4	3.36563	0.814149	2.26612	0.359271	0.719393	NA	0	4.89325	4.94591	3.62337
101401	Adamts9	356.846	-0.0502646	0.372481	-0.134946	0.892655	0.976386	299.34	427.67	241.113	459.262
101434	Ceacam15	0	NA	NA	NA	NA	NA	0	0	0	0
101437	Dhx32	2006.51	0.0508222	0.181731	0.279656	0.779741	0.940029	1849.07	2093.33	2059.97	2023.65
101471	Phrf1	4824.76	-0.210201	0.168226	-1.24951	0.211478	0.594894	5450.14	4901.08	4434.01	4513.81
101476	Plekha1	4536.67	-0.416956	0.180843	-2.30563	0.0211314	0.159774	5021.35	5355.17	3559.82	4210.35
101488	Slco2b1	241.7	-1.26547	0.331427	-3.81824	0.000134408	0.00366485	313.722	369.93	113.756	169.392
101488143	Hbb-bt	7.07231	-0.0947195	1.82581	-0.0518781	0.958626	NA	10.787	3.9146	0	13.5876
101488212	Evi2	1.07116	3.63173	3.9888	0.91048	0.362569	NA	0	0	2.47295	1.81168
101489	Ric8a	2705.27	-0.208004	0.172536	-1.20557	0.227983	0.614585	3022.16	2777.41	2555.8	2465.7
101490	Inpp5f	824.477	0.225453	0.207751	1.08521	0.277829	0.668418	711.943	808.365	912.52	865.079
101497	Plekhg2	1032.17	-0.270727	0.256417	-1.05581	0.291057	0.682686	1294.44	962.012	1073.26	798.953
101502	Hsd3b7	197.924	-0.580327	0.419686	-1.38277	0.166737	0.533166	307.43	166.37	192.89	125.006
101513	Mob2	1304.73	0.00138988	0.189433	0.00733701	0.994146	0.999415	1232.42	1375.98	1297.06	1313.47
101521	AI314278	0	NA	NA	NA	NA	NA	0	0	0	0
101533	Klk9	992.561	0.586177	0.27287	2.14819	0.0316984	0.207538	773.968	814.236	910.047	1471.99
101540	Prkd2	2145.55	-0.136687	0.203704	-0.671006	0.502216	0.835623	2525.06	1969.04	2019.17	2068.94
101543	Wtip	1506.74	0.0939948	0.214722	0.437751	0.661567	0.903725	1354.67	1559.97	1737.25	1375.07
101544	Zfp575	1.45616	0.139431	2.7252	0.0511636	0.959195	NA	1.79784	0.97865	1.23648	1.81168
101565	Ccp110	226.591	0.370939	0.339485	1.09265	0.274546	0.664631	155.513	239.769	268.316	242.766
101568	Vrk3	594.774	-0.0662725	0.221667	-0.298974	0.76496	0.936054	595.982	620.464	618.239	544.411
101592	Efl1	3507.99	-0.188849	0.166877	-1.13166	0.257777	0.648831	3841.97	3632.75	3207.42	3349.8
101602	AI467606	0	NA	NA	NA	NA	NA	0	0	0	0
101604	E430018J23Rik	219.232	-0.245665	0.303984	-0.80815	0.419004	0.786001	222.932	252.492	217.62	183.886
101612	Grwd1	2834.66	0.192565	0.257672	0.747325	0.454868	0.807243	2013.58	3278.48	2893.36	3153.24
101613	Nlrp6	5.31034	-0.0705095	1.77254	-0.0397787	0.96827	NA	8.98918	1.9573	1.23648	9.05842
101631	Pwwp2b	399.319	0.790453	0.241937	3.26719	0.00108622	0.0182495	289.451	295.552	526.739	485.531
101669761	Gm15694	74.4462	-0.234847	0.473754	-0.495715	0.620095	0.89077	94.3863	66.5482	68.0062	68.844
101685	Spty2d1	3322.86	-0.312084	0.209277	-1.49124	0.135897	0.484639	3176.77	4185.68	2795.67	3133.31
101694	Mir9-3hg	0	NA	NA	NA	NA	NA	0	0	0	0
101700	Trim68	243.227	-0.00335826	0.28809	-0.011657	0.990699	0.998942	255.293	231.94	227.512	258.165
101706	Numa1	5162.94	0.131534	0.162078	0.811547	0.417051	0.784272	4834.38	5021.45	5274.81	5521.11
101739	Psip1	701.759	0.122719	0.206763	0.593524	0.55283	0.862259	658.008	686.033	718.393	744.602
101744	Acp7	44.416	-0.456698	0.600629	-0.760365	0.447036	0.80225	52.1372	50.8898	28.439	46.1979
101772	Ano1	4470.75	0.327986	0.164845	1.98967	0.0466275	0.267307	4112.55	3816.73	4997.84	4955.86
101786	A730082K24Rik	4.779	0.537736	2.03124	0.264733	0.791215	NA	0	7.8292	4.94591	6.34089
101809	Spred3	2033.88	-0.962371	0.19337	-4.97683	6.46326e-07	4.04742e-05	2937.66	2438.79	1347.76	1411.3
101831	Faap24	250.577	0.188822	0.279785	0.674884	0.49975	0.834038	233.719	234.876	254.714	278.999
101835	AW146154	2554.14	0.612859	0.204288	2.99997	0.00270005	0.037393	1765.47	2274.38	2970.02	3206.68
101861	Ints4	1048.95	0.40109	0.226935	1.76743	0.0771571	0.360783	775.766	1032.48	1225.35	1162.2
101867	Rrp8	2319.16	0.216128	0.209451	1.03188	0.30213	0.693497	1876.94	2415.31	2335.71	2648.68
101869	Unc45a	11753.6	-0.15336	0.162953	-0.941132	0.346637	0.729724	13027.1	11728.1	11161.7	11097.5
101883	Igflr1	130.915	-0.0607742	0.358821	-0.169372	0.865504	0.969507	128.545	138.968	121.175	134.97
101943	Sf3b3	11948.9	0.015959	0.15493	0.103008	0.917957	0.981243	11883.7	11881.8	12096.5	11933.6
101966	D8Ertd738e	2872.75	0.0828331	0.172393	0.480491	0.630878	0.892178	2662.59	2918.33	2904.48	3005.58
101985	Usb1	1246.57	-0.249267	0.227904	-1.09374	0.274071	0.664631	1530.86	1176.34	1236.48	1042.62
101994	Champ1	1511.67	-0.0668466	0.186333	-0.358749	0.719783	0.923665	1507.48	1585.41	1554.25	1399.53
102022	Ces2a	0	NA	NA	NA	NA	NA	0	0	0	0
102032	Smim19	216.628	0.0607477	0.399398	0.152098	0.87911	0.972681	166.3	257.385	280.68	162.146
102058	Exoc8	421.189	0.0290022	0.349341	0.0830197	0.933836	0.986299	535.755	297.509	494.591	356.902
102060	Gadd45gip1	610.738	0.180905	0.223798	0.808341	0.418894	0.785908	568.116	577.403	597.218	700.216
102075	Plekhg4	0	NA	NA	NA	NA	NA	0	0	0	0
102093	Phkb	437.006	0.0301996	0.238382	0.126686	0.899189	0.977782	426.087	438.435	468.625	414.876
102098	Arhgef18	1893.58	0.0753708	0.174668	0.43151	0.666097	0.905699	1837.39	1850.63	1989.49	1896.83
102103	Mtus1	2280.48	-2.21658	0.303124	-7.31244	2.62336e-13	7.30521e-11	4794.83	2710.86	945.905	670.323
102115	Dohh	2956.43	0.15713	0.168077	0.934872	0.349854	0.732138	2712.03	2879.19	3132	3102.51
102122	Psme3ip1	1871.13	-0.0728666	0.18897	-0.385598	0.699794	0.918094	1772.67	2063.97	1876.97	1770.92
102124	Enkd1	122.175	-0.122338	0.364906	-0.335258	0.73743	0.928958	129.444	125.267	116.229	117.759
102132	E230013L22Rik	50.1492	-0.417823	0.614955	-0.679437	0.496861	0.832534	48.5415	66.5482	28.439	57.068
102141	Snx25	934.664	-0.246261	0.241246	-1.02079	0.307355	0.697287	1148.82	878.827	944.669	766.342
102162	Taf5l	2310.37	0.0128934	0.183373	0.0703125	0.943945	0.987875	2141.22	2459.35	2250.39	2390.52
102182	Prmt9	477.358	-0.0695453	0.289938	-0.239863	0.810437	0.948684	589.69	387.545	498.3	433.898
102193	Zdhhc7	1797.08	0.0799714	0.185155	0.431916	0.665803	0.905699	1841.88	1652.94	1773.11	1920.38
102209	Snapc2	459.888	0.151791	0.247722	0.612749	0.540042	0.856184	443.166	427.67	536.631	432.087
102216272	Ak6	862.844	0.294677	0.229459	1.28422	0.199065	0.5806	670.592	879.806	933.54	967.439
102238433	Gm28042	1.59477	-2.42662	3.12314	-0.776981	0.43717	NA	4.49459	0.97865	0	0.905842
102247	Gpat4	2676.4	0.034849	0.195839	0.177947	0.858764	0.967423	2370.45	2918.33	2584.24	2832.57
102278	Cpne7	4.46242	-1.43117	2.06738	-0.692264	0.488771	NA	8.98918	3.9146	4.94591	0
102294	Cyp4v3	479.705	-0.0835816	0.326855	-0.255715	0.798171	0.945683	522.271	465.837	330.139	600.573
102308570	Lbhd1	306.697	0.216395	0.304487	0.710688	0.477278	0.823291	230.123	337.634	320.248	338.785
102323	Dcun1d2	905.218	0.209648	0.226237	0.926673	0.354096	0.735557	736.213	943.418	924.885	1016.35
102334	Ankrd10	1069.74	0.271582	0.281606	0.964405	0.334843	0.719957	1157.81	779.984	1373.73	967.439
102339	Cog4	1746.31	-0.0964491	0.192609	-0.500751	0.616546	0.88899	1956.94	1651.96	1728.59	1647.73
102371	Myzap	71.352	0.588473	0.619008	0.950671	0.341771	0.724976	85.3972	28.3808	96.4452	75.1849
102414	Clk3	4743.74	-0.149057	0.20738	-0.718764	0.472287	0.819999	5606.55	4369.67	4885.32	4113.43
102423	Hinfp	1404.42	-0.180251	0.201109	-0.896281	0.370102	0.747977	1635.13	1348.58	1344.05	1289.92
102436	Lars2	16207.3	-0.169231	0.186722	-0.906327	0.364763	0.743964	17323.9	16988.4	17032.5	13484.4
102442	Dennd4a	892.068	-0.643001	0.223022	-2.88313	0.0039375	0.0492207	1216.24	959.077	680.062	712.898
102443350	Xndc1	224.052	0.0948173	0.34456	0.275184	0.783175	0.941162	195.065	237.812	279.444	183.886
102443351	Xntrpc	0	NA	NA	NA	NA	NA	0	0	0	0
102448	Xylb	29.0578	0.72383	0.804889	0.899292	0.368497	0.74697	11.6859	32.2954	29.6755	42.5746
102462	Imp3	2425.17	0.242848	0.208747	1.16336	0.244683	0.635895	1934.47	2509.26	2487.79	2769.16
102465114	Mir3084-2	7.89266	-0.0363164	1.27174	-0.0285566	0.977218	NA	7.19134	8.80785	7.41886	8.15258
102465148	Mir6239	0	NA	NA	NA	NA	NA	0	0	0	0
102465149	Mir6241	0	NA	NA	NA	NA	NA	0	0	0	0
102465150	Mir6244	0	NA	NA	NA	NA	NA	0	0	0	0
102465169	Mir195b	0	NA	NA	NA	NA	NA	0	0	0	0
102465170	Mir133c	0	NA	NA	NA	NA	NA	0	0	0	0
102465171	Mir6336	0	NA	NA	NA	NA	NA	0	0	0	0
102465172	Mir6338	0	NA	NA	NA	NA	NA	0	0	0	0
102465173	Mir6340	0	NA	NA	NA	NA	NA	0	0	0	0
102465174	Mir6342	0	NA	NA	NA	NA	NA	0	0	0	0
102465175	Mir6343	0	NA	NA	NA	NA	NA	0	0	0	0
102465176	Mir6346	0	NA	NA	NA	NA	NA	0	0	0	0
102465177	Mir6347	0	NA	NA	NA	NA	NA	0	0	0	0
102465178	Mir6348	0	NA	NA	NA	NA	NA	0	0	0	0
102465179	Mir6351	0	NA	NA	NA	NA	NA	0	0	0	0
102465180	Mir6352	0.224729	-1.25071	4.99438	-0.250423	0.80226	NA	0.898918	0	0	0
102465181	Mir6353	0	NA	NA	NA	NA	NA	0	0	0	0
102465182	Mir6355	0	NA	NA	NA	NA	NA	0	0	0	0
102465183	Mir6356	0	NA	NA	NA	NA	NA	0	0	0	0
102465184	Mir6358	0	NA	NA	NA	NA	NA	0	0	0	0
102465185	Mir6360	1.57657	-1.27601	3.55216	-0.359221	0.71943	NA	4.49459	0	0	1.81168
102465186	Mir6361	0.22646	1.55474	4.9863	0.311802	0.755191	NA	0	0	0	0.905842
102465187	Mir145b	0	NA	NA	NA	NA	NA	0	0	0	0
102465188	Mir6364	0	NA	NA	NA	NA	NA	0	0	0	0
102465189	Mir6366	0	NA	NA	NA	NA	NA	0	0	0	0
102465190	Mir6367	0	NA	NA	NA	NA	NA	0	0	0	0
102465191	Mir6369	0	NA	NA	NA	NA	NA	0	0	0	0
102465192	Mir6370	0	NA	NA	NA	NA	NA	0	0	0	0
102465193	Mir6371	0	NA	NA	NA	NA	NA	0	0	0	0
102465194	Mir6374	1.52062	1.23532	3.03597	0.406894	0.684086	NA	1.79784	0	2.47295	1.81168
102465195	Mir6375	0	NA	NA	NA	NA	NA	0	0	0	0
102465196	Mir6376	0	NA	NA	NA	NA	NA	0	0	0	0
102465197	Mir6377	0.224729	-1.25071	4.99438	-0.250423	0.80226	NA	0.898918	0	0	0
102465198	Mir7j	0	NA	NA	NA	NA	NA	0	0	0	0
102465199	Mir6379	0	NA	NA	NA	NA	NA	0	0	0	0
102465200	Mir6381	0.244662	-1.3126	4.9901	-0.263042	0.792519	NA	0	0.97865	0	0
102465201	Mir6383	0	NA	NA	NA	NA	NA	0	0	0	0
102465202	Mir6384	0	NA	NA	NA	NA	NA	0	0	0	0
102465203	Mir6386	0.489325	-2.32433	4.88831	-0.475488	0.634439	NA	0	1.9573	0	0
102465204	Mir6387	0	NA	NA	NA	NA	NA	0	0	0	0
102465205	Mir6388	0	NA	NA	NA	NA	NA	0	0	0	0
102465206	Mir378c	0	NA	NA	NA	NA	NA	0	0	0	0
102465207	Mir6390	0	NA	NA	NA	NA	NA	0	0	0	0
102465208	Mir6391	0.244662	-1.3126	4.9901	-0.263042	0.792519	NA	0	0.97865	0	0
102465209	Mir6393	0	NA	NA	NA	NA	NA	0	0	0	0
102465210	Mir6394	0	NA	NA	NA	NA	NA	0	0	0	0
102465211	Mir6395	6.97154	-0.172449	1.42514	-0.121005	0.903687	NA	10.787	3.9146	8.65534	4.52921
102465212	Mir21c	0	NA	NA	NA	NA	NA	0	0	0	0
102465213	Mir6397	0	NA	NA	NA	NA	NA	0	0	0	0
102465214	Mir6398	0.97865	-3.32688	4.83672	-0.687838	0.491555	NA	0	3.9146	0	0
102465215	Mir6401	0	NA	NA	NA	NA	NA	0	0	0	0
102465216	Mir6403	1.22797	-1.67754	3.39815	-0.493661	0.621546	NA	2.69675	0.97865	1.23648	0
102465217	Mir6404	0	NA	NA	NA	NA	NA	0	0	0	0
102465218	Mir496b	0	NA	NA	NA	NA	NA	0	0	0	0
102465219	Mir6406	0	NA	NA	NA	NA	NA	0	0	0	0
102465220	Mir6407	0.224729	-1.25071	4.99438	-0.250423	0.80226	NA	0.898918	0	0	0
102465221	Mir6410	0	NA	NA	NA	NA	NA	0	0	0	0
102465222	Mir6411	0	NA	NA	NA	NA	NA	0	0	0	0
102465223	Mir6412	0	NA	NA	NA	NA	NA	0	0	0	0
102465224	Mir378d	0	NA	NA	NA	NA	NA	0	0	0	0
102465225	Mir6414	0	NA	NA	NA	NA	NA	0	0	0	0
102465226	Mir6416	0	NA	NA	NA	NA	NA	0	0	0	0
102465227	Mir6418	0.309119	1.78203	4.97229	0.358392	0.72005	NA	0	0	1.23648	0
102465228	Mir6420	0	NA	NA	NA	NA	NA	0	0	0	0
102465229	Mir873b	0	NA	NA	NA	NA	NA	0	0	0	0
102465230	Mir6481	3.06448	-2.44766	2.33703	-1.04734	0.294944	NA	3.59567	6.85055	0	1.81168
102465258	Mir6516	30.2089	-0.793296	0.714756	-1.10988	0.267049	0.657448	43.148	33.2741	27.2025	17.211
102465309	Mir7k	0	NA	NA	NA	NA	NA	0	0	0	0
102465310	Mir6539	0.309119	1.78203	4.97229	0.358392	0.72005	NA	0	0	1.23648	0
102465311	Mir6541	0	NA	NA	NA	NA	NA	0	0	0	0
102465540	Mir6897	0.224729	-1.25071	4.99438	-0.250423	0.80226	NA	0.898918	0	0	0
102465541	Mir6898	0	NA	NA	NA	NA	NA	0	0	0	0
102465542	Mir6900	0.45119	0.129841	4.98318	0.0260558	0.979213	NA	0.898918	0	0	0.905842
102465543	Mir6901	0	NA	NA	NA	NA	NA	0	0	0	0
102465544	Mir6902	0	NA	NA	NA	NA	NA	0	0	0	0
102465545	Mir6905	2.64427	-0.565923	2.53583	-0.22317	0.823403	NA	6.29242	0	2.47295	1.81168
102465546	Mir6906	0	NA	NA	NA	NA	NA	0	0	0	0
102465547	Mir6907	3.91744	0.478554	2.17678	0.219846	0.825991	NA	2.69675	3.9146	0	9.05842
102465548	Mir6909	3.27951	-0.0599032	1.93722	-0.0309222	0.975332	NA	1.79784	4.89325	3.70943	2.71753
102465549	Mir6910	1.29243	-0.158935	3.82618	-0.0415389	0.966866	NA	2.69675	0	2.47295	0
102465550	Mir6912	0	NA	NA	NA	NA	NA	0	0	0	0
102465551	Mir6914	0.224729	-1.25071	4.99438	-0.250423	0.80226	NA	0.898918	0	0	0
102465552	Mir6916	0	NA	NA	NA	NA	NA	0	0	0	0
102465553	Mir6917	0.760309	1.20358	4.04593	0.297479	0.766101	NA	0.898918	0	1.23648	0.905842
102465554	Mir6920	1.31409	0.830857	2.88872	0.287621	0.773637	NA	0.898918	0.97865	2.47295	0.905842
102465555	Mir6921	2.09087	-0.365185	2.71364	-0.134574	0.892949	NA	2.69675	1.9573	3.70943	0
102465556	Mir6922	0	NA	NA	NA	NA	NA	0	0	0	0
102465557	Mir6925	0.778511	-0.68419	4.01456	-0.170427	0.864674	NA	0.898918	0.97865	1.23648	0
102465558	Mir6926	0	NA	NA	NA	NA	NA	0	0	0	0
102465559	Mir6927	0.760309	1.20358	4.04593	0.297479	0.766101	NA	0.898918	0	1.23648	0.905842
102465560	Mir6929	0.224729	-1.25071	4.99438	-0.250423	0.80226	NA	0.898918	0	0	0
102465561	Mir6930	0	NA	NA	NA	NA	NA	0	0	0	0
102465562	Mir6932	0	NA	NA	NA	NA	NA	0	0	0	0
102465563	Mir6934	0	NA	NA	NA	NA	NA	0	0	0	0
102465564	Mir6935	0	NA	NA	NA	NA	NA	0	0	0	0
102465565	Mir6936	0	NA	NA	NA	NA	NA	0	0	0	0
102465566	Mir6939	0.675919	-0.832337	4.8851	-0.170383	0.864709	NA	1.79784	0	0	0.905842
102465567	Mir6941	6.91574	0.560719	1.35798	0.412906	0.679675	NA	6.29242	4.89325	7.41886	9.05842
102465568	Mir6942	4.11263	-1.25771	2.15775	-0.582878	0.559976	NA	2.69675	8.80785	4.94591	0
102465569	Mir6944	0	NA	NA	NA	NA	NA	0	0	0	0
102465570	Mir6945	0	NA	NA	NA	NA	NA	0	0	0	0
102465571	Mir6946	1.5965	-1.28734	3.0214	-0.426074	0.670054	NA	3.59567	0.97865	0	1.81168
102465572	Mir6949	0	NA	NA	NA	NA	NA	0	0	0	0
102465573	Mir6950	0	NA	NA	NA	NA	NA	0	0	0	0
102465574	Mir6951	5.63686	0.167501	1.72119	0.0973169	0.922475	NA	0.898918	9.7865	3.70943	8.15258
102465575	Mir6953	0	NA	NA	NA	NA	NA	0	0	0	0
102465576	Mir6954	0	NA	NA	NA	NA	NA	0	0	0	0
102465577	Mir6956	0	NA	NA	NA	NA	NA	0	0	0	0
102465578	Mir6958	0	NA	NA	NA	NA	NA	0	0	0	0
102465579	Mir6960	0.53558	2.63108	4.89227	0.537803	0.590713	NA	0	0	1.23648	0.905842
102465580	Mir6961	0	NA	NA	NA	NA	NA	0	0	0	0
102465581	Mir6964	0	NA	NA	NA	NA	NA	0	0	0	0
102465582	Mir6965	0.224729	-1.25071	4.99438	-0.250423	0.80226	NA	0.898918	0	0	0
102465583	Mir3547	0	NA	NA	NA	NA	NA	0	0	0	0
102465584	Mir6968	0	NA	NA	NA	NA	NA	0	0	0	0
102465585	Mir6969	0	NA	NA	NA	NA	NA	0	0	0	0
102465586	Mir6970	0	NA	NA	NA	NA	NA	0	0	0	0
102465587	Mir6972	0.53558	2.63108	4.89227	0.537803	0.590713	NA	0	0	1.23648	0.905842
102465588	Mir6973a	0	NA	NA	NA	NA	NA	0	0	0	0
102465589	Mir6975	2.22325	3.09349	2.79565	1.10653	0.268495	NA	0.898918	0	6.18239	1.81168
102465590	Mir6977	0	NA	NA	NA	NA	NA	0	0	0	0
102465591	Mir6978	0	NA	NA	NA	NA	NA	0	0	0	0
102465592	Mir6979	1.8696	1.5021	2.82544	0.531633	0.59498	NA	0	1.9573	3.70943	1.81168
102465593	Mir6982	0	NA	NA	NA	NA	NA	0	0	0	0
102465594	Mir6984	0.45119	0.129841	4.98318	0.0260558	0.979213	NA	0.898918	0	0	0.905842
102465595	Mir6985	0	NA	NA	NA	NA	NA	0	0	0	0
102465596	Mir6987	0	NA	NA	NA	NA	NA	0	0	0	0
102465597	Mir6988	1.12884	0.610665	3.99048	0.153031	0.878374	NA	1.79784	0	0	2.71753
102465598	Mir6989	0	NA	NA	NA	NA	NA	0	0	0	0
102465599	Mir6992	106.201	-0.496917	0.442226	-1.12367	0.261152	0.652497	155.513	92.9717	90.2628	86.055
102465600	Mir6993	0	NA	NA	NA	NA	NA	0	0	0	0
102465601	Mir6994	0.22646	1.55474	4.9863	0.311802	0.755191	NA	0	0	0	0.905842
102465602	Mir6996	0	NA	NA	NA	NA	NA	0	0	0	0
102465603	Mir6997	0	NA	NA	NA	NA	NA	0	0	0	0
102465604	Mir6999	0.922313	-0.0133322	3.71133	-0.00359229	0.997134	NA	0.898918	0.97865	0	1.81168
102465605	Mir7001	14.2664	-1.42596	1.10545	-1.28993	0.197075	0.578451	29.6643	11.7438	11.1283	4.52921
102465606	Mir6973b	0	NA	NA	NA	NA	NA	0	0	0	0
102465607	Mir7003	0	NA	NA	NA	NA	NA	0	0	0	0
102465608	Mir7006	0.22646	1.55474	4.9863	0.311802	0.755191	NA	0	0	0	0.905842
102465609	Mir7007	0	NA	NA	NA	NA	NA	0	0	0	0
102465610	Mir7008	0.469392	-2.26949	4.89227	-0.463892	0.642725	NA	0.898918	0.97865	0	0
102465611	Mir7011	0	NA	NA	NA	NA	NA	0	0	0	0
102465612	Mir7012	0	NA	NA	NA	NA	NA	0	0	0	0
102465613	Mir7013	4.18655	0.373512	1.82881	0.204237	0.838168	NA	6.29242	0.97865	4.94591	4.52921
102465614	Mir7015	0.45119	0.129841	4.98318	0.0260558	0.979213	NA	0.898918	0	0	0.905842
102465615	Mir7016	0.469392	-2.26949	4.89227	-0.463892	0.642725	NA	0.898918	0.97865	0	0
102465616	Mir7018	0.244662	-1.3126	4.9901	-0.263042	0.792519	NA	0	0.97865	0	0
102465617	Mir7020	0	NA	NA	NA	NA	NA	0	0	0	0
102465618	Mir7021	0	NA	NA	NA	NA	NA	0	0	0	0
102465619	Mir7022	0.618239	2.82321	4.87901	0.578643	0.56283	NA	0	0	2.47295	0
102465620	Mir7025	0	NA	NA	NA	NA	NA	0	0	0	0
102465621	Mir7027	4.33658	-1.86943	2.07635	-0.900342	0.367938	NA	10.787	2.93595	0	3.62337
102465622	Mir7028	0.938784	-3.26954	4.19358	-0.779655	0.435594	NA	1.79784	1.9573	0	0
102465623	Mir7030	3.91903	0.490992	1.75779	0.279324	0.779997	NA	3.59567	2.93595	3.70943	5.43505
102465624	Mir7031	2.02814	-0.507533	2.39513	-0.211902	0.832183	NA	1.79784	2.93595	2.47295	0.905842
102465625	Mir7032	0.224729	-1.25071	4.99438	-0.250423	0.80226	NA	0.898918	0	0	0
102465626	Mir7035	0	NA	NA	NA	NA	NA	0	0	0	0
102465627	Mir7036	0	NA	NA	NA	NA	NA	0	0	0	0
102465628	Mir7037	0	NA	NA	NA	NA	NA	0	0	0	0
102465629	Mir7039	0.224729	-1.25071	4.99438	-0.250423	0.80226	NA	0.898918	0	0	0
102465630	Mir7040	0	NA	NA	NA	NA	NA	0	0	0	0
102465631	Mir7042	1.98828	-0.464157	2.46674	-0.188166	0.850747	NA	3.59567	0.97865	2.47295	0.905842
102465632	Mir7044	0	NA	NA	NA	NA	NA	0	0	0	0
102465633	Mir7046	0	NA	NA	NA	NA	NA	0	0	0	0
102465634	Mir7047	0	NA	NA	NA	NA	NA	0	0	0	0
102465635	Mir7050	0	NA	NA	NA	NA	NA	0	0	0	0
102465636	Mir7051	0	NA	NA	NA	NA	NA	0	0	0	0
102465637	Mir7052	11.1205	0.363423	1.10959	0.327529	0.743268	0.929985	12.5848	6.85055	12.3648	12.6818
102465638	Mir7055	0	NA	NA	NA	NA	NA	0	0	0	0
102465639	Mir7056	0	NA	NA	NA	NA	NA	0	0	0	0
102465640	Mir7057	0	NA	NA	NA	NA	NA	0	0	0	0
102465641	Mir7059	0	NA	NA	NA	NA	NA	0	0	0	0
102465642	Mir7060	5.1418	-0.768641	1.61101	-0.477117	0.633279	NA	8.98918	3.9146	4.94591	2.71753
102465643	Mir7062	10.4063	-0.606612	1.1318	-0.535971	0.591979	0.877741	14.3827	10.7651	7.41886	9.05842
102465644	Mir7064	0.758578	-0.608884	4.71358	-0.129177	0.897218	NA	1.79784	0	1.23648	0
102465645	Mir7065	0.244662	-1.3126	4.9901	-0.263042	0.792519	NA	0	0.97865	0	0
102465646	Mir7066	0	NA	NA	NA	NA	NA	0	0	0	0
102465647	Mir7068	0	NA	NA	NA	NA	NA	0	0	0	0
102465648	Mir7070	0.224729	-1.25071	4.99438	-0.250423	0.80226	NA	0.898918	0	0	0
102465649	Mir7071	0.798444	-0.721073	4.63133	-0.155695	0.876274	NA	0	1.9573	1.23648	0
102465650	Mir7073	1.62321	1.2785	2.70361	0.472888	0.636293	NA	0.898918	0.97865	3.70943	0.905842
102465651	Mir7074	0.674188	-2.79604	4.85965	-0.575358	0.56505	NA	2.69675	0	0	0
102465652	Mir7075	0.471123	0.0679298	4.97889	0.0136436	0.989114	NA	0	0.97865	0	0.905842
102465653	Mir7078	4.32223	-0.541657	1.69621	-0.319334	0.749473	NA	5.39351	4.89325	2.47295	4.52921
102465654	Mir7079	0	NA	NA	NA	NA	NA	0	0	0	0
102465655	Mir7080	0	NA	NA	NA	NA	NA	0	0	0	0
102465656	Mir7082	1.44804	-3.89245	3.62531	-1.07369	0.282963	NA	0.898918	4.89325	0	0
102465657	Mir7083	0	NA	NA	NA	NA	NA	0	0	0	0
102465658	Mir7085	0.449459	-2.21288	4.89653	-0.451929	0.65132	NA	1.79784	0	0	0
102465659	Mir7087	5.68123	0.221941	1.53635	0.14446	0.885138	NA	3.59567	6.85055	8.65534	3.62337
102465660	Mir7089	0.224729	-1.25071	4.99438	-0.250423	0.80226	NA	0.898918	0	0	0
102465661	Mir7090	0.760309	1.20358	4.04593	0.297479	0.766101	NA	0.898918	0	1.23648	0.905842
102465662	Mir7092	0	NA	NA	NA	NA	NA	0	0	0	0
102465663	Mir7094-1	0	NA	NA	NA	NA	NA	0	0	0	0
102465664	Mir7094-2	0	NA	NA	NA	NA	NA	0	0	0	0
102465670	Mir7115	0	NA	NA	NA	NA	NA	0	0	0	0
102465671	Mir7116	0.618239	2.82321	4.87901	0.578643	0.56283	NA	0	0	2.47295	0
102465672	Mir7118	0	NA	NA	NA	NA	NA	0	0	0	0
102465673	Mir7119	0	NA	NA	NA	NA	NA	0	0	0	0
102465697	Mir7210	0	NA	NA	NA	NA	NA	0	0	0	0
102465698	Mir7212	0.618239	2.82321	4.87901	0.578643	0.56283	NA	0	0	2.47295	0
102465699	Mir7213	0.452921	2.4154	4.90935	0.492	0.622719	NA	0	0	0	1.81168
102465700	Mir7214	0	NA	NA	NA	NA	NA	0	0	0	0
102465701	Mir7217	0	NA	NA	NA	NA	NA	0	0	0	0
102465702	Mir7219	0	NA	NA	NA	NA	NA	0	0	0	0
102465703	Mir7220	0	NA	NA	NA	NA	NA	0	0	0	0
102465704	Mir7222	0	NA	NA	NA	NA	NA	0	0	0	0
102465705	Mir7223	0	NA	NA	NA	NA	NA	0	0	0	0
102465706	Mir7224	0	NA	NA	NA	NA	NA	0	0	0	0
102465707	Mir7227	0	NA	NA	NA	NA	NA	0	0	0	0
102465708	Mir7228	0	NA	NA	NA	NA	NA	0	0	0	0
102465709	Mir7229	0	NA	NA	NA	NA	NA	0	0	0	0
102465710	Mir7231	1.29243	-0.158935	3.82618	-0.0415389	0.966866	NA	2.69675	0	2.47295	0
102465711	Mir7232	0	NA	NA	NA	NA	NA	0	0	0	0
102465712	Mir7234	0	NA	NA	NA	NA	NA	0	0	0	0
102465713	Mir7236	0.449459	-2.21288	4.89653	-0.451929	0.65132	NA	1.79784	0	0	0
102465714	Mir7238	0	NA	NA	NA	NA	NA	0	0	0	0
102465715	Mir7239	0	NA	NA	NA	NA	NA	0	0	0	0
102465716	Mir7242	0	NA	NA	NA	NA	NA	0	0	0	0
102465755	Mir7646	0	NA	NA	NA	NA	NA	0	0	0	0
102465756	Mir7647	5.0214	-0.347616	1.59932	-0.217352	0.827934	NA	6.29242	4.89325	6.18239	2.71753
102465757	Mir7649	17.6869	-0.373619	0.905674	-0.412531	0.67995	0.912121	25.1697	14.6797	17.3107	13.5876
102465758	Mir7650	0	NA	NA	NA	NA	NA	0	0	0	0
102465759	Mir7651	1.43277	-1.9541	3.7596	-0.519763	0.603229	NA	4.49459	0	1.23648	0
102465760	Mir7652	0	NA	NA	NA	NA	NA	0	0	0	0
102465761	Mir7653	0	NA	NA	NA	NA	NA	0	0	0	0
102465762	Mir7654	0	NA	NA	NA	NA	NA	0	0	0	0
102465763	Mir7656	0.449459	-2.21288	4.89653	-0.451929	0.65132	NA	1.79784	0	0	0
102465764	Mir7657	0	NA	NA	NA	NA	NA	0	0	0	0
102465765	Mir7659	0	NA	NA	NA	NA	NA	0	0	0	0
102465766	Mir7661	0	NA	NA	NA	NA	NA	0	0	0	0
102465767	Mir7662	0	NA	NA	NA	NA	NA	0	0	0	0
102465768	Mir7663	0	NA	NA	NA	NA	NA	0	0	0	0
102465769	Mir7667	0	NA	NA	NA	NA	NA	0	0	0	0
102465770	Mir7668	0	NA	NA	NA	NA	NA	0	0	0	0
102465771	Mir7669	2.38179	0.642796	2.32776	0.276143	0.782438	NA	2.69675	0.97865	4.94591	0.905842
102465772	Mir7671	0	NA	NA	NA	NA	NA	0	0	0	0
102465773	Mir7672	0	NA	NA	NA	NA	NA	0	0	0	0
102465774	Mir3569	0	NA	NA	NA	NA	NA	0	0	0	0
102465775	Mir7675	0.471123	0.0679298	4.97889	0.0136436	0.989114	NA	0	0.97865	0	0.905842
102465776	Mir7676-1	0	NA	NA	NA	NA	NA	0	0	0	0
102465777	Mir129b	0	NA	NA	NA	NA	NA	0	0	0	0
102465778	Mir1191b	0.618239	2.82321	4.87901	0.578643	0.56283	NA	0	0	2.47295	0
102465779	Mir7677	0	NA	NA	NA	NA	NA	0	0	0	0
102465780	Mir7678	19.8384	0.511083	0.939911	0.543757	0.586609	0.876235	15.2816	17.6157	11.1283	35.3278
102465781	Mir7680	0	NA	NA	NA	NA	NA	0	0	0	0
102465782	Mir3620	0	NA	NA	NA	NA	NA	0	0	0	0
102465783	Mir7681	0	NA	NA	NA	NA	NA	0	0	0	0
102465784	Mir7683	0	NA	NA	NA	NA	NA	0	0	0	0
102465785	Mir216c	0	NA	NA	NA	NA	NA	0	0	0	0
102465786	Mir7684	0	NA	NA	NA	NA	NA	0	0	0	0
102465787	Mir126b	0	NA	NA	NA	NA	NA	0	0	0	0
102465788	Mir7686	0.674188	-2.79604	4.85965	-0.575358	0.56505	NA	2.69675	0	0	0
102465789	Mir290b	0	NA	NA	NA	NA	NA	0	0	0	0
102465790	Mir1258	0	NA	NA	NA	NA	NA	0	0	0	0
102465791	Mir7688	0.45119	0.129841	4.98318	0.0260558	0.979213	NA	0.898918	0	0	0.905842
102465792	Mir7689	0	NA	NA	NA	NA	NA	0	0	0	0
102465883	Mir8090	0	NA	NA	NA	NA	NA	0	0	0	0
102465884	Mir8091	6.20168	0.983334	1.45328	0.676632	0.49864	NA	5.39351	2.93595	7.41886	9.05842
102465885	Mir8093	0	NA	NA	NA	NA	NA	0	0	0	0
102465886	Mir8094	20.8888	-0.208421	0.83524	-0.249535	0.802947	0.947031	26.0686	18.5943	23.4931	15.3993
102465887	Mir8095	0	NA	NA	NA	NA	NA	0	0	0	0
102465888	Mir8097	0	NA	NA	NA	NA	NA	0	0	0	0
102465889	Mir8098	0	NA	NA	NA	NA	NA	0	0	0	0
102465890	Mir8099-1	2.53063	2.17912	2.64814	0.822884	0.410574	NA	1.79784	0	7.41886	0.905842
102465891	Mir497b	0	NA	NA	NA	NA	NA	0	0	0	0
102465892	Mir8101	0	NA	NA	NA	NA	NA	0	0	0	0
102465893	Mir8103	0.715785	-0.943426	4.81074	-0.196108	0.844525	NA	0	1.9573	0	0.905842
102465894	Mir8105	0	NA	NA	NA	NA	NA	0	0	0	0
102465895	Mir3535	16.5593	-0.0884525	0.981565	-0.0901138	0.928197	0.984699	10.787	23.4876	11.1283	20.8344
102465896	Mir8106	0	NA	NA	NA	NA	NA	0	0	0	0
102465897	Mir1668	0.900649	-1.41486	4.40577	-0.321138	0.748106	NA	2.69675	0	0	0.905842
102465898	Mir8109	0	NA	NA	NA	NA	NA	0	0	0	0
102465899	Mir8110	0	NA	NA	NA	NA	NA	0	0	0	0
102465900	Mir8112	0.224729	-1.25071	4.99438	-0.250423	0.80226	NA	0.898918	0	0	0
102465901	Mir8113	0	NA	NA	NA	NA	NA	0	0	0	0
102465902	Mir8115	0	NA	NA	NA	NA	NA	0	0	0	0
102465903	Mir8117	0	NA	NA	NA	NA	NA	0	0	0	0
102465904	Mir8118	0	NA	NA	NA	NA	NA	0	0	0	0
102465905	Mir8120	0	NA	NA	NA	NA	NA	0	0	0	0
102465959	Mir6236	4923.13	-0.407013	0.17381	-2.34171	0.0191956	0.149717	5912.18	5313.09	4438.95	4028.28
102465961	Mir6341	0	NA	NA	NA	NA	NA	0	0	0	0
102465962	Mir6362	0	NA	NA	NA	NA	NA	0	0	0	0
102465963	Mir6382	0	NA	NA	NA	NA	NA	0	0	0	0
102465964	Mir6419	0	NA	NA	NA	NA	NA	0	0	0	0
102465968	Mir6537	0	NA	NA	NA	NA	NA	0	0	0	0
102465979	Mir6915	2.19654	0.521616	2.64152	0.197468	0.843461	NA	3.59567	0	2.47295	2.71753
102465980	Mir6937	0.309119	1.78203	4.97229	0.358392	0.72005	NA	0	0	1.23648	0
102465981	Mir6959	0.309119	1.78203	4.97229	0.358392	0.72005	NA	0	0	1.23648	0
102465982	Mir7002	0	NA	NA	NA	NA	NA	0	0	0	0
102465983	Mir7023	0	NA	NA	NA	NA	NA	0	0	0	0
102465984	Mir7067	0	NA	NA	NA	NA	NA	0	0	0	0
102465987	Mir7215	0	NA	NA	NA	NA	NA	0	0	0	0
102465989	Mir7664	0.469392	-2.26949	4.89227	-0.463892	0.642725	NA	0.898918	0.97865	0	0
102465990	Mir6715	0	NA	NA	NA	NA	NA	0	0	0	0
102465996	Mir8100	0	NA	NA	NA	NA	NA	0	0	0	0
102465997	Mir8119	0	NA	NA	NA	NA	NA	0	0	0	0
102466147	Mir6237	0	NA	NA	NA	NA	NA	0	0	0	0
102466151	Mir6337	0	NA	NA	NA	NA	NA	0	0	0	0
102466152	Mir6357	0	NA	NA	NA	NA	NA	0	0	0	0
102466153	Mir6365	0.533849	0.35715	4.96916	0.0718733	0.942703	NA	0.898918	0	1.23648	0
102466154	Mir6372	0	NA	NA	NA	NA	NA	0	0	0	0
102466155	Mir6378	0	NA	NA	NA	NA	NA	0	0	0	0
102466156	Mir6389	0	NA	NA	NA	NA	NA	0	0	0	0
102466157	Mir6402	0	NA	NA	NA	NA	NA	0	0	0	0
102466158	Mir6408	0	NA	NA	NA	NA	NA	0	0	0	0
102466159	Mir6415	0.76204	3.14608	4.59273	0.685013	0.493336	NA	0	0	1.23648	1.81168
102466172	Mir6540	0	NA	NA	NA	NA	NA	0	0	0	0
102466206	Mir6903	0	NA	NA	NA	NA	NA	0	0	0	0
102466207	Mir6911	0.489325	-2.32433	4.88831	-0.475488	0.634439	NA	0	1.9573	0	0
102466208	Mir6924	0.53558	2.63108	4.89227	0.537803	0.590713	NA	0	0	1.23648	0.905842
102466209	Mir6947	0	NA	NA	NA	NA	NA	0	0	0	0
102466210	Mir6955	14.2278	0.657524	1.09542	0.600249	0.54834	0.859887	17.0794	4.89325	22.2566	12.6818
102466211	Mir6967-1	0	NA	NA	NA	NA	NA	0	0	0	0
102466212	Mir6983	0	NA	NA	NA	NA	NA	0	0	0	0
102466213	Mir6990	0	NA	NA	NA	NA	NA	0	0	0	0
102466214	Mir6998	2.8262	-0.878851	2.11353	-0.41582	0.677541	NA	5.39351	1.9573	1.23648	2.71753
102466215	Mir7017	0.98677	1.72142	3.65831	0.47055	0.637962	NA	0.898918	0	1.23648	1.81168
102466216	Mir7026	6.66122	-0.171774	1.37522	-0.124907	0.900597	NA	6.29242	7.8292	6.18239	6.34089
102466217	Mir7033	0.224729	-1.25071	4.99438	-0.250423	0.80226	NA	0.898918	0	0	0
102466218	Mir7054	0.778511	-0.68419	4.01456	-0.170427	0.864674	NA	0.898918	0.97865	1.23648	0
102466219	Mir7061	6.88398	-0.39644	1.78742	-0.221795	0.824474	NA	9.88809	5.8719	0	11.7759
102466220	Mir7069	3.9537	-0.553767	1.75144	-0.316177	0.751868	NA	4.49459	4.89325	3.70943	2.71753
102466221	Mir7084	0	NA	NA	NA	NA	NA	0	0	0	0
102466228	Mir7218	0	NA	NA	NA	NA	NA	0	0	0	0
102466229	Mir7225	0	NA	NA	NA	NA	NA	0	0	0	0
102466236	Mir7658	0	NA	NA	NA	NA	NA	0	0	0	0
102466237	Mir7666	0	NA	NA	NA	NA	NA	0	0	0	0
102466238	Mir7673	0	NA	NA	NA	NA	NA	0	0	0	0
102466239	Mir465d	0	NA	NA	NA	NA	NA	0	0	0	0
102466240	Mir7685	0	NA	NA	NA	NA	NA	0	0	0	0
102466241	Mir7243	0	NA	NA	NA	NA	NA	0	0	0	0
102466254	Mir3473f	0	NA	NA	NA	NA	NA	0	0	0	0
102466255	Mir1291	0.694121	-2.83529	4.76654	-0.594832	0.551956	NA	1.79784	0.97865	0	0
102466256	Mir8102	0.898918	-3.21012	4.84107	-0.663101	0.507266	NA	3.59567	0	0	0
102466257	Mir8114	0	NA	NA	NA	NA	NA	0	0	0	0
102466258	Mir3473g	1.61297	-4.05206	3.4065	-1.18951	0.234239	NA	4.49459	1.9573	0	0
102466272	Mir7045	0	NA	NA	NA	NA	NA	0	0	0	0
102466619	Mir6238	0	NA	NA	NA	NA	NA	0	0	0	0
102466620	Mir6240	2.64811	0.809013	2.18469	0.37031	0.711152	NA	0.898918	2.93595	4.94591	1.81168
102466627	Mir6335	0	NA	NA	NA	NA	NA	0	0	0	0
102466628	Mir6339	0	NA	NA	NA	NA	NA	0	0	0	0
102466629	Mir6344	0	NA	NA	NA	NA	NA	0	0	0	0
102466630	Mir6345	0.958717	-3.29796	4.20702	-0.783919	0.433087	NA	0.898918	2.93595	0	0
102466631	Mir6349	0	NA	NA	NA	NA	NA	0	0	0	0
102466632	Mir6354	0	NA	NA	NA	NA	NA	0	0	0	0
102466633	Mir6359	0	NA	NA	NA	NA	NA	0	0	0	0
102466634	Mir6363	0	NA	NA	NA	NA	NA	0	0	0	0
102466635	Mir6368	0	NA	NA	NA	NA	NA	0	0	0	0
102466636	Mir6373	0	NA	NA	NA	NA	NA	0	0	0	0
102466637	Mir21b	0	NA	NA	NA	NA	NA	0	0	0	0
102466638	Mir6380	0	NA	NA	NA	NA	NA	0	0	0	0
102466639	Mir6385	0	NA	NA	NA	NA	NA	0	0	0	0
102466640	Mir130c	0	NA	NA	NA	NA	NA	0	0	0	0
102466641	Mir5124b	0	NA	NA	NA	NA	NA	0	0	0	0
102466642	Mir6392	0.905842	3.40463	4.84798	0.702278	0.482506	NA	0	0	0	3.62337
102466643	Mir6396	0	NA	NA	NA	NA	NA	0	0	0	0
102466644	Mir6400	0	NA	NA	NA	NA	NA	0	0	0	0
102466645	Mir6405	0	NA	NA	NA	NA	NA	0	0	0	0
102466646	Mir6409	0	NA	NA	NA	NA	NA	0	0	0	0
102466647	Mir6413	0	NA	NA	NA	NA	NA	0	0	0	0
102466648	Mir6417	0	NA	NA	NA	NA	NA	0	0	0	0
102466649	Mir451b	0	NA	NA	NA	NA	NA	0	0	0	0
102466650	Mir30f	0	NA	NA	NA	NA	NA	0	0	0	0
102466676	Mir6538	0	NA	NA	NA	NA	NA	0	0	0	0
102466677	Mir3473e	0.760309	1.20358	4.04593	0.297479	0.766101	NA	0.898918	0	1.23648	0.905842
102466760	Mir6899	0.469392	-2.26949	4.89227	-0.463892	0.642725	NA	0.898918	0.97865	0	0
102466761	Mir6904	0.675919	-0.832337	4.8851	-0.170383	0.864709	NA	1.79784	0	0	0.905842
102466762	Mir6908	0	NA	NA	NA	NA	NA	0	0	0	0
102466763	Mir6913	2.14389	-2.90369	2.8016	-1.03644	0.299997	NA	1.79784	5.8719	0	0.905842
102466764	Mir6918	0.224729	-1.25071	4.99438	-0.250423	0.80226	NA	0.898918	0	0	0
102466765	Mir6919	2.35508	-1.05865	2.34138	-0.452147	0.651163	NA	5.39351	0.97865	1.23648	1.81168
102466766	Mir6923	0	NA	NA	NA	NA	NA	0	0	0	0
102466767	Mir6928	0.224729	-1.25071	4.99438	-0.250423	0.80226	NA	0.898918	0	0	0
102466768	Mir6933	0	NA	NA	NA	NA	NA	0	0	0	0
102466769	Mir6938	0.224729	-1.25071	4.99438	-0.250423	0.80226	NA	0.898918	0	0	0
102466770	Mir6943	0.533849	0.35715	4.96916	0.0718733	0.942703	NA	0.898918	0	1.23648	0
102466771	Mir6948	3.21505	-0.556647	1.97741	-0.281503	0.778325	NA	1.79784	5.8719	2.47295	2.71753
102466772	Mir6952	0	NA	NA	NA	NA	NA	0	0	0	0
102466773	Mir6957	0	NA	NA	NA	NA	NA	0	0	0	0
102466774	Mir6962	1.88742	0.140341	2.84194	0.0493821	0.960615	NA	3.59567	0	1.23648	2.71753
102466775	Mir6963	1.44977	-2.26252	3.745	-0.604146	0.545747	NA	0	4.89325	0	0.905842
102466776	Mir6966	0	NA	NA	NA	NA	NA	0	0	0	0
102466777	Mir6971	0	NA	NA	NA	NA	NA	0	0	0	0
102466778	Mir6976	1.6199	0.376375	3.00294	0.125335	0.900258	NA	0.898918	1.9573	0	3.62337
102466779	Mir6981	0	NA	NA	NA	NA	NA	0	0	0	0
102466780	Mir6986	1.20977	-0.346066	3.38363	-0.102277	0.918537	NA	2.69675	0	1.23648	0.905842
102466781	Mir6991	0.244662	-1.3126	4.9901	-0.263042	0.792519	NA	0	0.97865	0	0
102466782	Mir6995	4.3863	-0.378485	1.94151	-0.194944	0.845437	NA	8.98918	0.97865	1.23648	6.34089
102466783	Mir7000	0	NA	NA	NA	NA	NA	0	0	0	0
102466784	Mir7004	0.45119	0.129841	4.98318	0.0260558	0.979213	NA	0.898918	0	0	0.905842
102466785	Mir7005	5.47935	-1.77747	1.63094	-1.08984	0.275783	NA	6.29242	10.7651	1.23648	3.62337
102466786	Mir7009	0.244662	-1.3126	4.9901	-0.263042	0.792519	NA	0	0.97865	0	0
102466787	Mir7014	0	NA	NA	NA	NA	NA	0	0	0	0
102466788	Mir7019	0	NA	NA	NA	NA	NA	0	0	0	0
102466789	Mir7024	1.83943	-2.66048	2.92105	-0.910793	0.362404	NA	4.49459	1.9573	0	0.905842
102466790	Mir7029	0	NA	NA	NA	NA	NA	0	0	0	0
102466791	Mir7034	0.224729	-1.25071	4.99438	-0.250423	0.80226	NA	0.898918	0	0	0
102466792	Mir7038	0	NA	NA	NA	NA	NA	0	0	0	0
102466793	Mir7043	0	NA	NA	NA	NA	NA	0	0	0	0
102466794	Mir7048	6.14038	-1.15687	1.46936	-0.78733	0.431089	NA	8.09026	8.80785	4.94591	2.71753
102466795	Mir7049	0.449459	-2.21288	4.89653	-0.451929	0.65132	NA	1.79784	0	0	0
102466796	Mir7053	0.22646	1.55474	4.9863	0.311802	0.755191	NA	0	0	0	0.905842
102466797	Mir7058	0.244662	-1.3126	4.9901	-0.263042	0.792519	NA	0	0.97865	0	0
102466798	Mir7063	2.31575	-0.0305507	2.58839	-0.011803	0.990583	NA	1.79784	2.93595	0	4.52921
102466799	Mir6769b	0	NA	NA	NA	NA	NA	0	0	0	0
102466800	Mir7072	1.47609	0.106286	2.7172	0.0391161	0.968798	NA	0.898918	1.9573	1.23648	1.81168
102466801	Mir7077	0.471123	0.0679298	4.97889	0.0136436	0.989114	NA	0	0.97865	0	0.905842
102466802	Mir7081	0	NA	NA	NA	NA	NA	0	0	0	0
102466803	Mir7086	0	NA	NA	NA	NA	NA	0	0	0	0
102466804	Mir7091	1.0249	0.134346	3.59456	0.0373749	0.970186	NA	0	1.9573	1.23648	0.905842
102466805	Mir7093	0.53558	2.63108	4.89227	0.537803	0.590713	NA	0	0	1.23648	0.905842
102466808	Mir7117	0	NA	NA	NA	NA	NA	0	0	0	0
102466817	Mir7211	5.53027	-0.750242	1.52983	-0.490408	0.623845	NA	8.98918	4.89325	3.70943	4.52921
102466818	Mir7216	0	NA	NA	NA	NA	NA	0	0	0	0
102466819	Mir7221	0	NA	NA	NA	NA	NA	0	0	0	0
102466820	Mir7226	1.24963	-0.419198	2.92854	-0.143142	0.886178	NA	0.898918	1.9573	1.23648	0.905842
102466821	Mir7230	0	NA	NA	NA	NA	NA	0	0	0	0
102466822	Mir7235	0	NA	NA	NA	NA	NA	0	0	0	0
102466823	Mir7240	0	NA	NA	NA	NA	NA	0	0	0	0
102466824	Mir7241	0	NA	NA	NA	NA	NA	0	0	0	0
102466836	Mir7578	0.675919	-0.832337	4.8851	-0.170383	0.864709	NA	1.79784	0	0	0.905842
102466838	Mir7648	0	NA	NA	NA	NA	NA	0	0	0	0
102466839	Mir219b	0	NA	NA	NA	NA	NA	0	0	0	0
102466840	Mir7655	0.244662	-1.3126	4.9901	-0.263042	0.792519	NA	0	0.97865	0	0
102466841	Mir7660	0	NA	NA	NA	NA	NA	0	0	0	0
102466842	Mir7665	0	NA	NA	NA	NA	NA	0	0	0	0
102466843	Mir7670	0	NA	NA	NA	NA	NA	0	0	0	0
102466844	Mir7674	0	NA	NA	NA	NA	NA	0	0	0	0
102466846	Mir7679	3.50597	0.136408	1.87779	0.0726428	0.94209	NA	1.79784	4.89325	3.70943	3.62337
102466847	Mir7682	2.75205	0.989594	2.10606	0.46988	0.638441	NA	2.69675	0.97865	3.70943	3.62337
102466848	Mir219c	0	NA	NA	NA	NA	NA	0	0	0	0
102466849	Mir7687	0	NA	NA	NA	NA	NA	0	0	0	0
102466881	Mir8092	0	NA	NA	NA	NA	NA	0	0	0	0
102466882	Mir8096	0	NA	NA	NA	NA	NA	0	0	0	0
102466883	Mir142b	0.224729	-1.25071	4.99438	-0.250423	0.80226	NA	0.898918	0	0	0
102466884	Mir8104	0	NA	NA	NA	NA	NA	0	0	0	0
102466885	Mir8107	0	NA	NA	NA	NA	NA	0	0	0	0
102466886	Mir8111	0	NA	NA	NA	NA	NA	0	0	0	0
102466887	Mir8116	3.03312	-0.273704	1.98682	-0.13776	0.89043	NA	2.69675	3.9146	3.70943	1.81168
102466888	Mir8099-2	0	NA	NA	NA	NA	NA	0	0	0	0
102466907	Mir6399	0	NA	NA	NA	NA	NA	0	0	0	0
102466913	Mir6980	0	NA	NA	NA	NA	NA	0	0	0	0
102466914	Mir7088	0	NA	NA	NA	NA	NA	0	0	0	0
102466915	Mir7237	2.13539	0.433566	3.21052	0.135045	0.892576	NA	3.59567	0	4.94591	0
102466969	Mir6350	0	NA	NA	NA	NA	NA	0	0	0	0
102466987	Mir6896	0	NA	NA	NA	NA	NA	0	0	0	0
102466988	Mir6931	0	NA	NA	NA	NA	NA	0	0	0	0
102466989	Mir6940	0.985039	0.237522	3.63678	0.065311	0.947926	NA	1.79784	0	1.23648	0.905842
102466990	Mir6974	0.22646	1.55474	4.9863	0.311802	0.755191	NA	0	0	0	0.905842
102466991	Mir7010	0	NA	NA	NA	NA	NA	0	0	0	0
102466992	Mir7041	1.23143	0.707023	2.93434	0.240948	0.809596	NA	0.898918	0.97865	1.23648	1.81168
102466993	Mir7076	0	NA	NA	NA	NA	NA	0	0	0	0
102466996	Mir7233	0	NA	NA	NA	NA	NA	0	0	0	0
102466998	Mir6546	0	NA	NA	NA	NA	NA	0	0	0	0
102466999	Mir7036b	0	NA	NA	NA	NA	NA	0	0	0	0
102467000	Mir292b	0	NA	NA	NA	NA	NA	0	0	0	0
102467006	Mir8108	0	NA	NA	NA	NA	NA	0	0	0	0
102502	Pls1	14.0494	1.04352	1.08684	0.960137	0.336986	0.721107	14.3827	3.9146	19.7836	18.1168
102545	Cmtm7	602.02	-0.288927	0.219798	-1.31451	0.188674	0.567469	678.683	645.909	511.902	571.586
102566	Ano10	547.442	0.00542896	0.236242	0.0229805	0.981666	0.996184	573.509	518.684	598.455	499.119
102570	Slc22a13	1.0677	0.427604	4.10986	0.104043	0.917135	NA	1.79784	0	2.47295	0
[truncated: 22,595 more rows]
