# Supplementary material for: Distinctive DNA sequence features define epigenetic longevity of inflammatory memory
Source: Science. Author manuscript; Available in PMC 2026 Jun 26. (PMC13295011; doi:10.1126/science.adz6830)
Supplement: Data s10 [file NIHMS2170334-supplement-Data_s10.xlsx]

## Sheet: Data S10
ENTREZID	SYMBOL	baseMean	log2FoldChange	lfcSE	stat	pvalue	padj	Y1_Ctrl_6hrTPA_1	Y1_Ctrl_6hrTPA_2	Y1_PIMQ_6hrTPA_1	Y1_PIMQ_6hrTPA_2
383619	Aim2	522.406	2.30547	0.288466	7.99217	1.32588e-15	1.69858e-11	205.942	145.826	742.573	995.284
70701	Nipal1	6808.36	0.851688	0.126216	6.74786	1.50037e-11	9.61061e-08	4774.45	4935.71	8767.57	8755.7
54159	Rnase2b	232.44	2.11993	0.373311	5.67872	1.35703e-08	5.79498e-05	110.529	63.5192	394.085	361.627
83492	Gsdmc	3094.24	-1.58564	0.306584	-5.17195	2.31664e-07	0.000741962	5795.66	3488.19	1975.85	1117.27
67647	4930523C07Rik	27968.3	0.656281	0.135808	4.83242	1.34884e-06	0.003456	20554.5	22874.1	35815	32629.6
78317	Ccdc88b	560.267	-1.32134	0.278656	-4.74183	2.11799e-06	0.00452226	795.427	805.173	249.695	390.773
70809	Clec2g	898.045	0.885695	0.193424	4.57904	4.67106e-06	0.0085487	678.286	583.303	1141	1189.59
15110	Hand1	39.3321	3.71583	0.836039	4.44457	8.80695e-06	0.0141032	8.50219	2.68391	72.7374	73.4049
330657	Prss53	18082.1	-0.734287	0.170914	-4.29624	1.73719e-05	0.0238424	22625.3	22548.4	15476.8	11677.9
66597	Trim13	1925.06	0.713031	0.166559	4.28094	1.86109e-05	0.0238424	1437.82	1479.73	2579.46	2203.23
21847	Klf10	3571.06	0.667759	0.16067	4.15609	3.23746e-05	0.0377047	2494.92	3022.98	4360.99	4405.38
231070	Insig1	10537.3	0.532642	0.129344	4.11802	3.82139e-05	0.0407965	8881.01	8346.96	12060.3	12861
99929	Tiparp	36267.6	0.476942	0.116992	4.07671	4.56768e-05	0.0450127	30256.5	30397.1	41793.6	42623.4
195434	Utp14b	1184.01	0.689264	0.172994	3.98431	6.76757e-05	0.0587548	883.283	929.527	1525.31	1397.93
208715	Hmgcs1	27989	0.531736	0.134411	3.95603	7.62044e-05	0.0587548	23026.8	22750.6	30862.4	35316.4
320292	Rasgef1b	946.354	1.1035	0.279261	3.95151	7.76595e-05	0.0587548	499.74	702.29	1556.8	1026.59
66234	Msmo1	18185.9	0.520754	0.131818	3.95057	7.79667e-05	0.0587548	15613.8	14264.1	20636.8	22228.7
16149	Cd74	924.351	1.40389	0.358818	3.91254	9.13296e-05	0.0606011	583.817	430.32	1847.75	835.521
20692	Sparc	2606.3	-0.705425	0.180141	-3.91597	9.00402e-05	0.0606011	3620.99	2841.37	1919.4	2043.46
229333	Aadacl2fm1	38.4966	3.71025	0.951996	3.89734	9.72545e-05	0.0606011	2.83406	8.05173	107.478	35.623
80289	Lysmd3	1445.53	0.739165	0.190462	3.8809	0.000104069	0.0606011	982.476	1183.6	1677.3	1938.75
80888	Hspb8	2058.98	0.780869	0.200849	3.88784	0.000101141	0.0606011	1292.33	1737.38	2448.1	2758.08
435815	Aadacl4	147.944	2.59095	0.673364	3.84776	0.000119202	0.0663956	35.8981	48.3104	417.969	89.5972
18799	Plcd1	4123.15	-0.52354	0.136442	-3.83708	0.000124507	0.0664608	5030.46	4695.95	3425.17	3341
81840	Sorcs2	2250.02	-0.695327	0.1821	-3.81838	0.000134333	0.0688375	2449.58	3114.23	1765.24	1671.04
213742	Xist	82977.6	0.461744	0.121633	3.79621	0.000146923	0.0697122	69192.7	70429.4	99675.2	92613.3
383295	Ypel5	2096.75	0.562388	0.147988	3.80023	0.000144559	0.0697122	1690.99	1695.34	2563.18	2437.48
67035	Dnajb4	1728.73	0.858235	0.227184	3.77772	0.000158272	0.0724152	1007.04	1451.1	2026.88	2429.92
73389	Hbp1	1679.99	0.582274	0.154706	3.76375	0.000167387	0.0739448	1332.01	1358.95	1967.17	2061.81
26379	Esrra	3572.73	-0.622803	0.167394	-3.72059	0.000198758	0.0848764	4776.34	3888.09	2706.48	2920
26410	Map3k8	4495.14	0.611337	0.166098	3.68057	0.000232709	0.0961689	3208.16	3905.09	5745.17	5122.15
58809	Rnase4	2475.46	0.573151	0.156195	3.66946	0.000243065	0.0971454	2044.31	1935.99	2772.71	3148.86
60322	Chst7	175.362	-1.26977	0.346741	-3.66202	0.000250238	0.0971454	239.951	255.866	93.3644	112.266
74901	Kbtbd11	1240.62	-0.776596	0.213126	-3.64383	0.00026861	0.0983188	1730.67	1402.79	1019.41	809.613
75695	Rilpl1	1172.09	-0.615865	0.168766	-3.64922	0.000263039	0.0983188	1421.76	1415.31	951.014	900.29
100678	Psph	4214.58	-0.475777	0.131281	-3.62412	0.00028995	0.101012	4871.76	4934.81	3526.13	3525.6
171095	Il17rc	19431	-0.472294	0.130377	-3.62253	0.000291737	0.101012	21346.2	23820.6	16392	16165.3
12616	Cenpb	14088.4	-0.47778	0.132443	-3.60743	0.000309241	0.104255	15790.5	17009.7	11260.2	12293.2
18019	Nfatc2	568.184	-0.822869	0.228584	-3.59985	0.0003184	0.10459	724.576	727.339	453.794	367.025
104681	Slc16a6	2707.54	-0.787243	0.221527	-3.55371	0.000379833	0.118684	4029.09	2827.95	2207.09	1766.04
66395	Ahnak	213378	0.497486	0.139767	3.55939	0.000371717	0.118684	162179	191717	248917	250697
68028	Rpl22l1	6159.27	0.507526	0.143716	3.53144	0.000413305	0.126068	4929.38	5244.36	7699.31	6764.05
18817	Plk1	527.658	-0.75938	0.218693	-3.47236	0.0005159	0.152219	694.346	632.508	394.085	389.694
216169	Abhd17a	2702.36	-0.544688	0.157025	-3.46879	0.000522805	0.152219	3128.81	3284.21	2038.82	2357.59
18950	Pnp	3266.92	0.4828	0.139504	3.46084	0.000538493	0.153303	2642.29	2808.26	3863.77	3753.37
230936	Phf13	2835.81	0.650108	0.188244	3.45353	0.000553297	0.154093	1901.66	2513.03	3311.18	3617.35
194655	Klf11	1431.47	0.660273	0.191991	3.43909	0.00058367	0.159094	998.535	1220.28	1871.63	1635.42
13667	Eif2b4	3984.92	-0.462196	0.135366	-3.41441	0.000639192	0.16415	4735.72	4500.02	3299.24	3404.69
13730	Emp1	45222.1	0.815326	0.238274	3.4218	0.000622073	0.16415	24800.9	40745.3	50949.8	64392.3
50708	H1f2	455.43	0.84615	0.248255	3.40839	0.000653473	0.16415	317.415	333.699	650.294	520.311
70873	Cnbd2	1249.7	0.682587	0.200138	3.41058	0.000648246	0.16415	978.697	940.263	1346.18	1733.65
329727	Dennd2c	22453.5	0.46526	0.137296	3.38873	0.000702172	0.172991	17528.7	20199.1	26509	25577.3
100504591	Gm15987	4555.53	0.439956	0.131796	3.33816	0.000843342	0.189518	3938.4	3794.15	5180.64	5308.9
17472	Gbp4	157.386	2.49596	0.747311	3.33991	0.000838041	0.189518	32.1194	62.6246	461.394	73.4049
23921	Sh2b2	176.297	1.11817	0.334217	3.34565	0.00082089	0.189518	111.473	110.935	234.497	248.281
269642	Nat8l	3802.3	-0.690659	0.205771	-3.35644	0.00078953	0.189518	4167.02	5223.78	2473.07	3345.32
27362	Dnajb9	3508.63	0.487133	0.146213	3.33166	0.000863302	0.189518	2988.05	2855.68	4322.99	3867.79
621976	Tmem170b	4477.31	0.542113	0.162865	3.32861	0.000872811	0.189518	3586.98	3704.69	5866.76	4750.81
73144	Mir100hg	1382.99	0.79558	0.237787	3.34577	0.000820534	0.189518	1224.32	798.016	1757.64	1752
320538	Ubn2	8447.75	0.418653	0.126382	3.31259	0.000924365	0.191761	7401.63	7059.58	9818.46	9511.34
54446	Nfat5	29108.3	0.57544	0.173672	3.31337	0.000921777	0.191761	25358.3	21399.7	39041.5	30633.6
75785	Klhl24	132.679	1.49274	0.450776	3.31148	0.000928046	0.191761	58.5707	80.5173	150.903	240.725
53333	Tomm40	11876.1	-0.453175	0.137325	-3.30001	0.000966811	0.193528	12939.4	14512.8	9669.73	10382.5
74442	Sgms2	2356.04	0.799216	0.241981	3.30281	0.000957224	0.193528	1590.85	1848.32	3677.04	2307.94
18788	Serpinb2	738981	0.41745	0.127014	3.28664	0.00101391	0.193869	627462	638153	891080	799231
26388	Ifi202b	168067	0.530103	0.161177	3.28894	0.00100565	0.193869	148880	126186	217607	179596
269198	Nbeal1	944.595	0.657636	0.199984	3.28845	0.00100741	0.193869	665.06	800.7	1208.31	1104.31
319266	A130010J15Rik	2392.17	0.645002	0.196585	3.28104	0.00103426	0.194851	1580.46	2151.6	2831.33	3005.28
72289	Malat1	49243.1	0.392192	0.120459	3.25583	0.00113062	0.209918	41240.4	43941	55987.2	55803.9
18712	Pim1	19967.9	0.457913	0.140984	3.24798	0.00116228	0.212714	15985.1	17665.5	24567.9	21653.4
19714	Rev3l	1281.77	0.53576	0.165954	3.22837	0.00124499	0.213992	1019.32	1073.56	1482.97	1551.22
225055	Fbxo11	22910.1	0.434699	0.134459	3.23295	0.00122518	0.213992	20490.3	18478.7	27444.8	25226.5
236539	Phgdh	1433.72	-0.616042	0.190885	-3.22729	0.0012497	0.213992	1759.95	1710.55	1265.85	998.523
72972	Ccser2	5844.93	0.458261	0.141525	3.23801	0.00120365	0.213992	4855.7	4992.97	7195.57	6335.49
74551	Pck2	780.382	-0.794284	0.246169	-3.22658	0.00125278	0.213992	843.606	1136.19	508.076	633.657
50918	Myadm	17478.7	0.626129	0.194767	3.21475	0.00130558	0.220077	15790.5	11698.3	18874.8	23551.1
74205	Acsl3	1325.36	0.524413	0.163592	3.20562	0.0013477	0.224226	1067.5	1106.67	1529.66	1597.64
16658	Mafb	9392.95	-0.484791	0.151923	-3.19104	0.00141763	0.232836	9935.28	11977.4	8028.25	7630.87
19073	Srgn	70.1074	1.92572	0.605535	3.1802	0.00147176	0.238667	40.6216	17.8927	109.649	112.266
226352	Epb41l5	3952.45	0.449712	0.141609	3.17573	0.00149462	0.239344	3270.51	3412.14	4781.13	4346
102294	Cyp4v3	812.265	0.738618	0.234424	3.15079	0.00162832	0.248704	553.587	663.82	1155.11	876.541
15360	Hmgcs2	18.7399	4.30073	1.36753	3.14488	0.00166153	0.248704	0	3.57855	23.8839	47.4973
664968	Tmem238	2089.2	-0.616847	0.195445	-3.15612	0.00159884	0.248704	2278.59	2779.64	1467.78	1830.81
66594	Uqcr11	3127.33	-0.517307	0.164387	-3.14689	0.00165015	0.248704	3484.95	3879.14	2356.91	2788.31
73569	Vgll3	1399.06	0.500836	0.159348	3.14303	0.00167211	0.248704	1150.63	1166.61	1632.79	1646.21
77781	Epm2aip1	3020.77	0.467339	0.14883	3.14009	0.00168896	0.248704	2631.9	2439.67	3669.44	3342.08
78603	B230216N24Rik	129.55	1.22216	0.387347	3.15519	0.00160391	0.248704	81.2432	74.2548	189.986	172.717
208084	Pif1	142.869	-1.26753	0.404938	-3.13018	0.00174697	0.254323	173.823	229.922	72.7374	94.9946
319520	Dusp4	66.8159	1.95112	0.626725	3.1132	0.0018507	0.25771	22.6725	32.2069	142.218	70.1665
54397	Ppt2	423.114	-0.749629	0.240129	-3.12178	0.00179763	0.25771	510.132	551.096	333.289	297.938
63953	Dusp10	298.251	0.884336	0.283812	3.11592	0.00183373	0.25771	212.555	206.661	345.231	428.555
71063	Zfp597	2234.89	0.531912	0.170656	3.11687	0.00182783	0.25771	1675.88	1978.94	2785.73	2499.01
68612	Ube2c	1347.12	-0.564128	0.181819	-3.10269	0.00191773	0.264172	1740.12	1474.36	1127.97	1046.02
22137	Ttk	1273.93	-0.541129	0.174671	-3.09799	0.00194841	0.265543	1586.13	1434.1	1082.38	993.125
233789	Smg1	33603.4	0.38685	0.125413	3.0846	0.00203826	0.268284	28858.3	29391.5	39785.2	36378.6
435921	Clec2f	1016.08	0.546988	0.177594	3.08	0.00207002	0.268284	791.649	859.746	1194.2	1218.74
56382	Rab9	963.32	0.582133	0.189032	3.07954	0.00207323	0.268284	827.547	715.709	1131.23	1178.8
74155	Errfi1	81819.5	0.43991	0.14284	3.07975	0.00207175	0.268284	67191.9	71689.9	102015	86381.4
77128	Crebrf	414.256	0.978619	0.317718	3.08015	0.00206895	0.268284	225.78	331.91	454.88	644.452
108012	Ap1s2	580.975	0.695622	0.226837	3.06662	0.00216491	0.271909	413.773	473.263	775.142	661.724
21429	Ubtf	16660.9	-0.373631	0.12182	-3.06706	0.00216172	0.271909	19243.3	18369.6	14352.1	14678.8
69495	1700029B22Rik	60.2419	2.25507	0.735329	3.06675	0.00216403	0.271909	9.44688	32.2069	121.591	77.7229
214162	Kmt2a	18800.7	0.387987	0.126823	3.05927	0.00221877	0.275968	16839.1	15736.7	20672.6	21954.5
16835	Ldlr	70890.5	0.368455	0.120785	3.0505	0.00228463	0.278746	63337.6	60436.3	77875.7	81912.3
17688	Msh6	4464.41	0.406874	0.133319	3.05188	0.00227412	0.278746	3769.31	3908.67	4976.54	5203.11
20856	Stc2	1149.4	-0.544709	0.179084	-3.04164	0.00235293	0.281466	1400.97	1326.75	993.354	876.541
23853	Def6	2676.44	-0.489555	0.161085	-3.0391	0.00237283	0.281466	2865.24	3387.09	2194.06	2259.36
54139	Irf6	98933.3	0.517771	0.17023	3.0416	0.00235327	0.281466	70515.3	92220.9	122549	110447
192287	Slc25a36	2353.1	0.568493	0.187275	3.03561	0.00240048	0.281711	1637.14	2153.39	2843.27	2778.59
21816	Tgm1	83497.6	-0.467711	0.154192	-3.03331	0.00241888	0.281711	107579	86251	71498.7	68661.7
108097	Prkab2	2644.31	0.453232	0.150451	3.01249	0.00259115	0.285737	2133.11	2331.42	3166.79	2945.91
12833	Col6a1	616.695	-0.788996	0.262321	-3.00775	0.00263188	0.285737	905.011	657.558	501.562	402.648
21838	Thy1	25831.3	-0.433905	0.14375	-3.01848	0.00254047	0.285737	29130.4	30243.2	20090.7	23860.9
22436	Xdh	12521.5	-0.461627	0.153433	-3.00866	0.00262402	0.285737	13525.1	15490.6	9717.5	11352.9
23801	Aloxe3	7570.07	0.384432	0.1274	3.01752	0.00254852	0.285737	6427.66	6707.09	8403.88	8741.66
30046	Zfp292	7174.61	0.391909	0.130044	3.01366	0.00258114	0.285737	6110.24	6301.82	8421.25	7865.12
435350	Serpinb6e	34.4618	2.88528	0.95442	3.02307	0.00250226	0.285737	5.66813	10.7356	95.5357	25.9076
71704	Arhgef3	4744.58	0.521463	0.173372	3.00777	0.00263169	0.285737	3413.16	4379.25	5386.91	5798.99
100434	Slc44a1	7896.2	0.373603	0.124347	3.00451	0.00266008	0.286259	6810.26	6948.64	8833.79	8992.1
108707	Slx9	2709.81	-0.438294	0.14612	-2.99956	0.00270372	0.286259	3210.99	3025.66	2224.46	2378.1
29805	Znhit2	704.906	-0.657262	0.21899	-3.00133	0.00268804	0.286259	856.832	868.692	484.192	609.909
56613	Rps6ka4	17505.9	-0.428719	0.14352	-2.98717	0.00281574	0.295676	20547	19629.2	13700.7	16146.9
76747	Dapl1	2183.43	0.480489	0.160989	2.9846	0.00283948	0.295745	1715.55	1930.63	2659.8	2427.76
30055	Timm13	4416.09	-0.543669	0.182403	-2.98059	0.00287689	0.297225	4604.41	5872.39	3304.67	3882.9
68187	Fam135a	7210.55	0.393206	0.132445	2.96883	0.00298935	0.303941	6014.83	6453.01	7949	8425.37
77134	Hnrnpa0	17871.3	-0.42648	0.143568	-2.97059	0.0029723	0.303941	18752.1	22235.3	15317.2	15180.8
18563	Pcx	2325.67	-0.662147	0.224307	-2.95197	0.00315753	0.307503	2305.98	3394.25	1945.45	1657.01
20276	Scnn1a	2775.28	-0.587579	0.198826	-2.95524	0.00312422	0.307503	2808.56	3856.78	2322.17	2113.63
56376	Pdlim5	9956.47	0.382645	0.129285	2.95971	0.00307933	0.307503	9012.32	8275.39	11176.6	11361.6
66190	Acer3	2303.71	0.437747	0.147864	2.96047	0.00307167	0.307503	1883.71	2029.93	2644.6	2656.61
69434	Snhg10	27.9834	2.6333	0.89237	2.95091	0.0031684	0.307503	5.66813	9.841	61.8811	34.5435
77371	Sec24a	15629.3	0.395434	0.133771	2.95606	0.00311594	0.307503	13378.7	13622.6	18845.5	16670.5
11484	Aspa	27.6449	2.90476	0.985733	2.9468	0.00321078	0.308553	10.3916	2.68391	61.8811	35.623
78889	Wsb1	22056.4	0.393259	0.133525	2.94521	0.00322739	0.308553	18064.3	20073	25961.8	24126.5
170459	Stard4	4967.09	0.575178	0.195754	2.93827	0.00330048	0.308719	4555.29	3424.67	5346.74	6541.67
18015	Nf1	4321.16	0.413399	0.140552	2.94126	0.00326875	0.308719	3689.01	3723.48	5195.84	4676.33
18260	Ocln	2633.03	0.515059	0.175433	2.93593	0.00332552	0.308719	1947	2388.68	3274.27	2922.16
78757	Rictor	5556.51	0.407885	0.138834	2.93793	0.00330413	0.308719	5008.74	4543.86	6151.19	6522.24
55987	Cpxm2	937.59	-0.525745	0.179671	-2.92615	0.00343185	0.314454	1076	1137.08	778.399	758.877
75869	Arl5b	23073.7	0.577322	0.197325	2.92574	0.00343639	0.314454	16695.5	20339.6	32159.7	23099.9
14960	H2-Aa	497.637	1.13861	0.389614	2.9224	0.00347345	0.315591	337.254	284.494	955.357	413.442
229927	Clca3b	253.706	-0.954652	0.327197	-2.91767	0.00352662	0.31594	393.935	275.548	173.701	171.638
59053	Hgh1	1626.53	-0.477733	0.163699	-2.91836	0.00351873	0.31594	1784.52	2002.2	1370.07	1349.36
106064	Rimoc1	2453.23	0.477248	0.164172	2.90699	0.00364925	0.322267	1877.1	2224.96	2931.21	2779.67
11803	Aplp1	68.4713	-1.68415	0.581018	-2.89861	0.00374816	0.322267	126.588	82.3066	39.0828	25.9076
12575	Cdkn1a	80661.8	0.359987	0.124177	2.89898	0.00374377	0.322267	67938.2	73362	88467.1	92879.9
12608	Cebpb	6252.08	-0.567301	0.195267	-2.90526	0.00366952	0.322267	6565.58	8365.75	4388.13	5688.88
57438	Marchf7	9948.46	0.432578	0.149053	2.90217	0.00370586	0.322267	8097.87	8838.11	12348	10509.9
65113	Ndfip1	7001.33	0.384958	0.1326	2.90315	0.00369428	0.322267	5804.16	6341.18	7851.29	8008.69
212980	Slc45a3	222.258	0.901569	0.311263	2.89649	0.00377362	0.322293	160.597	149.404	265.98	313.05
13996	Etohd2	375.07	0.78642	0.271951	2.89177	0.00383072	0.323196	259.789	290.757	534.131	415.601
231464	Cnot6l	4965.84	0.377082	0.130413	2.89145	0.00383466	0.323196	4370.13	4270.99	5511.76	5710.47
21807	Tsc22d1	13900.1	0.416997	0.144663	2.88254	0.00394483	0.327136	12030.6	11779.7	14545.3	17244.8
236900	Pdk3	1801.31	0.451431	0.156666	2.88149	0.00395801	0.327136	1484.11	1559.35	2160.41	2001.36
71436	Flrt3	7100.67	0.543704	0.188524	2.884	0.0039266	0.327136	5310.09	6246.35	7209.69	9636.56
15270	H2ax	1983.14	-0.516381	0.179573	-2.8756	0.00403259	0.331164	2304.09	2364.52	1448.23	1815.69
12892	Cpox	5233.53	-0.396681	0.138316	-2.86794	0.0041316	0.334248	5759.76	6137.21	4712.73	4324.41
414069	Actmap	9657.1	0.433049	0.151064	2.86665	0.00414843	0.334248	7965.61	8471.31	12097.2	10094.3
545091	Hnrnpa1l2-ps2	1637.93	-0.601526	0.209603	-2.86983	0.00410697	0.334248	1723.11	2225.86	1165.97	1436.79
227697	Dolk	1099.95	-0.515495	0.18	-2.86386	0.0041851	0.335096	1364.13	1224.76	873.934	936.992
16592	Fabp5	19315.1	-0.706054	0.246923	-2.8594	0.00424438	0.337229	29534.7	18364.2	12306.7	17054.8
68988	Prpf31	6282.29	-0.391441	0.136968	-2.85791	0.00426439	0.337229	7194.74	7064.05	5139.38	5730.98
22289	Kdm6a	5565.15	0.385743	0.135205	2.85303	0.00433047	0.340354	4602.52	5048.43	6320.55	6289.07
27981	Rsrp1	14452.5	0.379914	0.133351	2.84897	0.00438609	0.342623	12181.8	12939.1	17194.2	15494.9
53857	Tuba8	31489.9	-0.367741	0.129272	-2.8447	0.00444534	0.345147	36201.4	34762	28926.7	26069.5
53621	Cnot4	4129.01	0.422582	0.148808	2.83979	0.00451437	0.348395	3431.11	3625.96	5049.28	4409.69
100502766	Kifc1	320.716	-0.891056	0.315928	-2.82044	0.00479576	0.350446	363.705	469.684	262.723	186.751
117171	1110038F14Rik	1199.22	-0.502129	0.177942	-2.82187	0.00477444	0.350446	1312.17	1499.41	977.069	1008.24
13007	Csrp1	8936.32	0.475169	0.168268	2.82388	0.00474456	0.350446	6733.74	8221.71	11252.6	9537.24
13039	Ctsl	5825.46	0.373981	0.132649	2.81932	0.00481255	0.350446	5091.87	5057.38	6318.38	6834.21
14007	Celf2	574.765	0.664034	0.236114	2.81234	0.00491817	0.350446	391.101	498.313	733.888	675.757
140743	Rem2	233.618	0.834351	0.296302	2.81588	0.00486441	0.350446	174.767	161.035	302.891	295.779
16529	Kcnk5	644.165	0.849876	0.301943	2.81469	0.00488243	0.350446	381.654	537.677	1009.64	647.691
18104	Nqo1	221.685	0.889902	0.315321	2.82221	0.00476942	0.350446	140.759	169.981	302.891	273.11
236573	Gbp9	37.4682	3.1259	1.10669	2.82454	0.0047349	0.350446	2.83406	12.5249	116.163	18.3512
56708	Clcf1	81214	0.481351	0.169747	2.83569	0.00457267	0.350446	76704	58876	99712.1	89563.7
58801	Pmaip1	4606.97	0.404764	0.142928	2.83195	0.00462653	0.350446	3740.96	4188.69	5382.57	5115.68
66438	Hamp2	84.3085	1.88609	0.670517	2.8129	0.00490973	0.350446	19.8385	51.8889	182.386	83.1203
73182	Pear1	49.3509	-2.0213	0.714472	-2.82909	0.00466812	0.350446	85.0219	73.3602	28.2264	10.7948
76813	Armc6	1260.53	-0.525203	0.186774	-2.81197	0.00492391	0.350446	1388.69	1586.19	958.614	1108.63
109263	Rlf	9067.26	0.399062	0.142192	2.8065	0.00500826	0.351085	7656.7	7985.53	11058.3	9568.55
66043	Atp5f1d	14725	-0.360589	0.128503	-2.80606	0.00501511	0.351085	16142.8	16968.6	12375.1	13413.7
70218	Kif18b	597.537	-0.582844	0.207553	-2.80817	0.00498237	0.351085	692.456	740.759	471.165	485.768
102866	Pls3	72859.7	0.341686	0.122198	2.79617	0.00517119	0.354268	61927.1	66616.4	80271.7	82623.7
216188	Aldh1l2	221.973	-1.01021	0.361072	-2.7978	0.0051452	0.354268	358.981	234.395	158.502	136.015
227195	Ino80d	7635.9	0.396808	0.141878	2.79682	0.00516082	0.354268	6712.95	6471.8	9281.07	8077.78
234677	Ces4a	142.226	1.43253	0.51228	2.79639	0.00516778	0.354268	83.1326	70.6763	292.035	123.061
237175	Adgrg2	1438.36	0.4459	0.160054	2.78594	0.00533735	0.363706	1207.31	1228.34	1618.68	1699.11
56690	Mlycd	320.523	-0.732505	0.263195	-2.78313	0.00538379	0.36493	416.607	383.799	232.325	249.361
26405	Map3k2	4202.38	0.407685	0.146679	2.77943	0.00544539	0.367163	3390.49	3834.41	4937.46	4647.18
22327	Vbp1	2478.03	0.414709	0.149381	2.77618	0.00550009	0.368909	2092.48	2156.07	2964.86	2698.71
68152	Fam133b	2918.7	0.383161	0.138216	2.77219	0.00556805	0.371523	2558.22	2508.56	3325.29	3282.71
229841	Cenpe	904.549	-0.518165	0.18709	-2.7696	0.00561259	0.372554	1071.28	1059.25	787.084	700.585
19752	Rnase1	84.4202	1.95848	0.708681	2.76355	0.00571763	0.375633	56.6813	12.5249	134.618	133.856
76742	Snx27	8360.09	0.346575	0.125373	2.76436	0.00570338	0.375633	7519.72	7201.82	9441.75	9277.09
16398	Itga2	55979.1	0.353699	0.12811	2.76089	0.00576438	0.376773	49776.6	48526	59442.7	66171.3
26943	Serinc3	9607.66	0.355356	0.128993	2.75485	0.00587183	0.379919	8603.27	8257.49	11176.6	10393.3
68342	Ndufb10	3304.58	-0.385431	0.139853	-2.75597	0.00585186	0.379919	3706.96	3779.84	2766.19	2965.34
17329	Cxcl9	859.027	0.92244	0.335666	2.74809	0.0059944	0.385901	496.906	689.765	1488.4	761.036
381605	Tbc1d2	6932.09	-0.344012	0.125468	-2.74184	0.00610955	0.391347	7834.3	7675.09	6151.19	6067.78
78334	Cdk19	627.997	0.612302	0.223834	2.73552	0.00622814	0.396959	443.059	550.201	743.658	775.07
108673	Ccdc86	4475.71	-0.389847	0.142625	-2.73337	0.00626898	0.397125	4799.02	5354.4	3967.99	3781.43
74548	Gsdmc4	382.698	-1.18479	0.433653	-2.73212	0.00629275	0.397125	767.087	296.125	219.298	248.281
69714	Tfpt	1127.1	-0.491691	0.180164	-2.72914	0.00635007	0.398778	1229.98	1404.58	924.959	948.867
22761	Zfpm1	2681.05	-0.54028	0.198104	-2.72726	0.00638633	0.399099	2884.13	3470.3	2478.5	1891.26
102115	Dohh	4316.02	-0.48326	0.177423	-2.72378	0.00645391	0.401364	4433.42	5630.84	3370.89	3828.93
12915	Atf6b	7786.58	-0.34381	0.126622	-2.71526	0.00662236	0.404121	8537.15	8882.85	6982.79	6743.54
19108	Prkx	14716.4	0.350843	0.129096	2.7177	0.00657376	0.404121	12823.2	13048.3	17293	15701.1
21815	Tgif1	12943	0.471676	0.173683	2.71573	0.00661304	0.404121	9591.42	12100	16310.5	13769.9
50887	Hmgn5	287.222	-0.795986	0.293164	-2.71516	0.00662442	0.404121	352.369	376.642	183.472	236.407
330409	Cecr2	9274.85	0.419089	0.154661	2.70972	0.00673405	0.408862	8170.61	7703.71	9573.11	11652
70020	Ino80b	758.618	-0.547465	0.202349	-2.70555	0.00681917	0.412077	858.721	942.947	577.557	655.247
56282	Mrpl12	7046.37	-0.395769	0.146496	-2.70157	0.00690135	0.415086	7727.55	8286.12	5640.95	6530.88
100042498	Mir22hg	3883.29	0.365194	0.135477	2.69562	0.00702569	0.418633	3313.97	3474.77	4299.1	4445.32
103199	Fig4	1420.48	-0.435573	0.161521	-2.6967	0.00700303	0.418633	1608.8	1657.76	1240.88	1174.48
209760	Tmc7	4558.34	0.527677	0.196008	2.69212	0.00709998	0.421101	4281.33	3186.7	4892.95	5872.39
108155	Ogt	19194.5	0.346805	0.129016	2.68807	0.0071866	0.423487	17703.5	16093.6	21920	21060.7
110454	Ly6a	40881.5	0.434084	0.16154	2.68716	0.00720632	0.423487	30761.9	38792.3	44730.2	49241.8
93732	Acox2	20.5273	3.58673	1.33732	2.68203	0.00731778	0.428073	0	6.26246	49.9391	25.9076
17978	Ncoa2	4388.48	0.444798	0.165965	2.68006	0.00736083	0.428635	3427.33	4007.08	4648.68	5470.83
23830	Capn10	986.814	-0.542164	0.202445	-2.67809	0.00740439	0.42922	1110.01	1230.13	721.946	885.177
232431	Gprc5a	2427.61	0.656106	0.245314	2.67455	0.0074829	0.431817	1427.42	2342.16	3132.05	2808.82
69051	Pycr2	6267.08	-0.462305	0.173039	-2.67168	0.00754721	0.433575	6296.35	8228.87	5298.97	5244.13
19719	Rfng	11935.7	-0.369558	0.138426	-2.66972	0.00759142	0.434168	12607.8	14304.3	10096.4	10734.4
22284	Usp9x	10832.5	0.356882	0.134095	2.66142	0.00778122	0.440863	9462.94	9535.93	12873.4	11457.6
231946	Fam221a	139.313	1.16604	0.438587	2.65862	0.00784612	0.440863	66.1282	105.567	222.555	163.002
50492	Thop1	7493.31	-0.392492	0.147612	-2.65894	0.00783878	0.440863	7923.1	9089.51	6162.05	6798.59
70314	Rabep2	1091.78	-0.494547	0.185933	-2.65982	0.00781829	0.440863	1197.86	1356.27	858.735	954.264
13731	Emp2	23657.9	0.370686	0.139773	2.65205	0.00800049	0.442601	20869.1	20401.3	24601.5	28759.6
140721	Caskin2	3595.19	-0.431287	0.162662	-2.65143	0.00801525	0.442601	3894	4363.14	2808.53	3315.1
18700	Piga	7220.92	0.407406	0.153438	2.65519	0.00792636	0.442601	5999.71	6416.33	8977.1	7490.54
73847	Fam110a	8881.63	0.429979	0.162167	2.65146	0.00801452	0.442601	7007.7	8127.77	9270.22	11120.8
70757	Hacd2	5912.18	0.405806	0.153148	2.64976	0.00805497	0.442885	5342.21	4830.14	7258.54	6217.83
246278	Cd207	295.849	1.05949	0.400452	2.64574	0.00815129	0.446266	183.269	200.399	541.731	257.997
211652	Wwc1	11663.2	-0.326112	0.123337	-2.64406	0.00819179	0.446575	13271.9	12679.7	10444.9	10256.2
226418	Yod1	2158.05	0.431615	0.163379	2.6418	0.00824672	0.447664	1807.19	1868	2671.74	2285.27
19089	Prkcsh	7148.22	-0.351537	0.133207	-2.63902	0.00831453	0.449441	7672.76	8356.8	6150.11	6413.22
54375	Azin1	17412.5	0.392676	0.149021	2.63503	0.00841297	0.452851	13934.1	16180.4	20886.5	18649.2
17069	Ly6e	37169.1	0.316488	0.12019	2.63322	0.00845795	0.453367	32305.5	33911.2	40583.1	41876.4
12142	Prdm1	13569.2	0.415399	0.158021	2.62876	0.00856969	0.457443	12878.9	10379.6	14972	16046.5
71834	Zbtb43	4170.19	0.441399	0.168111	2.62564	0.00864851	0.459735	3127.86	3946.24	4821.29	4785.35
15013	H2-Q2	400.179	-0.70257	0.268116	-2.62039	0.00878287	0.464442	494.072	497.418	260.552	348.673
211286	Cln5	1418.23	0.418904	0.159926	2.61936	0.00880956	0.464442	1188.42	1239.07	1616.51	1628.94
15461	Hras	10176.2	-0.364505	0.13942	-2.61444	0.00893731	0.465128	11078.4	11831.6	8342	9453.04
16601	Klf9	3495.32	0.651767	0.249169	2.61576	0.00890285	0.465128	2043.36	3394.25	4683.42	3860.24
68626	Elac2	6043.44	-0.336891	0.128851	-2.61459	0.00893351	0.465128	6629.82	6861.86	5440.1	5241.98
77034	2510039O18Rik	5877.47	-0.341206	0.130566	-2.61328	0.0089678	0.465128	6720.51	6418.12	5072.08	5299.19
24064	Spry2	3139.15	0.551364	0.21115	2.61124	0.00902133	0.466017	2085.87	3006.87	3485.97	3977.9
11504	Adamts1	18296.5	0.309662	0.119493	2.59147	0.00955668	0.471361	16306.3	16374.5	19952.8	20552.3
11745	Anxa3	77.7028	1.3175	0.506748	2.59991	0.00932471	0.471361	41.5663	47.4157	94.45	127.379
12509	Cd59a	143.022	0.960461	0.371317	2.58664	0.00969175	0.471361	102.971	91.2529	198.671	179.194
12709	Ckb	1441.87	-0.586367	0.226448	-2.58942	0.00961388	0.471361	1986.68	1475.26	1291.9	1013.64
17855	Mvk	1588.56	-0.478713	0.184584	-2.59347	0.00950141	0.471361	1929.05	1770.49	1190.94	1463.78
20249	Scd1	6180.69	0.693939	0.26675	2.60146	0.0092829	0.471361	4605.35	4839.09	9981.31	5297.03
20843	Stag2	5470.61	0.336348	0.129239	2.60253	0.00925401	0.471361	4736.67	4934.81	6067.6	6143.34
208968	Zfp280c	1931.75	0.390391	0.150412	2.59547	0.00944611	0.471361	1702.33	1641.66	2149.55	2233.45
213056	Hycc2	1933.51	0.458156	0.17599	2.60331	0.00923273	0.471361	1462.38	1795.54	2201.66	2274.47
234413	Zfp961	640.845	0.522615	0.200787	2.60284	0.0092456	0.471361	522.413	529.625	774.056	737.288
270163	Myo9a	2971.99	0.377272	0.145497	2.59298	0.00951474	0.471361	2690.47	2480.83	3452.31	3264.36
69072	Ebna1bp2	15095.1	-0.371993	0.143746	-2.58785	0.00965767	0.471361	16604.8	17456.1	12098.3	14221.1
70769	Nolc1	20421.7	-0.343352	0.132433	-2.59265	0.009524	0.471361	21503.9	24176.7	17701.2	18304.8
74732	Stx11	5678.01	0.469944	0.181736	2.58587	0.00971347	0.471361	4100.89	5421.5	6954.56	6235.1
74996	Usp47	13437.9	0.323376	0.124564	2.59607	0.00942962	0.471361	11652.7	12223.4	14593.1	15282.3
79201	Tnfrsf23	4424.92	0.516584	0.199539	2.58889	0.00962866	0.471361	3592.65	3689.48	4284.99	6132.55
15904	Id4	57.6396	1.52384	0.591029	2.57828	0.00992927	0.47175	24.5619	34.8908	96.6213	74.4844
18704	Pik3c2a	3176.18	0.366572	0.142087	2.57991	0.00988252	0.47175	2876.58	2673.17	3649.9	3505.09
20756	Sprr2b	254.072	-1.31319	0.509254	-2.57866	0.00991854	0.47175	439.28	285.389	218.212	73.4049
208846	Daam1	17891.3	0.364022	0.141213	2.57783	0.00994242	0.47175	15135.8	16156.2	18662	21611.3
57890	Il17re	1787.89	-0.479903	0.186022	-2.57983	0.00988501	0.47175	2309.76	1855.48	1417.84	1568.49
632687	Marchf10	64.6493	-1.38968	0.538492	-2.58068	0.00986054	0.47175	87.856	99.3047	33.6546	37.7819
16649	Kpna4	11524.2	0.388961	0.151067	2.57475	0.0100311	0.472746	10094	9866.05	14330.3	11806.3
69188	Kmt2e	12332.5	0.314729	0.122246	2.57454	0.0100372	0.472746	11204	10781.3	13567.2	13777.5
218476	Gcnt4	10737.4	0.430493	0.167467	2.57062	0.0101517	0.474647	8965.09	9329.27	13902.6	10752.7
69134	Fam25a	4065.36	-0.417968	0.162517	-2.57185	0.0101158	0.474647	4417.36	4882.93	3164.62	3796.55
108888	Atad3a	8343.91	-0.320338	0.125253	-2.55753	0.0105419	0.475985	9059.56	9473.31	7407.27	7435.49
11816	Apoe	74207.8	-0.440483	0.172252	-2.5572	0.0105519	0.475985	86597.7	84300.7	53783.3	72149.5
20482	Skil	10273	0.510591	0.19952	2.55909	0.0104945	0.475985	7658.59	9289.01	14053.5	10091
216345	Zfc3h1	8082.7	0.352681	0.137718	2.56089	0.0104403	0.475985	7033.2	7166.04	9627.39	8504.18
217124	Ppp1r9b	29296.2	-0.312475	0.122122	-2.55871	0.0105062	0.475985	31372.1	33540.8	25933.6	26338.3
23983	Pcbp1	28748.5	-0.317458	0.124062	-2.55886	0.0105016	0.475985	30734.5	33063.1	25145.4	26051.2
408064	BC064078	2221.81	0.630634	0.246198	2.5615	0.0104222	0.475985	1334.84	2152.5	2914.92	2484.97
57315	Wdr46	7631.77	-0.414937	0.161915	-2.56268	0.0103867	0.475985	8084.64	9358.79	5963.38	7120.28
71819	Kif23	998.044	-0.468235	0.182607	-2.56417	0.0103423	0.475985	1166.69	1150.5	886.962	788.023
72587	Pan3	7038.49	0.363403	0.141731	2.56403	0.0103464	0.475985	6018.61	6294.66	8444.05	7396.63
109151	Chd9	17172.3	0.598487	0.234289	2.55448	0.0106347	0.476369	10769.4	16551.7	17577.5	23790.8
244421	Lonrf1	2306.11	0.408661	0.159919	2.55543	0.0106057	0.476369	2063.2	1900.21	2795.5	2465.54
235036	Ppan	10052	-0.389967	0.152864	-2.55107	0.0107394	0.479382	10318.8	12485.5	8955.38	8448.04
12531	Cdc25b	1360.51	-0.454882	0.179694	-2.53142	0.0113601	0.490013	1605.03	1541.46	1246.31	1049.26
12534	Cdk1	1639.86	-0.393445	0.155234	-2.53452	0.0112601	0.490013	1905.44	1818.8	1421.09	1414.12
21951	Tnks	6954.26	0.360283	0.142244	2.53284	0.0113143	0.490013	6101.74	6079.06	8371.31	7264.93
225289	AW554918	433.963	0.600323	0.237068	2.53228	0.0113323	0.490013	358.037	331.91	551.501	494.404
242286	Sdr16c6	117.896	1.88198	0.742528	2.53456	0.0112589	0.490013	41.5663	59.046	315.919	55.0537
56384	Letm1	10213.7	-0.337601	0.133256	-2.53348	0.0112937	0.490013	11729.2	11077.4	8597.12	9450.88
63954	Rbp7	21.3496	2.48916	0.979973	2.54003	0.0110843	0.490013	7.5575	5.36782	26.0552	46.4178
72720	Zfp248	29.7751	2.56236	1.01152	2.53319	0.0113029	0.490013	3.77875	13.4195	75.9943	25.9076
73598	1700001O22Rik	149.473	-1.0018	0.395706	-2.53167	0.0113522	0.490013	163.431	235.289	96.6213	102.551
76007	Zmym2	6389.14	0.350842	0.138179	2.53904	0.0111156	0.490013	5912.8	5319.51	7347.56	6976.71
103425	Ncln	9568.69	-0.335794	0.133011	-2.52456	0.0115842	0.491714	10358.5	10996	8084.71	8835.58
104263	Kdm3a	10149.9	0.336825	0.133478	2.52345	0.011621	0.491714	9439.32	8501.73	11109.3	11549.4
106861	Abhd3	25.6944	2.19814	0.870901	2.52398	0.0116035	0.491714	9.44688	8.94637	32.569	51.8152
17258	Mef2a	13826.6	0.347956	0.13803	2.52087	0.0117066	0.491714	11402.4	12932	14978.5	15993.6
320982	Arl4c	6604.36	-0.348554	0.137834	-2.52878	0.0114459	0.491714	7807.85	6988.9	5919.95	5700.76
433791	Zfp992	605.228	0.562325	0.22266	2.52549	0.0115537	0.491714	482.736	494.734	792.512	650.929
69053	Hapstr1	6971.37	0.437452	0.173438	2.52224	0.0116609	0.491714	5432.9	6411.86	8888.07	7152.66
80892	Zfhx4	20.0896	2.64	1.04696	2.52159	0.0116827	0.491714	7.5575	3.57855	23.8839	45.3383
11989	Slc7a3	165.435	-1.01869	0.404574	-2.51794	0.0118043	0.494201	171.933	271.075	119.42	99.3125
71960	Myh14	3441.94	-0.378509	0.150468	-2.51555	0.0118848	0.495949	3632.33	4149.32	2925.78	3060.34
223780	Adm2	892.645	-0.505768	0.201399	-2.51127	0.0120298	0.500371	1146.85	948.315	719.774	755.639
380705	Tmem102	480.162	-0.563882	0.224823	-2.50812	0.0121376	0.503219	566.813	578.83	370.201	404.807
66540	Fam107b	924.883	0.594176	0.237033	2.50672	0.0121858	0.503587	651.835	822.171	1269.1	956.423
235293	Sc5d	3547.06	0.54353	0.216977	2.50501	0.0122447	0.50378	3420.72	2352.89	3818.17	4596.44
320712	Abi3bp	388.887	0.94395	0.37693	2.50431	0.0122691	0.50378	177.601	354.276	437.51	586.16
18391	Sigmar1	5983.22	-0.329518	0.131928	-2.49771	0.0124998	0.503804	6562.75	6764.35	5118.76	5487.02
21423	Tcf3	3737.95	-0.419626	0.167836	-2.50021	0.0124118	0.503804	3951.63	4603.8	2934.46	3461.91
240263	Fem1c	2091.39	0.512578	0.205464	2.49474	0.0126049	0.503804	1489.77	1957.46	2703.23	2215.1
26912	Gcat	1452.15	-0.480375	0.192234	-2.49891	0.0124577	0.503804	1601.25	1782.12	1079.12	1346.12
319651	Usp37	3645.01	0.385392	0.154522	2.49409	0.0126281	0.503804	2996.55	3325.36	4393.56	3864.55
353187	Nr1d2	1397.73	0.664774	0.266434	2.49508	0.012593	0.503804	827.547	1334.8	1929.17	1499.4
58180	Hic2	163.817	1.05842	0.422935	2.50256	0.01233	0.503804	75.575	136.879	230.154	212.658
67605	Akt1s1	3335.67	-0.443019	0.177086	-2.50172	0.0123593	0.503804	3443.39	4244.16	2618.55	3036.59
68505	Vps51	2016.17	-0.37952	0.152228	-2.49311	0.0126629	0.503804	2325.82	2233.91	1690.33	1814.61
75909	Vmp1	30163.7	0.356117	0.142648	2.49647	0.0125437	0.503804	28298.1	24621.3	35593.5	32141.6
100503386	Tpbgl	453.424	-0.957184	0.384107	-2.49197	0.0127037	0.503859	728.355	468.79	410.369	206.181
27966	Rrp9	7438.6	-0.379198	0.152277	-2.49019	0.0127676	0.50406	7769.12	9051.93	6107.77	6825.58
94091	Trim11	6231.09	-0.330552	0.132771	-2.48964	0.0127874	0.50406	7224.97	6658.78	5463.99	5576.62
211347	Pank3	6587.33	0.34016	0.136962	2.4836	0.0130062	0.50955	5862.73	5765.93	7769.87	6950.8
27426	Nagpa	1219.94	-0.430951	0.173443	-2.48468	0.0129667	0.50955	1394.36	1407.26	979.241	1098.91
15361	Hmga1	7347.92	0.347172	0.140286	2.47475	0.013333	0.516092	6630.77	6305.4	8740.43	7715.07
17988	Ndrg1	105218	0.298444	0.120597	2.47471	0.0133343	0.516092	91105.7	97641.5	115541	116584
20353	Sema4c	2086.66	-0.613081	0.247571	-2.47638	0.013272	0.516092	2436.35	2610.55	2055.1	1244.65
66403	Asf1a	728.641	0.547294	0.221038	2.47601	0.0132858	0.516092	548.864	635.192	779.484	951.026
17687	Msh5	106.385	-1.23677	0.500728	-2.46994	0.0135136	0.520027	168.154	130.617	82.5081	44.2589
22781	Ikzf4	420.144	-0.744067	0.302008	-2.46373	0.01375	0.520027	544.14	508.154	385.4	242.884
233805	Dcun1d3	3666.07	0.37688	0.152797	2.46653	0.0136428	0.520027	3211.94	3167.91	4466.29	3818.14
26940	Ecsit	2252.52	-0.355028	0.144076	-2.46418	0.0137328	0.520027	2517.59	2538.98	1985.62	1967.9
30049	Scd3	441.648	1.09071	0.442105	2.46709	0.0136215	0.520027	268.291	296.125	888.047	314.13
381411	Accsl	734.416	-0.806156	0.327057	-2.46488	0.0137059	0.520027	655.614	1213.13	613.382	455.542
50783	Lsm4	2566.23	-0.459048	0.186344	-2.46345	0.0137608	0.520027	2614.9	3327.15	2016.02	2306.86
67245	Peli1	4311.44	0.403245	0.16365	2.46406	0.0137371	0.520027	3528.41	3897.04	5377.14	4443.16
12363	Casp4	4898.63	0.50214	0.205039	2.449	0.0143254	0.525852	3853.38	4255.79	6798.23	4687.12
12449	Ccnf	618.849	-0.526896	0.215023	-2.45042	0.0142691	0.525852	749.138	712.131	467.908	546.219
12747	Clk1	17985.4	0.438487	0.178847	2.45175	0.0142163	0.525852	13275.7	17270.1	22425.9	18969.8
208449	Sgms1	13695.1	0.334006	0.136044	2.45513	0.0140833	0.525852	11357	12876.5	15594	14953
209456	Trp53bp2	6179.86	0.3741	0.152598	2.45154	0.0142244	0.525852	4894.43	5871.5	6876.4	7077.1
22225	Usp5	8202.16	-0.328236	0.133883	-2.45166	0.0142201	0.525852	9105.85	9156.6	6888.34	7657.86
67091	Trappc6a	866.607	-0.521929	0.213105	-2.44916	0.0143189	0.525852	1030.65	1012.73	622.067	800.977
72020	Zfp654	3493.12	0.419646	0.171028	2.45366	0.0141409	0.525852	2735.82	3241.27	4320.82	3674.56
75083	Usp50	2673.65	-0.362893	0.14764	-2.45796	0.0139729	0.525852	3089.13	2927.25	2242.92	2435.32
99887	Tlcd4	234.078	1.07607	0.438319	2.455	0.0140885	0.525852	164.376	136.879	437.51	197.546
66724	Tab3	2420.63	0.46864	0.191576	2.44623	0.0144359	0.528394	2011.24	2050.51	3218.9	2401.85
12177	Bnip3l	11119.8	0.354779	0.145233	2.44283	0.0145727	0.531881	10585.2	8933.84	12463.1	12497.2
224705	Vps52	4302.6	-0.320853	0.131534	-2.43932	0.014715	0.532523	4759.34	4798.83	3773.66	3878.59
57260	Ltb4r2	9674.1	-0.344141	0.141017	-2.44043	0.0146698	0.532523	10046.8	11598.1	8394.11	8657.46
66799	Ube2w	2396.5	0.398754	0.163445	2.43969	0.0147	0.532523	1917.72	2216.91	2851.96	2599.4
12217	Bsn	145.367	-1.04936	0.430433	-2.43792	0.014772	0.533082	240.895	151.194	82.5081	106.869
110532	Adarb1	5226.68	-0.347605	0.14274	-2.43524	0.014882	0.535545	5813.61	5892.97	4899.46	4300.67
266781	Snx17	5282.95	-0.332323	0.13653	-2.43406	0.0149303	0.535777	6021.44	5756.09	4476.06	4878.19
100037282	Rsph3b	853.484	-0.46514	0.191647	-2.42706	0.0152218	0.542894	943.743	1035.99	686.12	748.083
12227	Btg2	56130.3	0.419255	0.172837	2.42572	0.0152779	0.542894	41115.7	54946.8	66185.6	62273.3
15925	Ide	13080.3	0.335283	0.138385	2.42282	0.0154004	0.542894	12108.1	11026.4	15375.8	13810.9
226551	Suco	8202.95	0.381134	0.157388	2.42161	0.0154517	0.542894	7240.09	7011.27	10254.9	8305.55
233724	Tmem41b	4420.85	0.372342	0.153381	2.42757	0.0152004	0.542894	4100.89	3606.28	5272.92	4703.31
23880	Fyb	1319.04	-0.439598	0.181546	-2.42142	0.0154601	0.542894	1461.43	1575.45	1028.09	1211.18
73804	Kif2c	329.186	-0.688083	0.284177	-2.42132	0.0154643	0.542894	408.105	404.376	216.041	288.222
75221	Dpp3	4910.23	-0.365965	0.151148	-2.42124	0.0154677	0.542894	5536.82	5522.59	3931.08	4650.42
15983	Ifrd2	5798.67	-0.353023	0.146013	-2.41775	0.0156169	0.546635	6013.88	6995.16	5076.42	5109.2
56353	Rybp	4397.25	0.422722	0.174973	2.41592	0.0156955	0.547889	3463.23	4051.81	5564.95	4509.01
15982	Ifrd1	24396.9	0.558857	0.231443	2.41467	0.0157496	0.548284	15814.1	23645.2	33759.9	24368.3
16173	Il18	112.157	1.09275	0.452999	2.41226	0.015854	0.549433	86.9113	56.3621	166.102	139.253
16599	Klf3	32554.4	0.325418	0.134932	2.41172	0.0158777	0.549433	26904.7	30891.8	36523.9	35897.2
56195	Ptbp2	1211.63	0.439116	0.1822	2.41008	0.0159489	0.549433	1005.15	1052.09	1505.77	1283.51
76217	Jakmip2	512.764	-0.851916	0.353498	-2.40996	0.0159542	0.549433	526.191	793.543	471.165	260.156
14465	Gata6	230.011	0.736218	0.305837	2.40722	0.0160744	0.550752	164.376	180.717	308.32	266.633
67263	Zswim6	860.476	0.516933	0.214778	2.40682	0.016092	0.550752	755.75	660.242	903.246	1122.66
71911	Bdh1	2195.59	-0.538163	0.223661	-2.40615	0.0161215	0.550752	2861.46	2339.47	1469.95	2111.47
11630	Crybg1	10789.5	-0.319317	0.132877	-2.4031	0.0162568	0.551448	12631.4	11326.1	9668.64	9531.85
18003	Nedd9	2555.27	0.51589	0.214711	2.40272	0.0162737	0.551448	2175.62	2030.82	3576.07	2438.55
66916	Ndufb7	2199.07	-0.369228	0.153664	-2.40283	0.0162687	0.551448	2358.89	2598.92	1874.89	1963.58
71920	Epgn	40690	0.408899	0.170246	2.40181	0.016314	0.551448	31858.7	38065	51555.6	41280.6
17216	Mcm2	1838.71	-0.416588	0.173948	-2.39489	0.0166252	0.551775	1903.55	2301.01	1585.02	1565.25
19821	Rnf2	2695.44	0.408128	0.17013	2.39893	0.0164433	0.551775	2228.52	2404.78	3378.49	2769.96
231003	Klhl17	231.78	-0.760479	0.316942	-2.39943	0.0164208	0.551775	263.568	319.385	157.417	186.751
319880	Tmcc3	8277.12	0.428176	0.178781	2.39497	0.0166217	0.551775	6311.46	7803.91	8502.67	10490.4
57434	Xrcc2	509.154	0.544953	0.227514	2.39525	0.016609	0.551775	436.446	391.851	638.352	569.968
75202	Spaca6	893.93	0.4319	0.180339	2.39493	0.0166235	0.551775	751.027	771.177	1012.9	1040.62
76900	Ssbp4	9615.03	-0.388037	0.1619	-2.39677	0.0165404	0.551775	11674.5	10126.4	7549.49	9109.77
101488	Slco2b1	651.064	-0.843637	0.353458	-2.38681	0.0169953	0.552324	985.31	687.081	619.896	311.971
101835	AW146154	8557.23	0.399287	0.167591	2.38251	0.017195	0.552324	8271.69	6489.69	10126.8	9340.78
104158	Ces1d	90.0044	1.40145	0.589816	2.37608	0.0174978	0.552324	41.5663	57.2567	183.472	77.7229
14149	Fdxr	185.78	-0.77674	0.326414	-2.37962	0.0173307	0.552324	227.67	241.552	138.961	134.936
15273	Hivep2	9743.73	0.303022	0.126845	2.38893	0.0168977	0.552324	8990.6	8457.89	10941	10585.4
15366	Hmmr	502.578	-0.635173	0.266932	-2.37953	0.0173345	0.552324	606.49	616.405	464.651	322.766
18073	Nid1	70.1107	1.21309	0.508245	2.38682	0.0169946	0.552324	41.5663	42.9426	96.6213	99.3125
208431	Shroom4	1178.22	0.421157	0.176396	2.38756	0.0169607	0.552324	964.527	1050.3	1411.32	1286.75
20970	Sdc3	330.315	-0.64	0.269366	-2.37595	0.017504	0.552324	380.709	424.058	279.008	237.487
238161	Akap6	436.982	-0.661859	0.278031	-2.38052	0.0172882	0.552324	542.251	528.73	400.598	276.348
320376	Bcorl1	1102.31	0.654364	0.274131	2.38705	0.0169843	0.552324	685.844	1027.04	1108.43	1587.92
321000	Lrif1	341.647	0.636155	0.267494	2.3782	0.0173975	0.552324	253.176	281.811	451.623	379.978
54723	Tfip11	3436.09	-0.341815	0.142879	-2.39234	0.0167412	0.552324	3667.28	4015.13	2974.63	3087.32
66617	Ntmt1	1981.85	-0.382004	0.160253	-2.38375	0.0171372	0.552324	2137.83	2347.53	1641.48	1800.58
67876	Coq10b	4418.49	0.492412	0.206551	2.38397	0.0171268	0.552324	3225.17	4118.01	5932.98	4397.82
71839	Osgin1	119.201	1.01794	0.427588	2.38066	0.0172816	0.552324	69.9069	87.6744	136.79	182.433
72823	Pard3b	1198.46	0.517079	0.217061	2.38218	0.0172105	0.552324	877.615	1094.14	1577.42	1244.65
76509	Plet1	50436.3	0.532559	0.223339	2.38454	0.0171007	0.552324	51100.1	31363.3	57939.1	61342.8
94093	Trim33	5220.74	0.313087	0.131739	2.37657	0.0174744	0.552324	4587.41	4725.47	5942.75	5627.35
94254	Rcc1l	3600.21	-0.372685	0.155794	-2.39216	0.0167496	0.552324	3801.42	4323.78	2963.78	3311.86
107503	Atf5	13811.5	-0.358763	0.151197	-2.37282	0.0176529	0.553717	13989.9	17050	11989.7	12216.5
271457	Rab5a	9077.36	0.323354	0.136304	2.3723	0.0176778	0.553717	7598.13	8530.36	10294	9887
52530	Nhp2	10425.7	-0.316519	0.133338	-2.37382	0.0176052	0.553717	11136.9	11992.6	8898.93	9674.34
100039796	Tgtp2	73.0486	1.57963	0.666305	2.37073	0.017753	0.554716	31.1747	42.0479	161.759	57.2127
108907	Nusap1	408.677	-0.624173	0.263701	-2.36697	0.0179344	0.557665	545.085	446.424	350.659	292.54
12561	Cdh4	1333.45	-0.42786	0.180742	-2.36724	0.0179212	0.557665	1396.25	1663.13	1137.74	1136.7
66647	Nsmce3	2052.39	-0.348628	0.147435	-2.36462	0.0180486	0.559857	2294.65	2303.69	1775.01	1836.2
12068	Bet1	890.963	0.434805	0.184277	2.35951	0.0182989	0.562246	775.589	739.864	1061.75	986.649
235533	Gk5	318.983	0.646559	0.273748	2.36188	0.0181826	0.562246	252.232	245.13	427.739	350.832
641376	Tomm40l	406.756	-0.610501	0.258843	-2.35858	0.0183451	0.562246	453.45	529.625	292.035	351.912
67148	Ramac	1458.89	0.379954	0.161041	2.35936	0.0183064	0.562246	1238.49	1297.22	1692.5	1607.35
67338	Rffl	3258.49	0.345698	0.146495	2.3598	0.0182849	0.562246	2988.99	2751.01	3792.11	3501.85
22630	Ywhaq	6277.78	0.338094	0.143427	2.35726	0.0184103	0.562899	5304.42	5786.51	7408.36	6611.84
67684	Luc7l3	6979.41	0.319656	0.135735	2.35501	0.0185224	0.564977	6115.91	6302.71	8154.19	7344.81
12703	Socs1	3658.3	-0.56576	0.240442	-2.353	0.0186225	0.566681	5298.76	3434.51	3341.58	2558.38
109880	Braf	3257.35	0.337411	0.143961	2.34376	0.0190903	0.570671	3012.61	2743.85	3699.84	3573.09
110006	Gusb	525.804	-0.524251	0.223575	-2.34486	0.0190344	0.570671	602.711	637.876	402.77	459.86
13136	Cd55	2310.73	0.391489	0.167059	2.34341	0.0191082	0.570671	1943.22	2054.98	2391.65	2853.08
212439	AA986860	3896.3	0.463737	0.197675	2.34595	0.0189786	0.570671	2975.77	3574.97	3858.34	5176.13
234814	Mthfsd	680.339	-0.507294	0.21648	-2.34338	0.01911	0.570671	751.972	845.432	609.04	514.914
67501	Ccdc50	3869.91	0.356656	0.151975	2.3468	0.0189353	0.570671	3177.93	3609.86	4546.63	4145.22
70333	Polr1g	3879.86	-0.377698	0.16076	-2.34945	0.018801	0.570671	4008.31	4761.26	3214.56	3535.31
71409	Fmnl2	5003.11	0.303415	0.129357	2.34556	0.0189983	0.570671	4455.15	4502.71	5454.22	5600.36
231887	Pdap1	10592.2	-0.362048	0.154642	-2.3412	0.0192218	0.572676	11381.6	12447.1	8400.62	10139.6
17067	Ly6c1	4659.87	0.59234	0.253542	2.33626	0.0194776	0.576296	2973.88	4458.87	4489.09	6717.63
19889	Rp2	367.941	0.591319	0.25298	2.33741	0.0194178	0.576296	291.909	295.23	474.421	410.204
20775	Sqle	10277.8	0.441786	0.189101	2.33625	0.0194783	0.576296	9995.74	7437.11	10808.6	12869.6
20719	Serpinb6a	14477.5	0.297533	0.127527	2.3331	0.0196431	0.577451	12992.3	12987.4	15258.6	16671.6
69871	Ppp1r35	339.779	-0.688103	0.294954	-2.33292	0.0196525	0.577451	359.926	478.631	234.497	286.063
72522	Atxn7l2	449.186	-0.577777	0.24752	-2.33426	0.0195822	0.577451	481.791	594.039	349.574	371.343
109857	Cbr3	2395.07	-0.356701	0.153145	-2.32917	0.0198501	0.579201	2681.97	2697.33	2224.46	1976.54
14159	Fes	2316.75	-0.495888	0.212977	-2.32836	0.019893	0.579201	2933.26	2488.88	2245.09	1599.8
14733	Gpc1	11668.2	-0.368181	0.157994	-2.33035	0.0197877	0.579201	12091.1	14206.8	10975.7	9399.07
72425	Katnbl1	1619.09	0.387189	0.166224	2.32932	0.0198421	0.579201	1327.29	1478.83	1906.37	1763.88
16952	Anxa1	95032.1	0.555976	0.238908	2.32716	0.0199568	0.579743	92736.3	61152	92761.9	133478
329506	Ctdspl2	2237.55	0.342186	0.147238	2.32403	0.0201237	0.583269	2022.58	1924.36	2454.62	2548.66
57746	Piwil2	264.075	0.650315	0.279989	2.32265	0.0201982	0.584	211.61	199.504	320.262	324.925
59079	Erbin	14571.2	0.293965	0.126607	2.32187	0.0202401	0.584	12937.5	13246	16689.4	15411.8
54393	Gabbr1	1114.96	0.434957	0.18746	2.32027	0.0203262	0.585167	869.113	1027.04	1321.21	1242.49
107272	Psat1	9996.28	-0.318098	0.137241	-2.3178	0.0204601	0.58562	10769.4	11418.2	8381.08	9416.34
11520	Plin2	607.334	0.886974	0.383014	2.31578	0.0205705	0.58562	353.313	499.207	1088.89	487.927
214897	Csnk1g1	6924.4	0.314415	0.135685	2.31724	0.0204906	0.58562	5918.47	6427.07	7944.66	7407.42
22639	Zfa-ps	172.803	0.815385	0.352002	2.31642	0.0205353	0.58562	135.09	115.408	241.01	199.705
72323	Asb6	3430.34	-0.325009	0.140245	-2.31744	0.0204797	0.58562	3676.73	3953.4	2995.26	3095.96
22200	Uba3	6768.28	0.302968	0.130907	2.31437	0.0206472	0.5865	6042.23	6078.16	7764.44	7188.29
12018	Bak1	2427.13	-0.394448	0.170586	-2.31231	0.0207607	0.586997	2958.76	2555.08	2248.35	1946.31
270198	Pfkfb4	3735.72	-0.558533	0.241603	-2.31178	0.02079	0.586997	5424.4	3475.66	3409.97	2632.86
71865	Fbxo30	1503.36	0.531643	0.229994	2.31156	0.0208022	0.586997	1000.42	1458.26	1908.54	1646.21
18578	Pde4b	23458.3	0.503933	0.218139	2.31015	0.02088	0.587303	17863.1	20941.7	33448.3	21580
236732	Rbm10	2332.76	-0.339574	0.147021	-2.3097	0.0209047	0.587303	2684.8	2527.35	2024.7	2094.2
106583	Scaf8	6455.33	0.303519	0.131826	2.30241	0.0213119	0.590635	5548.15	6009.27	7172.77	7091.13
106931	Kctd1	2449.32	-0.414127	0.179914	-2.30181	0.021346	0.590635	3042.84	2554.19	2282	1918.24
12421	Rb1cc1	3336.22	0.329125	0.142843	2.3041	0.0212172	0.590635	2820.84	3093.65	3671.61	3758.76
16976	Lrpap1	2362.08	-0.376843	0.163637	-2.30293	0.0212829	0.590635	2536.49	2801.11	1911.8	2198.91
17865	Mybl2	294.067	-0.633279	0.275	-2.30283	0.0212883	0.590635	361.816	353.381	213.87	247.202
192663	Abcg4	1036.14	-0.537975	0.233584	-2.30313	0.0212715	0.590635	1357.52	1096.82	717.603	972.615
78781	Zc3hav1	19946.2	0.374352	0.162469	2.30413	0.0212151	0.590635	15930.3	18815.1	24601.5	20437.9
11535	Adm	326.298	0.638029	0.277389	2.30013	0.0214411	0.59146	284.351	226.343	381.057	413.442
13858	Eps15	8894.59	0.303163	0.131877	2.29883	0.0215144	0.59146	7726.6	8200.24	10207.1	9444.41
20810	Srm	14001	-0.284037	0.123522	-2.29949	0.0214774	0.59146	15030	15719.7	12378.4	12876.1
19942	Rpl27	2900.77	-0.32803	0.142866	-2.29606	0.0216723	0.594526	3223.28	3235.01	2474.16	2670.64
214669	L3mbtl2	1211.84	-0.386341	0.168444	-2.29358	0.0218144	0.597147	1397.19	1349.11	1018.32	1082.72
20277	Scnn1b	392.56	-0.982	0.428672	-2.29079	0.0219753	0.598059	425.11	617.299	374.543	153.287
208092	Chmp6	1875.24	-0.38891	0.169992	-2.28781	0.0221485	0.598059	2176.56	2076.45	1486.23	1761.72
21822	Tgtp1	349.961	0.984497	0.430199	2.28847	0.0221102	0.598059	206.887	263.023	660.065	269.871
230577	Pars2	139.022	-0.965187	0.421436	-2.29023	0.0220079	0.598059	221.057	146.72	84.6793	103.63
68241	Mcrip2	430.592	-0.625493	0.273456	-2.28736	0.0221746	0.598059	473.289	571.673	290.95	386.455
68730	Dus1l	3618.9	-0.355349	0.155187	-2.28982	0.022032	0.598059	3994.14	4130.54	2913.84	3437.08
69719	Cad	18618.5	-0.291728	0.127488	-2.28827	0.0221218	0.598059	19577.7	21411.3	16499.4	16985.7
108657	Rnpepl1	8348.75	-0.3328	0.145806	-2.28248	0.0224608	0.598237	8985.87	9628.97	6838.4	7941.77
110651	Rps6ka3	14832.9	0.295534	0.129397	2.28393	0.0223756	0.598237	12983.8	13653.9	17053.1	15640.6
13631	Eef2k	1289.95	-0.416143	0.182369	-2.28187	0.0224967	0.598237	1345.24	1604.08	1093.23	1117.27
22698	Zfp39	179.402	-0.769813	0.3375	-2.28092	0.0225529	0.598237	229.559	222.764	143.303	121.982
231207	Cpeb2	5783.28	0.393781	0.172534	2.28234	0.0224694	0.598237	5172.17	4825.67	5736.48	7398.78
232925	Igfl3	69.0761	1.51937	0.666128	2.28089	0.0225547	0.598237	31.1747	40.2586	149.817	55.0537
29858	Pmm1	1240.6	-0.460198	0.201395	-2.28505	0.0223099	0.598237	1281.94	1591.56	968.384	1120.5
66096	Lamtor4	1020.95	-0.47004	0.205764	-2.28437	0.0223501	0.598237	1060.88	1310.64	801.197	911.085
272359	Irf2bp1	2157.32	-0.369229	0.162105	-2.27771	0.0227437	0.600772	2305.04	2558.66	1777.18	1988.41
67073	Pi4k2b	1785.1	0.374405	0.164378	2.27771	0.0227441	0.600772	1618.25	1491.36	1902.03	2128.74
233406	Prc1	1680.08	-0.367645	0.161687	-2.2738	0.0229777	0.605695	1872.37	1913.63	1386.35	1547.98
16880	Lifr	276.837	-0.679777	0.299064	-2.27301	0.0230255	0.605708	338.198	343.54	242.096	183.512
107071	Wdr74	5683.01	-0.320206	0.141184	-2.26801	0.0233288	0.609027	5988.38	6633.73	4864.72	5245.21
11480	Acvr2a	2164.44	0.390744	0.172537	2.26469	0.0235317	0.609027	1777.9	1968.2	2671.74	2239.93
11637	Ak2	28284.6	-0.281649	0.124339	-2.26516	0.0235027	0.609027	30140.3	31933.2	26287.5	24777.4
15384	Hnrnpab	46195	-0.330877	0.146103	-2.26469	0.023532	0.609027	47762.5	55175.8	38404.3	43437.4
56844	Tssc4	1138.73	-0.596048	0.26307	-2.26574	0.0234674	0.609027	1609.75	1131.72	746.915	1066.53
68066	Slc25a39	8236.84	-0.316059	0.139438	-2.26667	0.0234106	0.609027	9556.46	8714.65	6978.45	7697.8
71532	Fam217b	84.7713	-1.09315	0.482483	-2.26568	0.0234711	0.609027	102.026	128.828	49.9391	58.2921
74097	Pop7	829.407	-0.440385	0.194118	-2.26865	0.0232896	0.609027	979.642	930.422	748.001	659.565
17192	Mbd3	7101.27	-0.354471	0.156661	-2.26267	0.0236563	0.611009	7660.48	8278.07	5638.78	6827.74
50778	Rgs1	83.3883	1.23399	0.545572	2.26183	0.0237076	0.611103	54.7919	44.7318	151.989	82.0408
68328	Rab13	55.2159	-1.47598	0.653483	-2.25864	0.0239061	0.614229	60.46	101.989	21.7127	36.7025
98910	Usp6nl	4975.82	0.321261	0.142255	2.25834	0.0239248	0.614229	4650.7	4197.63	5328.28	5726.66
12226	Btg1	59879.2	0.421683	0.186818	2.25719	0.0239964	0.614835	42961.6	59418.2	73107.6	64029.6
103710	Slc35e4	726.398	-0.453425	0.201049	-2.2553	0.0241146	0.615402	792.593	886.585	592.755	633.657
239217	Kctd12	2464.34	0.479543	0.212627	2.25533	0.0241129	0.615402	2228.52	1888.58	3353.52	2386.74
72388	Ripk4	10571.2	0.310262	0.137675	2.25359	0.0242222	0.61692	8809.22	10068.2	11763.9	11643.3
100415914	Gm12505	2562	0.359241	0.160202	2.24242	0.0249341	0.617124	2418.4	2071.08	2952.92	2805.58
12539	Cdc37	15769.6	-0.342847	0.152679	-2.24554	0.0247334	0.617124	16326.1	18943	12904.9	14904.4
14469	Gbp2	2854.91	0.595787	0.264851	2.24952	0.0244796	0.617124	1919.61	2627.55	4280.65	2591.84
14976	Pfdn6	2639.89	-0.417712	0.186164	-2.24379	0.0248458	0.617124	2665.91	3372.78	2094.19	2426.68
16667	Krt17	173129	-0.369657	0.164782	-2.24331	0.0248769	0.617124	218690	171689	142464	159675
16796	Lasp1	1397.31	0.36015	0.160312	2.24656	0.0246684	0.617124	1247.93	1199.71	1576.34	1565.25
17207	Mcf2l	3711.26	-0.45126	0.200734	-2.24805	0.0245731	0.617124	4454.2	4119.8	3677.04	2594
19357	Rad21	13667.8	0.310007	0.138181	2.24348	0.0248659	0.617124	12900.7	11509.5	14486.7	15774.5
233489	Picalm	30278.6	0.339918	0.151605	2.24213	0.0249528	0.617124	27856	25600	37074.4	30583.9
23854	Def8	2783.07	-0.336755	0.149765	-2.24856	0.0245405	0.617124	3150.53	3062.34	2320	2599.4
433813	Pusl1	1790.32	-0.367506	0.163328	-2.25011	0.0244417	0.617124	1912.99	2121.18	1498.17	1628.94
66614	Gpatch4	3093.52	-0.446714	0.19864	-2.24887	0.0245209	0.617124	3103.3	4033.92	2340.62	2896.26
67075	Magt1	4710.13	0.326949	0.145758	2.2431	0.0248904	0.617124	4318.17	4039.28	5562.78	4920.29
71148	Mier1	5450.74	0.337237	0.149764	2.25179	0.0243357	0.617124	4447.59	5185.31	6280.38	5889.67
73660	Cabp4	22.4981	2.167	0.96384	2.2483	0.0245573	0.617124	4.72344	11.6303	41.254	32.3845
21425	Tfeb	931.475	-0.524964	0.234412	-2.23949	0.0251238	0.618778	927.684	1270.38	826.166	701.665
216156	Wdr18	5309.24	-0.294334	0.131509	-2.23813	0.0252129	0.618778	5682.3	6015.54	4714.9	4824.21
56484	Foxo3	2994.5	0.398608	0.177928	2.24028	0.0250725	0.618778	2573.33	2593.55	2976.8	3834.33
67290	3110040N11Rik	427.172	-0.621671	0.277722	-2.23847	0.0251904	0.618778	447.782	587.776	298.549	374.581
56095	Ftsj3	17628.4	-0.285726	0.12774	-2.23678	0.0253007	0.619747	18618.9	20117.7	15458.3	16318.6
51902	Rnf24	1697.47	0.448879	0.200754	2.23597	0.0253536	0.619767	1609.75	1261.44	2128.93	1789.78
70248	Dazap1	11576	-0.284412	0.127237	-2.23529	0.0253983	0.619767	12366	13060.8	10137.6	10739.8
215449	Rap1b	29472.2	0.307953	0.137914	2.23293	0.0255535	0.621187	26188.6	26488.4	35069.2	30142.4
73750	Whrn	400.529	-0.544528	0.243857	-2.23298	0.0255502	0.621187	444.948	505.47	326.775	324.925
18627	Per2	126.731	1.17144	0.525952	2.22727	0.0259291	0.626751	106.75	49.205	214.955	136.015
65114	Vps35	10621.8	0.275523	0.123643	2.22838	0.025855	0.626751	9794.53	9426.78	11788.9	11477.1
74241	Chpf	665.509	-0.469419	0.210701	-2.22789	0.025888	0.626751	788.815	756.862	602.526	513.834
117197	Bloc1s4	1365.05	-0.415731	0.186761	-2.226	0.0260141	0.62762	1403.81	1716.81	1201.8	1137.78
100043772	Zfp850	318.195	0.669822	0.30137	2.22259	0.0262433	0.628339	202.163	288.968	399.513	382.137
14154	Fem1a	4983.65	-0.335931	0.151062	-2.22379	0.0261625	0.628339	5954.37	5168.32	4209	4602.92
240832	Tor1aip2	16089.3	0.347249	0.156183	2.22335	0.0261925	0.628339	13376.8	14947.6	19739	16293.7
67171	Dram2	1120.26	0.376194	0.169311	2.22191	0.0262891	0.628339	991.923	958.156	1256.08	1274.87
70611	Fbxo33	1967.43	0.583359	0.262364	2.22347	0.0261841	0.628339	1228.09	1921.68	2745.56	1974.38
13803	Enc1	321.393	0.644268	0.290085	2.22096	0.0263537	0.628709	229.559	271.969	440.767	343.276
26396	Map2k2	9692.41	-0.34864	0.157131	-2.21878	0.0265017	0.629896	10438.8	11276.9	7666.74	9387.19
75761	Apol7a	53.3594	1.4389	0.648362	2.21928	0.0264678	0.629896	20.7831	36.6801	93.3644	62.6101
14857	Gsta1	115.813	0.919818	0.415124	2.21577	0.0267073	0.631268	85.9666	74.2548	136.79	166.241
235623	Scap	17429.3	-0.286671	0.129353	-2.21619	0.0266783	0.631268	19225.3	19085.3	14893.8	16512.9
70997	Spef1	839.612	-0.421731	0.190249	-2.21673	0.0266412	0.631268	917.292	1005.57	739.316	696.267
18140	Uhrf1	1700.23	-0.344641	0.155646	-2.21426	0.0268109	0.631387	1887.49	1917.21	1449.32	1546.9
627049	Zfp800	3825.82	0.421935	0.190525	2.21459	0.026788	0.631387	3155.26	3385.3	5054.71	3708.03
242620	Dmrta2	36.8792	-1.58893	0.717913	-2.21327	0.0268793	0.631836	46.2897	64.4138	19.5414	17.2717
103724	Tbc1d10a	13007	-0.298988	0.135237	-2.21084	0.0270471	0.632311	14912.8	13787.2	12248.1	11079.8
20661	Sort1	859.167	-0.589167	0.266604	-2.2099	0.0271124	0.632311	1227.15	837.38	591.67	780.467
232944	Mark4	13038	-0.267014	0.120878	-2.20895	0.027178	0.632311	14278	14204.1	11990.8	11678.9
23849	Klf6	70932.4	0.334301	0.151198	2.21102	0.0270347	0.632311	56123.9	69377.3	78650.8	79577.4
331401	Thoc2	8355.36	0.323962	0.146551	2.21058	0.0270651	0.632311	7095.55	7746.66	9953.08	8626.16
67031	Upf3a	1824.05	-0.379935	0.172018	-2.2087	0.0271957	0.632311	1881.82	2243.75	1554.63	1615.99
53356	Eif3g	14368.6	-0.27805	0.125957	-2.2075	0.0272794	0.633108	15473	16024.7	12532.5	13443.9
12176	Bnip3	13928	0.343797	0.156544	2.19618	0.0280793	0.635083	13159.5	11393.2	14278.2	16881
14680	Gnal	296.799	0.638565	0.291163	2.19315	0.0282964	0.635083	219.168	245.13	318.09	404.807
14705	Bscl2	1344.5	-0.363343	0.165542	-2.19487	0.0281727	0.635083	1540.79	1485.1	1132.31	1219.82
17120	Mad1l1	1260.89	-0.456053	0.208217	-2.19027	0.0285046	0.635083	1309.34	1607.66	952.1	1174.48
18938	Ppp1r14b	11737.1	-0.326664	0.148677	-2.19714	0.0280102	0.635083	12373.5	13747	9619.79	11208.3
192212	Prom2	8225.07	-0.38544	0.175814	-2.19232	0.0283564	0.635083	8953.75	9680.86	6152.28	8113.4
20238	Atxn1	6468.37	0.291975	0.132417	2.20497	0.027456	0.635083	5945.87	5686.31	7376.87	6864.44
213006	Mfsd4a	3378.8	0.296258	0.134906	2.19603	0.02809	0.635083	3050.4	3015.82	3720.46	3728.54
22256	Ung	569.62	-0.573655	0.261281	-2.19555	0.0281242	0.635083	560.2	802.489	449.452	466.337
233876	Hirip3	1065.86	-0.390548	0.177316	-2.20255	0.0276263	0.635083	1221.48	1197.02	968.384	876.541
234371	Tmem161a	2513.43	-0.314146	0.143031	-2.19634	0.0280675	0.635083	2721.65	2850.31	2244	2237.77
234463	Tmem184c	419.927	0.515551	0.233972	2.20347	0.0275618	0.635083	333.475	357.855	496.134	492.245
269180	Inpp4a	1189.22	0.447783	0.204336	2.1914	0.0284229	0.635083	1139.29	873.165	1402.64	1341.8
338521	Fa2h	468.913	0.934076	0.42541	2.19571	0.0281128	0.635083	273.96	370.38	885.876	345.435
51897	Atg13	4534.88	0.334246	0.152566	2.19083	0.0284638	0.635083	3758.91	4264.73	4771.36	5344.53
56298	Atl2	13930.3	0.339882	0.155102	2.19134	0.028427	0.635083	12281.9	12312	17235.5	13891.9
59014	Rrs1	8149.21	-0.408989	0.185774	-2.20154	0.0276978	0.635083	7798.4	10794.7	6984.96	7018.81
68375	Ndufa8	3811.78	-0.336896	0.153305	-2.19756	0.0279807	0.635083	4082.94	4426.66	3130.96	3606.56
68774	Ms4a6d	28.0638	1.75447	0.800628	2.19137	0.0284247	0.635083	11.3363	14.3142	43.4253	43.1794
72611	Zfp655	5278.61	0.443581	0.201552	2.20083	0.0277483	0.635083	4314.39	4632.43	7189.06	4978.58
74246	Gale	2297.46	-0.426561	0.19414	-2.19718	0.0280078	0.635083	2734.87	2534.51	1676.22	2244.25
76055	Oga	16991.1	0.310035	0.141509	2.19092	0.0284576	0.635083	13952.1	16392.4	18827	18792.7
98267	Stk17b	4141.91	0.331976	0.150592	2.20446	0.0274917	0.635083	3848.66	3486.4	4340.36	4892.22
108705	Pttg1ip	11312.3	0.373515	0.170973	2.18464	0.0289149	0.639644	8838.5	10873.4	11620.6	13916.7
19242	Ptn	684.101	-0.527471	0.241329	-2.18569	0.0288383	0.639644	910.679	704.974	615.554	505.199
20133	Rrm1	3299.51	-0.297159	0.136143	-2.18269	0.0290589	0.639644	3633.27	3642.96	3006.12	2915.69
22608	Ybx1	21846.6	-0.306251	0.140205	-2.18431	0.0289398	0.639644	22970.1	25343.3	18320	20753.1
52276	Cdca8	836.61	-0.429972	0.196943	-2.18323	0.029019	0.639644	1030.65	890.163	695.89	729.731
67078	Pgp	861.093	-0.437128	0.200266	-2.18274	0.029055	0.639644	1004.2	976.943	664.407	798.818
72055	Slc38a10	9626.79	-0.289922	0.132684	-2.18507	0.028884	0.639644	10049.6	11132	8556.96	8768.65
13511	Dsg2	2979.79	0.403702	0.185144	2.18048	0.0292218	0.641028	2215.29	2915.62	3508.76	3279.47
67630	Samd8	3940.34	0.310948	0.142583	2.18082	0.0291969	0.641028	3583.2	3451.51	4588.97	4137.66
14132	Fcgrt	58.0051	-1.29769	0.595578	-2.17887	0.0293414	0.642551	90.6901	74.2548	26.0552	41.0204
16571	Kif4	980.377	-0.428498	0.197097	-2.17405	0.0297013	0.645637	1230.93	1018.99	858.735	812.852
218503	Fcho2	1631.44	0.374669	0.17216	2.17628	0.0295345	0.645637	1317.84	1523.57	1918.31	1766.04
229658	Vangl1	2579.46	-0.411669	0.189359	-2.17401	0.0297042	0.645637	3290.35	2599.81	2029.05	2398.61
240028	Lnpep	10190.1	0.345496	0.15895	2.17361	0.0297343	0.645637	8010.96	9940.31	11769.3	11039.9
70300	Fuz	619.448	-0.448581	0.206281	-2.17461	0.0296593	0.645637	733.078	696.922	503.734	544.06
101148	Bmt2	1919	0.325879	0.150732	2.16198	0.0306199	0.652127	1749.56	1656.87	2131.1	2138.46
106795	Tcf19	193.523	-0.737437	0.342182	-2.1551	0.0311538	0.652127	268.291	215.607	157.417	132.777
108037	Shmt2	24167.6	-0.289381	0.134018	-2.15927	0.0308292	0.652127	24873.6	28292.9	22056.8	21447.2
16580	Kifc5b	352.655	-0.549577	0.254839	-2.15657	0.0310394	0.652127	400.548	437.477	273.579	299.017
16668	Krt18	1104.1	0.372853	0.172241	2.16472	0.030409	0.652127	928.628	995.73	1246.31	1245.72
18550	Furin	76370.7	-0.378701	0.175199	-2.16155	0.0306531	0.652127	93957.7	78716.4	74656.8	58151.8
18553	Pcsk6	4139.54	-0.609679	0.282611	-2.15731	0.0309815	0.652127	4556.23	5446.55	4324.07	2231.29
20377	Sfrp1	4433.09	-0.472092	0.219059	-2.15509	0.0311548	0.652127	4802.79	5501.12	4473.89	2954.55
209354	Eif2b1	4476.16	-0.317651	0.147059	-2.16002	0.0307713	0.652127	5183.5	4750.52	3759.55	4211.07
218214	Kdm1b	2260.17	0.327391	0.151285	2.16407	0.0304591	0.652127	2024.47	1985.2	2395.99	2635.02
230935	Dnajc11	9646.55	-0.267894	0.124174	-2.15741	0.0309739	0.652127	10533.3	10546	8554.78	8952.16
232947	Ppp1r37	6800.18	-0.283369	0.131481	-2.15522	0.031145	0.652127	7723.77	7208.09	6002.46	6266.41
26556	Homer1	2505.33	0.381902	0.176182	2.16766	0.0301845	0.652127	2242.69	2108.66	3141.82	2528.15
269623	Rbm48	377.358	0.566283	0.261807	2.16298	0.030543	0.652127	306.079	302.387	500.477	400.489
320940	Atp11c	834.94	0.442889	0.20549	2.15528	0.0311397	0.652127	696.235	719.288	1058.49	865.746
57267	Apba3	6614.97	-0.327667	0.15187	-2.15755	0.0309631	0.652127	7332.67	7393.28	5329.37	6404.58
67844	Rab32	1793.33	0.406919	0.188319	2.1608	0.0307111	0.652127	1577.63	1506.57	2297.2	1791.94
68001	Cfap298	2302.68	-0.357768	0.166059	-2.15446	0.0312039	0.652127	2391.95	2781.42	1920.48	2116.87
68146	Arl13b	2163.83	0.442693	0.204548	2.16425	0.0304448	0.652127	1599.36	2069.29	2762.93	2223.74
71371	Arid5b	18495.2	0.275144	0.1273	2.16138	0.0306663	0.652127	16004.9	17468.7	19933.3	20573.9
74200	Khdc4	9501.86	0.332452	0.153964	2.15928	0.0308284	0.652127	8716.64	8107.2	11592.4	9591.22
93736	Aff4	19347.9	0.263009	0.121387	2.16669	0.0302585	0.652127	17128.1	18050.2	21200.2	21013.2
99512	Wdr47	3055.47	0.315068	0.145792	2.16108	0.0306891	0.652127	2765.1	2681.23	3555.45	3220.1
107999	Gtpbp6	1119.41	-0.386355	0.179413	-2.15343	0.0312846	0.652747	1190.31	1346.43	951.014	989.887
72754	Arhgef10l	2516.62	-0.470684	0.219304	-2.14626	0.0318519	0.663504	3358.37	2488.88	1822.78	2396.45
51813	Ccnc	907.863	0.393865	0.183674	2.14437	0.0320036	0.665582	798.261	771.177	987.926	1074.09
18412	Sqstm1	24878.9	0.348297	0.162573	2.1424	0.0321609	0.665612	19375.6	24404.8	29269.7	26465.7
56292	Naa10	1650.44	-0.382502	0.178441	-2.14357	0.0320673	0.665612	1770.35	1965.52	1311.44	1554.46
69635	Dapk1	1162.87	0.46123	0.215276	2.14251	0.0321528	0.665612	938.075	1018.99	1146.43	1547.98
240283	Dmxl1	5202.79	0.397424	0.185567	2.14168	0.0322195	0.665748	4441.92	4539.39	6826.46	5003.41
53414	Bysl	6356.82	-0.284784	0.133018	-2.14095	0.032278	0.665883	6752.63	7211.66	5896.07	5566.9
225743	Ark2c	284.847	0.655267	0.306162	2.14026	0.0323337	0.66596	230.504	212.029	294.206	402.648
234374	Ddx49	3564.22	-0.29117	0.136311	-2.13607	0.0326739	0.670098	3957.3	3888.09	3127.71	3283.79
433022	Plcxd2	312.453	0.565159	0.264606	2.13585	0.0326915	0.670098	242.785	261.234	358.259	387.535
68770	Phtf2	10600.2	0.286748	0.13423	2.13624	0.0326595	0.670098	10101.6	8999.15	11753.1	11547.2
75623	Tex30	606.371	0.595302	0.278939	2.13416	0.0328296	0.671854	381.654	584.198	792.512	667.121
19358	Rad23a	4523.12	-0.323473	0.151623	-2.13341	0.0328912	0.672041	4785.79	5270.3	3748.69	4287.71
22003	Tpm1	50221.5	0.267602	0.125478	2.13266	0.0329526	0.672223	43435.8	47718.1	55319.5	54412.5
68971	Tamm41	1295.98	-0.357904	0.167942	-2.13112	0.033079	0.673728	1396.25	1515.51	1114.94	1157.21
232232	Hdac11	160.567	-0.880366	0.413696	-2.12805	0.0333327	0.676744	188.938	227.238	84.6793	141.412
66077	Aurkaip1	2804.07	-0.320046	0.150366	-2.12844	0.0333004	0.676744	3108.97	3118.7	2342.8	2645.82
83431	Ndel1	16637.9	0.254706	0.119747	2.12703	0.0334177	0.677397	15144.3	15201.7	17853.2	18352.3
109050	Inka2	640.554	-0.60115	0.283054	-2.1238	0.0336867	0.678829	727.41	816.803	389.742	628.26
13388	Dll1	21599.4	-0.267572	0.125988	-2.12379	0.0336878	0.678829	23899.7	23293.7	18773.8	20430.3
171388	Bnipl	4306.63	-0.304862	0.143612	-2.12282	0.0337692	0.678829	4594.02	4925.87	3658.58	4048.07
20460	Stil	714.971	0.527654	0.248274	2.12529	0.0335628	0.678829	613.103	558.253	991.183	697.347
66225	Llph	5082	-0.332117	0.156396	-2.12357	0.0337064	0.678829	5384.72	5943.96	4128.66	4870.63
67923	Eloc	5994.86	0.283591	0.13362	2.12237	0.0338063	0.678829	5416.84	5398.24	6869.88	6294.47
68564	Nufip2	9067.27	0.384252	0.18117	2.12094	0.0339265	0.679112	7134.28	8599.25	11531.6	9003.98
79044	Mrps34	494.105	-0.478421	0.225536	-2.12126	0.0338999	0.679112	558.311	592.249	390.828	435.032
11555	Adrb2	8234.49	0.482847	0.227941	2.1183	0.0341495	0.679221	5322.37	8415.85	8775.17	10424.6
117599	Helb	1633.15	0.340479	0.160759	2.11794	0.0341801	0.679221	1472.77	1409.95	1743.53	1906.37
230738	Zc3h12a	57537.4	-0.349335	0.164778	-2.12003	0.0340037	0.679221	72827.9	56111.6	51822.7	49387.5
245638	Tbc1d8b	1038.59	0.43973	0.207641	2.11774	0.034197	0.679221	768.031	994.836	1220.25	1171.24
76459	Car12	23320.4	-0.404343	0.190882	-2.11829	0.0341503	0.679221	31093.5	22041.2	21160.1	18987
26878	B3galt2	21.9113	1.91695	0.90578	2.11636	0.0343146	0.679544	8.50219	9.841	37.9971	31.305
544752	Tug1	8341.76	0.318849	0.150664	2.1163	0.0343193	0.679544	7361.01	7486.32	10113.8	8405.94
17131	Smad7	1340.71	0.440313	0.208139	2.11548	0.0343891	0.679874	1016.48	1258.75	1379.84	1707.74
12452	Ccng2	2505.88	0.473825	0.224756	2.10817	0.0350159	0.679933	2252.14	1944.05	2337.37	3489.97
13999	Gm14288	108.936	0.913841	0.433666	2.10725	0.0350963	0.679933	83.1326	67.9924	125.933	158.684
14969	H2-Eb1	430.184	0.599381	0.284499	2.1068	0.0351351	0.679933	350.479	333.699	616.639	419.919
20556	Slfn2	5312.95	0.466435	0.221288	2.10781	0.035047	0.679933	5100.37	3822.78	7220.54	5108.12
20603	Sms	1438.89	0.436169	0.206279	2.11446	0.0344762	0.679933	1407.59	1038.67	1645.82	1663.49
20935	Surf6	4026.13	-0.283608	0.134299	-2.11176	0.0347069	0.679933	4465.54	4375.67	3718.29	3545.03
215194	Kri1	2361.01	-0.354261	0.167685	-2.11266	0.0346299	0.679933	2513.82	2785	1906.37	2238.85
217648	Gm527	510.798	0.573687	0.272293	2.10688	0.0351284	0.679933	331.586	489.366	618.811	603.432
231086	Hadhb	2171.71	0.330648	0.15678	2.10899	0.034945	0.679933	1804.35	2043.35	2441.59	2397.53
236312	Ifi209	2088.13	0.354201	0.167833	2.11044	0.0348207	0.679933	1874.26	1791.96	2141.95	2544.34
69137	Vstm5	11497.8	-0.465214	0.220474	-2.11006	0.0348533	0.679933	15477.8	11193.7	11263.4	8056.19
71461	Ptk7	9101.42	-0.32305	0.152978	-2.11175	0.0347079	0.679933	9389.26	10843	7539.72	8633.71
73274	Gpbp1	6341.33	0.296821	0.140809	2.10797	0.035034	0.679933	5419.68	5962.75	7304.14	6678.77
76499	Clasp2	7305.15	0.320707	0.151873	2.11169	0.0347132	0.679933	5892.96	7099.84	8179.16	8048.63
100504425	Tincr	1714.79	0.334371	0.159057	2.10221	0.0355352	0.680358	1471.82	1562.04	1837.98	1987.33
14605	Tsc22d3	479.238	0.712911	0.339406	2.10046	0.0356881	0.680358	248.453	477.736	588.413	602.352
18753	Prkcd	14078.5	0.253146	0.120497	2.10085	0.035654	0.680358	12780.7	12912.3	15505	15116
19229	Ptk2b	10787	0.411676	0.195975	2.10066	0.0356711	0.680358	10175.2	8341.59	10404.7	14226.5
216742	Fnip1	2245.1	0.308148	0.14655	2.10268	0.035494	0.680358	2062.25	1950.31	2490.44	2477.42
21881	Tkt	19569.5	-0.289433	0.137623	-2.10308	0.0354584	0.680358	20263.6	22788.2	16852.3	18373.9
50789	Fbxl3	4491.24	0.292129	0.138992	2.10177	0.035573	0.680358	3886.45	4189.58	5106.82	4782.12
654820	G530011O06Rik	202.127	0.68199	0.324113	2.10417	0.0353635	0.680358	170.044	140.458	255.124	242.884
66313	Smurf2	5532.25	0.274218	0.130406	2.10281	0.0354827	0.680358	5147.61	4868.61	6081.71	6031.08
67303	3110045C21Rik	26.9993	1.75523	0.833473	2.10592	0.035211	0.680358	9.44688	15.2088	39.0828	44.2589
18131	Notch3	6632.4	-0.474439	0.226051	-2.09881	0.0358334	0.68067	9041.61	6385.02	4658.45	6444.52
225875	Lrfn4	2135.5	-0.343659	0.163759	-2.09857	0.0358553	0.68067	2208.68	2568.5	1833.63	1931.2
230126	Shb	12173.9	-0.253992	0.121037	-2.09847	0.0358639	0.68067	13167.1	13318.5	10996.4	11213.7
12034	Phb2	17857.8	-0.301697	0.144026	-2.09474	0.0361943	0.683467	19333	20103.4	14652.8	17341.9
14066	F3	44955.2	0.356981	0.170507	2.09364	0.036292	0.683467	43935.6	34907.8	46196.9	54780.6
14739	S1pr2	442.803	-0.506425	0.242044	-2.09228	0.036413	0.683467	556.421	483.104	345.231	386.455
225131	Wac	10875.2	0.341982	0.163262	2.09469	0.0361989	0.683467	8893.29	10291	13339.2	10977.3
229055	Zbtb10	253.38	0.958092	0.458094	2.09148	0.0364853	0.683467	98.2476	246.025	375.629	293.62
276950	Slfn8	161.551	0.821389	0.392856	2.09081	0.0365448	0.683467	136.98	96.6207	233.411	179.194
59022	Edf1	8213.72	-0.339733	0.162468	-2.09108	0.0365207	0.683467	8308.53	10044.1	6755.89	7746.38
69192	Dhx16	7149.86	-0.283025	0.135354	-2.091	0.0365283	0.683467	7523.5	8174.29	6229.36	6672.29
74194	Rnd3	25752.4	0.308959	0.147405	2.09598	0.0360838	0.683467	21723.1	24287.6	30704.9	26294.1
75668	Rasl10a	106.178	0.876235	0.418543	2.09354	0.0363014	0.683467	74.6304	75.1495	131.362	143.571
20822	Ro60	1191.43	0.346271	0.165733	2.08933	0.0366783	0.684047	1053.33	1044.94	1340.76	1326.69
328162	Trmt61a	3755.78	-0.368752	0.176548	-2.08869	0.0367359	0.684047	3685.23	4780.94	3273.18	3283.79
83768	Dpp7	794.281	-0.451013	0.215916	-2.08883	0.036723	0.684047	807.708	1027.04	673.092	669.28
109270	Prr5	168.494	-0.791305	0.380229	-2.08113	0.0374219	0.685366	175.712	251.393	132.447	114.425
11564	Adsl	6179.35	-0.294226	0.141387	-2.081	0.0374342	0.685366	6635.49	6979.06	5211.04	5891.82
13017	Ctbp2	2168.55	0.333378	0.160258	2.08026	0.0375018	0.685366	1826.08	2012.04	2288.51	2547.58
211945	Plekhh1	986.931	0.403296	0.193873	2.08021	0.0375059	0.685366	790.704	908.951	1056.32	1191.75
22057	Tob1	6586.32	0.401662	0.193053	2.08057	0.037473	0.685366	5139.1	6211.46	6410.66	8584.06
224907	Dus3l	2423.3	-0.319352	0.153638	-2.07859	0.0376547	0.685366	2557.27	2823.47	2080.07	2232.37
227753	Gsn	77489.7	-0.423694	0.203581	-2.0812	0.0374153	0.685366	76047.4	101527	75987.8	56396.6
26411	Map4k1	24.6006	-1.82634	0.879171	-2.07734	0.0377698	0.685366	30.23	46.5211	10.8563	10.7948
319554	Idi1	15374	0.373368	0.179527	2.07973	0.0375501	0.685366	15347.4	11444.2	16416.9	18287.5
399603	Lratd2	3036.68	0.411726	0.198182	2.07752	0.0377536	0.685366	2181.28	3031.03	3585.84	3348.56
65098	Zfand6	1966.27	0.375892	0.180303	2.08478	0.0370896	0.685366	1674.93	1748.12	2468.73	1973.3
66205	Cd302	43.4447	1.42572	0.685491	2.07985	0.0375396	0.685366	29.2853	17.8927	53.196	73.4049
67037	Pmf1	823.793	-0.395147	0.190098	-2.07865	0.0376494	0.685366	933.352	938.474	675.263	748.083
67420	Far1	5441.29	0.401707	0.193283	2.07834	0.0376784	0.685366	5349.77	4027.65	6788.46	5599.28
69462	Slurp2	47.8918	-2.18043	1.04683	-2.08288	0.0372617	0.685366	142.648	14.3142	10.8563	23.7487
70208	Med23	3547.46	0.28155	0.135401	2.07938	0.0375821	0.685366	3193.05	3211.75	3970.16	3814.9
70673	Prdm16	137.09	-1.02328	0.49251	-2.07768	0.0377392	0.685366	251.287	116.303	87.9362	92.8356
73711	Mvb12a	1718.07	-0.333175	0.159755	-2.08554	0.0370203	0.685366	1844.98	1986.09	1575.25	1465.94
16174	Il18rap	176.093	-1.31914	0.635223	-2.07666	0.0378329	0.685534	407.161	95.7261	123.762	77.7229
381066	Zfp948	4278.67	0.50858	0.24497	2.07609	0.037886	0.685534	3060.79	4003.5	6166.39	3883.98
109346	Ankrd39	218.363	-0.696493	0.33564	-2.07512	0.0379756	0.686186	231.449	308.65	154.16	179.194
20239	Atxn2	4771.71	0.286877	0.138491	2.07145	0.0383172	0.687509	4515.61	4082.23	5275.09	5213.91
231380	Uba6	2122.2	0.365004	0.17618	2.07176	0.0382877	0.687509	1759.01	1951.2	2617.46	2161.13
269713	Clip2	657.27	-0.458263	0.221196	-2.07175	0.0382883	0.687509	686.788	834.696	579.728	527.868
381305	Rc3h1	6696.86	0.27516	0.132807	2.07188	0.0382771	0.687509	6040.34	6079.95	7660.22	7006.93
66680	Oser1	1529.32	0.422084	0.203567	2.07344	0.038131	0.687509	1166.69	1447.52	1932.43	1570.65
244202	Nlrp10	7878.28	-0.287464	0.138872	-2.06999	0.0384531	0.688567	9071.84	8249.44	7411.61	6780.24
269881	Map3k10	683.137	-0.447911	0.216417	-2.06967	0.0384837	0.688567	731.189	845.432	536.302	619.624
225392	Rell2	49.3615	-1.40673	0.679981	-2.06878	0.038567	0.689096	54.7919	88.569	19.5414	34.5435
100087	Kti12	3976.3	-0.305538	0.147902	-2.06582	0.0388457	0.690025	4099.95	4691.47	3615.16	3498.61
105853	Mal2	4091.64	0.336055	0.162736	2.06503	0.03892	0.690025	3911.95	3322.68	4862.55	4269.36
17476	Mpeg1	190.407	0.766769	0.371438	2.06432	0.038987	0.690025	119.031	162.824	275.751	204.023
211488	Ado	2050.43	-0.310775	0.150342	-2.06712	0.0387231	0.690025	2221.91	2318.9	1780.44	1880.46
227624	Rabl6	9713.14	-0.263282	0.127601	-2.06333	0.0390814	0.690025	10910.2	10283.8	8629.69	9028.81
234396	Ankle1	68.6175	-1.09149	0.528233	-2.06629	0.0388007	0.690025	98.2476	88.569	37.9971	49.6563
268301	Sowahc	10303.3	0.432818	0.209791	2.06309	0.0391037	0.690025	6968.96	10569.2	11373.1	12301.8
73469	Rnf38	4158.29	0.275245	0.133299	2.06486	0.0389358	0.690025	3850.55	3675.17	4546.63	4560.82
74251	Ankrd9	578.052	-0.508623	0.246491	-2.06346	0.0390693	0.690025	653.724	704.079	406.027	548.378
277360	Prex1	49.7307	-1.34287	0.651094	-2.06248	0.0391619	0.690101	58.5707	84.0958	21.7127	34.5435
66656	Eef1d	20243	-0.296199	0.143815	-2.05959	0.0394378	0.693055	21280	23347.3	16841.4	19503
74919	Slc35f6	3397.68	-0.280311	0.136098	-2.05963	0.0394344	0.693055	3770.25	3683.22	3115.77	3021.48
116972	Tlcd3a	6258.34	0.272905	0.132585	2.05834	0.0395573	0.693313	5596.33	5739.99	6575.68	7121.36
14421	B4galnt1	12490.4	-0.283413	0.137692	-2.05831	0.0395607	0.693313	14213.8	13212.9	11927.8	10607
230828	Il22ra1	390.361	-0.555865	0.270637	-2.05391	0.0399844	0.698827	520.523	408.849	292.035	340.038
73102	Slc22a23	4596.86	0.325833	0.158639	2.05393	0.0399826	0.698827	4221.81	3938.19	4643.25	5584.17
24014	Rnasel	1256.71	-0.499067	0.24316	-2.05242	0.0401287	0.700394	1785.46	1158.55	1038.95	1043.86
70967	Eva1c	1823.43	-0.501181	0.244337	-2.05119	0.0402484	0.701528	2490.2	1783.91	1766.32	1253.28
70294	Rnf126	11940.2	-0.276521	0.134895	-2.0499	0.0403747	0.702772	12717.4	13444.6	10203.9	11395
12520	Cd81	5204.81	-0.588257	0.28744	-2.04654	0.0407032	0.703287	8318.92	4184.21	3771.49	4544.63
15078	H3f3a	12729.4	0.247736	0.120966	2.04797	0.0405625	0.703287	11785.9	11492.5	13766.9	13872.5
22134	Tgoln1	16738.2	0.385033	0.188243	2.0454	0.0408153	0.703287	12748.6	16286.9	21279.5	16638.1
22642	Zbtb17	4687.13	-0.267024	0.13049	-2.04632	0.0407248	0.703287	5103.21	5136.11	4321.9	4187.32
232910	Ap2s1	5967.88	-0.293739	0.143561	-2.04609	0.040747	0.703287	6517.4	6629.26	4985.22	5739.62
56615	Mgst1	394.95	0.812672	0.397189	2.04606	0.0407507	0.703287	245.619	327.437	689.377	317.368
67471	Gpatch1	1154.76	-0.377766	0.184574	-2.04669	0.0406884	0.703287	1362.24	1248.02	931.473	1077.33
77739	Adamtsl1	41.2733	1.51923	0.742857	2.04512	0.0408434	0.703287	30.23	12.5249	62.9667	59.3716
14534	Kat2a	4679.69	-0.31403	0.153625	-2.04413	0.0409402	0.704007	4754.62	5619.21	4284.99	4059.94
101612	Grwd1	6536.17	-0.298864	0.146276	-2.04315	0.0410372	0.704389	6649.66	7771.71	5931.9	5791.43
73218	Sppl2b	1677.78	-0.330684	0.161878	-2.0428	0.0410724	0.704389	1766.57	1971.78	1500.34	1472.42
194126	Mtmr11	2044.26	0.404799	0.198342	2.04091	0.0412598	0.705789	1706.11	1812.53	1981.28	2677.12
213121	Ankrd35	1021.13	-0.532957	0.261143	-2.04087	0.0412642	0.705789	1143.07	1272.17	641.609	1027.67
69590	Gpx8	633.741	0.409843	0.2009	2.04003	0.0413473	0.706268	555.477	533.203	723.031	723.254
20358	Sema6a	65.1897	1.3156	0.645377	2.0385	0.0415002	0.706993	43.4557	31.3123	56.4529	129.538
244216	Zfp771	576.234	-0.478315	0.234618	-2.0387	0.04148	0.706993	620.66	721.077	434.253	528.947
18432	Mybbp1a	47909.1	-0.241039	0.11829	-2.03769	0.0415807	0.707425	50811	52992.9	44237.4	43595
20229	Sat1	13599.6	0.347547	0.170862	2.03408	0.0419435	0.709826	12566.2	11372.6	13270.8	17188.6
52502	Carhsp1	22574.6	0.250846	0.123291	2.03458	0.0418929	0.709826	21161	20073	23932.8	25131.5
75841	Rnf139	1611.9	0.391773	0.192594	2.03419	0.0419322	0.709826	1283.83	1504.78	2016.02	1642.97
77006	Ddrgk1	2025.62	-0.42359	0.208092	-2.03559	0.0417916	0.709826	2031.08	2610.55	1526.4	1934.44
241452	Dhrs9	2818.81	0.485441	0.238803	2.03281	0.0420716	0.711055	1858.2	2839.58	2887.78	3689.68
110109	Nop2	12565.5	-0.273985	0.134858	-2.03165	0.042189	0.711162	12900.7	14609.4	11387.2	11364.8
12455	Ccnt1	6745.55	0.306979	0.151068	2.03206	0.0421476	0.711162	5851.4	6209.67	8095.56	6825.58
170823	Glmn	380.841	0.569984	0.280637	2.03103	0.0422518	0.711284	256.955	356.065	440.767	469.576
229542	Gatad2b	7369.25	0.261412	0.128789	2.02976	0.0423807	0.712518	6478.67	6928.07	7998.94	8071.3
107771	Bmyc	116.916	-0.999912	0.493388	-2.02662	0.0427008	0.71322	108.639	203.082	87.9362	68.0075
18018	Nfatc1	2693.73	0.454302	0.224049	2.02769	0.0425919	0.71322	2015.96	2530.03	3674.87	2554.06
18145	Npc1	6458.79	0.374719	0.184824	2.02744	0.0426174	0.71322	6187.71	5061.85	6409.57	8176.01
213208	Il20rb	1391.99	-0.46362	0.228579	-2.02827	0.0425327	0.71322	1307.45	1919.89	1198.54	1142.09
213556	Plekhh2	99.5501	1.13406	0.559512	2.02687	0.0426754	0.71322	55.7366	68.887	82.5081	191.069
13169	Dbnl	12041.2	-0.296098	0.146315	-2.02371	0.0430002	0.717286	13328.6	13216.5	9860.8	11758.8
108156	Mthfd1	3748.85	-0.339015	0.16763	-2.0224	0.0431348	0.717915	3777.81	4596.64	3132.05	3488.89
50772	Mapk6	56380	0.366846	0.181405	2.02226	0.04315	0.717915	54649.3	43851.5	55778.7	71240.6
56149	Tamalin	267.16	-0.577765	0.285819	-2.02144	0.0432346	0.71839	342.922	297.019	216.041	212.658
20587	Smarcb1	5027.75	-0.284244	0.140665	-2.02071	0.0433096	0.718704	5461.24	5581.64	4271.96	4796.15
30840	Fbxl6	2487.37	-0.287617	0.142399	-2.0198	0.0434036	0.719178	2702.75	2766.22	2212.52	2268
71718	Telo2	1436.42	-0.415599	0.205808	-2.01935	0.0434504	0.719178	1493.55	1790.17	1083.46	1378.5
21814	Tgfbr3	2894.09	0.322566	0.159857	2.01784	0.0436078	0.72029	2353.22	2790.37	3262.33	3170.45
69902	Mrto4	7605.79	-0.259887	0.128808	-2.01763	0.0436301	0.72029	8026.07	8551.83	6823.2	7022.04
234684	Fbxl9	29.0804	-1.79982	0.892803	-2.01592	0.0438079	0.722295	51.0132	39.364	6.5138	19.4307
192786	Rapgef6	6956.52	0.274259	0.136137	2.01458	0.0439487	0.723366	6193.38	6401.12	8018.48	7213.11
20350	Sema3f	12531.8	-0.280887	0.13959	-2.01223	0.0441959	0.723366	13069.8	14426	10700	11931.5
216438	Marchf9	4528.96	-0.293298	0.145749	-2.01235	0.0441833	0.723366	5310.09	4665.53	4160.14	3980.06
56469	Pias1	2455.66	0.298493	0.148204	2.01407	0.0440019	0.723366	2278.59	2126.55	2785.73	2631.78
72946	Lrrc47	4262.82	-0.299933	0.149066	-2.01208	0.0442116	0.723366	4469.32	4939.29	3608.64	4034.03
75406	Ndufs7	3608.79	-0.323071	0.160553	-2.01224	0.0441948	0.723366	3732.46	4289.78	2995.26	3417.65
102462	Imp3	4377.87	-0.271001	0.135033	-2.00693	0.0447569	0.725835	4632.75	4942.87	3916.96	4018.92
17089	Lyar	7755.6	-0.286053	0.142419	-2.00853	0.0445873	0.725835	8243.35	8800.54	6530.08	7448.44
24061	Smc1a	21377	-0.266334	0.132697	-2.00708	0.0447414	0.725835	22794.4	23894.8	20521.7	18297.3
268880	Xxylt1	3357.69	-0.298822	0.148936	-2.00638	0.0448158	0.725835	3542.58	3865.72	2863.9	3158.57
269643	Ppp2r2c	4825.01	-0.357051	0.177912	-2.00689	0.0447613	0.725835	4817.91	6020.01	4582.46	3879.67
677044	Gm10653	237.077	-0.720997	0.358845	-2.00921	0.0445144	0.725835	265.457	324.753	138.961	219.135
76302	Pcnp	5301.54	0.263008	0.13104	2.00708	0.0447416	0.725835	4837.75	4801.51	5948.18	5618.72
76454	Fbxo31	791.182	-0.527342	0.26241	-2.00961	0.0444723	0.725835	765.197	1103.09	568.871	727.572
12156	Bmp2	1801.8	0.573781	0.286213	2.00473	0.0449919	0.727766	998.535	1897.52	2230.97	2080.17
72899	Macrod2	133.787	-0.907831	0.453175	-2.00327	0.0451488	0.729384	137.924	211.134	73.823	112.266
12224	Klf5	40328.2	0.261578	0.130888	1.99848	0.0456645	0.730346	36840	36524.4	46644.2	41304.3
13421	Dnase1l3	1970.13	0.452209	0.225952	2.00135	0.0453548	0.730346	1939.44	1388.48	2552.32	2000.28
16319	Incenp	2036.77	-0.32778	0.163962	-1.99912	0.0455955	0.730346	2234.19	2300.11	1667.53	1945.23
22390	Wee1	2482.29	0.645787	0.322748	2.0009	0.045403	0.730346	1255.49	2615.92	3565.22	2492.53
52635	Esyt2	13269.8	0.322108	0.161007	2.00058	0.0454375	0.730346	10502.1	13086.7	15416	14074.3
54141	Spag5	617.722	-0.425425	0.21284	-1.99881	0.0456294	0.730346	745.359	670.977	553.673	500.881
74486	Osbpl10	326.544	-0.644536	0.322452	-1.99886	0.0456235	0.730346	412.829	383.799	196.499	313.05
77987	Ascc3	7605.41	0.311172	0.155516	2.0009	0.0454027	0.730346	6952.9	6623.89	9251.76	7593.09
229227	Bltp1	6694.72	0.301322	0.150891	1.99695	0.0458305	0.732088	5926.97	6069.21	8047.79	6734.9
67425	Eps8l1	3675.91	0.30709	0.153865	1.99584	0.0459513	0.733103	3247.84	3324.47	3738.92	4392.42
15115	Hars1	10436.9	-0.26651	0.133675	-1.99371	0.0461835	0.734599	11351.4	11445.1	8939.1	10012.2
17127	Smad3	30623.7	0.278257	0.139551	1.99394	0.0461588	0.734599	29789.8	25569.6	32806.7	34328.7
226442	Zfp281	626.405	0.457913	0.229775	1.99288	0.0462744	0.734599	575.315	480.42	787.084	662.803
69683	Emc10	6406.81	-0.266764	0.133844	-1.9931	0.0462508	0.734599	6686.5	7308.29	5893.9	5738.54
100885838	Mir5625	200.397	-0.751122	0.380297	-1.97509	0.0482579	0.736455	306.079	196.82	132.447	166.241
104348	Zfp120	788.351	0.373783	0.188003	1.98818	0.0467919	0.736455	681.12	692.449	911.931	867.905
104418	Dgkz	4372.26	-0.262621	0.133049	-1.97387	0.0483962	0.736455	4805.63	4732.63	3876.79	4073.97
110826	Etfb	2193.5	-0.422504	0.213648	-1.97757	0.0479769	0.736455	2612.06	2412.83	1534	2215.1
11501	Adam8	70131.8	0.247669	0.126408	1.95928	0.0500799	0.736455	62258.7	65994.7	72926.3	79347.5
12362	Casp1	857.216	0.378624	0.191775	1.97432	0.0483455	0.736455	748.193	742.548	1032.44	905.687
12737	Cldn1	23502.6	0.428369	0.218577	1.95981	0.0500182	0.736455	16419.6	23657.8	30872.1	23061
13190	Dct	22.6599	1.99908	1.01218	1.97503	0.0482646	0.736455	3.77875	14.3142	39.0828	33.464
13644	Efs	1550.91	-0.328745	0.167373	-1.96414	0.0495135	0.736455	1643.76	1809.85	1436.29	1313.73
13709	Elf1	6363.99	0.262003	0.133877	1.95705	0.0503419	0.736455	5598.22	5977.07	7169.52	6711.15
13804	Endog	184.919	-0.850345	0.429531	-1.97971	0.0477364	0.736455	216.334	259.445	89.0219	174.876
14137	Fdft1	10499.5	0.355612	0.181843	1.9556	0.0505121	0.736455	10538.9	7885.33	11053.9	12519.9
14232	Fkbp8	7433.86	-0.284012	0.143246	-1.98269	0.0474022	0.736455	7651.03	8675.29	6436.72	6972.39
14958	H1f0	3784.1	-0.2634	0.134723	-1.95513	0.0505675	0.736455	4165.13	4092.07	3367.63	3511.56
15193	Hdgfl2	3489.8	-0.337457	0.17022	-1.98248	0.0474253	0.736455	3541.64	4250.42	2866.07	3301.06
16524	Kcnj9	122.8	0.837858	0.425909	1.96722	0.0491575	0.736455	102.026	74.2548	138.961	175.956
16858	Lgals7	112096	-0.325634	0.164892	-1.97484	0.0482868	0.736455	110537	138850	92579.5	106419
170826	Ppargc1b	2359.32	-0.4336	0.218753	-1.98214	0.0474632	0.736455	3058.9	2363.63	2311.31	1703.43
17248	Mdm4	13281.8	0.291737	0.146588	1.99019	0.0465701	0.736455	11737.7	12149.2	15901.3	13339.2
17345	Mki67	5028.14	-0.286105	0.144663	-1.97773	0.0479591	0.736455	5769.21	5281.04	4771.36	4290.95
18221	Nudc	8466.55	-0.3362	0.170879	-1.96747	0.0491291	0.736455	8317.98	10579.1	7041.41	7927.73
18536	Pcm1	5335.2	0.282048	0.142861	1.97428	0.0483497	0.736455	4571.35	5059.17	6104.51	5605.76
19046	Ppp1cb	20889.1	0.265858	0.135223	1.96607	0.0492902	0.736455	18399.7	19539.8	24194.4	21422.4
19182	Psmc3	14413.7	-0.261475	0.131871	-1.98282	0.0473878	0.736455	16084.3	15348.4	12439.2	13782.9
192195	Ash1l	13237.6	0.277918	0.139766	1.98846	0.0467607	0.736455	12099.6	11833.4	15575.6	13441.7
19245	Ptp4a3	1757.69	-0.340081	0.17229	-1.97388	0.0483955	0.736455	1999.9	1927.94	1415.66	1687.23
19344	Rab5b	7080.76	0.250309	0.127668	1.96063	0.0499219	0.736455	6630.77	6305.4	7608.11	7778.76
19346	Rab6a	17639.2	0.258105	0.131151	1.968	0.0490679	0.736455	16297.8	15833.3	20262.2	18163.4
19663	Rbpms	1531.99	0.393163	0.197735	1.98834	0.0467745	0.736455	1144.96	1503.88	1704.44	1774.67
19820	Rlim	16460.8	0.315952	0.158948	1.98777	0.0468372	0.736455	14967.6	14363.4	20340.4	16171.8
20878	Aurka	572.215	-0.423688	0.216369	-1.95817	0.0502098	0.736455	618.771	692.449	505.905	471.735
210126	Lpp	6413.74	0.308817	0.156378	1.97481	0.04829	0.736455	5816.44	5643.37	7802.44	6392.71
21415	Tcf7l1	34.2436	1.84446	0.934335	1.97409	0.0483715	0.736455	4.72344	25.0498	58.6242	48.5768
215615	Rnpep	3813.26	-0.276109	0.140842	-1.96042	0.0499468	0.736455	4169.85	4184.21	3616.24	3282.71
216150	Cdc34	4522.19	-0.303855	0.15506	-1.9596	0.0500427	0.736455	4884.04	5109.27	3693.32	4402.14
219105	Zmym5	3303.28	0.287829	0.146328	1.96701	0.0491822	0.736455	3133.53	2816.32	3711.78	3551.5
21973	Top2a	5114.31	-0.305459	0.153756	-1.98665	0.0469614	0.736455	5811.72	5495.75	4968.94	4180.84
22123	Psmd3	17603.3	-0.269948	0.13771	-1.96026	0.0499654	0.736455	19486.1	19004.8	14824.3	17098
223827	Gxylt1	3306.07	0.270792	0.138107	1.96074	0.0499091	0.736455	3044.73	2948.72	3699.84	3530.99
226977	Actr1b	10468.8	-0.254878	0.129186	-1.97296	0.0485006	0.736455	10945.2	11836.9	9738.12	9354.81
229487	Gatb	508.08	-0.455236	0.232701	-1.95631	0.0504286	0.736455	583.817	591.355	387.571	469.576
234683	Elmo3	2201.58	-0.291679	0.149032	-1.95715	0.0503297	0.736455	2390.06	2456.67	1910.71	2048.86
237898	Usp32	3182.73	0.271616	0.136851	1.98476	0.0471717	0.736455	2927.59	2840.47	3464.25	3498.61
240396	Mex3c	14206.6	0.340324	0.174173	1.95395	0.0507074	0.736455	11542.2	13535	17795.7	13953.4
24105	Rbck1	8246.33	-0.256131	0.130208	-1.96709	0.0491724	0.736455	8731.75	9221.02	7756.84	7275.72
241062	Pgap1	628.373	0.470304	0.239313	1.96523	0.0493877	0.736455	537.528	516.205	624.239	835.521
26390	Mapkbp1	27164	-0.2491	0.127515	-1.9535	0.0507603	0.736455	29736.9	29269.8	26057.4	23592.1
268515	Bahcc1	369.234	-0.558389	0.283178	-1.97187	0.0486247	0.736455	391.101	488.472	262.723	334.64
271047	Serpina3b	199.668	0.942843	0.478674	1.9697	0.0488733	0.736455	90.6901	182.506	339.803	185.671
320271	Scai	418.995	0.515888	0.260876	1.97752	0.0479827	0.736455	390.156	299.703	478.764	507.358
381269	Mreg	15048	-0.260128	0.131435	-1.97914	0.0478003	0.736455	17261.3	15540.7	13946	13443.9
381290	Atp2b4	5611.01	0.323979	0.165109	1.96221	0.0497375	0.736455	5272.3	4695.05	6863.37	5613.32
52033	Pbk	462.943	-0.498136	0.251832	-1.97805	0.047923	0.736455	485.57	598.512	412.54	355.15
53890	Sart3	4865.2	-0.257007	0.130061	-1.97605	0.0481495	0.736455	5209.95	5384.82	4422.87	4443.16
56501	Elf4	8177.15	0.259079	0.13259	1.95399	0.0507028	0.736455	7299.61	7590.1	9311.47	8507.42
57741	Noc2l	16193.9	-0.256979	0.129932	-1.9778	0.0479516	0.736455	16882.5	18382.1	14303.2	15207.8
66251	Arfgap3	1698.05	0.330882	0.166915	1.98234	0.0474417	0.736455	1514.34	1494.04	1755.47	2028.35
66510	Rnf181	3697.16	0.286758	0.144466	1.98496	0.0471495	0.736455	3522.74	3139.28	4049.41	4077.21
67246	Resf1	4101.42	0.329749	0.166728	1.97777	0.0479549	0.736455	3537.86	3731.53	5066.65	4069.66
67563	Ciao3	1333.86	-0.354878	0.178868	-1.98403	0.0472527	0.736455	1586.13	1408.16	1101.92	1239.25
67861	Akr1b10	246.459	-0.567085	0.290271	-1.95364	0.0507435	0.736455	302.3	286.284	191.071	206.181
68268	Zdhhc21	30254.9	0.336213	0.17154	1.95997	0.0499995	0.736455	24979.4	28511.2	38062.3	29466.7
68801	Elovl5	810.012	0.637263	0.324998	1.96082	0.0499002	0.736455	663.171	604.774	1313.62	658.485
69684	Aarsd1	1353.72	-0.471702	0.24018	-1.96395	0.0495353	0.736455	1241.32	1904.68	1111.69	1157.21
69802	Cox11	459.414	-0.455424	0.230781	-1.9734	0.0484498	0.736455	537.528	525.152	364.773	410.204
69860	Eif1ad	5361.42	-0.255509	0.130611	-1.95626	0.0504344	0.736455	5779.6	5890.29	4762.67	5013.12
71703	Armcx3	1080.86	0.338125	0.172178	1.96381	0.0495517	0.736455	953.19	956.366	1172.48	1241.41
71799	Ptcd1	1012.21	-0.357151	0.182732	-1.9545	0.0506416	0.736455	1088.28	1185.39	847.879	927.277
71970	Zbed5	2962.36	-0.322211	0.164571	-1.95788	0.0502441	0.736455	3002.22	3581.23	2523.01	2742.97
72306	Zfp777	2603.68	-0.300978	0.152353	-1.97553	0.0482084	0.736455	2778.33	2970.19	2211.43	2454.75
72886	Yju2	606.69	-0.443047	0.225198	-1.96736	0.0491415	0.736455	638.609	759.546	546.073	482.529
75697	C2cd4b	78.1889	-0.985125	0.499534	-1.97209	0.0485996	0.736455	105.805	101.989	44.5109	60.4511
76916	Timmdc1	1719.3	-0.305992	0.15536	-1.96957	0.048888	0.736455	1850.64	1951.2	1505.77	1569.57
77630	Prdm8	76.2131	-1.0664	0.544593	-1.95816	0.050211	0.736455	129.422	76.9387	45.5966	52.8947
78108	Particl	200.321	-0.626518	0.31885	-1.96493	0.049422	0.736455	228.615	257.655	156.331	158.684
78304	Naa38	572.556	-0.467864	0.238931	-1.95816	0.0502117	0.736455	705.682	623.562	423.397	537.583
320299	Iqcb1	272.854	0.615473	0.315237	1.95241	0.050889	0.736739	180.435	250.498	352.831	307.653
74206	Sipa1l3	30665.9	-0.24466	0.125315	-1.95237	0.0508948	0.736739	31778.4	34741.4	28202.6	27941.4
19660	Rbp2	819.816	-0.461487	0.236547	-1.95093	0.0510651	0.737391	1089.23	810.541	748.001	631.498
320253	Marchf3	87.3501	0.915339	0.469393	1.95005	0.0511701	0.737391	55.7366	65.3085	103.135	125.22
66087	Emc3	15223.4	-0.268252	0.137479	-1.95123	0.0510301	0.737391	17436.1	15833.3	14523.6	13100.6
73172	Exo5	128.49	-0.776219	0.397989	-1.95035	0.0511342	0.737391	181.38	143.142	93.3644	96.0741
100217423	Snord19	965.172	-0.418087	0.214874	-1.94573	0.0516868	0.741321	1082.61	1125.45	941.243	711.38
12580	Cdkn2c	137.995	-0.727492	0.374614	-1.94198	0.0521398	0.741321	180.435	163.718	99.8782	107.948
19018	Scand1	1179.55	-0.438604	0.225708	-1.94324	0.0519872	0.741321	1141.18	1573.67	926.045	1077.33
19060	Ppp5c	6116.27	-0.252579	0.129721	-1.94709	0.0515237	0.741321	6637.38	6663.25	5414.05	5750.41
20844	Stam	5508.31	0.298516	0.153755	1.9415	0.0521971	0.741321	5332.76	4548.33	6359.64	5792.51
27205	Podxl	161.19	0.777186	0.39967	1.94457	0.0518269	0.741321	146.427	91.2529	210.613	196.466
52469	Coa3	1275.18	-0.347406	0.178974	-1.9411	0.0522464	0.741321	1354.68	1501.2	1054.15	1190.67
53609	Clasrp	3861.3	-0.294706	0.151404	-1.94649	0.0515956	0.741321	4557.18	3951.61	3367.63	3568.77
54473	Tollip	27494	0.234442	0.120781	1.94104	0.052253	0.741321	24734.8	25795.1	30300	29146.1
66443	Tnfaip8l1	382.943	0.549445	0.282318	1.94619	0.0516316	0.741321	286.24	335.489	387.571	522.47
67994	Mrps11	756.723	-0.373925	0.192237	-1.94513	0.0517596	0.741321	838.883	869.587	637.266	681.155
69863	Ttc39b	14896	0.268523	0.138107	1.94431	0.0518582	0.741321	12552.1	14475.2	16128.2	16428.7
71990	Ddx54	10365.8	-0.317958	0.163652	-1.94289	0.0520293	0.741321	10186.6	12820.1	8853.33	9603.09
76857	Spopl	5458.99	0.297846	0.153382	1.94186	0.0521538	0.741321	4990.79	4804.2	6556.14	5484.86
66259	Camk2n1	367.912	0.744061	0.383544	1.93996	0.0523841	0.74236	182.325	367.696	527.617	394.012
22378	Wbp2	4456.58	0.265486	0.136891	1.9394	0.0524527	0.74251	4048.93	4046.44	4657.36	5073.58
66167	Tma7	4183.57	0.254434	0.131258	1.93843	0.0525713	0.743368	3798.59	3832.62	4533.6	4569.46
242691	Gpatch3	471.328	-0.484437	0.250068	-1.93722	0.0527185	0.744627	608.379	491.155	365.858	419.919
20716	Serpina3n	1741.27	0.487782	0.25196	1.93595	0.0528741	0.745181	1090.17	1808.96	2018.19	2047.78
74414	Polr3c	2331.2	-0.292809	0.151214	-1.93639	0.0528194	0.745181	2473.19	2660.65	2169.09	2021.87
56398	Chp1	4372.23	0.297219	0.153644	1.93446	0.0530565	0.746111	4139.62	3707.37	5140.47	4501.45
75985	Rab30	1201.79	0.563272	0.291146	1.93467	0.0530305	0.746111	683.954	1256.07	1338.58	1528.55
230594	Tut4	749.817	0.543107	0.280986	1.93287	0.0532528	0.74723	459.118	761.336	921.702	857.11
330192	Vps37b	7767.45	0.340337	0.176045	1.93324	0.0532066	0.74723	6410.65	7300.23	7577.72	9781.21
71801	Plekhf2	2395.81	0.316618	0.163857	1.93228	0.0533254	0.74743	2050.92	2216.91	2863.9	2451.51
100163	Pafah2	606.982	-0.436871	0.226827	-1.926	0.0541039	0.747896	758.585	637.876	479.85	551.616
100503353	Gm14440	348.074	0.507598	0.265089	1.91482	0.0555154	0.747896	262.623	312.228	429.91	387.535
105782	Scrib	6238.66	-0.303423	0.160187	-1.89417	0.0582018	0.747896	6483.39	7301.13	5080.76	6089.37
106068	Slc45a4	481.33	-0.478013	0.248157	-1.92625	0.0540726	0.747896	568.702	551.991	453.794	350.832
106489	Sft2d1	1581.95	0.36305	0.191945	1.89143	0.0585676	0.747896	1554.96	1213.13	1830.38	1729.33
108660	Rnf187	7114.35	-0.284876	0.150375	-1.89443	0.0581675	0.747896	7523.5	8105.41	5890.64	6937.84
110310	Krt7	20.8099	1.83069	0.968736	1.88978	0.0587878	0.747896	6.61282	11.6303	40.1684	24.8281
11846	Arg1	51.5521	1.32551	0.696574	1.9029	0.0570531	0.747896	29.2853	29.523	104.221	43.1794
12125	Bcl2l11	171.779	0.702637	0.369324	1.90249	0.0571067	0.747896	122.809	138.669	247.524	178.115
12505	Cd44	253263	0.255938	0.135073	1.89481	0.0581173	0.747896	247739	213976	277717	273621
13495	Drg2	5800.01	-0.273622	0.141886	-1.92846	0.0537981	0.747896	6487.17	6209.67	4924.43	5578.77
13711	Elf5	635.195	-0.683016	0.360074	-1.89688	0.0578444	0.747896	980.586	585.092	629.667	345.435
14228	Fkbp4	8432.81	-0.360035	0.190363	-1.89131	0.0585827	0.747896	7866.42	11092.6	7339.96	7432.25
14450	Gart	14602.2	-0.244342	0.129282	-1.88999	0.0587588	0.747896	15137.7	16533.8	13069.9	13667.3
16468	Jarid2	15500.3	0.23963	0.125781	1.90514	0.0567617	0.747896	14359.3	14072.6	17429.8	16139.4
16582	Kifc3	2979.09	-0.33119	0.175183	-1.89054	0.0586858	0.747896	3003.16	3635.8	2444.84	2832.57
16661	Krt10	21122.7	-0.451759	0.236933	-1.90669	0.0565606	0.747896	30146.9	18659.4	20010.4	15674.1
17766	Nudt1	317.785	-0.569142	0.296661	-1.91849	0.0550485	0.747896	367.484	391.851	213.87	297.938
17847	Usp34	11193.8	0.262722	0.136692	1.922	0.0546061	0.747896	10248	10106.7	13002.6	11417.7
18218	Dusp8	3539.82	0.424076	0.222938	1.90222	0.057143	0.747896	2557.27	3489.08	4683.42	3429.52
18263	Odc1	196048	0.282948	0.148178	1.90952	0.0561957	0.747896	194573	159196	217801	212622
18764	Pkd2	2814.74	0.293373	0.153624	1.90969	0.0561733	0.747896	2358.89	2700.01	3153.76	3046.3
19317	Qki	6804.06	0.256008	0.135306	1.89207	0.058482	0.747896	6362.47	6041.48	7744.9	7067.38
19885	Rorc	74.1014	1.13481	0.59101	1.92011	0.0548435	0.747896	63.2941	29.523	113.991	89.5972
20174	Ruvbl2	7368.27	-0.267303	0.140574	-1.90151	0.0572348	0.747896	7642.53	8455.21	6383.52	6991.82
20724	Serpinb5	54381.4	0.287733	0.150083	1.91716	0.0552174	0.747896	44232.2	53720.2	61896.3	57676.8
208691	Eif5a2	420.533	0.480835	0.2543	1.89082	0.058648	0.747896	388.267	314.017	514.59	465.258
20908	Stx3	4385.53	0.262362	0.137037	1.91454	0.0555517	0.747896	3916.68	4058.97	4967.85	4598.6
21366	Slc6a6	13817.1	0.365781	0.193534	1.89001	0.0587567	0.747896	10801.6	13348	13262.1	17856.8
216965	Taok1	14607	0.266517	0.138584	1.92315	0.0544618	0.747896	13574.2	12949	17048.8	14855.9
217011	Nle1	4716.99	-0.283539	0.149448	-1.89723	0.0577971	0.747896	4774.45	5583.43	4279.56	4230.5
217664	Mgat2	4733.35	-0.274808	0.142572	-1.9275	0.0539176	0.747896	5463.13	4902.61	4156.89	4410.77
21950	Tnfsf9	1075.89	0.398969	0.21009	1.89904	0.0575597	0.747896	1045.77	810.541	1155.11	1292.14
22051	Trip6	3340.46	-0.291653	0.154082	-1.89285	0.0583783	0.747896	3391.43	3962.35	2987.66	3020.4
22273	Uqcrc1	17283.4	-0.247871	0.130649	-1.89722	0.0577985	0.747896	19012.8	18516.3	14957.8	16646.7
22282	Usf2	4018.87	-0.298891	0.157198	-1.90137	0.057253	0.747896	4232.2	4635.11	3316.61	3891.54
22321	Vars1	16562.7	-0.277103	0.146129	-1.8963	0.057921	0.747896	16588.7	19707.9	14573.5	15380.5
224111	Ubxn7	2990.9	0.326453	0.169669	1.92405	0.0543477	0.747896	2548.77	2759.06	2989.83	3665.93
224132	Slc49a4	2483.7	0.273329	0.142093	1.92359	0.0544061	0.747896	2280.48	2217.8	2707.57	2728.94
225182	Rbbp8	3657.98	0.292731	0.1538	1.90332	0.0569986	0.747896	3151.48	3424.67	4307.79	3747.97
22785	Slc30a4	3980.08	0.262668	0.138187	1.90082	0.0573258	0.747896	3731.52	3506.08	4460.86	4221.86
229007	Zgpat	2676.82	-0.313989	0.16528	-1.89974	0.0574674	0.747896	2712.2	3221.59	2482.84	2290.67
230917	Tmem201	2630.95	-0.266558	0.140611	-1.89572	0.0579976	0.747896	2843.51	2903.1	2372.11	2405.09
234388	Ccdc124	4874.2	-0.329715	0.171045	-1.92765	0.0538988	0.747896	5085.26	5772.19	3851.82	4787.51
235380	Dmxl2	734.831	0.377476	0.19567	1.92915	0.0537124	0.747896	660.337	618.194	858.735	802.057
237886	Slfn9	2549.64	0.386791	0.203684	1.89898	0.0575672	0.747896	2456.19	1963.73	3267.75	2510.88
237887	Slfn10-ps	723.442	0.423253	0.219352	1.92957	0.0536607	0.747896	690.567	545.728	844.622	812.852
257633	Acsf3	820.996	-0.447508	0.233637	-1.9154	0.0554411	0.747896	924.85	969.786	580.813	808.534
269473	Lrig2	1597.97	0.313689	0.162431	1.93121	0.0534574	0.747896	1496.39	1353.59	1739.18	1802.74
271842	Rpusd2	522.234	-0.516125	0.271059	-1.9041	0.0568968	0.747896	506.353	722.866	460.308	399.409
28126	Nop16	5841.69	-0.258376	0.136605	-1.89141	0.0585693	0.747896	6241.55	6485.22	5062.3	5577.69
319817	Rc3h2	5120.57	0.254666	0.13299	1.91493	0.0555012	0.747896	4720.61	4619.01	5758.2	5384.47
320506	Lmbrd2	6002.81	0.267396	0.138725	1.92753	0.0539134	0.747896	5547.21	5349.03	6923.08	6191.92
329559	Zfp335	4499.82	-0.280196	0.146249	-1.91588	0.0553803	0.747896	5260.02	4610.96	4153.63	3974.66
330450	Far2	338.502	0.812378	0.422595	1.92236	0.0545607	0.747896	273.015	218.291	605.783	256.917
381493	S100a7a	57.3693	1.50973	0.797322	1.8935	0.0582913	0.747896	46.2897	13.4195	51.0247	118.743
50529	Mrps7	4429.51	-0.259805	0.135827	-1.91277	0.0557773	0.747896	4719.66	4934.81	4159.06	3904.49
51869	Rif1	6682.54	0.283113	0.147434	1.92027	0.0548238	0.747896	5738.04	6319.71	7823.07	6849.33
52637	Cisd1	2461.13	-0.309669	0.161826	-1.91359	0.0556725	0.747896	2499.64	2948.72	2183.21	2212.94
53881	Slc5a3	1163.84	0.335992	0.177607	1.89177	0.0585218	0.747896	1033.49	1024.36	1383.1	1214.42
54392	Ncapg	321.713	-0.521304	0.271659	-1.91897	0.0549884	0.747896	401.492	356.96	284.436	243.963
54486	Hpgds	6621.58	-0.279636	0.146992	-1.90239	0.0571198	0.747896	7123.89	7398.64	6453	5510.77
56399	Akap8	8533.36	-0.245654	0.12898	-1.90458	0.0568346	0.747896	8912.19	9603.92	7888.21	7729.11
56460	Pkp3	39300	-0.274055	0.143026	-1.91612	0.0553494	0.747896	42308.8	43734.3	32508.2	38648.8
57170	Dolpp1	2775.21	-0.321233	0.166993	-1.92363	0.0544016	0.747896	3022.06	3143.75	2223.38	2711.66
627585	Gm13034	1756.97	0.32481	0.171183	1.89744	0.0577694	0.747896	1613.53	1506.57	2108.3	1799.5
66171	Pgls	2076.12	-0.338953	0.177362	-1.91108	0.055994	0.747896	2159.56	2478.14	1675.13	1991.65
66208	Nenf	1137.08	-0.353624	0.184905	-1.91247	0.0558162	0.747896	1231.87	1319.59	921.702	1075.17
66462	Rex1bd	789.59	-0.379501	0.200378	-1.89393	0.0582348	0.747896	825.657	959.945	701.319	671.439
66704	Rbm4b	1623.65	0.30925	0.162933	1.89802	0.0576928	0.747896	1368.85	1531.62	1810.84	1783.31
670558	H60c	495.621	0.625224	0.326244	1.91643	0.0553102	0.747896	276.794	502.786	635.095	567.809
67426	Coq8a	104.227	0.855763	0.451463	1.89553	0.0580219	0.747896	64.2388	84.0958	151.989	116.584
67487	Dhx40	2073.38	0.333099	0.175187	1.9014	0.0572501	0.747896	2019.74	1650.6	2238.57	2384.58
68915	Vars2	1511.72	-0.367965	0.191818	-1.9183	0.0550728	0.747896	1503	1903.79	1274.53	1365.55
69656	Pir	164.655	0.762622	0.396175	1.92496	0.0542341	0.747896	100.137	144.036	176.958	237.487
69698	Slc52a3	984.763	0.445903	0.235364	1.89452	0.0581555	0.747896	930.518	737.18	973.812	1297.54
70155	Ogfrl1	961.883	-0.428544	0.226187	-1.89464	0.0581399	0.747896	932.407	1274.86	856.564	783.706
70383	Cox10	2796.04	-0.266525	0.139556	-1.90981	0.0561571	0.747896	3080.63	3026.56	2505.64	2571.33
70394	Kptn	692.428	-0.384307	0.199589	-1.92549	0.0541676	0.747896	792.593	775.65	572.128	629.339
70427	Mier2	3687.12	-0.262727	0.136285	-1.92778	0.0538827	0.747896	4107.5	3936.4	3416.49	3288.11
71832	Csl	1023.64	-0.329781	0.173066	-1.90552	0.056712	0.747896	1127.96	1152.29	902.161	912.164
72654	Ccdc12	2508.86	-0.30113	0.158746	-1.89693	0.0578371	0.747896	2767.94	2771.58	2074.64	2421.28
74043	Pex26	3072.53	-0.265213	0.139936	-1.89525	0.0580595	0.747896	3451.89	3256.48	2811.79	2769.96
75415	Arhgap12	2922.82	0.305238	0.159182	1.91754	0.0551693	0.747896	2436.35	2793.06	3066.91	3394.98
76089	Rapgef2	948.576	0.354756	0.186874	1.89837	0.0576469	0.747896	777.478	887.479	1059.58	1069.77
76763	Mospd2	939.314	0.340407	0.179027	1.90143	0.0572456	0.747896	832.27	825.749	1080.2	1019.03
76932	Arfip2	5301.03	-0.25323	0.13283	-1.90643	0.0565948	0.747896	5878.79	5651.42	4689.93	4983.98
77422	C330018D20Rik	377.876	0.505815	0.266747	1.89624	0.0579287	0.747896	341.977	282.705	480.935	405.886
78892	Crispld2	73844.1	-0.269306	0.139817	-1.92613	0.0540879	0.747896	80087.8	81344.8	72475.7	61468
78937	Avl9	2281.02	0.329553	0.173783	1.89634	0.0579145	0.747896	2084.93	1958.36	2799.85	2280.95
93842	Igsf9	2021.08	0.442299	0.232964	1.89857	0.0576205	0.747896	1466.16	1961.04	1943.28	2713.82
94230	Cpsf1	10548	-0.241069	0.125975	-1.91363	0.0556677	0.747896	11125.6	11728.7	9472.14	9865.41
99045	Mrps26	2023.71	-0.374307	0.19493	-1.92022	0.0548303	0.747896	1967.79	2601.6	1690.33	1835.12
14365	Fzd3	163.72	0.769523	0.407304	1.88931	0.0588503	0.747947	129.422	112.724	256.209	156.525
100503636	1700123M08Rik	38.0641	1.29653	0.691739	1.87431	0.0608879	0.748195	20.7831	23.2605	46.6822	61.5306
101214	Tra2a	9954.23	0.316321	0.169004	1.87168	0.0612513	0.748195	8072.36	9662.07	12109.1	9973.35
13433	Dnmt1	6781.81	-0.297039	0.157497	-1.886	0.0592948	0.748195	6705.4	8249.44	6126.22	6046.19
13852	Stx2	44.6718	1.32215	0.701401	1.88502	0.0594273	0.748195	17.0044	33.9962	54.2816	73.4049
14670	Gnl1	8367.51	-0.263949	0.140025	-1.88501	0.059428	0.748195	8564.54	9696.97	7376.87	7831.66
14674	Gna13	6267.5	0.253346	0.13507	1.87566	0.0607018	0.748195	5454.63	5982.43	6691.84	6941.08
14961	H2-Ab1	432.736	0.510356	0.272286	1.87434	0.060884	0.748195	355.203	358.749	592.755	424.237
14977	Slc39a7	11445.8	-0.263077	0.139748	-1.8825	0.0597681	0.748195	12803.4	12169.7	9694.7	11115.4
16184	Il2ra	1616.5	0.565923	0.30166	1.87603	0.0606512	0.748195	1690.99	916.108	2241.83	1617.07
16450	Jag2	19185.2	-0.276061	0.147324	-1.87383	0.060954	0.748195	20029.3	22000.9	15947.9	18762.5
170658	Ndufs5-ps	1324.06	-0.452753	0.240241	-1.88458	0.0594865	0.748195	1224.32	1835.79	1041.12	1194.99
17101	Lyst	998.148	0.389893	0.208251	1.87223	0.0611754	0.748195	907.845	820.382	1264.76	999.602
17304	Mfge8	212.52	0.773622	0.410196	1.88598	0.0592974	0.748195	181.38	132.406	344.146	192.148
18038	Nfkbil1	420.943	-0.582707	0.309692	-1.88157	0.0598942	0.748195	395.824	613.721	301.806	372.422
19246	Ptpn1	12625.4	-0.31548	0.168404	-1.87335	0.0610203	0.748195	14853.3	13147.6	9922.68	12578.1
20335	Sec61g	722.028	0.410358	0.218084	1.88165	0.0598837	0.748195	679.231	560.937	877.191	770.752
20393	Sgk1	1073.49	0.364411	0.193739	1.88094	0.0599802	0.748195	882.339	994.836	1110.6	1306.18
21685	Tef	380.715	0.46223	0.245883	1.87988	0.0601248	0.748195	337.254	303.282	449.452	432.873
217364	Engase	88.7135	-0.868577	0.460875	-1.88463	0.0594802	0.748195	105.805	123.46	65.138	60.4511
22218	Sumo1	5916.44	0.269664	0.143519	1.87894	0.060252	0.748195	5231.68	5498.44	6893.77	6041.87
233208	Scaf1	7986.33	-0.242393	0.129031	-1.87856	0.0603046	0.748195	8885.74	8425.69	7127.18	7506.73
240613	9930021J03Rik	3363.44	0.266792	0.142501	1.87221	0.0611773	0.748195	3122.19	2984.51	3824.68	3522.36
269152	Kif26b	1700.44	-0.49297	0.261236	-1.88707	0.0591514	0.748195	2461.86	1514.62	1574.17	1251.12
320158	Zmat4	60.2469	-1.21347	0.644283	-1.88345	0.05964	0.748195	87.856	80.5173	51.0247	21.5897
382236	Brwd3	4588.46	0.247425	0.132139	1.87246	0.0611427	0.748195	4294.55	4097.44	5022.14	4939.72
56464	Ctsf	174.206	0.629906	0.336438	1.87228	0.0611676	0.748195	130.367	143.142	218.212	205.102
56632	Sphk2	2794.85	-0.331104	0.176731	-1.87349	0.0610002	0.748195	3207.22	3021.19	2183.21	2767.8
56749	Dhodh	841.07	-0.413474	0.219586	-1.88297	0.0597046	0.748195	839.828	1081.62	686.12	756.718
66292	Mrps21	2167.98	-0.304455	0.161823	-1.88141	0.0599158	0.748195	2417.46	2374.37	1792.38	2087.72
66399	Tsfm	2656.72	-0.297934	0.15882	-1.87592	0.0606668	0.748195	2755.66	3104.39	2257.03	2509.8
66420	Polr2e	5579.47	-0.297239	0.157686	-1.88501	0.0594285	0.748195	5578.38	6725.88	4820.21	5193.4
66965	Ctu2	4026.43	-0.248034	0.131974	-1.87942	0.0601873	0.748195	4392.8	4350.62	3660.75	3701.55
68002	Sdhaf4	156.269	0.780096	0.41544	1.87776	0.0604146	0.748195	138.869	91.2529	166.102	228.851
69553	Ripor3	34.0434	-1.94283	1.02926	-1.88759	0.0590811	0.748195	81.2432	26.8391	4.34253	23.7487
71904	Paqr7	221.757	0.854468	0.454304	1.88083	0.0599954	0.748195	153.039	162.824	401.684	169.479
73744	Man2c1	2692.12	-0.26638	0.142123	-1.87428	0.0608914	0.748195	2996.55	2883.41	2397.08	2491.45
74648	S100pbp	796.125	0.351148	0.186017	1.88772	0.059063	0.748195	696.235	703.184	884.791	900.29
76491	Abhd14b	249.451	-0.596807	0.318878	-1.87158	0.0612643	0.748195	258.845	341.751	183.472	213.738
76527	Il34	1562.39	-0.579674	0.309557	-1.87259	0.0611247	0.748195	2437.3	1307.06	1476.46	1028.75
76787	Ppfia3	623.707	-0.595299	0.317709	-1.87373	0.0609682	0.748195	964.527	536.782	450.538	542.981
93730	Lztfl1	1153.08	0.38777	0.205871	1.88356	0.059625	0.748195	864.39	1133.5	1317.96	1296.46
100088	Rcc1	7389.68	-0.293264	0.156759	-1.8708	0.0613727	0.748212	7498.93	8777.28	6192.45	7090.05
107975	Pacs1	4997.89	0.247047	0.132112	1.86997	0.0614874	0.748212	4605.35	4536.7	5265.32	5584.17
15247	Mfsd14a	8011.89	0.248007	0.132691	1.86905	0.0616161	0.748212	7195.69	7454.11	9096.52	8301.23
66445	Cyc1	13137.9	-0.236887	0.126697	-1.86971	0.0615238	0.748212	14528.4	13900	11656.4	12467
66870	Serbp1	49866	-0.251943	0.134795	-1.86908	0.0616116	0.748212	51700.9	56717.3	43087.7	47958.2
67248	Rpl39	9418.76	0.257137	0.137544	1.86949	0.0615547	0.748212	9080.34	8083.04	10552.3	9959.32
14783	Grb10	228.996	0.673833	0.360639	1.86844	0.0617009	0.748533	141.703	211.134	320.262	242.884
110075	Bmp3	4174.36	0.496604	0.265927	1.86744	0.0618396	0.749505	2469.41	4456.18	4442.41	5329.41
12286	Cacna1a	184.056	-0.664209	0.356011	-1.8657	0.0620839	0.750336	228.615	222.764	166.102	118.743
57431	Dnajc4	765.262	-0.356629	0.19107	-1.86649	0.0619729	0.750336	881.394	837.38	655.722	686.552
66118	Sarnp	1054.51	0.319479	0.171216	1.86595	0.0620486	0.750336	936.186	940.263	1177.91	1163.68
21846	Tie1	57.4343	1.07822	0.578053	1.86526	0.0621447	0.750364	43.4557	30.4176	73.823	82.0408
14679	Gnai3	22078.7	0.246757	0.132383	1.86396	0.0623276	0.751863	20721.7	19668.6	25294.2	22630.3
18114	Rrp1	16384.4	-0.264602	0.142043	-1.86284	0.062485	0.752715	16757.8	19007.4	14118.7	15653.6
60411	Cenpk	42.9472	-1.42527	0.76554	-1.86179	0.0626332	0.752715	66.1282	59.046	34.7402	11.8743
74186	Ccdc3	760.992	-0.538099	0.28901	-1.86187	0.0626218	0.752715	1114.73	687.975	546.073	695.188
74309	Osbp2	18.7701	1.8175	0.975779	1.86262	0.0625158	0.752715	9.44688	7.15709	32.569	25.9076
246696	Slc25a28	4594.91	-0.265558	0.142689	-1.8611	0.0627301	0.753173	5319.54	4713.84	4140.6	4205.67
170787	Hdac10	622.881	-0.431089	0.231694	-1.8606	0.0628009	0.753316	639.554	790.859	567.786	493.324
103236	Csnk1g2	9711.47	-0.279599	0.150524	-1.8575	0.06324	0.753906	10649.5	10649.8	7944.66	9602.01
110829	Lims1	3688.01	0.254185	0.136922	1.85643	0.063393	0.753906	3467.95	3260.06	4042.9	3981.14
116939	Pnpla3	50.0387	-1.20101	0.64817	-1.85293	0.0638922	0.753906	83.1326	56.3621	36.9115	23.7487
11828	Aqp3	340006	-0.242857	0.130847	-1.85604	0.0634484	0.753906	384488	352624	296720	326191
11958	Atp5me	2682.52	-0.354335	0.190943	-1.85571	0.0634948	0.753906	3170.37	2850.31	2026.88	2682.52
12609	Cebpd	2446.77	-0.366744	0.19725	-1.85928	0.0629874	0.753906	3065.51	2446.83	1899.86	2374.87
14208	Ppm1g	10252.7	-0.244644	0.131994	-1.85345	0.0638186	0.753906	10621.1	11618.6	9142.11	9629
14261	Fmo1	74.4958	1.28646	0.694214	1.85311	0.0638663	0.753906	30.23	56.3621	157.417	53.9742
212139	Cc2d1a	2184.77	-0.323294	0.174606	-1.85156	0.0640885	0.753906	2314.49	2542.56	1754.38	2127.66
216558	Ugp2	3660.02	0.257372	0.139015	1.85141	0.0641113	0.753906	3227.05	3441.67	4078.72	3892.62
230784	Sesn2	50888.3	0.326845	0.175828	1.85889	0.0630427	0.753906	38345.8	51950.6	58004.3	55252.3
233011	Itpkc	31811.5	0.327956	0.177022	1.85263	0.0639361	0.753906	24048.9	32373.3	36950.6	33873.1
235344	Sik2	1689.91	0.298883	0.16095	1.85699	0.0633123	0.753906	1588.02	1443.05	1911.8	1816.77
237459	Cdk17	9986.35	0.315724	0.170127	1.85582	0.0634793	0.753906	9980.63	7815.54	11695.5	10453.7
245533	Awat1	190.177	1.02056	0.551303	1.85117	0.0641447	0.753906	113.363	137.774	390.828	118.743
382252	Bclaf3	836.506	0.352423	0.190142	1.85347	0.063815	0.753906	756.695	713.025	981.412	894.892
57914	Crlf2	1513.82	-0.306455	0.164846	-1.85903	0.0630223	0.753906	1745.78	1602.29	1307.1	1400.09
58172	Sertad2	9460.69	0.30229	0.163254	1.85165	0.0640755	0.753906	8104.48	8841.69	11615.2	9281.41
67680	Sdhb	4441.37	-0.243816	0.131202	-1.85833	0.0631226	0.753906	4793.35	4838.19	4005.98	4127.95
67758	Aadac	183.022	0.807673	0.435443	1.85483	0.0636207	0.753906	126.588	139.563	310.491	155.446
68273	Pomgnt1	7686.28	-0.24614	0.13278	-1.85374	0.0637761	0.753906	8635.39	8045.47	6801.49	7262.77
78611	Btbd19	1478.04	-0.331247	0.178609	-1.8546	0.0636536	0.753906	1601.25	1692.65	1424.35	1193.91
20479	Vps4b	11160.4	0.237558	0.128405	1.85007	0.0643039	0.754758	10453.9	10033.3	12531.5	11622.8
72656	Ints8	2822.96	0.298727	0.161487	1.84985	0.064335	0.754758	2597.89	2465.62	3378.49	2849.84
11797	Birc2	3994.23	0.440244	0.238279	1.8476	0.0646607	0.75581	2584.67	4194.06	4941.8	4256.41
13710	Elf3	1781.81	-0.457163	0.247396	-1.8479	0.0646167	0.75581	2539.32	1584.4	1593.71	1409.81
235132	Zbtb44	2220.32	0.308397	0.166864	1.8482	0.0645736	0.75581	1805.3	2162.34	2451.36	2462.3
69295	Far1os	39.3761	1.32819	0.718474	1.84863	0.0645116	0.75581	18.8938	25.9445	70.5661	42.0999
218850	Tasor	2336.49	0.346864	0.187843	1.84657	0.0648101	0.756653	1844.03	2269.69	2853.04	2379.18
22210	Ube2b	4497.61	0.276995	0.150028	1.84628	0.0648509	0.756653	3767.42	4366.72	5064.48	4791.83
671535	Parp10	2487.33	-0.296516	0.160706	-1.84508	0.0650262	0.758008	2631.9	2852.1	2390.56	2074.77
12048	Bcl2l1	2635.61	-0.359637	0.195041	-1.8439	0.0651974	0.758623	3391.43	2533.61	2177.78	2439.63
56424	Stub1	1564.42	-0.402336	0.218175	-1.8441	0.0651687	0.758623	1634.31	1927.94	1132.31	1563.09
14728	Lilrb4a	24.5948	1.65625	0.899057	1.84221	0.0654447	0.76012	7.5575	16.1035	41.254	33.464
71373	Prr16	236.978	-0.823715	0.447128	-1.84224	0.0654405	0.76012	424.165	181.611	180.215	161.923
15442	Hpse	306.914	0.497666	0.270288	1.84124	0.0655863	0.761075	252.232	256.761	333.289	385.376
380785	Begain	1608.17	-0.304737	0.165574	-1.84049	0.065697	0.761669	1831.75	1723.07	1519.89	1357.99
100038614	Gm10791	67.2723	0.983213	0.536184	1.83372	0.0666952	0.762965	51.9578	38.4694	96.6213	82.0408
108083	Pip4k2b	2787.9	-0.281595	0.153587	-1.83346	0.0667349	0.762965	3224.22	2894.15	2409.02	2624.23
108911	Rcc2	14410.1	-0.29007	0.158255	-1.83292	0.0668138	0.762965	14267.6	17440	12263.3	13669.5
12266	C3	194.401	-0.63771	0.34743	-1.83551	0.0664304	0.762965	273.015	200.399	150.903	153.287
12836	Col7a1	3925.18	-0.24731	0.135025	-1.83158	0.0670134	0.762965	4343.68	4177.95	3519.62	3659.45
13822	Epb41l2	2565.25	0.282547	0.154296	1.8312	0.0670707	0.762965	2398.56	2231.22	2972.46	2658.77
14325	Ftl1	2098.6	0.295048	0.161177	1.83058	0.0671639	0.762965	1760.9	2008.46	2384.05	2241.01
16646	Kpna1	9050.71	0.234802	0.128102	1.83294	0.066812	0.762965	8433.23	8198.45	10123.5	9447.65
217366	Lrrc45	1410.91	-0.467808	0.25507	-1.83403	0.066649	0.762965	1401.92	1873.37	948.843	1419.52
22346	Vhl	1104.73	-0.322038	0.175849	-1.83133	0.0670509	0.762965	1287.61	1167.5	993.354	970.456
22661	Zfp148	4360.83	0.264155	0.143718	1.83801	0.0660608	0.762965	3810.87	4114.43	4991.74	4526.28
229699	Slc16a4	30.5085	1.41784	0.77314	1.83388	0.0666723	0.762965	19.8385	13.4195	45.5966	43.1794
64453	Zfp280b	1751.96	0.411245	0.224219	1.83412	0.0666361	0.762965	1778.85	1229.23	2144.12	1855.63
64899	Lpin3	1151.96	-0.37742	0.205811	-1.83382	0.0666806	0.762965	1457.65	1146.03	1061.75	942.39
65105	Arl6ip4	1322.4	-0.396988	0.216877	-1.83048	0.0671786	0.762965	1374.52	1631.82	977.069	1306.18
66214	Rgcc	150.882	0.823707	0.44945	1.8327	0.0668471	0.762965	92.5794	125.249	247.524	138.174
66841	Etfdh	2651.75	0.278167	0.151671	1.83402	0.0666517	0.762965	2438.24	2355.58	3076.68	2736.49
67013	Oma1	316.244	0.491691	0.267959	1.83495	0.066513	0.762965	246.564	279.127	352.831	386.455
71932	Ephx3	4361.66	-0.437153	0.238117	-1.83587	0.0663764	0.762965	6264.23	3770.89	3771.49	3640.02
74843	Mss51	105.695	0.929921	0.507557	1.83215	0.0669292	0.762965	97.3029	48.3104	144.389	132.777
76886	Fam81a	2340.7	-0.262577	0.142977	-1.8365	0.0662836	0.762965	2543.1	2563.13	2123.5	2133.06
93695	Gpnmb	842.968	0.562663	0.306925	1.83323	0.0667687	0.762965	857.777	503.68	835.937	1174.48
97961	Nol12	1765.37	-0.326969	0.178599	-1.83074	0.0671388	0.762965	1785.46	2143.55	1489.49	1642.97
54608	Abhd2	12554	0.318111	0.173879	1.82949	0.0673257	0.763959	10287.7	12063.3	12270.9	15594.2
102633437	Chrna1os	22.571	1.81184	0.993456	1.82378	0.0681861	0.763989	5.66813	14.3142	23.8839	46.4178
104080	Nxph4	663.566	0.641431	0.351586	1.82439	0.0680931	0.763989	351.424	685.292	656.808	960.741
106877	Afap1l1	1489.04	0.320908	0.175448	1.82907	0.0673885	0.763989	1214.87	1433.21	1623.02	1685.07
107094	Rrp12	10380.3	-0.25645	0.140651	-1.82331	0.0682564	0.763989	10475.6	12125	9380.95	9539.4
108797	Mex3b	82.8511	-1.3072	0.717219	-1.82259	0.0683653	0.763989	183.269	52.7836	62.9667	32.3845
11798	Xiap	2910.79	0.298819	0.163771	1.82462	0.0680582	0.763989	2663.08	2557.77	3509.85	2912.45
12181	Bop1	12753.6	-0.268619	0.147175	-1.82516	0.0679763	0.763989	12878.9	14995.9	11007.2	12132.3
14236	Foxn2	6448.59	0.262964	0.144038	1.82565	0.0679026	0.763989	5721.03	6003.91	7523.43	6545.99
170677	Cdhr1	516.528	0.530002	0.28995	1.82791	0.0675636	0.763989	491.238	354.276	710.004	510.596
17357	Marcksl1	714.909	0.531029	0.291789	1.81991	0.0687734	0.763989	459.118	710.341	710.004	980.172
214063	Dnajc16	2540.02	-0.282764	0.155278	-1.82102	0.068604	0.763989	2974.82	2601.6	2318.91	2264.76
233765	Plekha7	1923.06	-0.448061	0.246013	-1.82129	0.0685632	0.763989	2558.22	1880.53	1320.13	1933.36
271377	Zbtb11	2575.74	0.367919	0.202142	1.8201	0.0687435	0.763989	2072.65	2425.36	3337.23	2467.7
271564	Vps13a	4076.4	0.29845	0.163758	1.8225	0.0683786	0.763989	3829.77	3482.82	4923.34	4069.66
53378	Sdcbp	13535.6	0.26316	0.143978	1.82778	0.0675826	0.763989	12568.1	12040.9	15964.2	13569.1
66407	Mrps15	1880.82	-0.272185	0.149054	-1.82608	0.0678386	0.763989	2062.25	2053.19	1700.1	1707.74
66493	Mrpl51	3227.34	-0.248732	0.136597	-1.82091	0.06862	0.763989	3483.07	3526.66	2907.32	2992.33
66570	Cenpm	50.3624	-1.21498	0.665472	-1.82574	0.0678887	0.763989	56.6813	84.0958	39.0828	21.5897
66932	Rexo1	6753.07	-0.229549	0.125902	-1.82324	0.0682665	0.763989	7197.58	7380.75	6177.25	6256.69
67892	Coa6	348.058	-0.466279	0.255444	-1.82537	0.0679459	0.763989	383.543	424.058	301.806	282.825
68047	Mpnd	1167.41	-0.364569	0.200346	-1.81969	0.0688057	0.763989	1159.13	1468.99	986.84	1054.66
70012	Cep85	3725.72	0.268435	0.146965	1.82653	0.067771	0.763989	3211.94	3548.13	4240.48	3902.34
71131	Zfp689	138.264	-0.684391	0.374558	-1.8272	0.0676701	0.763989	170.044	170.876	98.7926	113.346
80280	Cdk5rap3	1402.77	-0.335677	0.184478	-1.8196	0.0688192	0.763989	1452.93	1677.44	1150.77	1329.92
83965	Enpp5	87.5565	0.888774	0.48774	1.82223	0.0684203	0.763989	54.7919	67.9924	132.447	94.9946
67511	Tmed9	15329.4	-0.238229	0.130991	-1.81867	0.0689625	0.764255	16542.4	16642	13297.9	14835.4
77300	Raph1	7564.66	0.306384	0.168444	1.81891	0.0689249	0.764255	7503.66	6025.38	8914.13	7815.47
73162	Otud3	814.64	-0.346557	0.190662	-1.81765	0.0691175	0.76465	891.786	932.211	750.172	684.393
78795	Armc9	391.823	-0.441071	0.242635	-1.81784	0.0690883	0.76465	452.506	450.002	349.574	315.209
13110	Cyp2j6	912.423	0.330381	0.181998	1.8153	0.0694781	0.764677	779.368	837.38	1002.04	1030.91
233532	Rsf1	2725.37	0.285656	0.1573	1.816	0.069371	0.764677	2267.25	2645.44	3016.97	2971.82
338523	Kdm7a	47956.1	0.2912	0.160408	1.81537	0.0694672	0.764677	47129.5	39135.9	57073.9	48485
381510	Dpy19l4	1054.49	0.356983	0.196581	1.81596	0.0693768	0.764677	1019.32	830.223	1150.77	1217.66
67840	Mrpl57	2066.14	-0.295721	0.162852	-1.81589	0.0693871	0.764677	2188.84	2365.42	1733.76	1976.54
76933	Ifi27l2a	104.144	-0.773517	0.425785	-1.81668	0.0692655	0.764677	131.312	131.512	82.5081	71.246
15452	Hprt1	9963.76	0.222941	0.122952	1.81324	0.0697951	0.766018	9063.34	9327.48	10824.8	10639.4
20194	S100a10	65386.2	0.277931	0.153303	1.81295	0.0698391	0.766018	55504.2	62710.4	65107.6	78222.7
227659	Slc2a6	1718.24	-0.554557	0.305802	-1.81345	0.0697624	0.766018	2594.11	1494.94	1703.36	1080.56
234852	Chmp1a	8655.98	-0.247089	0.136259	-1.81338	0.0697729	0.766018	9590.47	9200.44	7468.07	8364.92
74528	Mgme1	306.852	-0.535778	0.295628	-1.81234	0.0699335	0.766397	318.36	407.954	227.983	273.11
18612	Etv4	4305.96	-0.325056	0.179434	-1.81157	0.0700532	0.766398	5153.27	4424.87	3376.32	4269.36
242860	Rsbn1l	1840.98	0.299752	0.165447	1.81177	0.070022	0.766398	1543.62	1757.07	2108.3	1954.95
19364	Rad51d	545.093	-0.398407	0.22027	-1.80872	0.0704949	0.769336	638.609	601.196	440.767	499.801
80901	Cxcr6	33.688	1.44513	0.799002	1.80867	0.0705019	0.769336	25.5066	10.7356	48.8535	49.6563
83701	Srrt	16205.5	-0.229683	0.126963	-1.80906	0.0704414	0.769336	16729.5	18256	14995.8	14840.7
213990	Agap3	4947.79	-0.325575	0.180307	-1.80567	0.0709707	0.772765	5179.72	5827.66	3814.91	4968.87
320184	Lrrc58	29163	0.216573	0.119904	1.80621	0.070885	0.772765	27505.5	26450.8	31856.8	30838.7
81898	Sf3b1	38590.2	0.251165	0.139111	1.8055	0.0709971	0.772765	35248.2	35230.8	45272	38609.9
378702	Serf2	1853.46	0.282144	0.156311	1.80502	0.0710716	0.772918	1595.58	1749.91	2058.36	2010
101055731	Gm29719	90.7012	0.819816	0.455771	1.79875	0.0720588	0.77378	61.4047	69.7816	107.478	124.141
102193	Zdhhc7	2931.06	-0.297453	0.166221	-1.7895	0.0735342	0.77378	3372.54	3091.86	2389.48	2870.35
104479	Ccdc117	1439.78	0.334289	0.186519	1.79225	0.0730934	0.77378	1135.52	1411.74	1595.88	1615.99
105722	Ano6	14355	0.227634	0.127392	1.78687	0.0739581	0.77378	12724.9	13724.6	15826.4	15144.1
109652	Acy1	1657.73	-0.319886	0.178305	-1.79403	0.0728076	0.77378	1688.16	1993.25	1395.04	1554.46
112407	Egln3	63929.8	-0.367272	0.205604	-1.78631	0.0740494	0.77378	86575.9	57471.4	58768.5	52903.4
114893	Dcun1d1	2201.28	0.302735	0.169191	1.78931	0.0735644	0.77378	1882.76	2059.45	2634.83	2228.06
11838	Arc	86462.1	0.279385	0.155661	1.79483	0.0726807	0.77378	71142.6	85089.8	87934.1	101682
12686	Elovl3	142.542	0.844746	0.469083	1.80084	0.0717274	0.77378	100.137	103.778	245.353	120.902
13121	Cyp51	13354.2	0.331345	0.18531	1.78806	0.0737659	0.77378	13778.3	9876.79	14757	15004.8
13714	Elk4	9218.41	0.228296	0.126786	1.80063	0.0717611	0.77378	8595.72	8385.43	10250.5	9641.95
13864	Nr2f6	812.441	-0.405141	0.225025	-1.80043	0.0717931	0.77378	819.045	1032.41	638.352	759.957
17179	Matk	41.1754	-1.25162	0.697609	-1.79415	0.0727891	0.77378	44.4003	71.5709	27.1408	21.5897
18971	Pold1	671.19	-0.395557	0.22137	-1.78686	0.0739603	0.77378	688.678	836.485	612.297	547.298
20017	Polr1b	6909.2	-0.265507	0.14784	-1.79591	0.0725091	0.77378	7277.88	7808.39	6751.55	5798.99
20135	Rrm2	4307.65	-0.251224	0.140079	-1.79345	0.0729015	0.77378	4920.88	4442.76	3944.1	3922.85
20195	S100a11	92982.6	0.28629	0.159269	1.79753	0.0722519	0.77378	93527.9	74046.4	98393.1	105963
20278	Scnn1g	1558.64	-0.554116	0.308783	-1.79451	0.0727313	0.77378	1881.82	1826.85	1701.19	824.726
20652	Soat1	204.44	1.00174	0.557942	1.79543	0.0725856	0.77378	142.648	129.722	425.568	119.823
20687	Sp3	5681.16	0.23561	0.131466	1.79218	0.0731048	0.77378	5041.8	5394.66	6170.74	6117.44
217119	Xylt2	858.514	-0.484454	0.270307	-1.79223	0.0730959	0.77378	834.16	1168.4	590.584	840.918
217232	Cdc27	5937.87	0.303061	0.168345	1.80024	0.0718224	0.77378	5237.35	5395.55	7362.76	5755.81
224742	Abcf1	14505	-0.230001	0.128494	-1.78997	0.0734587	0.77378	15244.4	16073	12830	13872.5
230872	Crocc	264.191	-0.588147	0.326108	-1.80354	0.071304	0.77378	257.9	376.642	216.041	206.181
231659	Gcn1	13988.9	-0.221328	0.123005	-1.79934	0.0719643	0.77378	15045.1	15074.6	13275.1	12560.9
23986	Eci2	1245.55	0.306831	0.171626	1.78779	0.0738105	0.77378	1053.33	1173.76	1383.1	1372.02
244895	Peak1	13584.6	0.260724	0.145639	1.7902	0.073421	0.77378	13110.4	11610.6	15743.8	13873.5
245532	Awat2	124.585	1.34989	0.754378	1.7894	0.0735497	0.77378	49.1238	91.2529	306.148	51.8152
268934	Grm4	676.143	0.359905	0.200656	1.79364	0.0728701	0.77378	590.43	594.039	795.769	724.334
328505	Skint7	111.803	0.903677	0.502538	1.79823	0.0721412	0.77378	68.9622	86.7797	192.157	99.3125
442825	A230083G16Rik	49.1035	1.15018	0.642146	1.79115	0.0732696	0.77378	37.7875	23.2605	75.9943	59.3716
494504	Apcdd1	120.67	0.728488	0.407175	1.78913	0.0735945	0.77378	85.0219	96.6207	166.102	134.936
54004	Diaph2	8286.72	0.338394	0.189412	1.78654	0.0740112	0.77378	6694.06	7944.37	10603.4	7905.06
54217	Rpl36	5242.41	-0.32847	0.183501	-1.79002	0.0734512	0.77378	5555.71	6117.52	3982.1	5314.3
66226	Trappc2	314.64	0.495755	0.275142	1.80181	0.0715746	0.77378	265.457	256.761	404.941	331.402
66491	Polr2l	1535.71	-0.286962	0.159615	-1.79783	0.0722037	0.77378	1627.7	1748.12	1389.61	1377.42
66592	Stoml2	5298.84	-0.237339	0.132866	-1.7863	0.0740499	0.77378	5655.85	5811.56	4699.7	5028.24
66817	Tmem170	944.275	0.372621	0.208489	1.78724	0.0738982	0.77378	894.62	751.495	1158.37	972.615
67223	Rrp15	4421.69	-0.256219	0.143354	-1.78732	0.0738851	0.77378	4528.83	5097.64	3963.64	4096.64
67388	Rab5if	3230.94	-0.30066	0.167476	-1.79524	0.0726154	0.77378	3492.51	3640.28	2590.32	3200.67
68364	0610030E20Rik	3135.95	0.249022	0.138219	1.80164	0.0716022	0.77378	2887.91	2844.05	3481.62	3330.21
68816	Ppil1	2380.62	-0.308394	0.171636	-1.79679	0.0723692	0.77378	2543.1	2725.06	1917.23	2337.08
72106	Jmjd8	432.109	-0.431073	0.23995	-1.79651	0.0724129	0.77378	459.118	533.203	364.773	371.343
72462	Rrp1b	7362.01	-0.227795	0.127394	-1.78811	0.0737583	0.77378	7795.57	8088.41	6923.08	6640.99
72726	Tbcc	408.197	-0.432255	0.241499	-1.78988	0.0734727	0.77378	442.114	495.629	356.087	338.958
73242	Atat1	751.543	0.391126	0.217564	1.79775	0.0722173	0.77378	671.673	628.929	949.929	755.639
74104	Abcb6	352.041	-0.449278	0.25127	-1.78803	0.0737713	0.77378	397.714	415.111	286.607	308.732
74351	Ddx23	9487.23	-0.238486	0.132638	-1.79802	0.0721736	0.77378	9912.61	10626.5	8364.8	9045
75758	9130401M01Rik	5146.32	-0.291839	0.163553	-1.78437	0.0743637	0.776425	5479.19	5850.92	4135.17	5119.99
11669	Aldh2	6691.4	-0.286277	0.160549	-1.78311	0.0745681	0.776464	7027.53	7678.67	5422.73	6636.67
12576	Cdkn1b	940.857	0.429272	0.240801	1.78269	0.0746373	0.776464	753.861	849.905	884.791	1274.87
15364	Hmga2	411.004	0.827726	0.464367	1.78248	0.0746705	0.776464	428.888	163.718	379.971	671.439
18222	Numb	3962.17	0.25131	0.140986	1.78252	0.0746652	0.776464	3717.35	3518.61	4489.09	4123.63
329908	Usp24	15738.9	0.224789	0.126034	1.78355	0.0744967	0.776464	14257.2	14773.1	17585.1	16340.2
59047	Pnkp	2946.35	-0.252274	0.141587	-1.78176	0.074788	0.777055	3262.01	3144.65	2612.03	2766.72
100737	Dcun1d4	350.491	0.478976	0.270122	1.77318	0.0761982	0.777576	262.623	322.964	432.082	384.296
101502	Hsd3b7	315.511	-0.478967	0.269763	-1.77551	0.0758138	0.777576	342.922	391.851	275.751	251.52
105886298	Cmc4	135.623	0.672845	0.37862	1.7771	0.075552	0.777576	96.3582	112.724	163.931	169.479
107449	Unc5b	1751.99	0.316225	0.178924	1.76737	0.0771666	0.777576	1451.99	1669.39	1792.38	2094.2
12349	Car2	99.871	-1.19649	0.675319	-1.77174	0.0764381	0.777576	218.223	59.9406	73.823	47.4973
12615	Cenpa	823.459	-0.328093	0.185628	-1.76748	0.0771484	0.777576	934.297	899.11	742.573	717.857
12805	Cntn1	263.075	-0.547918	0.309576	-1.7699	0.0767441	0.777576	294.743	330.121	183.472	243.963
13113	Cyp3a13	899.849	0.521652	0.294739	1.76988	0.0767475	0.777576	861.556	616.405	806.625	1314.81
16164	Il13ra1	35112.2	0.273254	0.153996	1.77442	0.0759935	0.777576	30143.1	33450.5	42145.3	34709.7
16885	Limk1	4281.88	-0.324875	0.182795	-1.77726	0.0755248	0.777576	5331.82	4192.27	4116.72	3486.73
18108	Nmt2	1705.17	0.274157	0.154837	1.77062	0.076624	0.777576	1534.17	1553.09	1811.92	1921.48
19025	Ctsa	2084.34	-0.289986	0.164117	-1.76695	0.0772371	0.777576	2474.14	2112.24	1867.29	1883.7
193670	Rnf185	2892.1	0.295335	0.166027	1.77884	0.0752662	0.777576	2856.74	2337.69	3173.3	3200.67
20054	Rps15	39017.5	-0.2661	0.149549	-1.77935	0.0751823	0.777576	41111.9	44099.3	32065.2	38793.4
20725	Serpinb8	2138	0.290311	0.163985	1.77035	0.0766684	0.777576	1878.98	1968.2	2170.18	2534.63
212090	Tmem60	1134.58	0.308367	0.173166	1.78076	0.0749511	0.777576	1019.32	1008.26	1311.44	1199.31
214663	Slc25a29	115.494	-0.723495	0.40898	-1.76902	0.0768902	0.777576	145.482	142.247	79.2512	94.9946
218793	Ube2e2	910.665	0.328588	0.185718	1.76929	0.0768459	0.777576	845.496	769.387	1042.21	985.569
21941	Tnfrsf8	256.283	-0.800584	0.452783	-1.76814	0.0770375	0.777576	285.296	365.906	265.98	107.948
224093	Fam43a	6127.98	-0.290753	0.163976	-1.77314	0.0762048	0.777576	6061.12	7425.48	5812.48	5212.83
226844	Flvcr1	5940.58	0.408188	0.230684	1.76947	0.0768159	0.777576	4321	5890.29	8048.88	5502.13
26961	Rpl8	93636.3	-0.263083	0.147976	-1.77788	0.0754236	0.777576	95326.6	108974	78813.7	91431.2
27398	Mrpl2	2312.2	-0.314543	0.177172	-1.77535	0.07584	0.777576	2384.39	2742.06	1872.72	2249.65
277743	Fam131c	32.5148	-1.40125	0.788916	-1.77617	0.0757055	0.777576	58.5707	35.7855	14.1132	21.5897
29808	Mga	7583.62	0.242065	0.136047	1.77927	0.0751949	0.777576	6847.1	7050.63	8672.03	7764.73
319387	Adgrl3	56.0533	1.15923	0.655869	1.76747	0.0771502	0.777576	24.5619	44.7318	97.7069	57.2127
387134	Mir16-1	211.718	0.75375	0.42348	1.77989	0.0750933	0.777576	105.805	209.345	299.635	232.089
546849	AAdacl4fm3	84.009	1.38004	0.777351	1.77532	0.0758457	0.777576	19.8385	73.3602	182.386	60.4511
56360	Acot9	7666.46	0.22441	0.126378	1.7757	0.0757817	0.777576	7082.33	7060.47	8465.76	8057.27
66162	Bola2	2422.06	-0.332779	0.188129	-1.76888	0.0769135	0.777576	2401.4	2998.82	1962.82	2325.21
66286	Sec11c	6085.14	0.409639	0.231052	1.77293	0.0762405	0.777576	6491.9	3962.35	7019.7	6866.6
67247	Mtarc2	2296.18	-0.271248	0.153152	-1.7711	0.0765439	0.777576	2402.34	2620.39	2008.42	2153.57
67554	Slc25a30	2111.32	0.266671	0.149858	1.77949	0.0751591	0.777576	1855.37	1978.04	2346.05	2265.84
67815	Sec14l2	14821.3	-0.260252	0.147206	-1.76794	0.0770707	0.777576	16738.9	15570.3	12352.3	14623.8
70454	Cenpl	494.638	0.443292	0.249878	1.77404	0.0760573	0.777576	373.152	465.211	616.639	523.55
70998	Phf6	1023.4	0.347663	0.19673	1.76721	0.0771928	0.777576	851.164	950.104	1246.31	1046.02
72504	Taf4b	3373.11	0.252569	0.142833	1.76828	0.077014	0.777576	3061.73	3095.44	3843.14	3492.13
73833	Fam98c	345.355	-0.508385	0.287748	-1.76677	0.077266	0.777576	365.594	445.529	248.61	321.686
74778	Rrp7a	3233.3	-0.262229	0.147728	-1.77507	0.0758856	0.777576	3449.06	3603.6	2773.79	3106.76
97159	A430005L14Rik	1106.79	-0.311352	0.175347	-1.77564	0.075793	0.777576	1167.63	1283.8	998.782	976.933
16562	Kif1c	13729.8	-0.300863	0.170325	-1.7664	0.077328	0.77759	15339.8	14972.6	10624	13982.6
18645	Pfn2	141.542	0.775961	0.439387	1.76601	0.0773944	0.777647	88.8007	119.881	221.469	136.015
110012	Tpgs1	401.935	-0.485594	0.27519	-1.76458	0.0776342	0.778226	409.995	527.836	301.806	368.104
114863	Plpbp	8747.58	0.243102	0.137761	1.76467	0.0776197	0.778226	8358.6	7666.14	9933.54	9032.04
17768	Mthfd2	7974.91	-0.306467	0.173644	-1.76491	0.0775781	0.778226	7641.58	9995.77	6882.91	7379.35
101206	Tada3	1275.06	-0.336223	0.191022	-1.76013	0.0783858	0.779054	1334.84	1511.04	1024.84	1229.53
19248	Ptpn12	16952.7	0.276591	0.157141	1.76015	0.078382	0.779054	17002.5	13662.9	19111.5	18033.9
223227	Sox21	1498.33	-0.304127	0.172697	-1.76104	0.078232	0.779054	1643.76	1667.6	1236.54	1445.43
224694	Zfp81	366.648	0.457925	0.260025	1.76108	0.0782253	0.779054	279.628	338.173	437.51	411.283
233912	Armc5	1557.95	-0.303941	0.172331	-1.76371	0.0777813	0.779054	1608.8	1834	1458	1331
235469	Zfp280d	1913.17	0.282646	0.160317	1.76304	0.0778935	0.779054	1727.83	1724.86	2233.15	1966.82
56449	Ybx3	101722	-0.22588	0.128322	-1.76026	0.0783631	0.779054	103645	115693	92387.3	95163
67101	2310039H08Rik	629.491	-0.353928	0.200951	-1.76126	0.0781941	0.779054	709.461	703.184	559.101	546.219
67900	Mtfp1	126.91	-0.786724	0.446488	-1.76203	0.0780649	0.779054	137.924	183.4	113.991	72.3254
69372	Mocs3	742.897	-0.353507	0.200812	-1.76038	0.0783426	0.779054	883.283	783.702	675.263	629.339
79456	Recql4	65.3765	-0.986897	0.56032	-1.76131	0.078186	0.779054	71.7963	101.989	49.9391	37.7819
68015	Trap1	11383	-0.228261	0.129747	-1.75928	0.0785296	0.779878	11702.8	12860.4	10477.4	10491.5
11739	Slc25a4	5960.18	-0.261627	0.14892	-1.75683	0.0789468	0.780796	6537.24	6461.06	4971.11	5871.31
225010	Lclat1	1307.61	0.285459	0.162573	1.75588	0.0791088	0.780796	1198.81	1158.55	1433.03	1440.03
233189	Ctu1	305.797	-0.543631	0.309632	-1.75573	0.0791345	0.780796	353.313	372.169	201.928	295.779
328108	Togaram1	2411.93	0.261416	0.148911	1.75552	0.0791705	0.780796	2208.68	2179.33	2748.82	2510.88
66713	Actr2	23657.5	0.207974	0.118354	1.75723	0.0788793	0.780796	22237	21673.5	25313.7	25405.7
66912	Bzw2	6661.32	-0.25388	0.144596	-1.75579	0.079124	0.780796	6880.16	7611.57	6418.26	5735.3
67896	Ccdc80	156.969	-0.772963	0.439908	-1.7571	0.0789003	0.780796	163.431	232.605	146.56	85.2793
71175	Nipbl	11489.9	0.246093	0.140033	1.75739	0.0788508	0.780796	10041.1	10983.5	13193.7	11741.5
78294	Rps27a	13321.4	0.233388	0.132802	1.75741	0.0788479	0.780796	12904.4	11588.2	14090.4	14702.6
449521	Zfp213	228.977	-0.545591	0.310939	-1.75466	0.0793178	0.781046	244.674	298.809	191.071	181.353
57028	Pdxp	257.022	-0.534595	0.304668	-1.75468	0.0793145	0.781046	301.356	306.86	182.386	237.487
217779	Lysmd1	777.925	-0.349751	0.199372	-1.75426	0.0793858	0.781115	910.679	832.907	643.78	724.334
21676	Tead1	25550.1	0.271588	0.154947	1.75277	0.0796408	0.781444	25619	20685.8	28767.1	27128.5
217708	Lin52	569.341	0.378502	0.215961	1.75264	0.0796633	0.781444	467.621	522.468	665.493	621.783
68185	Coa4	145.597	-0.643681	0.36723	-1.7528	0.0796358	0.781444	167.21	187.874	108.563	118.743
71405	Fam83c	1526.94	-0.330616	0.188596	-1.75304	0.0795956	0.781444	1637.14	1765.12	1201.8	1503.72
67972	Atp2b1	16043.6	0.214915	0.122718	1.75129	0.0798958	0.782638	15141.5	14560.2	17609	16863.7
70103	Znhit1	3391.39	-0.261124	0.149139	-1.75087	0.0799682	0.782638	3798.59	3596.44	2897.55	3273
75687	Ripor1	1214.96	0.427411	0.244075	1.75115	0.0799207	0.782638	887.062	1185.39	1170.31	1617.07
18415	Hspa4l	701.882	0.378278	0.21617	1.74991	0.0801338	0.78366	652.779	568.094	729.545	857.11
100504608	Eef1akmt3	1343.72	0.357424	0.20433	1.74925	0.0802479	0.783769	1039.16	1316.9	1630.62	1388.22
104009	Qsox1	2861.13	-0.50671	0.289847	-1.7482	0.08043	0.783769	4359.74	2357.37	2733.62	1993.81
237759	Col23a1	36267.3	-0.246881	0.141209	-1.74833	0.080406	0.783769	36513.1	42212.5	31774.3	34569.4
280635	Emilin3	130.075	-1.08281	0.619211	-1.74869	0.0803447	0.783769	272.07	81.4119	102.049	64.7691
64833	Acot10	1571.42	0.288364	0.164961	1.74808	0.0804509	0.783769	1488.83	1341.06	1778.27	1677.52
224902	Safb2	8320.74	-0.260484	0.149143	-1.74654	0.0807168	0.784773	8323.65	9815.95	7309.56	7833.82
381217	Entrep1	94.7422	0.951507	0.544614	1.74712	0.0806161	0.784773	56.6813	72.4656	81.4224	168.4
78784	Celf3	69.0224	0.996773	0.570751	1.74642	0.0807377	0.784773	33.0641	59.046	82.5081	101.472
171180	Syt12	2065.14	-0.507085	0.290615	-1.74487	0.081008	0.786517	1665.49	3183.12	1856.43	1555.54
66138	Bud23	4289.34	-0.235036	0.134743	-1.74433	0.0811013	0.786517	4547.73	4728.15	3837.71	4043.75
67300	Cltc	51887.9	0.249172	0.142833	1.7445	0.0810726	0.786517	50717.5	44119	59417.8	53297.4
13629	Eef2	241372	-0.21163	0.121358	-1.74385	0.081186	0.786742	252006	266083	217549	229852
71296	Crnde	340.895	0.457464	0.262392	1.74344	0.0812572	0.786838	273.96	300.598	366.944	422.078
68625	Cfap57	158.395	0.643819	0.369433	1.74272	0.0813818	0.787449	124.699	122.565	166.102	220.215
103836	Zfp692	2391.62	-0.281235	0.161575	-1.74058	0.0817575	0.787515	2498.7	2749.22	2017.11	2301.46
18805	Pld1	868.935	-0.395744	0.227346	-1.74071	0.0817343	0.787515	1087.34	887.479	840.28	660.644
328424	Kcnrg	112.148	0.723416	0.415535	1.74093	0.0816965	0.787515	86.9113	82.3066	153.074	126.3
625054	Gm6548	10856.2	-0.211731	0.121619	-1.74094	0.0816936	0.787515	11570.5	11732.3	9987.82	10134.2
66868	Mfsd1	6559.54	0.254655	0.146189	1.74196	0.0815155	0.787515	5522.65	6441.38	7265.05	7009.09
77604	Rbm12b2	1609.64	0.320674	0.184127	1.7416	0.0815791	0.787515	1523.78	1339.27	1948.71	1626.78
11304	Abca4	75.8186	0.936049	0.538638	1.73781	0.0822447	0.788069	38.7322	65.3085	107.478	91.7562
16792	Laptm5	83.9493	0.820715	0.472283	1.73776	0.082253	0.788069	62.3494	59.046	117.248	97.1536
192236	Hps1	725.934	-0.39451	0.227189	-1.73648	0.0824785	0.788069	713.24	935.79	632.924	621.783
20480	Clpb	2403.54	-0.264449	0.152327	-1.73606	0.0825531	0.788069	2485.47	2760.85	2139.78	2228.06
20523	Slc25a14	377.202	0.430751	0.247971	1.7371	0.0823689	0.788069	325.917	316.701	459.223	406.966
217039	Ggnbp2	6333.77	0.232286	0.133741	1.73684	0.0824163	0.788069	5773.93	5875.97	7151.06	6534.12
225849	Ppp2r5b	679.844	-0.391172	0.225236	-1.73672	0.0824367	0.788069	683.954	858.851	560.186	616.385
386454	Rnf39	1277.44	0.285567	0.164482	1.73616	0.0825354	0.788069	1166.69	1136.19	1373.33	1433.56
66371	Chmp4c	2440.78	0.322112	0.185375	1.73763	0.0822764	0.788069	2347.55	1991.46	2424.22	2999.89
73835	Ifitm5	22.0305	1.66881	0.960176	1.73803	0.0822056	0.788069	9.44688	11.6303	20.627	46.4178
75273	Pelp1	6728.71	-0.22294	0.128135	-1.73989	0.0818789	0.788069	7061.54	7433.53	6153.37	6266.41
76566	Rflnb	22.0004	1.68163	0.967903	1.73739	0.082318	0.788069	5.66813	15.2088	34.7402	32.3845
100494	Zfand2a	4680.55	0.224171	0.130077	1.72338	0.0848206	0.789387	4344.62	4290.68	4988.48	5098.4
103711	Pnpo	1246.66	-0.293504	0.17076	-1.71881	0.0856489	0.789387	1341.46	1404.58	1069.35	1171.24
105522	Ankrd28	8768.74	0.251157	0.145219	1.7295	0.0837202	0.789387	7780.45	8234.23	10259.2	8801.03
12015	Bad	898.758	-0.391795	0.227272	-1.7239	0.084725	0.789387	968.305	1071.77	658.979	895.972
14319	Fth1	287441	0.208393	0.120364	1.73135	0.0833898	0.789387	268255	265179	297354	318976
19243	Ptp4a1	9783.35	0.334202	0.193308	1.72886	0.0838346	0.789387	8308.53	9001.83	12800.7	9022.33
20222	Sf3a2	6707.97	-0.231321	0.133628	-1.73108	0.0834374	0.789387	7220.25	7268.92	6462.77	5879.95
20597	Smpd1	1532.12	-0.296204	0.172175	-1.72037	0.0853646	0.789387	1817.58	1560.25	1355.96	1394.69
20683	Sp1	13103.6	0.253184	0.147283	1.71903	0.0856097	0.789387	11783.1	12130.4	15525.6	12975.4
20909	Stx4a	7652.42	-0.239528	0.13904	-1.72273	0.0849376	0.789387	8040.24	8532.15	6612.59	7424.69
211329	Ncoa7	373.312	0.557737	0.323168	1.72584	0.0843759	0.789387	255.066	348.908	533.046	356.23
211548	Nomo1	18066.1	-0.219556	0.126587	-1.73443	0.0828419	0.789387	19485.1	19391.2	15957.7	17430.4
21341	Taf1c	922.232	-0.395232	0.228775	-1.7276	0.0840601	0.789387	1207.31	888.374	749.086	844.157
21354	Tap1	14982.1	-0.247535	0.142759	-1.73393	0.0829308	0.789387	16759.7	15768.9	14746.1	12653.7
216616	Efemp1	685.732	0.427433	0.247697	1.72563	0.0844147	0.789387	687.733	482.209	793.597	779.388
216810	Tom1l2	1421.57	-0.279457	0.162392	-1.72088	0.0852729	0.789387	1550.23	1567.4	1237.62	1331
22288	Utrn	2371.29	0.274027	0.158962	1.72385	0.0847352	0.789387	2061.31	2232.12	2758.59	2433.16
223922	Atf7	8988.27	0.264423	0.152777	1.73078	0.0834907	0.789387	8620.28	7713.56	10603.4	9015.85
228413	Prrg4	2847.48	0.263141	0.151933	1.73195	0.0832822	0.789387	2424.07	2752.8	3159.19	3053.86
234353	Psd3	177.831	0.608639	0.353374	1.72237	0.0850031	0.789387	133.201	148.51	186.729	242.884
235527	Plscr4	31.2646	1.61806	0.936034	1.72864	0.083874	0.789387	23.6172	7.15709	65.138	29.1461
240505	Cdc42bpg	5018.05	-0.248682	0.14422	-1.72433	0.0846488	0.789387	5191.06	5707.78	4364.24	4809.1
269401	Zfp512b	3260.06	-0.310645	0.180208	-1.72382	0.0847411	0.789387	3522.74	3696.64	2527.35	3293.51
28106	Mydgf	6348.15	-0.223093	0.128616	-1.73456	0.0828188	0.789387	7019.98	6656.1	5872.19	5844.33
29870	Gtse1	1131.08	-0.313094	0.181214	-1.72776	0.0840311	0.789387	1316.9	1189.87	956.442	1061.13
319713	Ablim3	506.2	0.420998	0.243985	1.72551	0.0844354	0.789387	451.561	414.217	511.333	647.691
320713	Mysm1	2819.52	0.259907	0.151039	1.72079	0.0852893	0.789387	2616.79	2515.72	3255.81	2889.78
353170	Txlng	1528.83	0.343465	0.199331	1.72309	0.0848724	0.789387	1296.11	1399.21	1940.03	1479.97
435684	Shf	227.875	-0.568771	0.328862	-1.72951	0.0837172	0.789387	314.581	229.922	185.643	181.353
51812	Mcrs1	1030.11	-0.338958	0.196284	-1.72688	0.0841897	0.789387	1185.58	1115.61	819.653	999.602
52118	Pvr	9412.53	0.215669	0.124452	1.73295	0.0831054	0.789387	8598.55	8822.01	9918.34	10311.2
52710	Slc52a2	515.683	-0.383423	0.221918	-1.72777	0.0840298	0.789387	576.26	591.355	421.225	473.894
56214	Scamp4	7204.18	-0.221921	0.129065	-1.71946	0.085531	0.789387	7878.7	7635.72	6449.74	6852.57
56406	Ncoa6	8933.24	0.255357	0.147856	1.72707	0.0841558	0.789387	8849.84	7439.8	9852.12	9591.22
56774	Slc6a14	205549	0.355163	0.205128	1.73142	0.0833763	0.789387	193531	167219	275948	185497
630146	Cd101	105.459	0.727503	0.422794	1.7207	0.0853048	0.789387	76.5197	82.3066	122.676	140.333
66191	Ier3ip1	1936.57	0.287114	0.165708	1.73265	0.0831578	0.789387	1668.32	1820.59	2268.97	1988.41
67097	Rps10	6705.14	-0.257606	0.14882	-1.73098	0.0834549	0.789387	6961.41	7642.88	5672.43	6543.83
67116	Cuedc2	287.209	-0.480903	0.278785	-1.72499	0.0845289	0.789387	357.092	312.228	230.154	249.361
67397	Erp29	3826.43	-0.294646	0.170004	-1.73318	0.0830645	0.789387	4148.13	4283.52	3036.51	3837.57
69106	Stoml1	243.093	-0.526102	0.305861	-1.72007	0.0854203	0.789387	294.743	279.127	221.469	177.035
70415	Stk26	152.232	0.611479	0.355135	1.72182	0.0851022	0.789387	122.809	118.092	176.958	191.069
74148	Cluh	22160.2	-0.2045	0.118266	-1.72914	0.0837836	0.789387	23712.6	23743.7	20384.9	20799.5
74150	Slc35f5	1860.53	0.315938	0.182605	1.73018	0.0835984	0.789387	1494.5	1820.59	1936.77	2190.27
74480	Samd4	78.7664	-0.957653	0.556956	-1.71944	0.085534	0.789387	109.584	98.41	35.8259	71.246
76501	Commd9	691.611	-0.416667	0.242152	-1.72068	0.0853082	0.789387	791.649	789.964	493.963	690.87
76719	Kansl1	5183.36	0.254656	0.14761	1.7252	0.084492	0.789387	4669.59	4784.52	6067.6	5211.75
76799	Tmem234	4732.66	-0.246368	0.142968	-1.72324	0.0848443	0.789387	5274.19	4997.44	4083.06	4575.93
12166	Bmpr1a	8282.95	0.228352	0.132882	1.71846	0.0857132	0.789412	7249.54	8007.89	9005.32	8869.04
22042	Tfrc	34505.9	0.299797	0.174508	1.71796	0.0858043	0.789473	28523	33344	42935.7	33221.1
93716	Pcdhga8	92.3803	-0.960093	0.558926	-1.71775	0.0858431	0.789473	132.256	111.83	37.9971	87.4382
666311	Zscan25	783.825	-0.34689	0.201986	-1.7174	0.0859059	0.789484	807.708	947.42	676.349	703.824
100653389	Mir155hg	80.2958	1.11995	0.652919	1.7153	0.0862911	0.789898	34.9535	66.2031	157.417	62.6101
14593	Ggps1	3177.83	0.292456	0.17044	1.71589	0.0861828	0.789898	2914.36	2799.32	3886.56	3111.07
15170	Ptpn6	1251.08	-0.321958	0.187793	-1.71443	0.0864503	0.789898	1292.33	1487.78	1032.44	1191.75
225994	Nmrk1	140.821	0.70932	0.413714	1.71452	0.0864338	0.789898	118.086	95.7261	141.132	208.34
319277	Washc4	2231.06	0.282538	0.164724	1.71523	0.0863037	0.789898	1850.64	2175.76	2515.41	2382.42
58186	Rad18	1797.61	0.26062	0.151926	1.71544	0.0862644	0.789898	1631.48	1639.87	2002.99	1916.08
67308	Mrpl46	1271.91	-0.323362	0.188652	-1.71407	0.0865166	0.789898	1500.16	1327.64	1034.61	1225.21
68473	Mob1b	5204.6	0.24936	0.145502	1.71379	0.0865676	0.789898	5036.13	4475.87	5887.39	5419.01
69668	Ccdc115	3821.48	-0.238284	0.138946	-1.71494	0.0863566	0.789898	4290.77	3982.03	3572.82	3440.32
93765	Ube2n	15212.5	0.259583	0.151452	1.71396	0.0865355	0.789898	15047.9	12647.5	17422.2	15732.4
66522	Pgpep1	36.0037	-1.21816	0.71094	-1.71345	0.0866307	0.789912	43.4557	57.2567	21.7127	21.5897
102442	Dennd4a	2647.27	0.2859	0.167067	1.71128	0.0870287	0.790518	2596.95	2174.86	3036.51	2780.75
11419	Asic1	70.3925	-0.869933	0.508612	-1.71041	0.0871908	0.790518	91.6347	90.3583	46.6822	52.8947
231712	Trafd1	3508.1	0.311921	0.182131	1.71262	0.0867823	0.790518	2697.08	3563.34	3948.45	3823.53
28135	Cep63	1209.51	-0.313764	0.183361	-1.71119	0.0870464	0.790518	1296.11	1384.9	992.268	1164.76
56703	Pigo	1422.68	-0.299627	0.175178	-1.71042	0.0871887	0.790518	1665.49	1474.36	1340.76	1210.1
66176	Nat9	372.71	-0.490045	0.286305	-1.71162	0.0869668	0.790518	445.893	424.952	256.209	363.786
66422	Dctpp1	1374.21	-0.369425	0.215926	-1.71088	0.0871025	0.790518	1302.72	1795.54	1141	1257.6
71955	Ist1	15749.5	0.265359	0.155015	1.71183	0.0869285	0.790518	14044.7	14565.6	19021.4	15366.5
108958	Miga2	2826.07	-0.266183	0.155747	-1.70907	0.0874382	0.790523	2987.1	3184.91	2741.22	2391.06
233979	Tpcn2	1132.28	-0.384322	0.224843	-1.70929	0.0873965	0.790523	1307.45	1256.96	1151.86	812.852
71918	Zcchc24	1008.35	-0.388272	0.227156	-1.70927	0.0874001	0.790523	1229.04	1057.46	1006.38	740.526
75965	Zdhhc20	5093.53	0.24473	0.143132	1.70981	0.0873002	0.790523	4870.81	4454.4	5789.68	5259.25
13854	Epn1	9866.75	-0.248593	0.145518	-1.70833	0.0875748	0.791019	10795	10634.5	8264.92	9772.57
68327	Tsr3	1269.04	-0.281028	0.164526	-1.70811	0.0876166	0.791019	1409.47	1375.06	1123.63	1168
100504231	Gm15708	139.89	0.724147	0.424454	1.70607	0.0879951	0.791347	80.2985	130.617	185.643	163.002
106565	Dlk2	4349.01	-0.352071	0.206431	-1.70552	0.0880977	0.791347	4895.37	4858.77	3090.8	4551.11
15587	Hyal2	1951.15	-0.38274	0.224747	-1.70298	0.0885717	0.791347	1993.29	2423.57	1392.87	1994.89
20768	Sephs2	2330.75	-0.299403	0.175654	-1.7045	0.0882871	0.791347	2468.47	2674.96	1870.54	2309.02
213773	Tbl3	8007.84	-0.227742	0.133531	-1.70553	0.0880949	0.791347	8746.87	8530.36	7008.84	7745.3
234825	Klhdc4	5176.45	-0.26151	0.153532	-1.70329	0.088514	0.791347	5370.55	5918.02	4350.13	5067.1
238076	Kcns3	80.8061	1.04417	0.612472	1.70484	0.0882243	0.791347	32.1194	73.3602	135.704	82.0408
238673	Zfp367	360.558	0.466944	0.273845	1.70514	0.0881678	0.791347	263.568	341.751	436.424	400.489
319448	Fndc3a	4259.08	0.270551	0.158732	1.70445	0.0882979	0.791347	3989.42	3732.42	5079.67	4234.82
382985	Rrm2b	704.798	0.333871	0.196071	1.70281	0.0886038	0.791347	644.277	602.985	797.94	773.99
56693	Crtap	3847.95	-0.274813	0.161407	-1.70261	0.0886412	0.791347	3797.65	4628.85	3516.36	3448.95
64658	Mrps25	3837.03	-0.232275	0.136329	-1.70378	0.0884214	0.791347	4083.89	4206.58	3428.43	3629.23
65967	Eefsec	1339.07	-0.27586	0.161882	-1.70408	0.0883668	0.791347	1484.11	1449.31	1228.94	1193.91
66397	Sar1b	6494.65	0.30866	0.181123	1.70415	0.0883537	0.791347	5007.79	6597.05	6748.29	7625.48
67041	Oxct1	6109.36	-0.310179	0.181736	-1.70675	0.0878677	0.791347	6148.97	7378.07	6108.85	4801.55
68323	Nudt22	2023.52	-0.487339	0.285604	-1.70635	0.0879435	0.791347	3102.36	1621.98	1646.9	1722.86
101358	Fbxl14	2849.11	-0.238439	0.140132	-1.70154	0.0888419	0.791484	3046.62	3121.39	2563.18	2665.25
16510	Kcnh1	135.379	0.837049	0.49192	1.70159	0.0888313	0.791484	105.805	88.569	110.735	236.407
66513	Tab1	1304.36	-0.294577	0.173107	-1.70171	0.0888106	0.791484	1446.32	1427.84	1095.4	1247.88
52585	Dhrs1	23082.5	-0.221109	0.130082	-1.69977	0.0891751	0.792805	25000.2	24695.5	22503	20131.3
66590	Farsa	8033.56	-0.214288	0.126054	-1.69997	0.0891375	0.792805	8420.01	8838.11	7392.07	7484.06
67123	Ubap1	6371.95	0.232571	0.136826	1.69976	0.0891759	0.792805	5945.87	5773.09	7249.85	6519.01
21942	Tnfrsf9	44.7695	1.40599	0.827398	1.69929	0.0892652	0.793049	13.2256	35.7855	93.3644	36.7025
15357	Hmgcr	19078.1	0.288848	0.170016	1.69894	0.0893306	0.79308	19550.3	14799.1	20970.1	20992.7
64143	Ralb	6738.35	0.289878	0.170757	1.6976	0.0895829	0.794769	5664.35	6462.85	6578.93	8247.26
104725	Sptssa	10487.8	0.225632	0.133149	1.69459	0.0901534	0.795247	10173.3	9165.55	11518.6	11093.9
107767	Scamp1	3377.86	0.24674	0.145994	1.69007	0.0910148	0.795247	3110.86	3068.6	3455.57	3876.43
109077	Ints5	2646.15	-0.24476	0.144693	-1.69158	0.0907257	0.795247	2976.71	2763.53	2412.28	2432.08
13016	Ctbp1	11739.2	-0.224572	0.132857	-1.69033	0.0909657	0.795247	12018.3	13283.6	10549.1	11105.7
14265	Fmr1	4079.93	0.258968	0.15293	1.69338	0.0903827	0.795247	3517.07	3912.25	4725.76	4164.65
170458	Gpha2	387.696	-0.455157	0.269274	-1.69031	0.0909685	0.795247	495.961	400.797	356.087	297.938
19387	Rangap1	17244.3	-0.218045	0.128924	-1.69126	0.0907864	0.795247	17948.1	19141.6	15325.9	16561.4
208440	Dip2c	5378.38	0.241811	0.142796	1.6934	0.0903786	0.795247	4696.99	5160.26	6100.17	5556.11
210973	Kbtbd2	4697.2	0.264122	0.156048	1.69257	0.0905371	0.795247	4105.61	4431.13	5562.78	4689.28
224727	Bag6	18862.9	-0.219007	0.129335	-1.69333	0.0903919	0.795247	19678.8	20905	16688.3	18179.6
230249	Ecpas	9926	0.20937	0.123951	1.68914	0.0911934	0.795247	9401.54	9012.57	10731.5	10558.4
235040	Atg4d	4091.35	-0.248683	0.146935	-1.69247	0.0905558	0.795247	4573.24	4313.04	3508.76	3970.34
245240	9930111J21Rik2	154.798	0.886374	0.52384	1.69207	0.0906329	0.795247	65.1835	152.088	252.952	148.969
26425	Nubp1	1944.86	-0.28921	0.171066	-1.69064	0.0909064	0.795247	2113.27	2165.02	1589.37	1911.77
326622	Upf2	3634.4	0.232101	0.13683	1.69627	0.0898353	0.795247	3286.57	3398.72	4025.53	3826.77
328110	Prpf39	4690	0.242286	0.143117	1.69292	0.0904705	0.795247	4243.54	4350.62	5396.68	4769.16
381353	Ajm1	56.328	-1.01155	0.596304	-1.69637	0.0898166	0.795247	90.6901	59.9406	34.7402	39.9409
53619	Blcap	4575.78	0.261202	0.154664	1.68884	0.0912507	0.795247	4475.93	3849.62	4745.3	5232.26
56515	Rnf138	1077.75	0.371228	0.219795	1.68898	0.0912239	0.795247	894.62	984.995	1399.38	1031.99
58181	Il20	182.085	-0.953766	0.562249	-1.69634	0.0898213	0.795247	371.262	109.146	129.19	118.743
66525	Timm50	5262.97	-0.221505	0.130987	-1.69105	0.090827	0.795247	5606.72	5725.67	4733.36	4986.14
67916	Plpp3	571.393	-0.676445	0.39968	-1.69247	0.0905571	0.795247	972.084	433.899	538.474	341.117
68565	Mrps18a	2862.99	-0.242119	0.143322	-1.68934	0.0911543	0.795247	3143.92	3061.45	2527.35	2719.22
72482	Acbd6	5166.35	-0.244593	0.144488	-1.69283	0.0904881	0.795247	5220.35	5986.01	4682.33	4776.72
72657	Selenoh	461.187	-0.399119	0.2355	-1.69477	0.0901185	0.795247	483.68	565.41	395.17	400.489
78878	Ftx	217.682	0.534796	0.316001	1.69239	0.0905716	0.795247	176.657	178.927	231.24	283.904
22709	Zfp51	452.714	0.556716	0.329772	1.68819	0.0913753	0.795791	357.092	375.747	693.719	384.296
12931	Crlf1	6880.08	-0.247239	0.146502	-1.68761	0.0914854	0.796173	7335.5	7600.83	5797.28	6786.72
69748	Aldh16a1	1970.19	-0.317468	0.18815	-1.68731	0.0915434	0.796173	1992.35	2379.73	1586.11	1922.56
12445	Ccnd3	2139.79	-0.246884	0.14637	-1.68671	0.0916601	0.796647	2311.65	2333.21	1922.66	1991.65
13560	E4f1	1596.76	-0.309941	0.184005	-1.68442	0.092101	0.796993	1629.59	1905.58	1315.79	1536.11
14731	Gpaa1	3386.7	-0.25194	0.149507	-1.68514	0.0919613	0.796993	3586.98	3776.26	3285.12	2898.42
228889	Ddx27	14155.1	-0.23578	0.13999	-1.68427	0.0921304	0.796993	14220.4	16397.8	12672.6	13329.5
414758	Zfp950	658.88	0.401483	0.238123	1.68603	0.0917895	0.796993	562.089	573.462	861.992	637.975
66628	Thg1l	717.079	-0.327437	0.194449	-1.68392	0.0921976	0.796993	814.321	781.912	651.38	620.703
68431	Fbxl15	198.963	-0.58613	0.348031	-1.68413	0.0921567	0.796993	200.274	277.337	154.16	164.082
78798	Eml4	4398.66	0.228126	0.135359	1.68534	0.0919221	0.796993	3959.19	4143.96	4882.09	4609.4
79555	BC005537	17037	0.287269	0.170426	1.68559	0.0918744	0.796993	14763.6	15929	21223	16232.2
71807	Tars2	2851.71	-0.237334	0.141013	-1.68307	0.0923617	0.797873	3009.78	3161.65	2652.2	2583.21
77569	Limch1	1197.17	-0.398074	0.236625	-1.6823	0.0925103	0.79808	1149.69	1572.77	1162.71	903.528
80913	Pum2	21638.9	0.212861	0.126512	1.68254	0.0924651	0.79808	19897	20193.7	24280.2	22184.5
12660	Chka	5220.82	0.326733	0.194272	1.68184	0.0926007	0.798322	3885.5	5378.55	5469.42	6149.82
56426	Pdcd10	2270.11	0.253533	0.150808	1.68117	0.0927303	0.798903	2114.21	2028.14	2574.03	2364.07
14109	Fau	36190.1	-0.239181	0.142394	-1.67972	0.093012	0.800735	38614.1	39752.3	30373.8	36020.2
22654	Zfp13	33.5269	-1.23124	0.733268	-1.67911	0.0931305	0.800735	52.9025	41.1533	19.5414	20.5102
56431	Dstn	74686.4	0.215145	0.12811	1.67938	0.0930785	0.800735	67818.2	70437.4	76033.4	84456.7
14841	Haspin	118.906	-0.690837	0.411682	-1.67809	0.0933304	0.801378	156.818	136.879	100.964	80.9613
327987	Med13	13097.8	0.286837	0.170926	1.67813	0.0933215	0.801378	12452.9	11147.2	16212.8	12578.1
94246	Arid4b	5100.7	0.222862	0.132909	1.67681	0.0935799	0.802982	4657.31	4757.68	5675.69	5312.14
264895	Acsf2	95.0844	0.763335	0.45536	1.67633	0.0936732	0.803245	78.4091	62.6246	130.276	109.028
29813	Zfp385a	10697.1	-0.227741	0.135917	-1.67559	0.0938182	0.803412	10914.9	12164.4	9542.71	10166.6
83409	Lamtor2	802.755	-0.392819	0.234424	-1.67568	0.0938014	0.803412	902.177	920.581	579.728	808.534
14086	Fscn1	4933.59	0.393707	0.235055	1.67496	0.0939421	0.803936	4978.51	3550.81	4577.03	6628.03
101685	Spty2d1	7885.08	0.241649	0.144303	1.67459	0.0940138	0.803996	6761.13	7691.19	8919.56	8168.46
110033	Kif22	473.762	-0.375796	0.224512	-1.67384	0.0941623	0.803996	528.081	542.15	397.342	427.476
60315	Myg1	1056.07	-0.318516	0.190313	-1.67365	0.0942002	0.803996	1121.34	1222.97	865.249	1014.72
75516	Ttc32	130.004	0.67198	0.401383	1.67416	0.0940988	0.803996	103.916	96.6207	182.386	137.094
77963	Hook1	6897.37	0.217626	0.130103	1.67272	0.0943821	0.805013	6546.69	6209.67	7230.31	7602.81
791415	Gm12500	28.3423	1.39858	0.836383	1.67217	0.0944907	0.805403	14.1703	16.9981	28.2264	53.9742
108075	Ltbp4	7110.49	-0.234973	0.140623	-1.67095	0.0947322	0.8061	7962.78	7413.85	6158.79	6906.54
11964	Atp6v1a	13289.5	0.209434	0.125388	1.67028	0.0948635	0.8061	12081.6	12571.4	14679.9	13825
225887	Ndufs8	3976.77	-0.222479	0.133239	-1.66977	0.0949649	0.8061	4244.48	4321.09	3611.9	3729.62
246103	Atxn7	5555.27	0.228266	0.136747	1.66926	0.0950662	0.8061	5194.84	5038.59	6284.73	5702.92
29871	Scmh1	1502.11	0.263594	0.157908	1.6693	0.0950587	0.8061	1334.84	1395.63	1638.22	1639.74
51799	Rundc3a	95.5189	-0.941074	0.563254	-1.67078	0.0947648	0.8061	132.256	118.987	37.9971	92.8356
68385	Tlcd1	352.738	0.461507	0.276527	1.66894	0.0951286	0.8061	259.789	333.699	433.167	384.296
68628	Fbxw9	643.62	-0.3436	0.205885	-1.66889	0.0951384	0.8061	750.082	689.765	588.413	546.219
68842	Tulp4	23067.8	0.199229	0.119378	1.66889	0.0951388	0.8061	21345.2	21609.9	24202	25114.2
67009	Ttc23	320.222	-0.480742	0.288141	-1.66843	0.0952312	0.806349	320.249	425.847	269.237	265.553
68879	Prpf6	5440.33	-0.228186	0.136796	-1.66807	0.0953019	0.806415	5755.98	5983.33	4777.87	5244.13
226525	Rasal2	982.325	0.3307	0.198293	1.66773	0.0953684	0.806445	781.257	959.05	1108.43	1080.56
68481	Mpzl1	522.546	0.392787	0.235601	1.66717	0.0954813	0.806742	405.271	498.313	615.554	571.047
76295	Atp11b	13401.3	0.274905	0.164918	1.66692	0.0955294	0.806742	13655.5	10601.4	14532.3	14815.9
100216533	Snord55	89.3974	-0.810647	0.487365	-1.66333	0.0962468	0.808007	93.5241	134.195	58.6242	71.246
14070	F8a	396.053	-0.39553	0.237583	-1.66481	0.0959508	0.808007	456.284	443.74	345.231	338.958
18569	Pdcd4	387.78	0.473234	0.284396	1.66399	0.0961134	0.808007	267.347	382.01	450.538	451.224
19735	Rgs2	81324.3	0.294361	0.176815	1.6648	0.0959533	0.808007	63837.3	82275.2	97747.1	81437.4
217700	Acot6	126.692	-0.717614	0.431259	-1.664	0.096113	0.808007	190.827	124.354	91.1931	100.392
53972	Ngef	2163.68	0.390522	0.234743	1.66361	0.0961895	0.808007	1828.92	1916.31	1907.46	3002.05
58861	Cysltr1	138.319	-0.660127	0.396631	-1.66433	0.0960458	0.808007	164.376	174.454	124.848	89.5972
71994	Cnn3	1213.44	-0.305575	0.183505	-1.66521	0.0958709	0.808007	1263.05	1419.79	1155.11	1015.79
75614	Rab26os	351.917	0.415088	0.249458	1.66396	0.0961211	0.808007	309.858	293.441	408.198	396.171
27979	Eif3b	43843.9	-0.204171	0.122809	-1.66251	0.0964104	0.808552	45878.8	48003.5	39442.1	42051.3
73094	Sgip1	104.602	0.759018	0.456587	1.66237	0.096438	0.808552	61.4047	93.9368	132.447	130.618
14343	Fut1	368.011	-0.458262	0.275731	-1.66199	0.0965149	0.808579	375.041	476.841	285.521	334.64
237504	Rassf9	120.106	0.733295	0.441368	1.66141	0.0966306	0.808579	78.4091	101.989	178.044	121.982
78428	Pym1	2097.56	-0.26616	0.160182	-1.66161	0.0965915	0.808579	2134.05	2446.83	1882.49	1926.88
107589	Mylk	55.0035	1.11684	0.672943	1.65963	0.0969889	0.809462	26.4513	42.9426	100.964	49.6563
216858	Kctd11	18707	0.226598	0.136523	1.65978	0.0969585	0.809462	17085.6	17396.2	18772.8	21573.5
27078	B9d1	183.616	-0.587758	0.354138	-1.65969	0.0969774	0.809462	201.219	239.763	166.102	127.379
407790	Ndufa4l2	13219.2	-0.335903	0.20233	-1.66017	0.0968797	0.809462	17110.2	12392.5	10328.7	13045.6
20897	Stra6	1560.22	-1.34488	0.810561	-1.6592	0.0970755	0.809658	3281.85	1196.13	1159.46	603.432
107581	Col16a1	1375.63	-0.350799	0.211578	-1.65801	0.0973145	0.810918	1781.68	1302.59	1177.91	1240.33
108672	Zdhhc15	330.887	0.608703	0.36724	1.65751	0.0974165	0.810918	339.143	185.19	451.623	347.594
75751	Ipo4	10095.9	-0.210112	0.126764	-1.65751	0.0974162	0.810918	10798.7	10860.9	9032.46	9691.61
57837	Eral1	1577.22	-0.294669	0.177827	-1.65705	0.0975087	0.811159	1770.35	1705.18	1284.3	1549.06
16784	Lamp2	11765.6	0.243285	0.146915	1.65596	0.0977297	0.811533	10384	11167.7	13789.7	11721
213491	Szrd1	7682.76	-0.236886	0.143056	-1.65589	0.0977438	0.811533	7714.32	8909.69	6917.65	7189.36
214489	Uqcc4	2793.32	-0.240774	0.145367	-1.65632	0.0976567	0.811533	2893.58	3158.07	2578.38	2543.26
67014	Riox2	5618.45	-0.301756	0.182426	-1.65413	0.0981018	0.813451	7114.45	5293.56	4885.35	5180.44
74106	Dcaf6	1835.31	0.269476	0.16291	1.65414	0.0980981	0.813451	1721.22	1607.66	1889	2123.35
100862375	Entpd4b	558.373	-0.386728	0.234056	-1.65228	0.0984768	0.814468	703.793	561.832	496.134	471.735
19184	Psmc5	12050	-0.202721	0.122692	-1.65227	0.0984787	0.814468	13001.7	12788.8	10971.4	11438.2
228911	Tshz2	85.8893	-0.933884	0.565025	-1.65282	0.0983675	0.814468	153.984	71.5709	59.7098	58.2921
74761	Mxra8	22.2149	1.62041	0.980691	1.65231	0.0984708	0.814468	5.66813	16.1035	28.2264	38.8614
100038494	Gm10782	83.6073	-0.975923	0.590958	-1.65142	0.0986522	0.814537	132.256	89.4637	78.1655	34.5435
18408	Slc25a15	1540.48	-0.296181	0.17943	-1.65068	0.098805	0.814537	1535.12	1860.84	1388.52	1377.42
225283	Rprd1a	1222.07	0.336195	0.20364	1.65093	0.098753	0.814537	1203.53	957.261	1461.26	1266.23
625018	C4a	200.529	-0.539673	0.32692	-1.65078	0.098783	0.814537	256.955	218.291	153.074	173.797
71393	Kctd6	1008.66	0.306521	0.185672	1.65087	0.0987655	0.814537	934.297	869.587	1046.55	1184.19
381626	Rbm33	9185.31	0.209835	0.127184	1.64986	0.0989723	0.814868	8450.24	8586.72	10182.1	9522.13
69823	Fyttd1	8938.53	0.217472	0.131803	1.64998	0.098948	0.814868	8669.4	7862.96	9610.02	9611.73
68420	Ankrd13a	7677.89	-0.221642	0.134399	-1.64913	0.0991203	0.815039	8005.29	8527.68	6788.46	7390.15
70312	Cactin	3113.24	-0.31623	0.191738	-1.64928	0.0990907	0.815039	2977.66	3928.35	2578.38	2968.58
16534	Kcnn4	633.633	0.633031	0.384017	1.64845	0.0992611	0.815629	397.714	595.828	480.935	1060.05
66960	Mindy3	9552.83	0.215677	0.130859	1.64816	0.0993194	0.815629	8906.52	8773.7	10745.6	9785.52
69358	Lrrc51	52.1123	1.1542	0.700619	1.64741	0.0994746	0.815857	19.8385	44.7318	54.2816	89.5972
70790	Ubr5	45837.3	0.199265	0.120947	1.64753	0.0994484	0.815857	41891.2	43462.3	50350.6	47645.2
12614	Celsr1	8168.92	-0.333795	0.202747	-1.64637	0.0996881	0.815922	7497.99	10721.3	6658.18	7798.19
13107	Cyp2f2	60.635	-1.106	0.672007	-1.64582	0.099801	0.815922	68.9622	96.6207	55.3673	21.5897
15186	Hdc	992.809	0.427597	0.259649	1.64683	0.0995932	0.815922	653.724	1039.57	1184.43	1093.52
21885	Tle1	913.066	-0.30161	0.183215	-1.64621	0.0997211	0.815922	1026.88	989.468	851.136	784.785
232314	Ppp4r2	12766.9	0.250936	0.152443	1.6461	0.0997438	0.815922	10973.5	12345.1	15016.5	12732.5
68050	Akirin1	17902.8	0.205125	0.124658	1.6455	0.0998659	0.815932	16533	16731.5	19892	18454.9
27273	Pdk4	39.7245	1.69961	1.03391	1.64387	0.100203	0.818053	13.2256	24.1552	108.563	12.9538
74121	Acoxl	28.6978	1.69472	1.03108	1.64363	0.100253	0.818053	3.77875	23.2605	55.3673	32.3845
19878	Rock2	14359.6	0.237669	0.144679	1.64274	0.100437	0.818094	14176	12183.2	16175.9	14903.4
19943	Rpl28	8069.75	-0.214692	0.130689	-1.64277	0.100431	0.818094	8817.72	8520.52	7174.95	7765.81
652925	Tmem243	413.756	0.443608	0.270052	1.64268	0.10045	0.818094	299.466	401.692	501.562	452.304
71538	Fbxo9	3339.17	-0.281952	0.171701	-1.64211	0.100568	0.818205	3613.43	3715.43	2663.06	3364.75
74081	Cep350	8173.82	0.215741	0.131414	1.64169	0.100655	0.818205	7908.93	7218.82	8769.74	8797.8
77254	Yif1b	1751.07	-0.267913	0.163173	-1.6419	0.100612	0.818205	1960.23	1866.21	1493.83	1684
329252	Lgr6	1329.51	0.442385	0.269526	1.64134	0.100726	0.818265	1285.72	968.891	1882.49	1180.96
16816	Lcat	194.156	0.531491	0.323904	1.64089	0.10082	0.81851	151.15	166.402	242.096	216.976
19386	Ranbp2	14653.1	0.247203	0.150736	1.63997	0.101012	0.819546	13391.9	13409.7	17475.4	14335.6
633640	Tmem267	1083.77	-0.458162	0.279488	-1.63929	0.101153	0.820171	914.458	1594.24	934.73	891.654
170791	Rbm39	23481.5	0.242774	0.148156	1.63864	0.101288	0.820749	20302.3	22718.4	27449.1	23456.1
105349	Akr1c18	154.937	0.753684	0.461051	1.63471	0.10211	0.820749	134.146	96.6207	255.124	133.856
19730	Ralgds	27100.8	-0.230237	0.140632	-1.63716	0.101597	0.820749	28386.9	30130.5	26831.4	23054.5
21379	Tbrg4	8435.7	-0.208477	0.127488	-1.63526	0.101994	0.820749	9298.57	8789.8	7963.11	7691.32
21453	Tcof1	11319.7	-0.22898	0.140027	-1.63526	0.101995	0.820749	11323	13109.1	10441.6	10405.1
227835	Gtdc1	1385.8	0.266695	0.162799	1.63818	0.101384	0.820749	1292.33	1223.86	1544.86	1482.13
24075	Taf10	6173.78	-0.226592	0.138669	-1.63405	0.102249	0.820749	6302.96	7012.16	5544.33	5835.69
27632	Nelfe	2555.73	-0.252092	0.153963	-1.63735	0.101557	0.820749	2758.49	2798.42	2181.04	2484.97
353310	Zfp703	9065.42	0.274248	0.167693	1.63542	0.101962	0.820749	7437.53	8974.99	10794.4	9054.71
384783	Irs2	4897.73	0.349122	0.213379	1.63616	0.101806	0.820749	3485.9	5129.85	5921.04	5054.15
433864	Nom1	5173.1	-0.211621	0.129447	-1.6348	0.102091	0.820749	5527.37	5576.27	4709.47	4879.27
55951	Mpc1	1518.75	0.272841	0.166734	1.63638	0.101759	0.820749	1334.84	1416.21	1752.21	1571.73
67946	Spata6	467.773	0.429735	0.262422	1.63757	0.101512	0.820749	337.254	459.843	555.844	518.152
68758	Abhd11	4159.46	-0.235198	0.143922	-1.6342	0.102216	0.820749	4235.04	4760.36	3758.46	3883.98
70646	Naa30	2258.11	0.279949	0.171033	1.63681	0.10167	0.820749	1851.59	2227.64	2575.12	2378.1
78943	Ern1	13711.3	0.209444	0.128129	1.63464	0.102124	0.820749	13276.6	12159	14867.7	14541.7
102640368	Cd55os	69.8389	1.07265	0.660423	1.62419	0.104336	0.821854	62.3494	27.7337	64.0523	125.22
103537	Mbtd1	3351.39	0.265068	0.162586	1.63032	0.103033	0.821854	3053.23	3035.5	4015.75	3301.06
104130	Ndufb11	4249.58	-0.217437	0.133486	-1.62891	0.103332	0.821854	4502.38	4636.01	3845.31	4014.6
108829	Jmjd1c	12853.5	0.26743	0.164538	1.62535	0.104089	0.821854	10395.3	12935.5	14914.4	13168.6
12042	Bcl10	17878.6	0.206828	0.126872	1.63021	0.103057	0.821854	17131	16067.7	19760.7	18555.3
13139	Dgka	12581.2	0.240008	0.147808	1.62378	0.104422	0.821854	10528.5	12545.5	13989.5	13261.5
14451	Gas1	290.68	-0.776614	0.476995	-1.62814	0.103495	0.821854	535.638	198.609	175.872	252.599
15374	Jpt1	5040.42	-0.228032	0.139699	-1.63231	0.102614	0.821854	5313.87	5561.96	4404.41	4881.43
170711	Otud7a	353.94	-0.488978	0.301038	-1.62431	0.10431	0.821854	354.258	472.368	334.375	254.758
170930	Sumo2	5834.99	0.247869	0.152391	1.62654	0.103835	0.821854	5498.08	5171.89	6873.14	5796.83
18991	Pou3f1	1948.38	-0.334388	0.205634	-1.62613	0.103921	0.821854	1841.2	2504.98	1618.68	1828.65
19261	Sirpa	4298.4	-0.266271	0.163971	-1.62389	0.104399	0.821854	5093.76	4294.26	4161.23	3644.34
19377	Rai1	4474.49	-0.229346	0.140925	-1.62743	0.103645	0.821854	4715.88	4942.87	3912.62	4326.57
20383	Srsf3	21929.8	0.212745	0.130491	1.63034	0.103029	0.821854	20243.7	20387.9	24874	22213.6
20509	Slc19a1	3821.74	-0.233704	0.143929	-1.62374	0.10443	0.821854	4037.6	4223.58	3326.38	3699.39
226470	Zbtb41	2087.54	0.245806	0.15117	1.62602	0.103945	0.821854	1911.1	1909.15	2356.91	2173
22763	Zfr	6640	0.219492	0.134559	1.63119	0.102849	0.821854	6044.11	6227.56	7483.27	6805.07
23892	Grem1	21.0936	-1.94866	1.19868	-1.62568	0.104018	0.821854	49.1238	17.8927	15.1989	2.15897
240334	Pcyox1l	247.326	-0.563565	0.34517	-1.63272	0.102528	0.821854	244.674	345.33	171.53	227.771
30059	Timm10	1520.34	-0.281722	0.172938	-1.62904	0.103305	0.821854	1613.53	1723.07	1272.36	1472.42
319885	Zcchc7	6053.37	0.210756	0.129547	1.62687	0.103765	0.821854	5654.9	5569.11	6675.55	6313.9
380921	Dgkh	687.598	0.378503	0.233111	1.6237	0.10444	0.821854	514.855	680.818	808.796	745.924
381280	Hjurp	12716.5	0.207893	0.127699	1.62799	0.103528	0.821854	12255.4	11348.5	13890.7	13371.6
52024	Ankrd22	6363.72	-0.317922	0.194803	-1.63202	0.102676	0.821854	7965.61	6158.68	6349.86	4980.74
65106	Arl6ip5	2659.76	0.230551	0.141672	1.62736	0.103662	0.821854	2412.73	2482.62	2818.3	2925.4
66270	Retreg1	5787.29	0.210664	0.129185	1.63071	0.10295	0.821854	5332.76	5398.24	6060	6358.16
68017	Mrm2	149.923	-0.624637	0.384277	-1.62548	0.104059	0.821854	196.495	167.297	100.964	134.936
69917	Nabp2	2111.24	-0.237647	0.14576	-1.6304	0.103017	0.821854	2272.92	2296.53	1932.43	1943.07
70381	Tecpr1	1146.81	-0.322996	0.198678	-1.62573	0.104008	0.821854	1155.35	1393.84	945.586	1092.44
751549	Mir92-1	107.401	0.706169	0.432753	1.63181	0.10272	0.821854	93.5241	69.7816	131.362	134.936
75881	4930579K19Rik	20.8203	-1.50999	0.929375	-1.62473	0.10422	0.821854	32.1194	29.523	8.68506	12.9538
76877	Rab36	79.766	-1.04852	0.644409	-1.6271	0.103716	0.821854	159.652	55.4675	55.3673	48.5768
240873	Tnfsf18	517.662	0.410667	0.252968	1.62339	0.104505	0.821865	397.714	491.155	526.532	655.247
216859	Acap1	113.395	-0.69391	0.427544	-1.62301	0.104587	0.821999	157.763	122.565	94.45	78.8023
100043489	1300002E11Rik	265.737	0.456824	0.281879	1.62064	0.105094	0.822107	215.389	232.605	319.176	295.779
102465959	Mir6236	3683.73	-0.459572	0.283639	-1.62027	0.105174	0.822107	2864.29	5666.63	3087.54	3116.47
22718	Zfp60	230.684	0.497163	0.306817	1.62039	0.105149	0.822107	198.385	184.295	246.439	293.62
626942	Vmn2r90	57.3577	0.931793	0.575091	1.62025	0.105178	0.822107	36.8428	42.0479	86.8506	63.6896
69113	Alkbh3	1446.24	-0.267176	0.16485	-1.62072	0.105077	0.822107	1650.37	1509.25	1339.67	1285.67
71902	Cand1	11601.9	0.210669	0.129872	1.62212	0.104777	0.822107	10487.9	11024.6	12957	11938
72183	Snx6	4294.63	0.242604	0.149573	1.62198	0.104808	0.822107	4148.13	3720.79	4405.5	4904.1
80986	Ckap2	442.127	-0.429005	0.264642	-1.62107	0.105002	0.822107	563.034	451.791	416.883	336.799
99633	Adgrl2	6749.12	0.338946	0.209084	1.6211	0.104996	0.822107	6938.73	4981.34	8448.39	6628.03
218311	Zfp455	27.414	-1.31677	0.8129	-1.61984	0.105267	0.8223	41.5663	36.6801	18.4558	12.9538
107328	Trpt1	416.063	-0.445366	0.275205	-1.61831	0.105596	0.822328	551.698	407.954	327.861	376.74
110332	Pp2d1	19.1478	1.57924	0.97545	1.61899	0.10545	0.822328	7.5575	11.6303	33.6546	23.7487
11735	Ank3	4418.52	0.2367	0.146312	1.61778	0.10571	0.822328	3955.41	4158.27	4471.72	5088.69
208198	Btbd2	1005.81	-0.29791	0.184153	-1.61774	0.10572	0.822328	1042.94	1175.55	926.045	878.7
319801	Tigar	2220.57	-0.259427	0.160265	-1.61873	0.105505	0.822328	2557.27	2282.22	1927	2115.79
57320	Park7	3379.37	-0.316204	0.195264	-1.61937	0.105368	0.822328	3364.03	4132.33	2623.97	3397.14
72960	Top1mt	1574.61	-0.321784	0.1989	-1.61782	0.105702	0.822328	1672.1	1826.85	1211.57	1587.92
23972	Papss2	1085.93	0.315004	0.194768	1.61733	0.105808	0.822514	904.067	1031.52	1301.67	1106.47
106039	Gga1	7866.38	-0.237168	0.147031	-1.61305	0.106734	0.823314	8796.94	8226.18	6664.7	7777.68
108800	Ston2	8570.12	-0.199282	0.123553	-1.61292	0.106761	0.823314	9101.13	9221.02	8062.99	7895.35
11429	Aco2	14381.4	-0.199212	0.123564	-1.61222	0.106915	0.823314	15781	14964.6	13188.3	13591.8
13617	Ednra	797.74	0.351543	0.218073	1.61204	0.106953	0.823314	730.244	671.872	787.084	1001.76
19883	Rora	8855.56	0.242999	0.150672	1.61277	0.106794	0.823314	7488.54	8734.34	9086.74	10112.6
20163	Rsu1	2706.93	0.224831	0.139564	1.61095	0.107191	0.823314	2479.81	2513.03	2905.15	2929.72
22241	Ulk1	3468.44	0.32361	0.200645	1.61285	0.106777	0.823314	2662.13	3499.82	3429.51	4282.31
22695	Zfp36	265019	0.241037	0.149397	1.61339	0.106659	0.823314	219333	266529	297059	277153
237436	Gas2l3	209.198	-0.501427	0.311323	-1.61063	0.10726	0.823314	256.01	234.395	168.273	178.115
237823	Pfas	4877.34	-0.232223	0.144072	-1.61185	0.106995	0.823314	5066.36	5471.6	4730.1	4241.29
245469	Pdzd4	137.181	0.629567	0.390283	1.6131	0.106722	0.823314	97.3029	118.092	149.817	183.512
30933	Tor2a	3206.85	-0.252504	0.156691	-1.61148	0.107075	0.823314	3731.52	3242.16	2798.76	3054.94
387228	Mir30d	64.41	1.259	0.779249	1.61565	0.106169	0.823314	13.2256	62.6246	77.0799	104.71
404545	Ano7	38.9198	-1.74981	1.08627	-1.61085	0.107213	0.823314	103.916	16.1035	6.5138	29.1461
53871	Pkd2l2	171.588	0.570302	0.352892	1.61608	0.106077	0.823314	130.367	145.826	182.386	227.771
66350	Pla2g12a	2016.68	-0.274729	0.170251	-1.61367	0.106599	0.823314	2167.11	2249.12	1658.85	1991.65
66938	Sh3d21	3610.54	0.238465	0.147913	1.6122	0.106918	0.823314	3103.3	3522.18	3834.45	3982.22
67776	Vwa5a	1842.81	0.348816	0.216331	1.61242	0.106871	0.823314	1399.08	1842.95	2317.83	1811.37
70369	Bag5	2713.92	-0.264633	0.163864	-1.61495	0.106321	0.823314	2715.03	3209.06	2563.18	2368.39
71885	Faap100	4282.48	-0.21644	0.134	-1.61523	0.106261	0.823314	4532.61	4673.58	3863.77	4059.94
76890	Memo1	3732.38	0.217503	0.134985	1.61131	0.107112	0.823314	3515.18	3387.99	4068.95	3957.39
74463	Exoc3l2	733.667	-0.359548	0.223579	-1.60815	0.107802	0.82698	887.062	762.23	711.089	574.286
331063	Gsdmc2	3190.15	-1.18551	0.738217	-1.6059	0.108295	0.828981	6643.99	2219.59	1726.16	2170.84
407786	Taf9b	227.506	0.519659	0.323737	1.60519	0.108452	0.828981	203.108	170.876	299.635	236.407
56361	Pus1	2923.26	-0.311014	0.193676	-1.60585	0.108307	0.828981	2796.28	3677.85	2407.93	2810.98
57354	Cramp1	7745.68	0.227831	0.141828	1.60639	0.108187	0.828981	7642.53	6628.36	8446.22	8265.61
66687	Tbc1d15	2856.09	0.253877	0.158143	1.60536	0.108414	0.828981	2438.24	2772.48	3263.41	2950.23
69187	Erp27	18.9014	1.54567	0.962572	1.60577	0.108324	0.828981	9.44688	9.841	32.569	23.7487
207839	Galnt6	1039.72	-0.465306	0.289986	-1.60458	0.108585	0.82951	1300.84	1111.14	627.496	1119.43
100043387	Gm14305	235.146	0.492354	0.306901	1.60428	0.108653	0.829533	182.325	208.45	252.952	296.858
239667	Dip2b	11327.5	0.240409	0.14991	1.60369	0.108783	0.829537	9621.65	11149.9	11534.8	13003.5
53895	Clpp	2304.06	-0.305712	0.190705	-1.60306	0.108922	0.830099	2201.12	2893.25	1976.94	2144.94
170758	Rac3	726.113	-0.320725	0.200266	-1.6015	0.109267	0.83075	757.64	855.273	655.722	635.816
22169	Cmpk2	47.3198	1.09419	0.683111	1.60178	0.109205	0.83075	24.5619	35.7855	83.5937	45.3383
67885	Mtln	463.866	-0.365752	0.228368	-1.60159	0.109246	0.83075	536.583	508.154	387.571	423.158
70166	Lipn	334.462	-0.6803	0.424602	-1.60221	0.109109	0.83075	572.481	251.393	214.955	299.017
20911	Stxbp2	4796.61	-0.219683	0.137502	-1.59768	0.110115	0.834839	5403.62	4918.71	4468.46	4395.66
209497	Tmem164	1043.99	0.29831	0.186793	1.59701	0.110263	0.834839	971.139	901.794	1232.19	1070.85
227715	Exosc2	3819.24	-0.254875	0.159561	-1.59735	0.110187	0.834839	4006.42	4304.99	3174.39	3791.15
66549	Aggf1	8426.65	-0.2681	0.167886	-1.59692	0.110284	0.834839	8245.24	10169.3	8207.38	7084.65
67296	Socs4	2894.48	0.278311	0.174217	1.5975	0.110154	0.834839	2506.26	2725.96	3520.71	2825.01
67943	Mesd	2120.98	-0.239006	0.149571	-1.59795	0.110055	0.834839	2269.14	2323.37	1880.32	2011.08
68646	Nadk2	373.606	0.456839	0.286109	1.59673	0.110326	0.834839	287.185	342.646	368.029	496.563
73828	Dcaf4	701.903	-0.371858	0.23284	-1.59705	0.110254	0.834839	729.299	854.378	536.302	687.631
11767	Ap1m1	2357.08	-0.281908	0.176651	-1.59585	0.110523	0.835113	2849.18	2324.27	2016.02	2238.85
272589	Tbcel	415.597	0.381879	0.239347	1.5955	0.1106	0.835113	351.424	370.38	444.024	496.563
66910	Tmem107	175.624	-0.571227	0.35805	-1.59538	0.110627	0.835113	190.827	229.027	158.502	124.141
68815	Btbd10	2566.17	0.244331	0.15315	1.59537	0.110629	0.835113	2487.36	2211.54	2848.7	2717.06
78830	Slc25a12	1861.14	-0.24532	0.153795	-1.59511	0.110688	0.835113	2070.76	1967.31	1655.59	1750.92
434484	Sp140	207.273	0.543365	0.34079	1.59443	0.11084	0.835279	170.989	166.402	285.521	206.181
69573	Hilpda	3274.31	0.297976	0.186875	1.59452	0.11082	0.835279	2965.38	2909.36	4139.52	3083.01
110350	Dync2h1	996.94	0.304505	0.191063	1.59374	0.110994	0.835949	901.232	883.006	1195.28	1008.24
110417	Pigh	301.182	0.447819	0.281414	1.59132	0.111538	0.836411	282.462	227.238	352.831	342.196
117592	B3galt6	824.967	-0.340276	0.21379	-1.59164	0.111466	0.836411	837.938	1005.57	785.998	670.36
14579	Gem	2301.28	0.491559	0.308906	1.59129	0.111544	0.836411	1356.57	2469.2	3292.72	2086.64
244698	Hephl1	492.85	-0.574444	0.361027	-1.59114	0.111578	0.836411	732.133	447.318	502.648	289.302
53328	Pgrmc1	3404.48	0.248345	0.155889	1.59309	0.11114	0.836411	2925.7	3298.52	3482.71	3910.97
71778	Klhl5	2449.96	-0.257848	0.161982	-1.59183	0.111423	0.836411	2601.67	2734.9	2410.1	2053.18
74111	Rbm19	3952.25	-0.244074	0.153239	-1.59276	0.111214	0.836411	4119.78	4451.71	3355.69	3881.83
80281	Cttnbp2nl	2865.68	0.266879	0.167714	1.59128	0.111547	0.836411	2711.25	2491.56	3425.17	2834.73
380916	Lrch1	11679.7	0.195515	0.122901	1.59084	0.111646	0.836428	10702.4	11076.5	12287.2	12652.6
15184	Hdac5	15955.5	-0.194059	0.122016	-1.59044	0.111736	0.836613	17063	16990.9	15269.4	14498.6
100041085	Mfsd4b3-ps	29.9808	1.38541	0.873519	1.58601	0.112736	0.836672	18.8938	14.3142	62.9667	23.7487
100504715	Tmppe	282.142	-0.430904	0.271566	-1.58674	0.112573	0.836672	324.973	322.964	236.668	243.963
104776	Aldh6a1	292.611	0.572122	0.360641	1.5864	0.112648	0.836672	290.964	179.822	408.198	291.461
109674	Ampd2	4725.14	-0.23224	0.146129	-1.58928	0.111998	0.836672	5024.8	5184.42	4646.51	4044.83
12268	C4b	29.8668	-1.35864	0.857287	-1.58481	0.113008	0.836672	34.9535	50.9943	9.77069	23.7487
18673	Phb1	3164.7	-0.229711	0.144731	-1.58716	0.112477	0.836672	3443.39	3388.88	2767.28	3059.26
192113	Atp12a	208.222	-0.835669	0.526205	-1.58811	0.112263	0.836672	383.543	150.299	195.414	103.63
213326	Scyl2	7361.58	0.271897	0.171531	1.58511	0.112941	0.836672	7007.7	6332.24	9044.4	7061.99
22122	Gfus	1885.19	-0.246009	0.155303	-1.58406	0.11318	0.836672	1989.51	2101.5	1662.1	1787.63
239554	Foxred2	459.261	0.368137	0.231969	1.58701	0.11251	0.836672	394.88	407.06	550.416	484.688
246196	Zfp277	1411.39	0.27608	0.173796	1.58853	0.112166	0.836672	1200.7	1352.69	1617.59	1474.58
269181	Mgat4a	636.178	0.317243	0.200003	1.58619	0.112695	0.836672	564.923	568.094	714.346	697.347
27397	Mrpl17	5128.93	-0.206853	0.130408	-1.5862	0.112693	0.836672	5548.15	5443.86	4659.54	4864.16
30945	Rnf19a	3737.8	0.351323	0.221003	1.58967	0.111908	0.836672	2792.5	3777.16	4841.92	3539.63
54712	Plxnc1	20.4854	-1.67817	1.05919	-1.58439	0.113104	0.836672	47.2344	15.2088	11.942	7.55639
66260	Tmem54	1657.73	-0.262742	0.165819	-1.58451	0.113078	0.836672	1848.75	1767.8	1603.48	1410.89
66966	Trit1	1204.88	-0.274457	0.173164	-1.58496	0.112976	0.836672	1247.93	1390.27	1086.72	1094.6
67264	Ndufb8	5107.57	-0.211347	0.132941	-1.58979	0.111883	0.836672	5557.6	5404.5	4582.46	4885.75
69260	Ing2	1072.89	0.386779	0.244078	1.58466	0.113044	0.836672	754.806	1104.88	1110.6	1321.29
69716	Trip13	507.346	-0.421838	0.266193	-1.58471	0.113033	0.836672	674.507	487.577	464.651	402.648
71893	Noxo1	22.4227	-1.55797	0.98079	-1.58848	0.112177	0.836672	48.1791	18.7874	9.77069	12.9538
78038	Mccc2	368.477	-0.408956	0.258132	-1.58429	0.113127	0.836672	382.599	458.054	310.491	322.766
100040525	Tmem181c-ps	304.268	0.4382	0.277481	1.57921	0.114288	0.836718	265.457	251.393	317.005	383.217
100336	Ppp1r8	2577.63	-0.222754	0.142755	-1.56039	0.118668	0.836718	2741.48	2810.95	2431.82	2326.29
100637	N4bp2l1	4097.93	0.351405	0.227636	1.54372	0.122657	0.836718	2949.32	4253.1	3939.76	5249.53
103551	Epop	5132.48	-0.279927	0.181358	-1.54351	0.122707	0.836718	4902.93	6354.6	4315.39	4956.99
103655	Sec14l4	3382.83	-0.369547	0.234158	-1.5782	0.11452	0.836718	4473.1	3154.49	3436.03	2467.7
104886	Rab15	1872.09	-0.26175	0.165778	-1.57891	0.114356	0.836718	2176.56	1906.47	1637.13	1768.2
106042	Prickle1	513.12	-0.468536	0.296665	-1.57934	0.114258	0.836718	517.689	673.661	518.932	342.196
107435	Hat1	3419.71	0.262941	0.167537	1.56945	0.116542	0.836718	3040.95	3176.85	4128.66	3332.37
107747	Aldh1l1	727.048	-0.556876	0.357499	-1.5577	0.119305	0.836718	541.306	1189.87	639.438	537.583
108067	Eif2b3	5958.89	-0.209022	0.134634	-1.55252	0.120538	0.836718	6632.66	6147.05	5677.86	5377.99
108961	E2f8	1082.58	-0.463022	0.296772	-1.56019	0.118715	0.836718	1627.7	882.112	851.136	969.377
113868	Acaa1a	2194.42	-0.246291	0.156626	-1.57248	0.11584	0.836718	2526.1	2236.59	1978.02	2036.99
114229	Kiss1r	33.5692	-1.23506	0.784691	-1.57395	0.115499	0.836718	56.6813	37.5747	14.1132	25.9076
11799	Birc5	365.213	-0.407168	0.263724	-1.54392	0.122609	0.836718	455.34	377.537	331.118	296.858
11843	Arf4	15747	0.232565	0.149218	1.55856	0.119101	0.836718	14875.1	14086.1	18582.8	15444.2
11855	Arhgap5	17314.3	0.30299	0.193324	1.56727	0.117052	0.836718	14100.4	16905.1	22153.4	16098.3
11876	Artn	211.852	0.700267	0.44286	1.58124	0.113824	0.836718	114.307	208.45	194.328	330.322
12162	Bmp7	1743.95	-0.347953	0.221426	-1.57142	0.116086	0.836718	1610.69	2295.64	1422.18	1647.29
12257	Tspo	3800.06	-0.22497	0.145288	-1.54844	0.121515	0.836718	3885.5	4305.89	3389.34	3619.51
12314	Calm2	58978	0.235673	0.149078	1.58086	0.113909	0.836718	48789.4	59553.3	65009.8	62559.3
12544	Cdc45	509.769	-0.49256	0.313313	-1.5721	0.115927	0.836718	681.12	510.837	523.275	323.845
12560	Cdh3	29229.2	-0.218554	0.141182	-1.54803	0.121616	0.836718	29160.6	33717.1	25933.6	28105.5
12611	Cebpg	8428.85	0.247965	0.160146	1.54837	0.121533	0.836718	6846.15	8566.14	9040.06	9263.05
12722	Clca3a1	2834.62	-0.358943	0.231291	-1.55191	0.120684	0.836718	3890.23	2480.83	2602.26	2365.15
12913	Creb3	2341.78	-0.230847	0.147376	-1.56638	0.11726	0.836718	2620.56	2436.99	2143.04	2166.52
13209	Ddx6	16884.9	0.195296	0.123789	1.57765	0.114645	0.836718	15991.7	15496	18573	17479
13506	Dsc2	1290.21	0.321535	0.204113	1.57528	0.115192	0.836718	996.646	1297.22	1501.43	1365.55
13808	Eno3	70.9182	-0.790793	0.508326	-1.55568	0.119784	0.836718	83.1326	96.6207	51.0247	52.8947
13823	Epb41l3	3633.74	-0.41623	0.265296	-1.56893	0.116665	0.836718	3123.14	5185.31	3627.1	2599.4
13885	Esd	3119.15	0.221537	0.142595	1.5536	0.120279	0.836718	3002.22	2758.16	3370.89	3345.32
14536	Nr6a1	1438.63	0.25061	0.162453	1.54266	0.122913	0.836718	1273.44	1354.48	1601.31	1525.31
14660	Gls	10318.9	0.23884	0.152339	1.56782	0.116922	0.836718	8898.02	10035.1	12048.4	10294
14828	Hspa5	189137	0.203974	0.132025	1.54497	0.122354	0.836718	177900	173678	215720	189251
14923	Guk1	1233.8	-0.31258	0.200438	-1.55949	0.118882	0.836718	1228.09	1505.67	1015.07	1186.35
15107	Hadh	799.48	-0.310407	0.196162	-1.5824	0.113559	0.836718	874.781	895.531	665.493	762.116
16008	Igfbp2	19.8415	1.70231	1.10318	1.54309	0.122809	0.836718	15.115	3.57855	39.0828	21.5897
16477	Junb	167008	-0.322089	0.205931	-1.56406	0.117803	0.836718	146766	224382	145489	151397
16492	Kcna4	50.5974	-1.22535	0.781327	-1.56829	0.116813	0.836718	109.584	32.2069	26.0552	34.5435
16728	L1cam	148.124	0.581789	0.368723	1.57785	0.114601	0.836718	122.809	114.513	194.328	160.843
16912	Psmb9	2453.78	-0.296835	0.187889	-1.57984	0.114144	0.836718	2749.99	2660.65	2507.81	1896.65
170442	Bbox1	284.521	0.653547	0.421058	1.55215	0.120625	0.836718	243.73	198.609	479.85	215.897
17068	Ly6d	24521.5	0.289515	0.184849	1.56622	0.117296	0.836718	24569.4	19569.3	23623.4	30323.8
171531	Mlph	134.475	-0.655551	0.41865	-1.56587	0.117379	0.836718	130.367	198.609	103.135	105.789
18030	Nfil3	3303.48	0.31378	0.199801	1.57047	0.116307	0.836718	2445.8	3445.25	3559.79	3763.08
18044	Nfya	10181.3	0.26257	0.169229	1.55157	0.120766	0.836718	8475.74	10038.7	12239.4	9971.2
18983	Cnot7	4744.87	0.235889	0.151224	1.55986	0.118792	0.836718	4306.83	4408.77	5553.01	4710.87
193034	Trpv1	37.6102	1.06226	0.688552	1.54274	0.122893	0.836718	24.5619	24.1552	44.5109	57.2127
19342	Rab4b	1607.92	-0.28562	0.181023	-1.57781	0.11461	0.836718	1605.97	1927.05	1378.75	1519.91
20619	Snap23	2525.1	0.231323	0.148332	1.55949	0.118881	0.836718	2233.24	2412.83	2802.02	2652.29
20649	Sntb1	186.083	-0.671047	0.424196	-1.58193	0.113666	0.836718	254.121	203.082	187.814	99.3125
208292	Zfp871	6065.66	0.242846	0.15589	1.55781	0.119279	0.836718	5767.32	5345.45	7172.77	5977.1
214137	Arhgap29	10169.6	0.224686	0.143393	1.56692	0.117133	0.836718	9216.38	9542.19	11810.6	10109.4
21417	Zeb1	140.511	0.771063	0.491088	1.57011	0.116389	0.836718	120.92	86.7797	238.839	115.505
214459	Fnbp1l	6068.77	0.325936	0.211028	1.54451	0.122465	0.836718	4825.47	5946.65	7950.09	5552.87
214899	Kdm5a	9702.96	0.192355	0.123727	1.55468	0.120023	0.836718	8888.57	9225.49	10438.4	10259.4
21652	Phf1	345.923	0.42258	0.268575	1.57342	0.115622	0.836718	266.402	324.753	415.797	376.74
21672	Prdx2	3052.16	-0.239412	0.154631	-1.54828	0.121555	0.836718	3397.1	3212.64	2601.18	2997.73
21681	Alyref	5990.72	-0.219623	0.142277	-1.54363	0.122678	0.836718	6058.28	6833.23	5365.2	5706.15
224008	Spidr	1702.93	0.271219	0.172989	1.56784	0.116918	0.836718	1677.77	1409.05	1832.55	1892.34
224903	Safb	7399.21	-0.235927	0.152389	-1.54819	0.121577	0.836718	7423.36	8582.25	6382.43	7208.8
225432	Rbm27	6587.38	0.232853	0.148964	1.56314	0.118019	0.836718	6019.55	6094.26	7722.1	6513.61
22592	Ercc5	2858.87	-0.246514	0.157295	-1.56721	0.117066	0.836718	2865.24	3339.68	2562.09	2668.48
226153	Twnk	1272.64	-0.284038	0.182114	-1.55967	0.118837	0.836718	1353.74	1441.26	1053.06	1242.49
22722	Zfp64	1829.06	-0.259102	0.166064	-1.56026	0.118699	0.836718	2081.15	1904.68	1562.23	1768.2
227525	Dclre1c	890.767	0.327406	0.212043	1.54405	0.122576	0.836718	782.202	798.016	1114.94	867.905
228602	Dnaaf9	141.54	0.586558	0.377407	1.55418	0.120142	0.836718	118.086	108.251	153.074	186.751
233066	Syne4	28.8649	-1.22285	0.783534	-1.56068	0.118599	0.836718	39.6769	41.1533	15.1989	19.4307
236930	Ercc6l	210.797	-0.526689	0.333223	-1.58059	0.113971	0.836718	258.845	238.868	197.585	147.889
237256	Zc3h12d	25.1364	1.4585	0.936744	1.55699	0.119474	0.836718	17.0044	9.841	52.1104	21.5897
238023	Hexd	202.424	-0.50594	0.321821	-1.57212	0.115924	0.836718	255.066	220.081	174.787	159.764
238386	Btbd7	5037.94	0.211946	0.13467	1.57382	0.115529	0.836718	4775.4	4561.75	5588.84	5225.78
23857	Dmtf1	6797.89	0.248768	0.159447	1.56019	0.118715	0.836718	6298.24	6128.26	8171.56	6593.49
23917	Impdh1	7770.11	-0.240387	0.15502	-1.55069	0.120977	0.836718	7871.14	8960.68	6573.51	7675.13
23959	Nt5e	58.5396	0.934749	0.593881	1.57397	0.115495	0.836718	31.1747	49.205	86.8506	66.928
239719	Mrtfb	1774.63	0.26878	0.172903	1.55452	0.120061	0.836718	1531.34	1688.18	1790.21	2088.8
245671	Klf8	144.478	0.7539	0.482169	1.56356	0.117921	0.836718	73.6857	141.353	220.383	142.492
26394	Lypla2	9827.04	-0.210179	0.134414	-1.56367	0.117895	0.836718	10982	10101.3	8750.2	9474.63
278279	Tmtc2	2819.19	0.303046	0.193515	1.56601	0.117347	0.836718	2223.8	2824.37	3426.26	2802.34
29819	Stau2	1425.96	0.269015	0.171899	1.56496	0.117593	0.836718	1377.36	1209.55	1603.48	1513.44
319216	4932441J04Rik	25.3979	-1.3091	0.846923	-1.54572	0.122173	0.836718	32.1194	40.2586	11.942	17.2717
319901	Dsel	2318.67	0.252032	0.16163	1.55931	0.118922	0.836718	2211.51	2021.88	2686.94	2354.36
353499	Tmc4	505.524	-0.347823	0.224888	-1.54665	0.121949	0.836718	586.651	545.728	420.14	469.576
394436	Ugt1a1	35.7076	1.31257	0.832738	1.57621	0.114977	0.836718	13.2256	27.7337	70.5661	31.305
497652	Acd	1447.01	-0.250602	0.162403	-1.54308	0.122811	0.836718	1537.95	1606.77	1277.79	1365.55
50524	Sall2	51.2192	0.924533	0.597436	1.5475	0.121743	0.836718	34.0088	36.6801	58.6242	75.5639
50724	Sap30l	931.211	-0.348985	0.225327	-1.54879	0.121432	0.836718	984.365	1102.19	696.976	941.31
50776	Polg2	300.038	0.439015	0.279777	1.56916	0.116611	0.836718	279.628	229.922	334.375	356.23
52874	Pum3	13508	-0.191876	0.122982	-1.5602	0.118713	0.836718	14098.5	14711.4	12406.6	12815.6
544963	Iqgap2	182.901	-0.702532	0.455409	-1.54264	0.122918	0.836718	193.661	259.445	188.9	89.5972
545490	Zfp973	477.91	0.345228	0.221921	1.55564	0.119794	0.836718	425.11	416.901	547.159	522.47
54598	Calcrl	2437.15	0.42579	0.274566	1.55078	0.120956	0.836718	2691.42	1468.99	2994.17	2594
55946	Ap3m1	4680.38	0.210618	0.13511	1.55887	0.119027	0.836718	4507.11	4171.69	5002.59	5040.11
56018	Stard10	2979.42	-0.261044	0.168001	-1.55383	0.120226	0.836718	3013.56	3482.82	2502.38	2918.93
56323	Dnajb5	733.656	-0.308347	0.198904	-1.55023	0.121085	0.836718	857.777	765.809	667.664	643.373
56368	Cyb561d2	739.153	-0.299987	0.193354	-1.55149	0.120783	0.836718	837.938	793.543	678.52	646.611
57278	Bcam	12119.4	-0.239912	0.151944	-1.57895	0.114348	0.836718	11851.1	14398.3	11356.8	10871.5
57314	Nelfcd	2200.27	-0.243791	0.156557	-1.55721	0.119422	0.836718	2371.17	2400.31	1887.92	2141.7
63830	Kcnq1ot1	1510.32	0.316283	0.201025	1.57335	0.115637	0.836718	1243.21	1447.52	1878.14	1472.42
640524	Sptbn5	45.69	-0.972152	0.627267	-1.54982	0.121184	0.836718	55.7366	65.3085	32.569	29.1461
64209	Herpud1	25218.7	0.220068	0.141332	1.5571	0.119446	0.836718	21556.8	25040.9	26190.9	28086
65964	Map3k20	23871.5	0.207215	0.133338	1.55405	0.120171	0.836718	23321.5	20998.9	24633	26532.6
66494	Prelid1	20316.5	-0.221833	0.142352	-1.55834	0.119153	0.836718	22603.6	21147.4	17320.2	20195
66538	Rps19bp1	1663.23	-0.271596	0.172088	-1.57824	0.114511	0.836718	1724.06	1914.52	1406.98	1607.35
66676	Tmed7	6699.3	0.207729	0.131391	1.581	0.113878	0.836718	6319.96	6115.74	7443.1	6918.41
666899	Gm12191	100.194	-0.668156	0.43023	-1.55302	0.120419	0.836718	117.141	128.828	78.1655	76.6434
667962	Zfp966	997.707	0.281887	0.180523	1.5615	0.118406	0.836718	863.445	937.579	1060.66	1129.14
66882	Bzw1	52452	0.19732	0.127297	1.55007	0.121124	0.836718	49398.7	48342.6	58927.1	53139.8
67072	Cdc37l1	5857.56	0.214752	0.137194	1.56532	0.117507	0.836718	5488.64	5356.19	6622.36	5963.07
67128	Ube2g1	2827.51	0.233084	0.149652	1.55751	0.11935	0.836718	2557.27	2641.86	3228.67	2882.22
67184	Ndufa13	2459.91	-0.296888	0.189923	-1.5632	0.118005	0.836718	2447.69	2976.46	1974.77	2440.71
67439	Xab2	5406.35	-0.211319	0.13592	-1.55473	0.12001	0.836718	5650.18	5952.91	5209.95	4812.34
67534	Ttll4	8299.27	0.202073	0.129969	1.55478	0.119999	0.836718	7668.03	7769.92	9243.08	8516.05
67731	Fbxo32	123.783	0.630626	0.40793	1.54592	0.122124	0.836718	86.9113	107.356	135.704	165.161
67857	Ppp6c	6094.43	0.254973	0.163293	1.56144	0.118419	0.836718	5411.17	5703.31	7364.93	5898.3
67873	Mri1	1332.21	-0.319905	0.202793	-1.5775	0.114681	0.836718	1298.95	1659.55	1108.43	1261.92
67886	Camsap2	17624.7	0.267864	0.170997	1.56648	0.117235	0.836718	17049.7	14936.9	16879.4	21632.9
67988	Tmx3	4370.06	0.231367	0.149706	1.54548	0.122231	0.836718	3894.95	4145.75	5052.53	4387.02
68010	Bambi	143.672	0.660458	0.417393	1.58234	0.113572	0.836718	99.1923	123.46	212.784	139.253
68938	Aspscr1	2110.67	-0.228599	0.1464	-1.56147	0.118414	0.836718	2288.98	2266.11	1971.51	1916.08
69792	Med6	1418.92	0.280682	0.17964	1.56246	0.118179	0.836718	1360.35	1202.39	1661.02	1451.91
69981	Tmem30a	5563.31	0.249387	0.161393	1.54522	0.122293	0.836718	4975.67	5191.58	6684.24	5401.74
70999	Naa40	1993.74	-0.289914	0.184204	-1.57388	0.115516	0.836718	2425.01	1961.94	1682.73	1905.29
72080	Sapcd2	276.444	-0.542585	0.346231	-1.56712	0.117088	0.836718	370.318	285.389	176.958	273.11
72194	Fbxl20	700.27	0.490761	0.31613	1.5524	0.120566	0.836718	535.638	628.929	574.3	1062.21
72254	1700030K09Rik	262.564	-0.504807	0.325594	-1.55042	0.121042	0.836718	262.623	353.381	243.182	191.069
72309	Tmem158	3835.82	-0.212137	0.136411	-1.55513	0.119915	0.836718	4179.3	4055.39	3656.41	3452.19
72341	Elp6	563.674	-0.32402	0.209963	-1.54322	0.122776	0.836718	625.384	628.035	486.363	514.914
72355	Cdpf1	456.071	-0.427096	0.269734	-1.5834	0.113331	0.836718	444.003	602.09	360.43	417.76
72404	Wdr44	1449.12	0.256014	0.16269	1.57363	0.115574	0.836718	1280.05	1361.64	1620.85	1533.95
72454	Ccdc71	2605.33	-0.263004	0.167278	-1.57226	0.11589	0.836718	2850.12	2834.21	2134.35	2602.64
72759	Tmem135	2025.75	0.229935	0.148902	1.5442	0.12254	0.836718	1831.75	1897.52	2227.72	2146.01
72935	Ddx41	4215.78	-0.211082	0.134641	-1.56775	0.116941	0.836718	4385.24	4661.95	3891.99	3923.93
73692	Cplane1	589.021	0.348529	0.223755	1.55764	0.11932	0.836718	567.758	468.79	643.78	675.757
73915	4833419F23Rik	34.1917	1.36614	0.876762	1.55817	0.119194	0.836718	30.23	8.05173	44.5109	53.9742
74016	Phf19	43.0341	-1.08453	0.699714	-1.54996	0.121151	0.836718	46.2897	70.6763	20.627	34.5435
74167	Nudt9	1734.99	-0.289054	0.183639	-1.57403	0.11548	0.836718	1735.39	2080.92	1453.66	1669.96
74455	Nsun6	407.288	0.474349	0.301265	1.57452	0.115366	0.836718	270.181	411.533	510.247	437.191
76832	Hyls1	210.97	0.587616	0.374139	1.57058	0.11628	0.836718	131.312	205.766	283.35	223.453
76915	Mnd1	74.1748	-0.800325	0.516445	-1.54968	0.121218	0.836718	78.4091	110.04	53.196	55.0537
77065	Ints7	2607.32	-0.271918	0.173893	-1.56371	0.117886	0.836718	3168.48	2536.29	2404.68	2319.81
77805	Esco1	2479.45	0.270221	0.172457	1.56689	0.117141	0.836718	2251.19	2244.64	3002.86	2419.12
77891	Ube2s	6012.1	-0.20273	0.129632	-1.56389	0.117844	0.836718	6384.2	6483.43	5434.68	5746.09
78733	Troap	228.229	-0.487728	0.313284	-1.55682	0.119512	0.836718	246.564	286.284	206.27	173.797
80879	Slc16a3	19346.2	-0.325417	0.206414	-1.57652	0.114905	0.836718	25256.2	17781.8	15221.7	19125.2
80907	Lactb	544.708	-0.364451	0.230874	-1.57857	0.114436	0.836718	550.753	675.451	473.336	479.291
84506	Hamp	28.5674	1.58427	1.01297	1.56399	0.117821	0.836718	16.0597	12.5249	71.6517	14.0333
93691	Klf7	3689.18	0.426064	0.272613	1.56289	0.118078	0.836718	4011.15	2285.8	3599.96	4859.84
94066	Mrpl36	2679.05	-0.218781	0.140985	-1.55181	0.120708	0.836718	2825.56	2937.99	2474.16	2478.5
99412	Golga2	7096.84	-0.259727	0.16829	-1.54333	0.12275	0.836718	8184.78	7283.24	5735.4	7183.97
50798	Gne	40.2053	1.04196	0.675605	1.54226	0.123011	0.836909	30.23	22.3659	48.8535	59.3716
110198	Akr7a5	444.745	-0.397933	0.258179	-1.54131	0.123241	0.837404	445.893	565.41	410.369	357.309
114896	Afg3l1	4702.14	-0.246257	0.159788	-1.54115	0.12328	0.837404	5470.69	4734.42	3995.13	4608.32
54636	Wdr45	552.845	0.46678	0.302822	1.54143	0.123211	0.837404	398.658	529.625	499.391	783.706
15081	H3f3b	65420.7	0.18413	0.119697	1.5383	0.123976	0.837688	59749.6	62753.4	68367.7	70812
16777	Lamb1	402.956	-0.372225	0.241866	-1.53897	0.123812	0.837688	427.944	481.314	349.574	352.991
18986	Pou2f1	1407.12	0.274922	0.178629	1.53907	0.123787	0.837688	1350.9	1196.13	1442.81	1638.66
27967	Cherp	9085.09	-0.195223	0.126849	-1.53901	0.123801	0.837688	9984.41	9413.37	8592.78	8349.81
445007	Nup85	4963.73	-0.203045	0.131949	-1.53882	0.123849	0.837688	5169.33	5455.49	4663.88	4566.22
67028	Chmp1b2	771.646	0.349663	0.227069	1.5399	0.123586	0.837688	640.499	716.604	979.241	750.242
67299	Dock7	2964.24	0.229673	0.149092	1.54048	0.123443	0.837688	2844.46	2613.23	3063.66	3335.61
67869	Paip2	6275.82	0.198495	0.129019	1.53849	0.123928	0.837688	5931.7	5757.88	6867.71	6545.99
72999	Insig2	6594.04	0.257707	0.167369	1.53975	0.123621	0.837688	5571.77	6441.38	7899.06	6463.95
73046	Glrx5	3325.95	-0.227539	0.147848	-1.539	0.123803	0.837688	3467.95	3707.37	2902.98	3225.5
228998	Arfgap1	5572.31	-0.235047	0.152848	-1.53778	0.124102	0.838095	6566.53	5484.12	5088.36	5150.22
13507	Dsc3	106929	0.189654	0.123473	1.53599	0.12454	0.840611	95805.5	104017	115740	112155
22070	Tpt1	61778.3	0.181918	0.118511	1.53503	0.124777	0.841323	58785.1	56991.9	64385.6	66950.7
71711	Mus81	1028.56	-0.285424	0.185938	-1.53505	0.124771	0.841323	1046.71	1213.13	922.788	931.595
228071	Sestd1	775.412	0.287897	0.18762	1.53447	0.124914	0.841647	693.401	703.184	860.907	844.157
381990	Zbtb2	1278.34	0.319856	0.208471	1.5343	0.124956	0.841647	997.591	1276.65	1536.17	1302.94
225348	Wdr36	8628.41	0.209998	0.136932	1.5336	0.125129	0.841824	7507.44	8495.47	9296.27	9214.48
240672	Dusp5	15470.9	0.265585	0.173201	1.53339	0.12518	0.841824	12143	15958.5	17666.5	16115.6
380918	Siah3	23.6825	-1.57163	1.02479	-1.53361	0.125125	0.841824	54.7919	16.1035	15.1989	8.63587
100039060	Gm2026	78.3147	0.763039	0.498739	1.52994	0.126032	0.842012	65.1835	50.9943	108.563	88.5177
102637941	Gm12602	36.3474	1.12264	0.733833	1.52983	0.12606	0.842012	18.8938	26.8391	60.7954	38.8614
106618	Wdr90	190.125	-0.508513	0.33201	-1.53162	0.125617	0.842012	239.951	206.661	147.646	166.241
12332	Capg	116107	-0.210648	0.137695	-1.52982	0.126062	0.842012	134117	115020	105778	109514
20498	Slc12a4	13338.3	-0.192134	0.125583	-1.52993	0.126034	0.842012	14419.7	14030.6	12026.6	12876.1
209027	Pycr1	232.93	-0.481957	0.31472	-1.53138	0.125675	0.842012	268.291	274.653	219.298	169.479
216363	Rab3ip	1295.12	-0.271066	0.176889	-1.53241	0.125421	0.842012	1444.43	1388.48	1087.8	1259.76
230597	Zfyve9	7910.71	0.200098	0.130737	1.53054	0.125882	0.842012	7094.61	7631.25	8647.06	8269.93
231834	Snx8	213.062	0.557399	0.364344	1.52987	0.126049	0.842012	140.759	203.977	218.212	289.302
252876	Gin1	187.949	-0.505312	0.329832	-1.53203	0.125516	0.842012	237.117	203.977	157.417	153.287
269585	Zscan20	340.019	-0.398804	0.260298	-1.53211	0.125496	0.842012	362.76	410.638	282.264	304.415
70601	Ecd	5149.51	-0.214841	0.140389	-1.53032	0.125938	0.842012	5599.17	5465.33	4492.35	5041.19
71952	Riox1	1406.36	-0.253888	0.16569	-1.53231	0.125446	0.842012	1483.16	1576.35	1332.07	1233.85
101471	Phrf1	9487.08	-0.188259	0.123718	-1.52168	0.128088	0.842293	10227.2	9983.25	8733.91	9003.98
104625	Cnot6	11326.8	0.205194	0.134596	1.52452	0.127379	0.842293	10975.4	10070	12643.3	11618.5
109161	Ube2q2	4643.15	0.274388	0.179981	1.52454	0.127373	0.842293	3775.92	4629.74	5587.75	4579.17
12075	Bfsp1	128.074	-0.864546	0.568295	-1.5213	0.128185	0.842293	128.478	202.188	48.8535	132.777
12168	Bmpr2	15835.4	0.23644	0.155387	1.52162	0.128104	0.842293	14561.4	14520	18992.1	15268.2
12325	Camk2g	547.211	-0.347553	0.227755	-1.52599	0.127012	0.842293	572.481	653.085	448.366	514.914
12540	Cdc42	31071.9	0.205898	0.135094	1.52411	0.127481	0.842293	30147.8	27569.1	35067	31503.7
13716	Ell	3421.07	0.256263	0.167577	1.52923	0.126208	0.842293	3286.57	2949.62	3370.89	4077.21
13848	Ephb6	1028.33	-0.391821	0.25685	-1.52549	0.127138	0.842293	928.628	1405.47	800.111	979.092
15423	Hoxc4	146.052	-0.583505	0.383474	-1.52163	0.128103	0.842293	197.44	152.983	108.563	125.22
16653	Kras	5227.13	0.223683	0.146886	1.52284	0.127799	0.842293	4852.86	4792.57	6054.57	5208.51
17750	Mt2	343174	0.182965	0.120185	1.52236	0.127919	0.842293	315083	327802	354334	375478
19167	Psma3	3450.49	0.23581	0.154551	1.52578	0.127065	0.842293	3186.43	3151.8	4032.04	3431.68
19255	Ptpn2	5861.14	0.223433	0.146394	1.52625	0.126948	0.842293	5236.41	5579.85	6756.98	5871.31
194952	Jmjd4	1201.54	-0.288699	0.188875	-1.52852	0.126382	0.842293	1333.9	1308.85	973.812	1189.59
19819	Rnaseh1	1148.26	-0.266623	0.174508	-1.52785	0.12655	0.842293	1310.28	1197.92	1015.07	1069.77
20638	Snrpb	17760.9	-0.184308	0.120936	-1.52401	0.127505	0.842293	18508.3	19279.4	16454.9	16801.1
20663	Sos2	5335.19	0.228755	0.149643	1.52867	0.126346	0.842293	4887.82	4938.39	5284.86	6229.7
212728	Tarbp1	1702.05	-0.249931	0.163756	-1.52624	0.12695	0.842293	1733.5	1964.62	1541.6	1568.49
216151	Polrmt	2801.59	-0.275983	0.180742	-1.52694	0.126776	0.842293	2925.7	3211.75	2226.63	2842.28
223989	Marf1	6283.41	0.234486	0.153678	1.52583	0.127053	0.842293	6316.18	5231.83	6723.32	6862.28
225358	Fam13b	1625.22	0.239943	0.157526	1.5232	0.127709	0.842293	1500.16	1480.62	1697.93	1822.17
226026	Smc5	2306.88	0.223272	0.146386	1.52523	0.127202	0.842293	2194.51	2063.03	2485.01	2484.97
230613	Skint10	26.9344	1.46993	0.963093	1.52626	0.126946	0.842293	16.0597	12.5249	61.8811	17.2717
237082	Nxt2	492.1	0.445633	0.292005	1.52611	0.126982	0.842293	361.816	471.473	673.092	462.019
245000	Atr	2644.43	0.225588	0.147972	1.52453	0.127375	0.842293	2319.21	2556.87	2824.82	2876.83
276905	Armc7	492.509	-0.353969	0.232067	-1.52528	0.127188	0.842293	564.923	540.36	396.256	468.496
320700	A930033H14Rik	47.8442	0.969687	0.635698	1.52539	0.127162	0.842293	39.6769	25.0498	61.8811	64.7691
53627	Porcn	312.449	-0.481927	0.316407	-1.52312	0.127727	0.842293	356.147	372.169	206.27	315.209
66374	2310011J03Rik	2612.48	-0.243007	0.159638	-1.52224	0.127949	0.842293	2837.84	2826.16	2198.41	2587.52
66844	Ormdl2	2168.32	0.225192	0.148035	1.52121	0.128208	0.842293	1937.56	2061.24	2346.05	2328.45
66884	Appbp2	5714.38	0.21173	0.139105	1.52209	0.127987	0.842293	5148.55	5442.97	6447.57	5818.42
230587	Glis1	85.6188	0.741616	0.487699	1.52064	0.128349	0.84279	72.741	55.4675	93.3644	120.902
381379	Med19	2501.61	0.23729	0.156084	1.52027	0.128444	0.842978	2374.95	2217.8	2871.5	2542.19
353190	Edc3	3030.42	0.208268	0.137018	1.52	0.12851	0.842982	2811.39	2812.74	3266.67	3230.9
100009600	Zglp1	27.0591	-1.29146	0.853486	-1.51316	0.130238	0.843434	49.1238	27.7337	13.0276	18.3512
102093	Phkb	891.84	0.278519	0.18399	1.51377	0.130085	0.843434	808.653	803.384	1019.41	935.913
13875	Erf	12776.6	0.300564	0.198809	1.51183	0.130578	0.843434	9486.56	13414.2	12929.9	15275.8
14200	Fhl2	225.168	0.78367	0.516833	1.51629	0.129446	0.843434	185.159	145.826	141.132	428.555
14693	Gnb2	18294.2	-0.204748	0.135262	-1.51372	0.130098	0.843434	18600	20580.2	16253	17743.5
15369	Hmox2	1670.53	-0.243353	0.160478	-1.51642	0.129412	0.843434	1768.46	1853.69	1460.18	1599.8
16906	Lmnb1	980.794	-0.408917	0.269326	-1.5183	0.128939	0.843434	1051.44	1186.29	638.352	1047.1
17293	Mesp2	21.1701	1.51223	0.996822	1.51705	0.129253	0.843434	9.44688	12.5249	17.3701	45.3383
18626	Per1	19865.4	0.292863	0.193234	1.51558	0.129625	0.843434	14884.5	20827.1	23526.7	20223.1
19763	Ring1	1725.5	-0.255453	0.169001	-1.51155	0.130649	0.843434	1841.2	1914.52	1451.49	1694.79
20598	Smpd2	553.12	-0.346545	0.228964	-1.51353	0.130145	0.843434	596.098	642.349	440.767	533.265
20729	Spin1	10928.8	0.232226	0.153836	1.50957	0.131154	0.843434	9989.13	10113	13013.5	10599.5
20743	Sptbn2	3388.15	-0.385905	0.254513	-1.51625	0.129457	0.843434	4331.4	3345.94	2219.03	3656.21
22215	Ube3a	5035.99	0.215556	0.142288	1.51493	0.129791	0.843434	4603.47	4717.42	5746.25	5076.81
231642	Alkbh2	265.918	-0.489183	0.323092	-1.51407	0.130009	0.843434	291.909	329.226	181.301	261.235
231991	Creb5	1682.21	0.410173	0.270141	1.51837	0.128922	0.843434	1138.35	1750.8	2277.66	1562.01
232664	Ccdc136	19.6708	1.62704	1.07782	1.50956	0.131156	0.843434	8.50219	10.7356	13.0276	46.4178
233328	Lrrk1	909.429	-0.282403	0.18635	-1.51544	0.129661	0.843434	1003.26	993.047	867.42	773.99
23924	Katna1	4764.53	0.218076	0.143648	1.51813	0.128981	0.843434	4267.16	4542.96	5415.14	4832.85
239528	Ago2	25590.5	0.183371	0.121176	1.51326	0.130214	0.843434	24501.4	23431.4	27737.9	26691.3
240752	Pik3c2b	459.47	-0.42097	0.277396	-1.51758	0.129121	0.843434	609.324	442.845	353.916	431.794
26413	Mapk1	17149.1	0.195007	0.129076	1.51079	0.130843	0.843434	16101.3	15882.5	19226.6	17386.2
27260	Plek2	7437.09	0.279439	0.184375	1.5156	0.12962	0.843434	7480.99	5957.38	7255.28	9054.71
29869	Ulk2	639.433	0.312558	0.20676	1.5117	0.13061	0.843434	543.196	597.617	683.949	732.97
338354	Zfp780b	418.235	0.362011	0.238917	1.51521	0.129718	0.843434	358.981	373.063	498.305	442.589
50868	Keap1	3203.32	-0.275718	0.182675	-1.50934	0.131213	0.843434	3195.88	3820.99	2592.49	3203.91
52440	Tax1bp1	15917	0.193229	0.127738	1.51271	0.130355	0.843434	14908.1	14797.3	16200.9	17761.8
53381	Prdx4	326.044	-0.411571	0.272503	-1.51034	0.130957	0.843434	409.05	335.489	272.494	287.143
56338	Txnip	8651.33	1.03534	0.683228	1.51536	0.129681	0.843434	3797.65	7549.84	7684.11	15573.7
56454	Aldh18a1	10639.3	-0.230062	0.151719	-1.51637	0.129425	0.843434	10433.1	12538.3	9460.2	10125.6
57782	Rbak	692.638	-0.390786	0.258407	-1.51229	0.13046	0.843434	774.644	797.121	479.85	718.936
667977	H2-T26	198.023	-0.53439	0.351887	-1.51864	0.128853	0.843434	232.393	236.184	132.447	191.069
66983	Zfp830	1103.51	-0.303023	0.200752	-1.50944	0.131186	0.843434	1148.74	1289.17	883.705	1092.44
67276	Eri1	5098.99	0.253358	0.167658	1.51116	0.130748	0.843434	4586.46	4718.31	6202.22	4888.98
68728	Trp53inp2	8872.19	0.232415	0.153832	1.51084	0.13083	0.843434	8936.75	7381.65	9878.17	9292.2
70266	Kyat1	1046.93	-0.285218	0.188716	-1.51136	0.130696	0.843434	1166.69	1133.5	864.164	1023.35
71338	Tprg1	1877.86	-0.284372	0.188183	-1.51114	0.130752	0.843434	1844.98	2279.53	1816.26	1570.65
77864	Ypel2	357.874	0.486177	0.321194	1.51366	0.130113	0.843434	312.692	283.6	515.675	319.527
97064	Wwtr1	6222.5	0.24883	0.164439	1.51321	0.130227	0.843434	5095.65	6278.56	6401.98	7113.8
99003	Qser1	4497.79	0.208664	0.138215	1.5097	0.131119	0.843434	3984.69	4361.35	4750.73	4894.38
106522	Pkdcc	162.845	-0.730623	0.484846	-1.50692	0.131832	0.844358	224.836	181.611	171.53	73.4049
106878	Smim3	8448.65	-0.263768	0.175906	-1.49948	0.133748	0.844358	8560.76	9876.79	8634.04	6723.03
14885	Gtf2h4	1226.97	-0.249896	0.166481	-1.50105	0.133343	0.844358	1298	1367.9	1126.89	1115.11
15381	Hnrnpc	33303.2	0.184063	0.122721	1.49984	0.133655	0.844358	31152	31211.2	36746.5	34103.1
16504	Kcnc3	870.282	-0.32108	0.213282	-1.50543	0.132215	0.844358	1034.43	899.11	692.634	854.951
16907	Lmnb2	1473.26	-0.343351	0.228252	-1.50426	0.132514	0.844358	1341.46	1953.89	1224.59	1373.1
18176	Nras	16620.5	0.185117	0.123223	1.50229	0.133023	0.844358	15844.3	15267	18142	17228.6
[truncated: 22,576 more rows]
