# Supplementary material for: Distinctive DNA sequence features define epigenetic longevity of inflammatory memory
Source: Science. Author manuscript; Available in PMC 2026 Jun 26. (PMC13295011; doi:10.1126/science.adz6830)
Supplement: Data s11 [file NIHMS2170334-supplement-Data_s11.xlsx]

## Sheet: Data S11
ENTREZID	SYMBOL	baseMean	log2FoldChange	lfcSE	stat	pvalue	padj	Y2_Ctrl_6hrTPA_1	Y2_Ctrl_6hrTPA_2	Y2_PIMQ_6hrTPA_1	Y2_PIMQ_6hrTPA_2
100009600	Zglp1	4.9464	-5.59848	3.54296	-1.58017	0.114068	NA	4.68396	15.1016	0	0
100009609	Vmn2r65	0	NA	NA	NA	NA	NA	0	0	0	0
100009614	Gm10024	0	NA	NA	NA	NA	NA	0	0	0	0
100009664	F630206G17Rik	0	NA	NA	NA	NA	NA	0	0	0	0
100012	Oog3	0	NA	NA	NA	NA	NA	0	0	0	0
100017	Ldlrap1	3187.4	0.483417	0.229414	2.10718	0.0351019	0.183871	2603.34	2713.26	3712.18	3720.81
100019	Mdn1	7287.23	-1.45731	0.308039	-4.73092	2.23507e-06	0.000217403	14243	7124.62	4465.65	3315.66
100033459	Ifi208	8.38221	-6.3576	3.01456	-2.10897	0.0349475	NA	31.8509	1.67796	0	0
100034251	Wfdc17	0	NA	NA	NA	NA	NA	0	0	0	0
100034361	Mfap1b	2021	-0.358292	0.251562	-1.42427	0.154369	0.43747	2411.3	2130.17	1704.04	1838.51
100034363	Tmsb15b2	0	NA	NA	NA	NA	NA	0	0	0	0
100034684	Cstdc5	61575.8	1.78131	0.294923	6.03992	1.5419e-09	6.93648e-07	20803.3	34702.7	70520.2	120277
100034726	Gm15772	129.776	-0.394198	0.625774	-0.629937	0.528736	0.783028	163.938	130.881	111.501	112.785
100034729	Gm15114	0	NA	NA	NA	NA	NA	0	0	0	0
100034748	A930017K11Rik	0	NA	NA	NA	NA	NA	0	0	0	0
100036518	Vmn1r223	0	NA	NA	NA	NA	NA	0	0	0	0
100036520	Gata5os	0	NA	NA	NA	NA	NA	0	0	0	0
100036521	Umad1	74.9968	-0.168337	0.809508	-0.20795	0.835268	0.940918	65.5754	93.1268	79.9651	61.32
100036523	Gm16982	3.2669	-3.41539	3.90629	-0.87433	0.381938	NA	1.87358	10.0678	1.12627	0
100036537	Gm11149	0	NA	NA	NA	NA	NA	0	0	0	0
100036768	Gm11696	2.31752	-4.50269	4.80555	-0.936977	0.34877	NA	8.43112	0.83898	0	0
100037258	Dnajc3	8111.14	0.167869	0.210726	0.796621	0.425671	0.713956	7682.62	7596.96	8273.57	8891.4
100037260	9430060I03Rik	3.02542	3.68917	4.46827	0.825636	0.409011	NA	0	0.83898	11.2627	0
100037262	Gm12359	21.1293	-1.13366	1.95483	-0.579928	0.561963	0.802109	58.081	0	5.63134	20.805
100037278	Niban3	72.9718	0.0918229	0.837671	0.109617	0.912713	0.970415	67.449	73.8302	100.238	50.37
100037282	Rsph3b	554.042	-0.152962	0.351702	-0.434918	0.663622	0.858612	567.695	599.032	567.639	481.8
100037283	Rnaset2a	3.77541	-5.20904	4.45389	-1.16955	0.242183	NA	0	15.1016	0	0
100037396	D030047H15Rik	0.936791	-3.19356	4.83612	-0.660355	0.509026	NA	3.74716	0	0	0
100038347	Fam174b	14.5896	0.159926	1.78745	0.0894717	0.928707	0.976928	14.9887	12.5847	4.50507	26.28
100038353	Gm10532	0.41949	-2.04567	4.89785	-0.417666	0.676191	NA	0	1.67796	0	0
100038356	Gm15612	0	NA	NA	NA	NA	NA	0	0	0	0
100038358	Gm10857	9.84847	-1.75515	2.36934	-0.740775	0.45883	NA	17.799	12.5847	9.01015	0
100038363	F630028O10Rik	0	NA	NA	NA	NA	NA	0	0	0	0
100038371	Zfp389	0	NA	NA	NA	NA	NA	0	0	0	0
100038374	Gm10714	0	NA	NA	NA	NA	NA	0	0	0	0
100038378	Gm10433	0	NA	NA	NA	NA	NA	0	0	0	0
100038392	Gm10785	2.29307	-4.48765	4.80577	-0.933806	0.350404	NA	7.49433	1.67796	0	0
100038394	Gm10512	0	NA	NA	NA	NA	NA	0	0	0	0
100038417	Spink13	0	NA	NA	NA	NA	NA	0	0	0	0
100038439	Gm10556	0	NA	NA	NA	NA	NA	0	0	0	0
100038453	Gm12522	7.13133	-6.12652	3.51686	-1.74204	0.0815011	NA	0	28.5253	0	0
100038454	Platr8	0	NA	NA	NA	NA	NA	0	0	0	0
100038464	Gm15441	0.234198	-1.17512	4.98798	-0.235591	0.81375	NA	0.936791	0	0	0
100038468	Gm10684	2.71621	0.0563107	3.64601	0.0154445	0.987678	NA	2.81037	2.51694	2.25254	3.285
100038479	Gm10787	0	NA	NA	NA	NA	NA	0	0	0	0
100038489	Apela	0	NA	NA	NA	NA	NA	0	0	0	0
100038493	Gm13582	0	NA	NA	NA	NA	NA	0	0	0	0
100038494	Gm10782	26.3548	0.0728528	1.74719	0.0416972	0.96674	0.988951	17.799	33.5592	54.0609	0
100038514	Gm11837	1.25847	-3.62573	4.82288	-0.751777	0.452185	NA	0	5.03388	0	0
100038516	Gm10640	0	NA	NA	NA	NA	NA	0	0	0	0
100038522	Dnmt3aos	0.83898	-3.04206	4.84178	-0.628294	0.529811	NA	0	3.35592	0	0
100038525	Gm10804	1.17099	-3.51618	4.82587	-0.728609	0.466241	NA	4.68396	0	0	0
100038526	Gm16008	0	NA	NA	NA	NA	NA	0	0	0	0
100038538	Gm10767	86.4616	1.11677	0.785967	1.42089	0.155349	0.43799	65.5754	43.627	83.3439	153.3
100038545	Gm10745	0	NA	NA	NA	NA	NA	0	0	0	0
100038554	Gm15348	0	NA	NA	NA	NA	NA	0	0	0	0
100038555	Gm10578	0	NA	NA	NA	NA	NA	0	0	0	0
100038556	Gm10445	0	NA	NA	NA	NA	NA	0	0	0	0
100038560	Gm10687	12.5925	7.27114	2.92715	2.48404	0.0129902	0.100404	0	0	0	50.37
100038566	Gm10658	12.3903	-0.569289	1.84952	-0.307803	0.758232	0.904599	10.3047	19.2965	9.01015	10.95
100038570	Prcd	0.234198	-1.17512	4.98798	-0.235591	0.81375	NA	0.936791	0	0	0
100038571	Gm12863	0	NA	NA	NA	NA	NA	0	0	0	0
100038574	Gm10415	0	NA	NA	NA	NA	NA	0	0	0	0
100038575	Gm10635	0.83898	-3.04206	4.84178	-0.628294	0.529811	NA	0	3.35592	0	0
100038577	Gm10790	0.234198	-1.17512	4.98798	-0.235591	0.81375	NA	0.936791	0	0	0
100038584	Gm14812	3.285	5.33254	4.7042	1.13357	0.256975	NA	0	0	0	13.14
100038591	F420014N23Rik	26.6343	-1.37057	1.40006	-0.978938	0.32761	0.636936	44.966	31.8812	4.50507	25.185
100038595	Gm16287	0.702593	-2.7774	4.85318	-0.572285	0.567129	NA	2.81037	0	0	0
100038599	Gm10710	1.79869	-2.43632	4.81385	-0.506106	0.612783	NA	1.87358	4.1949	1.12627	0
100038600	Gm11529	0	NA	NA	NA	NA	NA	0	0	0	0
100038602	Gm10865	1.04873	-3.36322	4.83045	-0.696253	0.48627	NA	0	4.1949	0	0
100038607	Gm10636	0.209745	-1.09478	4.99346	-0.219242	0.826462	NA	0	0.83898	0	0
100038608	Gm10389	3.13205	-4.93817	4.25043	-1.1618	0.245315	NA	7.49433	5.03388	0	0
100038614	Gm10791	51.4135	-1.30836	0.992669	-1.31802	0.187495	0.479831	85.248	61.2455	40.5457	18.615
100038617	Gm10466	0.234198	-1.17512	4.98798	-0.235591	0.81375	NA	0.936791	0	0	0
100038623	Gm10823	0	NA	NA	NA	NA	NA	0	0	0	0
100038627	F630042J09Rik	12.1594	1.18464	2.27515	0.520686	0.602585	0.825893	5.62075	9.22878	33.7881	0
100038628	Gm10768	0	NA	NA	NA	NA	NA	0	0	0	0
100038653	Gm10538	0	NA	NA	NA	NA	NA	0	0	0	0
100038654	Gm10371	0.41949	-2.04567	4.89785	-0.417666	0.676191	NA	0	1.67796	0	0
100038657	Myocos	0	NA	NA	NA	NA	NA	0	0	0	0
100038659	Mirt2	0.653688	-2.67949	4.85795	-0.551568	0.581244	NA	0.936791	1.67796	0	0
100038666	Gm12298	0	NA	NA	NA	NA	NA	0	0	0	0
100038689	Gm10421	0	NA	NA	NA	NA	NA	0	0	0	0
100038690	Gm10732	1.78877	0.713802	4.42186	0.161426	0.871758	NA	1.87358	0.83898	2.25254	2.19
100038693	Tmem51os1	73.8256	0.988753	0.869138	1.13762	0.255277	0.561485	47.7763	51.1778	51.8084	144.54
100038699	Gm10754	0	NA	NA	NA	NA	NA	0	0	0	0
100038706	Gm10637	0	NA	NA	NA	NA	NA	0	0	0	0
100038712	Gm10516	66.519	-0.82688	0.929225	-0.88986	0.373541	0.673813	62.765	107.389	23.6516	72.27
100038713	Gm10432	0.234198	-1.17512	4.98798	-0.235591	0.81375	NA	0.936791	0	0	0
100038714	Gm15401	0	NA	NA	NA	NA	NA	0	0	0	0
100038725	Cep85l	231.118	-1.50815	0.60178	-2.50614	0.0122056	0.0971534	379.4	304.55	183.582	56.94
100038728	Gm10373	0	NA	NA	NA	NA	NA	0	0	0	0
100038732	Gm11681	0	NA	NA	NA	NA	NA	0	0	0	0
100038734	Gm10845	0.443943	-2.11945	4.89227	-0.433224	0.664852	NA	0.936791	0.83898	0	0
100038743	Gm13629	0	NA	NA	NA	NA	NA	0	0	0	0
100038746	Gm1976	36.1039	0.382433	1.15085	0.332304	0.73966	0.894131	29.9773	32.7202	24.7779	56.94
100038752	Gm10825	0	NA	NA	NA	NA	NA	0	0	0	0
100038847	Gm10406	13.0677	4.8316	2.17908	2.21726	0.026605	0.155678	0.936791	0.83898	4.50507	45.99
100038854	Cstdc6	11831.9	1.72906	0.287511	6.01391	1.81106e-09	7.44933e-07	4318.61	6648.92	13712.3	22647.9
100038859	Olfr55	0	NA	NA	NA	NA	NA	0	0	0	0
100038860	Olfr239	0	NA	NA	NA	NA	NA	0	0	0	0
100038862	Btnl1	0	NA	NA	NA	NA	NA	0	0	0	0
100038882	Isg15	350.082	0.990947	0.416024	2.38195	0.0172215	0.12018	222.019	246.66	505.695	425.955
100038909	Pira12	0	NA	NA	NA	NA	NA	0	0	0	0
100038912	Ceacam-ps1	1.46822	-3.84774	4.81746	-0.798707	0.42446	NA	0	5.87286	0	0
100038927	Defa30	0	NA	NA	NA	NA	NA	0	0	0	0
100038941	Vmn2r121	0	NA	NA	NA	NA	NA	0	0	0	0
100038947	Sirpb1c	0.27375	1.76167	4.99645	0.352584	0.7244	NA	0	0	0	1.095
100038948	Mup9	0	NA	NA	NA	NA	NA	0	0	0	0
100038949	Gm1979	0	NA	NA	NA	NA	NA	0	0	0	0
100038977	Gm1993	0	NA	NA	NA	NA	NA	0	0	0	0
100038982	Gm1995	7.1139	-0.674189	2.77186	-0.243226	0.80783	NA	14.9887	2.51694	0	10.95
100039008	Mup10	0	NA	NA	NA	NA	NA	0	0	0	0
100039027	Gm2011	28.6056	0.16571	1.33145	0.124458	0.900953	0.964788	26.2302	27.6863	49.5558	10.95
100039028	Mup11	4.38782	5.75021	3.80644	1.51065	0.130877	NA	0	0	1.12627	16.425
100039030	Gm2012	0	NA	NA	NA	NA	NA	0	0	0	0
100039042	Eif1ad3	4.84063	-1.32832	2.9442	-0.451165	0.651871	NA	12.1783	1.67796	1.12627	4.38
100039043	Gm10731	2.34198	-4.51757	4.80533	-0.940116	0.347158	NA	9.36791	0	0	0
100039045	Gm10471	0.209745	-1.09478	4.99346	-0.219242	0.826462	NA	0	0.83898	0	0
100039054	Mup12	0	NA	NA	NA	NA	NA	0	0	0	0
100039055	Gm16404	0	NA	NA	NA	NA	NA	0	0	0	0
100039060	Gm2026	13.5843	1.80893	1.81995	0.99395	0.320247	0.631659	2.81037	9.22878	24.7779	17.52
100039062	Gm2027	320.705	-1.02717	0.431735	-2.37917	0.0173515	0.120794	472.143	388.448	220.749	201.48
100039065	Gm2030	0	NA	NA	NA	NA	NA	0	0	0	0
100039087	Gm2042	0	NA	NA	NA	NA	NA	0	0	0	0
100039089	Mup13	1.12627	3.78692	4.83809	0.782729	0.433786	NA	0	0	4.50507	0
100039116	Mup14	1.40784	4.10902	4.82746	0.851176	0.394671	NA	0	0	5.63134	0
100039120	Gm14525	0	NA	NA	NA	NA	NA	0	0	0	0
100039123	Gm14295	733.23	0.222616	0.325576	0.68376	0.494127	0.760404	604.23	749.209	766.989	812.49
100039138	Gm2061	0.72551	-0.66224	4.88973	-0.135435	0.892268	NA	0.936791	0.83898	1.12627	0
100039139	Ccdc152	0.491312	0.36243	4.99097	0.0726171	0.942111	NA	0	0.83898	1.12627	0
100039148	Gm12128	0.27375	1.76167	4.99645	0.352584	0.7244	NA	0	0	0	1.095
100039150	Mup15	1.25847	-3.62573	4.82288	-0.751777	0.452185	NA	0	5.03388	0	0
100039176	Gm13580	0	NA	NA	NA	NA	NA	0	0	0	0
100039177	Mup16	0	NA	NA	NA	NA	NA	0	0	0	0
100039186	Gm2087	0.629235	-2.62827	4.86057	-0.540733	0.588692	NA	0	2.51694	0	0
100039192	NA	105.074	-0.119912	0.756275	-0.158556	0.874019	0.955625	62.765	156.05	78.8388	122.64
100039206	Mup17	7.28879	2.25394	2.81537	0.800585	0.423372	NA	0	5.03388	1.12627	22.995
100039213	NA	0.27375	1.76167	4.99645	0.352584	0.7244	NA	0	0	0	1.095
100039222	Gm2109	0	NA	NA	NA	NA	NA	0	0	0	0
100039239	Gm2115	0	NA	NA	NA	NA	NA	0	0	0	0
100039240	Gm10058	0	NA	NA	NA	NA	NA	0	0	0	0
100039246	NA	18.2126	1.04047	1.54869	0.671836	0.501688	0.765177	11.2415	12.5847	30.4093	18.615
100039257	NA	37.2938	-0.0834468	1.11731	-0.0746854	0.940465	0.980394	44.0292	32.7202	45.0507	27.375
100039280	NA	0	NA	NA	NA	NA	NA	0	0	0	0
100039315	Pramel51	0	NA	NA	NA	NA	NA	0	0	0	0
100039319	H2ab1	0	NA	NA	NA	NA	NA	0	0	0	0
100039348	Gm2176	0.27375	1.76167	4.99645	0.352584	0.7244	NA	0	0	0	1.095
100039436	Mageb16-ps1	0	NA	NA	NA	NA	NA	0	0	0	0
100039467	Gm10487	0	NA	NA	NA	NA	NA	0	0	0	0
100039479	Vmn1r186	0	NA	NA	NA	NA	NA	0	0	0	0
100039495	Gm15706	6.16015	-2.16331	3.30486	-0.654583	0.512736	NA	0	20.1355	4.50507	0
100039499	Vmn1r187	0	NA	NA	NA	NA	NA	0	0	0	0
100039550	Gm10486	0	NA	NA	NA	NA	NA	0	0	0	0
100039551	Tgif2lx2	0	NA	NA	NA	NA	NA	0	0	0	0
100039574	Gm20806	0	NA	NA	NA	NA	NA	0	0	0	0
100039596	Tcf24	0.483495	0.341946	4.99243	0.0684928	0.945393	NA	0	0.83898	0	1.095
100039614	Gm20809	0	NA	NA	NA	NA	NA	0	0	0	0
100039641	E330012B07Rik	0	NA	NA	NA	NA	NA	0	0	0	0
100039672	Msmp	0	NA	NA	NA	NA	NA	0	0	0	0
100039684	5031434O11Rik	9.60785	-4.04173	2.5658	-1.57523	0.115204	NA	33.7245	2.51694	0	2.19
100039691	Lncenc1	5.31545	-4.16998	3.64205	-1.14496	0.252228	NA	0	20.1355	1.12627	0
100039706	Gm2381	0	NA	NA	NA	NA	NA	0	0	0	0
100039707	Mthfsl	329.188	0.330908	0.447722	0.739092	0.459851	0.738202	224.83	358.244	355.901	377.775
100039727	1700049E15Rik	0	NA	NA	NA	NA	NA	0	0	0	0
100039753	Gm20815	0	NA	NA	NA	NA	NA	0	0	0	0
100039781	Hrct1	0	NA	NA	NA	NA	NA	0	0	0	0
100039795	Ildr2	0.781698	1.24905	4.88393	0.255746	0.798147	NA	0.936791	0	0	2.19
100039796	Tgtp2	31.4578	1.73492	1.48059	1.17178	0.241285	0.543761	21.5462	7.55082	92.354	4.38
100039801	Cldn24	0	NA	NA	NA	NA	NA	0	0	0	0
100039805	D5Ertd605e	1.38073	-3.75506	4.81962	-0.77912	0.435909	NA	4.68396	0.83898	0	0
100039810	Gm20816	0	NA	NA	NA	NA	NA	0	0	0	0
100039864	Snhg12	2423.15	0.167251	0.254614	0.656881	0.511257	0.770634	2443.15	2122.62	2841.58	2285.27
100039890	Gm15093	0	NA	NA	NA	NA	NA	0	0	0	0
100039911	Gm2491	1.00708	0.341669	4.78337	0.0714286	0.943057	NA	0.936791	0.83898	2.25254	0
100039913	Rhox2b	0.281567	1.78214	4.995	0.356784	0.721253	NA	0	0	1.12627	0
100039934	Gm15085	0	NA	NA	NA	NA	NA	0	0	0	0
100039948	Rhox2c	0	NA	NA	NA	NA	NA	0	0	0	0
100039953	Gfy	0	NA	NA	NA	NA	NA	0	0	0	0
100039954	Gm2516	0	NA	NA	NA	NA	NA	0	0	0	0
100039957	Gm2518	0.797332	1.28597	4.8812	0.263454	0.792201	NA	0.936791	0	2.25254	0
100039968	Tmem35b	18.0191	-0.222837	1.74878	-0.127424	0.898605	0.963884	1.87358	36.9151	15.7678	17.52
100040016	Rhox2e	0	NA	NA	NA	NA	NA	0	0	0	0
100040022	Gm20822	0.209745	-1.09478	4.99346	-0.219242	0.826462	NA	0	0.83898	0	0
100040031	Gm20823	0	NA	NA	NA	NA	NA	0	0	0	0
100040048	Ccl27b	254.942	0.33233	0.473432	0.701959	0.482704	0.754767	241.692	209.745	316.481	251.85
100040049	Smim38	0.515765	0.282066	4.98548	0.0565775	0.954882	NA	0.936791	0	1.12627	0
100040160	Gm20826	0	NA	NA	NA	NA	NA	0	0	0	0
100040201	Gm10229	0	NA	NA	NA	NA	NA	0	0	0	0
100040208	Gm2663	0	NA	NA	NA	NA	NA	0	0	0	0
100040214	Gm10228	0.765062	1.34798	4.88816	0.275765	0.782729	NA	0	0.83898	1.12627	1.095
100040223	Gm20831	0	NA	NA	NA	NA	NA	0	0	0	0
100040233	Gm10334	0	NA	NA	NA	NA	NA	0	0	0	0
100040248	Gm11563	0	NA	NA	NA	NA	NA	0	0	0	0
100040268	Olfr157	0	NA	NA	NA	NA	NA	0	0	0	0
100040276	Gm11595	0	NA	NA	NA	NA	NA	0	0	0	0
100040294	Gm2694	1.67894	-2.34296	4.81796	-0.486298	0.626756	NA	5.62075	0	0	1.095
100040298	Gm15501	3282.34	0.775945	0.266551	2.91106	0.00360204	0.0460244	1955.08	2885.25	3821.43	4467.6
100040299	Gm2696	0	NA	NA	NA	NA	NA	0	0	0	0
100040322	3830408C21Rik	1.63938	-4.0024	4.81414	-0.831383	0.405757	NA	6.55754	0	0	0
100040328	Gm2716	0	NA	NA	NA	NA	NA	0	0	0	0
100040339	Gm2721	0	NA	NA	NA	NA	NA	0	0	0	0
100040421	Gm2762	1.07318	-3.39503	4.82946	-0.702983	0.482066	NA	0.936791	3.35592	0	0
100040462	Mndal	326.528	0.14811	0.433707	0.341498	0.732728	0.891474	300.71	318.812	395.32	291.27
100040482	Btbd35f2	0	NA	NA	NA	NA	NA	0	0	0	0
100040525	Tmem181c-ps	110.652	-0.178004	0.720788	-0.246958	0.804941	0.927593	112.415	122.491	145.289	62.415
100040531	Dynlt1f	120.022	0.324257	0.647945	0.50044	0.616765	0.834734	113.352	99.8386	147.541	119.355
100040533	Btbd35f5	0	NA	NA	NA	NA	NA	0	0	0	0
100040557	Gm12408	0	NA	NA	NA	NA	NA	0	0	0	0
100040563	Dynlt1c	0	NA	NA	NA	NA	NA	0	0	0	0
100040567	Gm12409	0	NA	NA	NA	NA	NA	0	0	0	0
100040591	Kcnj13	2.26862	-4.47246	4.80599	-0.930602	0.352059	NA	6.55754	2.51694	0	0
100040599	Poteb	0	NA	NA	NA	NA	NA	0	0	0	0
100040606	Btbd35f12	0	NA	NA	NA	NA	NA	0	0	0	0
100040608	Fancf	91.8621	0.848523	0.7286	1.16459	0.244184	0.547287	67.449	63.7625	108.122	128.115
100040617	Wincr1	130.818	3.09155	0.785601	3.93526	8.31051e-05	0.00337898	10.3047	44.4659	152.046	316.455
100040671	Gm2897	15.5046	-3.33449	1.84046	-1.81177	0.0700218	0.276341	42.1556	14.2627	4.50507	1.095
100040722	Btbd35f13	0	NA	NA	NA	NA	NA	0	0	0	0
100040724	Mirg	0	NA	NA	NA	NA	NA	0	0	0	0
100040732	Btbd35f14	0	NA	NA	NA	NA	NA	0	0	0	0
100040736	Foxd2os	0.483495	0.341946	4.99243	0.0684928	0.945393	NA	0	0.83898	0	1.095
100040766	Mroh2a	145.235	-0.126152	0.633794	-0.199043	0.842229	0.94373	147.076	156.05	185.834	91.98
100040769	Gm15506	0	NA	NA	NA	NA	NA	0	0	0	0
100040786	Gm20852	0	NA	NA	NA	NA	NA	0	0	0	0
100040792	Gm11627	0	NA	NA	NA	NA	NA	0	0	0	0
100040843	Cyp4a32	0.234198	-1.17512	4.98798	-0.235591	0.81375	NA	0.936791	0	0	0
100040851	Gm9767	0	NA	NA	NA	NA	NA	0	0	0	0
100040852	Gm3002	35.804	-2.36417	1.20147	-1.96774	0.0490981	0.224573	88.0584	31.8812	10.1364	13.14
100040861	Gm13057	0	NA	NA	NA	NA	NA	0	0	0	0
100040867	Gm16405	0	NA	NA	NA	NA	NA	0	0	0	0
100040880	Gm3020	0	NA	NA	NA	NA	NA	0	0	0	0
100040882	1700017G19Rik	0	NA	NA	NA	NA	NA	0	0	0	0
100040911	Gm20854	0	NA	NA	NA	NA	NA	0	0	0	0
100040937	Cldn34b1	0	NA	NA	NA	NA	NA	0	0	0	0
100040944	Gm3055	0	NA	NA	NA	NA	NA	0	0	0	0
100040970	Rpl14-ps1	33745	0.784756	0.253567	3.09486	0.00196903	0.0308576	19630.5	29943.2	37264.8	48141.7
100040972	Tceal7	0	NA	NA	NA	NA	NA	0	0	0	0
100040999	Gm3086	2.68811	-4.7176	4.53671	-1.03987	0.298399	NA	6.55754	4.1949	0	0
100041014	Gm20857	0	NA	NA	NA	NA	NA	0	0	0	0
100041034	LOC100041034	0	NA	NA	NA	NA	NA	0	0	0	0
100041062	Gm13286	0	NA	NA	NA	NA	NA	0	0	0	0
100041077	Gm13102	0	NA	NA	NA	NA	NA	0	0	0	0
100041085	Mfsd4b3-ps	0.936791	-3.19356	4.83612	-0.660355	0.509026	NA	3.74716	0	0	0
100041096	Iqcf6	0	NA	NA	NA	NA	NA	0	0	0	0
100041099	Gm3137	0	NA	NA	NA	NA	NA	0	0	0	0
100041102	Pramel42	4.91815	-5.58841	4.02801	-1.38739	0.165324	NA	19.6726	0	0	0
100041108	Gm3143	0	NA	NA	NA	NA	NA	0	0	0	0
100041151	Gm3636	76.5352	0.773005	0.843725	0.916181	0.359572	0.66241	70.2593	42.788	131.773	61.32
100041187	Olfr596	0	NA	NA	NA	NA	NA	0	0	0	0
100041223	Gm20865	0	NA	NA	NA	NA	NA	0	0	0	0
100041230	H4c17	0	NA	NA	NA	NA	NA	0	0	0	0
100041231	Gm3219	368.822	0.807592	0.471561	1.71259	0.0867876	0.317638	169.559	366.634	497.811	441.285
100041250	Gm3233	0	NA	NA	NA	NA	NA	0	0	0	0
100041253	Gm16513	0	NA	NA	NA	NA	NA	0	0	0	0
100041261	Gm3238	0	NA	NA	NA	NA	NA	0	0	0	0
100041273	Ndufb4c	408.082	1.5404	0.407363	3.78138	0.00015596	0.00533003	173.306	244.143	649.857	565.02
100041281	Gm3250	0	NA	NA	NA	NA	NA	0	0	0	0
100041286	Snhg15	1056.9	-0.318456	0.291034	-1.09422	0.273857	0.581621	1103.54	1242.53	997.874	883.665
100041294	Supt4b	436.306	0.750295	0.406869	1.84407	0.0651727	0.266271	251.997	398.516	541.735	552.975
100041296	Pramel47	0	NA	NA	NA	NA	NA	0	0	0	0
100041306	Gm3264	3.00979	-4.88177	4.34208	-1.12429	0.260889	NA	2.81037	9.22878	0	0
100041311	Gm11978	1.33701	2.25789	4.82934	0.467536	0.640117	NA	0.936791	0	1.12627	3.285
100041339	Gm3279	0	NA	NA	NA	NA	NA	0	0	0	0
100041346	Gm20871	0	NA	NA	NA	NA	NA	0	0	0	0
100041347	Ccdc201	0	NA	NA	NA	NA	NA	0	0	0	0
100041351	Gm3285	0.234198	-1.17512	4.98798	-0.235591	0.81375	NA	0.936791	0	0	0
100041352	Tcp10c	6.23225	4.78476	3.4403	1.3908	0.164288	NA	0	0.83898	0	24.09
100041354	Gm3286	0	NA	NA	NA	NA	NA	0	0	0	0
100041375	Cyp3a41b	0	NA	NA	NA	NA	NA	0	0	0	0
100041379	Zfp980	0	NA	NA	NA	NA	NA	0	0	0	0
100041412	Gm11938	0	NA	NA	NA	NA	NA	0	0	0	0
100041433	Zfp981	2.5242	-1.80292	4.20916	-0.428332	0.668409	NA	2.81037	5.03388	2.25254	0
100041449	Cyp3a59	0.41949	-2.04567	4.89785	-0.417666	0.676191	NA	0	1.67796	0	0
100041479	Gm3363	0	NA	NA	NA	NA	NA	0	0	0	0
100041480	Myef2l	45.896	-1.73547	1.09678	-1.58233	0.113575	0.367396	106.794	34.3982	28.1567	14.235
100041488	Gm11937	0	NA	NA	NA	NA	NA	0	0	0	0
100041505	Gm3376	0	NA	NA	NA	NA	NA	0	0	0	0
100041515	Gm3383	10.106	-4.08823	2.41931	-1.68984	0.0910594	NA	28.1037	10.0678	2.25254	0
100041530	Gm10409	74.573	-0.446075	1.01898	-0.437769	0.661554	0.857694	88.9952	83.059	11.2627	114.975
100041546	Ly6c2	303.186	0.542356	0.473448	1.14555	0.251983	0.55744	244.502	249.177	460.644	258.42
100041548	Gm3402	0	NA	NA	NA	NA	NA	0	0	0	0
100041550	Gm20877	0.209745	-1.09478	4.99346	-0.219242	0.826462	NA	0	0.83898	0	0
100041554	Gm3404	0.468396	-2.19028	4.88718	-0.448168	0.654032	NA	1.87358	0	0	0
100041562	Gm14762	0	NA	NA	NA	NA	NA	0	0	0	0
100041566	Gm3409	0	NA	NA	NA	NA	NA	0	0	0	0
100041574	9030025P20Rik	152.629	0.154788	0.597652	0.258993	0.79564	0.923382	122.72	166.118	188.087	133.59
100041576	Gm3414	140.532	1.3242	0.698857	1.89481	0.0581173	0.247772	48.7131	111.584	274.81	127.02
100041579	Gm20878	0	NA	NA	NA	NA	NA	0	0	0	0
100041581	Zkscan16	0.234198	-1.17512	4.98798	-0.235591	0.81375	NA	0.936791	0	0	0
100041585	Amd2	2.77394	-0.0344769	4.5204	-0.00762696	0.993915	NA	5.62075	0	0	5.475
100041586	Dynlt2a3	2.19	4.74773	4.81222	0.986599	0.323839	NA	0	0	0	8.76
100041596	Gal3st2b	0.27375	1.76167	4.99645	0.352584	0.7244	NA	0	0	0	1.095
100041605	Gm3428	0	NA	NA	NA	NA	NA	0	0	0	0
100041618	Gm3434	0	NA	NA	NA	NA	NA	0	0	0	0
100041621	Gm3435	29.326	0.0686594	1.37054	0.0500967	0.960045	0.986332	50.5867	6.71184	31.5355	28.47
100041639	Dynlt2a2	8.52746	-1.53056	2.52319	-0.606598	0.544118	NA	17.799	7.55082	0	8.76
100041655	Gm10863	2.3561	-4.52861	4.80518	-0.942444	0.345965	NA	1.87358	7.55082	0	0
100041658	Mup7	4.22351	5.69441	4.2564	1.33785	0.180946	NA	0	0	16.894	0
100041677	Zfp984	659.973	-0.332572	0.382209	-0.870131	0.384229	0.68344	518.982	952.242	602.554	566.115
100041678	Gm3500	9.645	0.312646	2.23864	0.139659	0.888929	NA	12.1783	5.03388	20.2728	1.095
100041687	Mup8	5.475	6.06952	3.8558	1.57413	0.115458	NA	0	0	0	21.9
100041688	Defa35	0	NA	NA	NA	NA	NA	0	0	0	0
100041694	Gm10451	8.4068	0.0102542	2.47246	0.00414738	0.996691	NA	15.9254	0.83898	15.7678	1.095
100041722	1700049E17Rik2	0	NA	NA	NA	NA	NA	0	0	0	0
100041724	Gm15217	0	NA	NA	NA	NA	NA	0	0	0	0
100041759	Defa41	0	NA	NA	NA	NA	NA	0	0	0	0
100041774	Gm10413	0	NA	NA	NA	NA	NA	0	0	0	0
100041787	Defa40	0	NA	NA	NA	NA	NA	0	0	0	0
100041805	Gm3519	0	NA	NA	NA	NA	NA	0	0	0	0
100041811	Defa27	0	NA	NA	NA	NA	NA	0	0	0	0
100041840	Gm10408	2.14733	-2.75858	4.8094	-0.573582	0.566251	NA	7.49433	0	0	1.095
100041874	Gm3558	3.06444	-2.20013	4.3674	-0.503762	0.614429	NA	0	10.0678	0	2.19
100041890	Defa32	0	NA	NA	NA	NA	NA	0	0	0	0
100041895	Defa37	0	NA	NA	NA	NA	NA	0	0	0	0
100041952	Defa34	0	NA	NA	NA	NA	NA	0	0	0	0
100041953	Sap18b	3.86582	-1.88695	3.9639	-0.476033	0.634051	NA	12.1783	0	0	3.285
100041965	Oaz1-ps	0	NA	NA	NA	NA	NA	0	0	0	0
100041979	Gm3604	11.0199	-5.26557	2.53628	-2.0761	0.0378846	NA	33.7245	9.22878	1.12627	0
100042049	Gm15421	10.4563	1.33642	2.03655	0.656218	0.511684	NA	9.36791	2.51694	13.5152	16.425
100042055	Gm10377	0	NA	NA	NA	NA	NA	0	0	0	0
100042056	9130019P16Rik	0.789515	1.26761	4.88255	0.25962	0.795157	NA	0.936791	0	1.12627	1.095
100042065	Gm3646	0	NA	NA	NA	NA	NA	0	0	0	0
100042109	Gm10488	0	NA	NA	NA	NA	NA	0	0	0	0
100042132	Gm12371	0	NA	NA	NA	NA	NA	0	0	0	0
100042143	Gm3693	0	NA	NA	NA	NA	NA	0	0	0	0
100042149	Gm3696	8.22625	0.478014	2.63904	0.181132	0.856264	NA	11.2415	2.51694	19.1466	0
100042150	Nrg2	568.255	-0.637297	0.390027	-1.63398	0.102263	0.347557	723.203	660.277	566.513	323.025
100042165	Thoc2l	712.098	-0.550822	0.423195	-1.30158	0.19306	0.486259	1107.29	585.608	759.105	396.39
100042166	Gm3704	3.5192	3.8375	4.21531	0.910371	0.362627	NA	0.936791	0	0	13.14
100042173	Rps15a-ps6	11697.5	1.31873	0.270162	4.88124	1.05418e-06	0.000121183	4892.86	8496.35	15773.4	17627.3
100042175	Gm10230	0	NA	NA	NA	NA	NA	0	0	0	0
100042194	Gm13446	0	NA	NA	NA	NA	NA	0	0	0	0
100042198	Gm3716	0.209745	-1.09478	4.99346	-0.219242	0.826462	NA	0	0.83898	0	0
100042254	Btbd35f4	0	NA	NA	NA	NA	NA	0	0	0	0
100042275	Btbd35f27	0	NA	NA	NA	NA	NA	0	0	0	0
100042291	Gm3772	0	NA	NA	NA	NA	NA	0	0	0	0
100042295	Gm3776	29.0679	1.0797	1.56911	0.688098	0.491391	0.758527	3.74716	33.5592	4.50507	74.46
100042314	Gsta5	6.93491	1.9834	2.7411	0.723578	0.469325	NA	5.62075	0	7.88388	14.235
100042332	2810410L24Rik	1.46822	-3.84774	4.81746	-0.798707	0.42446	NA	0	5.87286	0	0
100042342	Gm10375	0	NA	NA	NA	NA	NA	0	0	0	0
100042415	Mnd1-ps	22.1054	-1.89888	1.54109	-1.23217	0.217887	0.519551	41.2188	28.5253	2.25254	16.425
100042428	Gm20917	0	NA	NA	NA	NA	NA	0	0	0	0
100042437	Vmn1r79	0	NA	NA	NA	NA	NA	0	0	0	0
100042450	Smim17	0.468396	-2.19028	4.88718	-0.448168	0.654032	NA	1.87358	0	0	0
100042480	Nhsl2	3.77376	-0.812357	3.52472	-0.230475	0.817723	NA	3.74716	5.87286	0	5.475
100042493	Ccl21b	0	NA	NA	NA	NA	NA	0	0	0	0
100042498	Mir22hg	1897.84	0.588359	0.314774	1.86915	0.0616024	0.257594	1827.68	1204.78	2776.25	1782.66
100042499	Vmn2r55	0	NA	NA	NA	NA	NA	0	0	0	0
100042514	Sprr2a3	19708.9	0.514291	0.331779	1.5501	0.121117	0.38336	14698.3	17767.1	33148.3	13222.1
100042555	Gm13305	234.981	0.399369	0.572171	0.697989	0.485184	0.755782	119.909	285.253	329.997	204.765
100042584	Gm16523	21.8891	0.648155	1.42785	0.45394	0.649872	0.85394	13.1151	20.9745	32.6618	20.805
100042591	Vmn2r31	5.13431	2.83062	3.54239	0.799071	0.424249	NA	0	2.51694	18.0203	0
100042605	Rbakdn	0	NA	NA	NA	NA	NA	0	0	0	0
100042636	Vmn2r34	0	NA	NA	NA	NA	NA	0	0	0	0
100042639	Gm3942	0	NA	NA	NA	NA	NA	0	0	0	0
100042653	Vmn2r36	0	NA	NA	NA	NA	NA	0	0	0	0
100042690	Olfr1565	1.45984	-0.732822	4.73008	-0.154928	0.876878	NA	2.81037	0.83898	0	2.19
100042715	Gm3985	0	NA	NA	NA	NA	NA	0	0	0	0
100042757	Gm4013	7.99255	-1.65653	2.35391	-0.703736	0.481597	NA	7.49433	16.7796	1.12627	6.57
100042781	Vmn2r40	2.3072	-4.49896	4.8056	-0.936192	0.349174	NA	0	9.22878	0	0
100042782	Fthl17d	0.27375	1.76167	4.99645	0.352584	0.7244	NA	0	0	0	1.095
100042784	Prdm11	56.8932	0.100476	0.910662	0.110333	0.912145	0.970213	63.7018	46.1439	59.6922	58.035
100042807	Eif3j2	25.1391	-1.09157	1.35591	-0.805043	0.420795	0.709922	44.966	23.4914	12.389	19.71
100042810	Vmn2r45	0	NA	NA	NA	NA	NA	0	0	0	0
100042814	Apol7d	0.234198	-1.17512	4.98798	-0.235591	0.81375	NA	0.936791	0	0	0
100042840	H2al2b	0	NA	NA	NA	NA	NA	0	0	0	0
100042848	Vmn2r41	0	NA	NA	NA	NA	NA	0	0	0	0
100042855	Gm10267	0	NA	NA	NA	NA	NA	0	0	0	0
100042856	Gvin2	16.055	2.02024	1.93918	1.0418	0.297504	0.605802	9.36791	3.35592	1.12627	50.37
100042889	C920021L13Rik	5.7078	2.3563	3.03464	0.776466	0.437474	NA	3.74716	0	16.894	2.19
100042891	Vmn2r47	0	NA	NA	NA	NA	NA	0	0	0	0
100042894	Vmn2r46	55.7192	0.0258543	1.19517	0.0216323	0.982741	0.994221	44.966	65.4404	106.996	5.475
100042921	Vmn2r51	0.234198	-1.17512	4.98798	-0.235591	0.81375	NA	0.936791	0	0	0
100042922	H2al1a	0	NA	NA	NA	NA	NA	0	0	0	0
100042926	Gm13546	0	NA	NA	NA	NA	NA	0	0	0	0
100042927	H2al1b	0	NA	NA	NA	NA	NA	0	0	0	0
100042931	H2al1d	0	NA	NA	NA	NA	NA	0	0	0	0
100042943	H2al1g	0	NA	NA	NA	NA	NA	0	0	0	0
100042948	Gm15760	53.6893	1.24471	0.948924	1.3117	0.189621	0.48217	40.282	23.4914	74.3337	76.65
100042964	Vmn1r243	0	NA	NA	NA	NA	NA	0	0	0	0
100042966	Vmn1r-ps79	0	NA	NA	NA	NA	NA	0	0	0	0
100042968	Vmn1r101	0	NA	NA	NA	NA	NA	0	0	0	0
100042982	Gm4146	0	NA	NA	NA	NA	NA	0	0	0	0
100042996	Vmn1r114	0	NA	NA	NA	NA	NA	0	0	0	0
100043013	Vmn1r126	0	NA	NA	NA	NA	NA	0	0	0	0
100043016	Vmn1r131	0	NA	NA	NA	NA	NA	0	0	0	0
100043019	Vmn1r247	0	NA	NA	NA	NA	NA	0	0	0	0
100043033	Gm16451	0	NA	NA	NA	NA	NA	0	0	0	0
100043034	Rex2	4.00274	-2.61264	3.49673	-0.747166	0.454963	NA	11.2415	2.51694	2.25254	0
100043037	Vmn1r250	0	NA	NA	NA	NA	NA	0	0	0	0
100043040	1110002L01Rik	19.8011	-0.0604187	1.52981	-0.0394941	0.968496	0.989312	9.36791	31.0423	16.894	21.9
100043043	Vmn1r253	0	NA	NA	NA	NA	NA	0	0	0	0
100043057	Tmem207	0	NA	NA	NA	NA	NA	0	0	0	0
100043058	Gm10665	0	NA	NA	NA	NA	NA	0	0	0	0
100043061	Vmn1r256	0	NA	NA	NA	NA	NA	0	0	0	0
100043065	6030469F06Rik	0	NA	NA	NA	NA	NA	0	0	0	0
100043067	Vmn1r158	0	NA	NA	NA	NA	NA	0	0	0	0
100043079	Vmn1r258	0	NA	NA	NA	NA	NA	0	0	0	0
100043083	Vmn1r259	0	NA	NA	NA	NA	NA	0	0	0	0
100043088	Vmn1r166	0	NA	NA	NA	NA	NA	0	0	0	0
100043092	Gm4224	0.653688	-2.67949	4.85795	-0.551568	0.581244	NA	0.936791	1.67796	0	0
100043101	Vmn1r168	0	NA	NA	NA	NA	NA	0	0	0	0
100043102	4632428C04Rik	5.13725	4.49591	3.67379	1.22378	0.221035	NA	0	0.83898	0	19.71
100043103	Vmn1r169	0	NA	NA	NA	NA	NA	0	0	0	0
100043108	Cyp2c69	0.27375	1.76167	4.99645	0.352584	0.7244	NA	0	0	0	1.095
100043123	Cd300ld4	0	NA	NA	NA	NA	NA	0	0	0	0
100043125	Cd300ld5	0	NA	NA	NA	NA	NA	0	0	0	0
100043132	Gm4251	0	NA	NA	NA	NA	NA	0	0	0	0
100043133	9130023H24Rik	106.983	0.545234	0.792322	0.688147	0.49136	0.758527	116.162	57.8896	191.466	62.415
100043150	Gm4265	0	NA	NA	NA	NA	NA	0	0	0	0
100043169	Gm4278	0	NA	NA	NA	NA	NA	0	0	0	0
100043180	Gm28269	19.8194	0.12032	1.70803	0.070444	0.94384	0.981405	1.87358	36.0761	29.283	12.045
100043188	Spopfm2	0	NA	NA	NA	NA	NA	0	0	0	0
100043189	Gm4285	8.24748	-0.203304	2.57234	-0.0790345	0.937005	NA	8.43112	9.22878	0	15.33
100043194	Sult2a2	0	NA	NA	NA	NA	NA	0	0	0	0
100043200	Olfr819	0	NA	NA	NA	NA	NA	0	0	0	0
100043213	5330434G04Rik	0.863433	-3.0813	4.84026	-0.636599	0.524386	NA	0.936791	2.51694	0	0
100043216	Gm4297	4.10625	5.65448	4.30205	1.31437	0.188722	NA	0	0	0	16.425
100043224	Gm4301	0.515765	0.282066	4.98548	0.0565775	0.954882	NA	0.936791	0	1.12627	0
100043229	Gm10046	1.04873	-3.36322	4.83045	-0.696253	0.48627	NA	0	4.1949	0	0
100043231	Gm4303	0.936791	-3.19356	4.83612	-0.660355	0.509026	NA	3.74716	0	0	0
100043232	3110099E03Rik	0	NA	NA	NA	NA	NA	0	0	0	0
100043247	Gm4312	0.887886	-3.11961	4.83881	-0.644706	0.519118	NA	1.87358	1.67796	0	0
100043254	Nps	0.468396	-2.19028	4.88718	-0.448168	0.654032	NA	1.87358	0	0	0
100043272	Inafm2	1749.78	0.340895	0.262214	1.30006	0.19358	0.48674	1402.38	1685.51	1889.88	2021.37
100043300	Esp16	0.234198	-1.17512	4.98798	-0.235591	0.81375	NA	0.936791	0	0	0
100043305	Gm4349	36.4835	-0.778583	1.19962	-0.649026	0.516322	0.774044	55.2707	36.9151	42.7982	10.95
100043309	4732414G09Rik	0.27375	1.76167	4.99645	0.352584	0.7244	NA	0	0	0	1.095
100043314	Tigit	3.70449	2.95958	4.04626	0.731436	0.464513	NA	0	1.67796	0	13.14
100043315	LOC100043315	0	NA	NA	NA	NA	NA	0	0	0	0
100043326	Scgb2b3	0	NA	NA	NA	NA	NA	0	0	0	0
100043332	Ankrd66	1.04873	-3.36322	4.83045	-0.696253	0.48627	NA	0	4.1949	0	0
100043381	Gm14308	186.627	0.342746	0.55049	0.622619	0.533535	0.785068	171.433	157.728	163.309	254.04
100043387	Gm14305	296.98	-0.0479397	0.500786	-0.0957288	0.923736	0.97472	222.019	381.736	216.244	367.92
100043416	Gm4425	0	NA	NA	NA	NA	NA	0	0	0	0
100043424	Morrbid	11.5645	-2.33139	2.64674	-0.880856	0.378396	NA	0	38.5931	0	7.665
100043434	Gm4432	13.0159	-0.0458731	1.79972	-0.025489	0.979665	0.993174	12.1783	14.2627	15.7678	9.855
100043450	AA387883	3.13931	-2.19415	4.3304	-0.506687	0.612375	NA	10.3047	0	2.25254	0
100043456	Hsd3b8	0	NA	NA	NA	NA	NA	0	0	0	0
100043468	Zfp955b	305.802	-0.664999	0.492218	-1.35103	0.176687	0.465073	361.601	388.448	319.86	153.3
100043474	Olfr1564	0	NA	NA	NA	NA	NA	0	0	0	0
100043489	1300002E11Rik	148.843	-0.265761	0.624353	-0.425658	0.670357	0.862151	115.225	209.745	116.006	154.395
100043497	Nat8f7	0.863433	-3.0813	4.84026	-0.636599	0.524386	NA	0.936791	2.51694	0	0
100043507	Gng5-ps	896.505	0.449423	0.330365	1.36039	0.173708	0.460876	616.409	899.387	931.424	1138.8
100043513	Gm4489	0	NA	NA	NA	NA	NA	0	0	0	0
100043523	Vmn1r242	0	NA	NA	NA	NA	NA	0	0	0	0
100043536	Vmn1r100	0	NA	NA	NA	NA	NA	0	0	0	0
100043566	Gm10668	0.234198	-1.17512	4.98798	-0.235591	0.81375	NA	0.936791	0	0	0
100043569	Vmn1r112	0	NA	NA	NA	NA	NA	0	0	0	0
100043580	Gm4532	0	NA	NA	NA	NA	NA	0	0	0	0
100043582	AU016765	0.209745	-1.09478	4.99346	-0.219242	0.826462	NA	0	0.83898	0	0
100043597	Srcap	5467.26	-0.897679	0.264695	-3.39137	0.000695443	0.0153739	8655.01	5575.86	4160.44	3477.72
100043609	Gm14207	0	NA	NA	NA	NA	NA	0	0	0	0
100043614	Vmn1r137	0	NA	NA	NA	NA	NA	0	0	0	0
100043627	Gm4559	0	NA	NA	NA	NA	NA	0	0	0	0
100043636	AI662270	1.54157	-3.91595	4.81595	-0.81312	0.416149	NA	2.81037	3.35592	0	0
100043644	Gm4566	0.234198	-1.17512	4.98798	-0.235591	0.81375	NA	0.936791	0	0	0
100043682	Gm10584	4.1573	-3.81038	3.54332	-1.07537	0.282209	NA	12.1783	3.35592	0	1.095
100043684	Amy2a4	0	NA	NA	NA	NA	NA	0	0	0	0
100043686	Amy2a3	0	NA	NA	NA	NA	NA	0	0	0	0
100043688	Amy2a2	0.234198	-1.17512	4.98798	-0.235591	0.81375	NA	0.936791	0	0	0
100043706	Gm4598	0.234198	-1.17512	4.98798	-0.235591	0.81375	NA	0.936791	0	0	0
100043757	Zfp831	0.209745	-1.09478	4.99346	-0.219242	0.826462	NA	0	0.83898	0	0
100043765	Gm4632	0	NA	NA	NA	NA	NA	0	0	0	0
100043766	Gm14057	171.984	-0.223986	0.606976	-0.369019	0.712114	0.881296	125.53	244.982	192.592	124.83
100043772	Zfp850	210.548	-0.130666	0.543067	-0.240608	0.809859	0.93004	270.733	169.474	241.021	160.965
100043793	Gm4651	4.8937	-5.58109	3.67103	-1.52031	0.128434	NA	18.7358	0.83898	0	0
100043813	Rps27rt	14.842	-0.195778	1.72277	-0.113641	0.909522	0.96906	22.483	9.22878	10.1364	17.52
100043817	Gm4668	10.8929	0.912553	2.70174	0.337764	0.735541	NA	0	15.1016	0	28.47
100043827	Scgb2b1	0	NA	NA	NA	NA	NA	0	0	0	0
100043836	Scgb2b7	0	NA	NA	NA	NA	NA	0	0	0	0
100043842	Scgb2b11	0	NA	NA	NA	NA	NA	0	0	0	0
100043856	Scgb2b18	0	NA	NA	NA	NA	NA	0	0	0	0
100043860	Scgb1b24	0	NA	NA	NA	NA	NA	0	0	0	0
100043861	Klrb1	0	NA	NA	NA	NA	NA	0	0	0	0
100043868	Scgb1b30	0	NA	NA	NA	NA	NA	0	0	0	0
100043885	Gm4710	0.234198	-1.17512	4.98798	-0.235591	0.81375	NA	0.936791	0	0	0
100043899	R3hdml	0	NA	NA	NA	NA	NA	0	0	0	0
100043902	Six3os1	0.234198	-1.17512	4.98798	-0.235591	0.81375	NA	0.936791	0	0	0
100043904	Gm4719	0	NA	NA	NA	NA	NA	0	0	0	0
100043911	Ppp4r1l-ps	374.077	-0.424959	0.43339	-0.980547	0.326816	0.636416	524.603	333.075	284.946	353.685
100043946	Gm14635	0.234198	-1.17512	4.98798	-0.235591	0.81375	NA	0.936791	0	0	0
100044193	Gm20939	36.8484	0.37466	1.38866	0.269799	0.787315	0.919261	52.4603	11.7457	77.7125	5.475
100044509	Tgfbr3l	0	NA	NA	NA	NA	NA	0	0	0	0
100045066	Gm17767	0	NA	NA	NA	NA	NA	0	0	0	0
100045469	Gm14204	0	NA	NA	NA	NA	NA	0	0	0	0
100045792	Ect2l	0.507948	0.26158	4.98694	0.0524531	0.958168	NA	0.936791	0	0	1.095
100047123	Gm15743	0.83898	-3.04206	4.84178	-0.628294	0.529811	NA	0	3.35592	0	0
100047133	Gm16894	1.67796	-4.04009	4.81339	-0.839345	0.401276	NA	0	6.71184	0	0
100048534	Cfap43	189.917	0.841659	0.577264	1.45801	0.144837	0.421608	147.076	125.008	326.618	160.965
100048658	Ddx43	3.221	3.7868	4.35998	0.868538	0.3851	NA	0	0.83898	0	12.045
100048701	AI847159	0.209745	-1.09478	4.99346	-0.219242	0.826462	NA	0	0.83898	0	0
100048884	Mup18	1.40784	4.10902	4.82746	0.851176	0.394671	NA	0	0	5.63134	0
100048885	NA	0	NA	NA	NA	NA	NA	0	0	0	0
100048895	9330020H09Rik	29.2552	-1.587	1.49611	-1.06075	0.288803	0.598033	29.0405	58.7286	28.1567	1.095
100049161	Gm13032	0.209745	-1.09478	4.99346	-0.219242	0.826462	NA	0	0.83898	0	0
100049545	Mir741	0	NA	NA	NA	NA	NA	0	0	0	0
100049546	Mir743	0	NA	NA	NA	NA	NA	0	0	0	0
100049547	Mir804	0	NA	NA	NA	NA	NA	0	0	0	0
100049548	Mir742	0	NA	NA	NA	NA	NA	0	0	0	0
100049549	Mir181d	0	NA	NA	NA	NA	NA	0	0	0	0
100049710	Mir290a	0	NA	NA	NA	NA	NA	0	0	0	0
100049711	Mir292	0	NA	NA	NA	NA	NA	0	0	0	0
100049712	Mir294	0	NA	NA	NA	NA	NA	0	0	0	0
100049713	Mir295	0	NA	NA	NA	NA	NA	0	0	0	0
100049714	Mir293	0	NA	NA	NA	NA	NA	0	0	0	0
100049715	Mir291a	0	NA	NA	NA	NA	NA	0	0	0	0
100061	Lrrc19	1.40784	4.10902	4.82746	0.851176	0.394671	NA	0	0	5.63134	0
100066	Cyp2j11	0	NA	NA	NA	NA	NA	0	0	0	0
100072	Camta1	1044.22	-0.0942719	0.32139	-0.293326	0.769273	0.911098	1023.91	1132.62	1225.38	794.97
100073351	Yy2	0	NA	NA	NA	NA	NA	0	0	0	0
100087	Kti12	2187.69	0.0698718	0.320134	0.218258	0.827228	0.938062	1870.77	2398.64	1559.88	2921.46
100088	Rcc1	2236.27	0.013029	0.251264	0.051854	0.958645	0.985854	2071.25	2381.03	2091.48	2401.34
100090	Zbtb48	167.626	-0.412557	0.66877	-0.61689	0.537308	0.786827	179.864	203.033	65.3236	222.285
100093700	Gm10400	0.555317	2.7677	4.89227	0.565729	0.571578	NA	0	0	1.12627	1.095
100093714	Gm12296	0.234198	-1.17512	4.98798	-0.235591	0.81375	NA	0.936791	0	0	0
100101457	A830035O19Rik	9.88018	-1.32753	2.40263	-0.552533	0.580583	NA	21.5462	6.71184	11.2627	0
100101806	Srp54c	0	NA	NA	NA	NA	NA	0	0	0	0
100101807	Fam177a2	4220.5	0.0156216	0.221489	0.0705302	0.943772	0.981405	4142.49	4252.79	4197.6	4289.12
100101919	Dnah7c	26.6883	-1.34836	1.36686	-0.986462	0.323906	0.634197	18.7358	57.8896	20.2728	9.855
100102	Pcsk9	6.57166	-6.00704	3.16394	-1.89859	0.0576178	NA	18.7358	7.55082	0	0
100113364	Snora15	0	NA	NA	NA	NA	NA	0	0	0	0
100113394	Astx5	0	NA	NA	NA	NA	NA	0	0	0	0
100113398	Adat3	0	NA	NA	NA	NA	NA	0	0	0	0
100121	Tdrd7	407.899	-0.138385	0.39699	-0.348586	0.7274	0.88835	376.59	478.219	409.962	366.825
100124431	Mir18b	0	NA	NA	NA	NA	NA	0	0	0	0
100124432	Mir193b	0	NA	NA	NA	NA	NA	0	0	0	0
100124433	Mir208b	0	NA	NA	NA	NA	NA	0	0	0	0
100124437	Mir327	0	NA	NA	NA	NA	NA	0	0	0	0
100124438	Mir343	0	NA	NA	NA	NA	NA	0	0	0	0
100124439	Mir344-2	0	NA	NA	NA	NA	NA	0	0	0	0
100124440	Mir465b-2	0	NA	NA	NA	NA	NA	0	0	0	0
100124441	Mir465c-1	0	NA	NA	NA	NA	NA	0	0	0	0
100124442	Mir466b-2	0	NA	NA	NA	NA	NA	0	0	0	0
100124443	Mir466c-1	0	NA	NA	NA	NA	NA	0	0	0	0
100124447	Mir467d	0	NA	NA	NA	NA	NA	0	0	0	0
100124449	Mir509	0	NA	NA	NA	NA	NA	0	0	0	0
100124450	Mir544	0	NA	NA	NA	NA	NA	0	0	0	0
100124451	Mir574	0	NA	NA	NA	NA	NA	0	0	0	0
100124452	Mir598	0	NA	NA	NA	NA	NA	0	0	0	0
100124453	Mir654	0	NA	NA	NA	NA	NA	0	0	0	0
100124456	Mir872	0	NA	NA	NA	NA	NA	0	0	0	0
100124457	Mir873a	0	NA	NA	NA	NA	NA	0	0	0	0
100124458	Mir876	0	NA	NA	NA	NA	NA	0	0	0	0
100124459	Mir877	0	NA	NA	NA	NA	NA	0	0	0	0
100124460	Mir881	0	NA	NA	NA	NA	NA	0	0	0	0
100124461	Mir882	0	NA	NA	NA	NA	NA	0	0	0	0
100124462	Mir883a	0	NA	NA	NA	NA	NA	0	0	0	0
100124463	Mir105	0	NA	NA	NA	NA	NA	0	0	0	0
100124466	Mir493	0	NA	NA	NA	NA	NA	0	0	0	0
100124467	Mir568	0	NA	NA	NA	NA	NA	0	0	0	0
100124468	Mir653	0	NA	NA	NA	NA	NA	0	0	0	0
100124469	Mir875	3.27877	-5.00337	4.71856	-1.06036	0.288982	NA	13.1151	0	0	0
100124470	Mir92b	0	NA	NA	NA	NA	NA	0	0	0	0
100124471	Mir291b	0	NA	NA	NA	NA	NA	0	0	0	0
100124473	Mir465b-1	0	NA	NA	NA	NA	NA	0	0	0	0
100124474	Mir466b-3	0	NA	NA	NA	NA	NA	0	0	0	0
100124476	Mir504	0	NA	NA	NA	NA	NA	0	0	0	0
100124478	Mir871	0	NA	NA	NA	NA	NA	0	0	0	0
100124479	Mir878	0	NA	NA	NA	NA	NA	0	0	0	0
100124480	Mir880	0	NA	NA	NA	NA	NA	0	0	0	0
100124481	Mir190b	0	NA	NA	NA	NA	NA	0	0	0	0
100124484	Mir453	0	NA	NA	NA	NA	NA	0	0	0	0
100124485	Mir466b-1	0	NA	NA	NA	NA	NA	0	0	0	0
100124487	Mir467c	0	NA	NA	NA	NA	NA	0	0	0	0
100124488	Mir511	0	NA	NA	NA	NA	NA	0	0	0	0
100124489	Mir582	0	NA	NA	NA	NA	NA	0	0	0	0
100124491	Mir874	0	NA	NA	NA	NA	NA	0	0	0	0
100124492	Mir879	0	NA	NA	NA	NA	NA	0	0	0	0
100124493	Mir883b	0	NA	NA	NA	NA	NA	0	0	0	0
100124494	Mir421	0	NA	NA	NA	NA	NA	0	0	0	0
100124495	Mir466g	0	NA	NA	NA	NA	NA	0	0	0	0
100124496	Mir743b	0	NA	NA	NA	NA	NA	0	0	0	0
100124625	Mir467a-4	0	NA	NA	NA	NA	NA	0	0	0	0
100124626	Mir467a-5	0	NA	NA	NA	NA	NA	0	0	0	0
100124640	Mir466e	0	NA	NA	NA	NA	NA	0	0	0	0
100124642	Mir467a-3	0	NA	NA	NA	NA	NA	0	0	0	0
100124643	Mir467a-8	0	NA	NA	NA	NA	NA	0	0	0	0
100124649	Mir683-2	0	NA	NA	NA	NA	NA	0	0	0	0
100124668	Mir466c-2	0	NA	NA	NA	NA	NA	0	0	0	0
100125339	A230020J21Rik	0	NA	NA	NA	NA	NA	0	0	0	0
100125586	Vmn2r2	4.05165	-2.63252	3.55467	-0.740582	0.458947	NA	13.1151	0.83898	2.25254	0
100125594	LOC100125594	0	NA	NA	NA	NA	NA	0	0	0	0
100125929	0610009E02Rik	6.50863	-5.9926	3.27356	-1.8306	0.0671597	NA	24.3566	1.67796	0	0
100125931	Phtf1os	0.468396	-2.19028	4.88718	-0.448168	0.654032	NA	1.87358	0	0	0
100126203	6820426E19Rik	0.234198	-1.17512	4.98798	-0.235591	0.81375	NA	0.936791	0	0	0
100126224	Gm11747	0.468396	-2.19028	4.88718	-0.448168	0.654032	NA	1.87358	0	0	0
100126226	Krt83	13.106	0.986832	2.0203	0.488458	0.625225	0.839364	15.9254	1.67796	31.5355	3.285
100126227	Gm13031	0	NA	NA	NA	NA	NA	0	0	0	0
100126242	Frs3os	0	NA	NA	NA	NA	NA	0	0	0	0
100126243	A030001D20Rik	4.50507	5.78753	4.15201	1.39391	0.163345	NA	0	0	18.0203	0
100126244	Gm13262	0.209745	-1.09478	4.99346	-0.219242	0.826462	NA	0	0.83898	0	0
100126269	BC048602	0	NA	NA	NA	NA	NA	0	0	0	0
100126692	B020018J22Rik	0	NA	NA	NA	NA	NA	0	0	0	0
100126765	Esp36	0.234198	-1.17512	4.98798	-0.235591	0.81375	NA	0.936791	0	0	0
100126766	Esp3	0	NA	NA	NA	NA	NA	0	0	0	0
100126768	Esp31	0	NA	NA	NA	NA	NA	0	0	0	0
100126773	Esp34	0.234198	-1.17512	4.98798	-0.235591	0.81375	NA	0.936791	0	0	0
100126774	Esp18	0	NA	NA	NA	NA	NA	0	0	0	0
100126775	Esp38	0	NA	NA	NA	NA	NA	0	0	0	0
100126776	Esp24	0	NA	NA	NA	NA	NA	0	0	0	0
100126777	Esp4	0	NA	NA	NA	NA	NA	0	0	0	0
100126778	Esp8	0	NA	NA	NA	NA	NA	0	0	0	0
100126779	Esp23	0	NA	NA	NA	NA	NA	0	0	0	0
100126795	Gm10575	4.6106	-5.49531	3.67433	-1.4956	0.134759	NA	15.9254	2.51694	0	0
100126824	Sco2	9.45131	3.30698	2.20619	1.49895	0.133886	NA	0.936791	2.51694	14.6415	19.71
100127111	Snord22	0	NA	NA	NA	NA	NA	0	0	0	0
100127433	Gm11532	0	NA	NA	NA	NA	NA	0	0	0	0
100129	Gpr153	9.39059	-1.04188	2.30594	-0.451825	0.651395	NA	0.936791	24.3304	9.01015	3.285
100134861	Gm44502	0	NA	NA	NA	NA	NA	0	0	0	0
100134990	Selenok-ps1	366.529	0.500191	0.416902	1.19978	0.230224	0.533394	279.164	328.041	370.542	488.37
100135654	Rhox3c	0	NA	NA	NA	NA	NA	0	0	0	0
100135657	Rhox3e	0	NA	NA	NA	NA	NA	0	0	0	0
100141474	4933428G20Rik	34.9272	-1.04706	1.1518	-0.909066	0.363316	0.665664	58.081	36.0761	23.6516	21.9
100151693	Gm10364	46.9586	1.72833	1.09456	1.57902	0.114332	0.36909	14.9887	28.5253	31.5355	112.785
100155	Shoc1	28.7258	0.0807495	1.32253	0.0610567	0.951314	0.984506	12.1783	43.627	38.2931	20.805
100163	Pafah2	355.942	0.294512	0.438128	0.672206	0.501453	0.765153	339.118	300.355	483.169	301.125
100165	AI507597	0	NA	NA	NA	NA	NA	0	0	0	0
100169	Phactr4	2727.14	-0.203366	0.237599	-0.855921	0.392042	0.688769	3050.19	2787.93	2624.21	2446.23
100169864	Gm44504	5.87118	1.6739	2.94361	0.568655	0.56959	NA	5.62075	0	12.389	5.475
100169874	Gm11110	65.8131	-0.0422407	0.853031	-0.0495183	0.960506	0.986602	74.0065	59.5676	56.3134	73.365
100169878	Gm10941	0	NA	NA	NA	NA	NA	0	0	0	0
100170401	EU599041	0.41949	-2.04567	4.89785	-0.417666	0.676191	NA	0	1.67796	0	0
100174921	4930505N22Rik	7.66933	-1.30833	2.33336	-0.560703	0.575	NA	8.43112	13.4237	2.25254	6.57
100177	Zmym6	118.439	-0.921949	0.67053	-1.37496	0.169145	0.455849	181.737	128.364	96.8591	66.795
100182	Akna	36.5554	0.02314	1.14606	0.0201909	0.983891	0.994429	35.5981	36.9151	51.8084	21.9
100189605	Mup19	0	NA	NA	NA	NA	NA	0	0	0	0
100190765	Mir449b	0	NA	NA	NA	NA	NA	0	0	0	0
100191037	Krtap10-4	0	NA	NA	NA	NA	NA	0	0	0	0
100196896	BC048559	0	NA	NA	NA	NA	NA	0	0	0	0
100198	H6pd	122.376	0.270785	0.797616	0.339493	0.734238	0.891963	74.9433	146.822	217.37	50.37
100201	Tmem64	392.054	-0.603631	0.415133	-1.45407	0.145927	0.423223	484.321	461.439	372.795	249.66
100206	Adprs	1274.5	0.424836	0.324854	1.30777	0.19095	0.483804	899.319	1276.93	1154.43	1767.33
100210	Gpn2	641.925	0.769981	0.358748	2.1463	0.0318493	0.173295	427.177	521.846	956.202	662.475
100213	Rusc2	1830.35	0.148171	0.284031	0.521674	0.601897	0.825398	1828.62	1644.4	1557.63	2290.74
100216455	Gm14124	9.26464	0.0936364	2.52648	0.037062	0.970436	NA	2.81037	15.1016	19.1466	0
100216474	Ttll2	0	NA	NA	NA	NA	NA	0	0	0	0
100216530	Snord118	0	NA	NA	NA	NA	NA	0	0	0	0
100216531	Snord1b	0	NA	NA	NA	NA	NA	0	0	0	0
100216532	Snord2	0	NA	NA	NA	NA	NA	0	0	0	0
100216533	Snord55	36.5899	0.111914	1.19236	0.0938586	0.925221	0.97557	22.483	47.8219	57.4397	18.615
100216534	Snord96a	0	NA	NA	NA	NA	NA	0	0	0	0
100216535	Scarna9	0	NA	NA	NA	NA	NA	0	0	0	0
100216536	Snord1c	0	NA	NA	NA	NA	NA	0	0	0	0
100216537	Snord104	18.6314	0.561307	1.57218	0.357025	0.721073	0.884753	23.4198	6.71184	21.3991	22.995
100216538	Snord1a	0	NA	NA	NA	NA	NA	0	0	0	0
100216539	Snord4a	0	NA	NA	NA	NA	NA	0	0	0	0
100216540	Snord95	0	NA	NA	NA	NA	NA	0	0	0	0
100217413	Scarna10	0	NA	NA	NA	NA	NA	0	0	0	0
100217414	Scarna3a	4.07875	-0.0952464	3.86502	-0.0246432	0.98034	NA	8.43112	0	7.88388	0
100217415	Scarna6	2.34198	-4.51757	4.80533	-0.940116	0.347158	NA	9.36791	0	0	0
100217416	Snora2b	1.63938	-4.0024	4.81414	-0.831383	0.405757	NA	6.55754	0	0	0
100217417	Snora34	2.95251	-2.1329	3.93417	-0.542149	0.587716	NA	3.74716	5.87286	0	2.19
100217418	Snora44	0	NA	NA	NA	NA	NA	0	0	0	0
100217419	Snora52	0	NA	NA	NA	NA	NA	0	0	0	0
100217420	Snora81	0	NA	NA	NA	NA	NA	0	0	0	0
100217421	Snord11	8.20627	0.590769	2.97936	0.198287	0.84282	NA	13.1151	0	0	19.71
100217422	Snord13	0	NA	NA	NA	NA	NA	0	0	0	0
100217423	Snord19	490.325	-1.94326	0.413421	-4.70044	2.596e-06	0.000239609	983.631	573.023	179.077	225.57
100217424	Snord38a	0	NA	NA	NA	NA	NA	0	0	0	0
100217425	Snord45c	0	NA	NA	NA	NA	NA	0	0	0	0
100217426	Snord49b	17.6608	-0.0206115	1.81112	-0.0113805	0.99092	0.996991	11.2415	24.3304	1.12627	33.945
100217427	Snord52	0	NA	NA	NA	NA	NA	0	0	0	0
100217428	Snord57	0	NA	NA	NA	NA	NA	0	0	0	0
100217429	Snord64	0	NA	NA	NA	NA	NA	0	0	0	0
100217430	Snord66	1.87358	-4.19529	4.81047	-0.872116	0.383145	NA	7.49433	0	0	0
100217431	Snord69	0	NA	NA	NA	NA	NA	0	0	0	0
100217432	Snord71	3.98136	-5.28351	4.36734	-1.20978	0.226365	NA	15.9254	0	0	0
100217433	Snord88a	0	NA	NA	NA	NA	NA	0	0	0	0
100217434	Snord88c	5.16647	-5.66017	3.46321	-1.63437	0.102181	NA	13.1151	7.55082	0	0
100217435	Snord90	3.09724	5.24691	4.8042	1.09215	0.274767	NA	0	0	12.389	0
100217436	Snord93	8.44524	-6.36877	2.89807	-2.19759	0.0279784	NA	26.2302	7.55082	0	0
100217437	Snord99	0	NA	NA	NA	NA	NA	0	0	0	0
100217438	Scarna2	0.515765	0.282066	4.98548	0.0565775	0.954882	NA	0.936791	0	1.12627	0
100217440	Snora61	0	NA	NA	NA	NA	NA	0	0	0	0
100217441	Snord23	0.468396	-2.19028	4.88718	-0.448168	0.654032	NA	1.87358	0	0	0
100217442	Snora30	0	NA	NA	NA	NA	NA	0	0	0	0
100217443	Snord12	0	NA	NA	NA	NA	NA	0	0	0	0
100217444	Snord65	12.3982	0.665709	2.2726	0.292929	0.769576	0.911255	14.9887	4.1949	30.4093	0
100217445	Snord8	1.91625	4.55516	4.81613	0.945813	0.344244	NA	0	0	0	7.665
100217446	Snord47	0	NA	NA	NA	NA	NA	0	0	0	0
100217447	Scarna3b	0	NA	NA	NA	NA	NA	0	0	0	0
100217448	Scarna8	1.04873	-3.36322	4.83045	-0.696253	0.48627	NA	0	4.1949	0	0
100217449	Snora36b	0	NA	NA	NA	NA	NA	0	0	0	0
100217450	Snora47	0	NA	NA	NA	NA	NA	0	0	0	0
100217451	Snora7a	0	NA	NA	NA	NA	NA	0	0	0	0
100217452	Snord110	0	NA	NA	NA	NA	NA	0	0	0	0
100217453	Snord16a	0	NA	NA	NA	NA	NA	0	0	0	0
100217454	Snord37	25.8642	-1.21798	1.31857	-0.92371	0.355637	0.659486	42.1556	30.2033	15.7678	15.33
100217455	Snord49a	19.3834	-0.435518	1.62641	-0.267778	0.78887	0.919707	25.2934	19.2965	3.37881	29.565
100217456	Snord53	50.5181	-0.681068	0.989958	-0.687976	0.491468	0.758527	83.3744	41.11	33.7881	43.8
100217457	Snord58b	19.8176	0.197332	1.5003	0.131528	0.895357	0.962861	24.3566	12.5847	25.9042	16.425
100217458	Snord67	0	NA	NA	NA	NA	NA	0	0	0	0
100217459	Snord70	4.40769	0.437817	3.74793	0.116816	0.907006	NA	7.49433	0	10.1364	0
100217460	Snord85	0	NA	NA	NA	NA	NA	0	0	0	0
100217461	Snord89	12.1411	0.604124	2.30246	0.262382	0.793027	0.92159	15.9254	3.35592	29.283	0
100217462	Snord92	2.3072	-4.49896	4.8056	-0.936192	0.349174	NA	0	9.22878	0	0
100217463	Snord98	11.5581	-1.63577	2.23217	-0.732815	0.463671	NA	21.5462	13.4237	11.2627	0
100217464	Snora41	145.19	-0.717267	0.646103	-1.11014	0.266937	0.57454	228.577	132.559	140.784	78.84
100217465	Snord111	0	NA	NA	NA	NA	NA	0	0	0	0
100217466	Scarna17	0	NA	NA	NA	NA	NA	0	0	0	0
100217467	Snora5c	1.36875	4.06996	4.82863	0.842882	0.399294	NA	0	0	0	5.475
100217468	Snord45b	0	NA	NA	NA	NA	NA	0	0	0	0
100217469	Snord91a	1.17099	-3.51618	4.82587	-0.728609	0.466241	NA	4.68396	0	0	0
100226	Stx12	10291.8	-0.216218	0.208542	-1.0368	0.299827	0.60808	10598.9	11524.2	9422.36	9621.77
100233175	Gon7	154.189	0.297988	0.647035	0.460544	0.645126	0.850904	159.254	117.457	100.238	239.805
100233207	Gm17359	0.629235	-2.62827	4.86057	-0.540733	0.588692	NA	0	2.51694	0	0
100233208	Gm10778	410.008	0.396816	0.395706	1.00281	0.315955	0.627394	311.015	396.838	485.422	446.76
100270707	Gm14379	0	NA	NA	NA	NA	NA	0	0	0	0
100270744	Btbd18	2.6735	3.49777	4.68906	0.745944	0.455701	NA	0	0.83898	0	9.855
100271704	Gm17660	0	NA	NA	NA	NA	NA	0	0	0	0
100271841	Uckl1os	0.83898	-3.04206	4.84178	-0.628294	0.529811	NA	0	3.35592	0	0
100271882	Gm14139	0.483495	0.341946	4.99243	0.0684928	0.945393	NA	0	0.83898	0	1.095
100271928	Gm15881	0	NA	NA	NA	NA	NA	0	0	0	0
100273	Osbpl9	3674.79	-0.104324	0.227415	-0.458736	0.646424	0.851656	3959.82	3655.44	3641.23	3442.68
100286843	Gm16325	2.36489	-2.89214	4.46976	-0.647046	0.517602	NA	7.49433	0.83898	1.12627	0
100294583	Alkal2	0	NA	NA	NA	NA	NA	0	0	0	0
100294660	Defa2	0	NA	NA	NA	NA	NA	0	0	0	0
100302498	Snora21	58.5386	-0.848725	1.0342	-0.820661	0.411839	0.70344	84.3112	66.2794	12.389	71.175
100302499	Snora3	0	NA	NA	NA	NA	NA	0	0	0	0
100302529	Snord72	90.6129	0.762041	0.803031	0.948956	0.342643	0.648201	99.2999	35.2372	123.89	104.025
100302565	Snord68	0	NA	NA	NA	NA	NA	0	0	0	0
100302567	AF357399	48.2643	-1.49317	1.25987	-1.18518	0.235948	0.539731	94.6159	47.8219	48.4295	2.19
100302600	Snord43	3.79246	-1.85176	3.54414	-0.522484	0.601333	NA	9.36791	2.51694	0	3.285
100302601	Snord83b	20.8692	-0.369751	1.59636	-0.231621	0.816832	0.933465	41.2188	5.87286	9.01015	27.375
100302634	Astx6	0	NA	NA	NA	NA	NA	0	0	0	0
100302648	Gm11944	1.67796	-4.04009	4.81339	-0.839345	0.401276	NA	0	6.71184	0	0
100302688	Gm17455	0	NA	NA	NA	NA	NA	0	0	0	0
100302730	5830417I10Rik	900.105	-0.816201	0.327567	-2.49171	0.0127131	0.0992943	1375.21	921.2	665.625	638.385
100303644	C130080G10Rik	0	NA	NA	NA	NA	NA	0	0	0	0
100303646	Gm26922	0	NA	NA	NA	NA	NA	0	0	0	0
100303731	Gm10874	2202.04	0.0777016	0.304563	0.255125	0.798626	0.924487	1653.44	2631.88	1871.86	2651
100303732	Zfp967	222.959	0.00874242	0.510197	0.0171354	0.986329	0.99554	256.681	187.932	253.41	193.815
100303736	Snora35	0	NA	NA	NA	NA	NA	0	0	0	0
100303738	D030025P21Rik	0	NA	NA	NA	NA	NA	0	0	0	0
100303740	Snora75	0	NA	NA	NA	NA	NA	0	0	0	0
100303746	Snora20	4.13187	-5.33861	3.79217	-1.4078	0.159191	NA	5.62075	10.9067	0	0
100303747	Gm12238	0.629235	-2.62827	4.86057	-0.540733	0.588692	NA	0	2.51694	0	0
100303751	Snora31	448.821	1.03935	0.397084	2.61745	0.00885904	0.0807026	325.067	262.601	703.918	503.7
100306943	Scarna13	0	NA	NA	NA	NA	NA	0	0	0	0
100306952	Snora78	7.05464	-0.404485	2.39523	-0.168871	0.865898	NA	9.36791	6.71184	3.37881	8.76
100306954	Snora17	15.1559	-1.42677	2.01697	-0.707383	0.479329	0.752185	21.5462	22.6525	0	16.425
100306955	Snora43	44.4089	1.08085	1.08743	0.993944	0.32025	0.631659	40.282	16.7796	83.3439	37.23
100306957	Snora24	0	NA	NA	NA	NA	NA	0	0	0	0
100310813	Snora16a	0	NA	NA	NA	NA	NA	0	0	0	0
100310872	Dynlt1a	44.0903	2.06645	1.19217	1.73336	0.0830325	0.308536	29.0405	5.03388	37.1669	105.12
100312470	Vmn1r2	0	NA	NA	NA	NA	NA	0	0	0	0
100312471	Vmn1r3	0	NA	NA	NA	NA	NA	0	0	0	0
100312473	Vmn1r86	0	NA	NA	NA	NA	NA	0	0	0	0
100312474	Vmn1r88	0	NA	NA	NA	NA	NA	0	0	0	0
100312476	Vmn1r238	0	NA	NA	NA	NA	NA	0	0	0	0
100312477	Vmn1r184	0	NA	NA	NA	NA	NA	0	0	0	0
100312484	Vmn1r196	0	NA	NA	NA	NA	NA	0	0	0	0
100312485	Vmn1r221	0.234198	-1.17512	4.98798	-0.235591	0.81375	NA	0.936791	0	0	0
100312948	Pate8	0.83898	-3.04206	4.84178	-0.628294	0.529811	NA	0	3.35592	0	0
100312949	Pate10	0	NA	NA	NA	NA	NA	0	0	0	0
100312956	Pate3	0	NA	NA	NA	NA	NA	0	0	0	0
100312986	Pate7	0.281567	1.78214	4.995	0.356784	0.721253	NA	0	0	1.12627	0
100312987	Pate1	2.19	4.74773	4.81222	0.986599	0.323839	NA	0	0	0	8.76
100313519	Snord17	10.3229	1.15373	2.44265	0.472329	0.636692	NA	10.3047	2.51694	0	28.47
100313531	Nkx2-2os	0.749963	-0.733062	4.88463	-0.150075	0.880705	NA	1.87358	0	1.12627	0
100313943	Snora26	0	NA	NA	NA	NA	NA	0	0	0	0
100316663	Mir669k	0	NA	NA	NA	NA	NA	0	0	0	0
100316664	Mir669d	0	NA	NA	NA	NA	NA	0	0	0	0
100316665	Mir466i	1.28292	-3.65247	4.82218	-0.757432	0.448791	NA	0.936791	4.1949	0	0
100316667	Mir669f	0	NA	NA	NA	NA	NA	0	0	0	0
100316668	Mir669i	0	NA	NA	NA	NA	NA	0	0	0	0
100316669	Mir1188	0	NA	NA	NA	NA	NA	0	0	0	0
100316670	Mir466k	0	NA	NA	NA	NA	NA	0	0	0	0
100316671	Mir466j	0	NA	NA	NA	NA	NA	0	0	0	0
100316672	Mir1192	0.887886	-3.11961	4.83881	-0.644706	0.519118	NA	1.87358	1.67796	0	0
100316673	Mir1193	0	NA	NA	NA	NA	NA	0	0	0	0
100316674	Mir467g	0	NA	NA	NA	NA	NA	0	0	0	0
100316675	Mir467h	0	NA	NA	NA	NA	NA	0	0	0	0
100316676	Mir1195	0.209745	-1.09478	4.99346	-0.219242	0.826462	NA	0	0.83898	0	0
100316677	Mir1199	0	NA	NA	NA	NA	NA	0	0	0	0
100316678	Mir1902	0	NA	NA	NA	NA	NA	0	0	0	0
100316679	Mir1897	0	NA	NA	NA	NA	NA	0	0	0	0
100316680	Mir1903	0	NA	NA	NA	NA	NA	0	0	0	0
100316681	Mir1900	0	NA	NA	NA	NA	NA	0	0	0	0
100316682	Mir1892	0	NA	NA	NA	NA	NA	0	0	0	0
100316683	Mir1904	0	NA	NA	NA	NA	NA	0	0	0	0
100316684	Mir1898	7.28838	-6.15703	3.02631	-2.0345	0.0419014	NA	14.0519	15.1016	0	0
100316685	Mir1907	0.209745	-1.09478	4.99346	-0.219242	0.826462	NA	0	0.83898	0	0
100316686	Mir1901	1.25847	-3.62573	4.82288	-0.751777	0.452185	NA	0	5.03388	0	0
100316687	Mir1928	0	NA	NA	NA	NA	NA	0	0	0	0
100316688	Mir1929	0.982624	0.415455	4.78907	0.0867506	0.93087	NA	0	1.67796	2.25254	0
100316689	Mir1931	1.63938	-4.0024	4.81414	-0.831383	0.405757	NA	6.55754	0	0	0
100316690	Mir1932	0	NA	NA	NA	NA	NA	0	0	0	0
100316693	Mir1938	5.21542	4.51679	3.22807	1.39922	0.161747	NA	0	0.83898	11.2627	8.76
100316694	Mir1941	0	NA	NA	NA	NA	NA	0	0	0	0
100316695	Mir1943	0	NA	NA	NA	NA	NA	0	0	0	0
100316697	Mir1946a	0	NA	NA	NA	NA	NA	0	0	0	0
100316698	Mir1947	0	NA	NA	NA	NA	NA	0	0	0	0
100316699	Mir1948	0	NA	NA	NA	NA	NA	0	0	0	0
100316700	Mir1949	0	NA	NA	NA	NA	NA	0	0	0	0
100316701	Mir669m-1	0	NA	NA	NA	NA	NA	0	0	0	0
100316702	Mir669o	0	NA	NA	NA	NA	NA	0	0	0	0
100316703	Mir1951	0	NA	NA	NA	NA	NA	0	0	0	0
100316704	Mir1953	0	NA	NA	NA	NA	NA	0	0	0	0
100316705	Mir669n	0.468396	-2.19028	4.88718	-0.448168	0.654032	NA	1.87358	0	0	0
100316706	Mir1956	0	NA	NA	NA	NA	NA	0	0	0	0
100316708	Mir1958	0	NA	NA	NA	NA	NA	0	0	0	0
100316709	Mir1960	0	NA	NA	NA	NA	NA	0	0	0	0
100316710	Mir1963	0	NA	NA	NA	NA	NA	0	0	0	0
100316711	Mir1964	0	NA	NA	NA	NA	NA	0	0	0	0
100316712	Mir1966	0	NA	NA	NA	NA	NA	0	0	0	0
100316713	Mir1968	0	NA	NA	NA	NA	NA	0	0	0	0
100316714	Mir1946b	0	NA	NA	NA	NA	NA	0	0	0	0
100316715	Mir1971	0	NA	NA	NA	NA	NA	0	0	0	0
100316716	Mir1983	0	NA	NA	NA	NA	NA	0	0	0	0
100316717	Mir1839	0	NA	NA	NA	NA	NA	0	0	0	0
100316725	Mir2136	0	NA	NA	NA	NA	NA	0	0	0	0
100316727	Mir2139	0	NA	NA	NA	NA	NA	0	0	0	0
100316735	Mir432	0	NA	NA	NA	NA	NA	0	0	0	0
100316736	Mir599	0	NA	NA	NA	NA	NA	0	0	0	0
100316737	Mir664	0	NA	NA	NA	NA	NA	0	0	0	0
100316739	Mir1224	0	NA	NA	NA	NA	NA	0	0	0	0
100316749	Mir467f	0	NA	NA	NA	NA	NA	0	0	0	0
100316751	Mir1197	0	NA	NA	NA	NA	NA	0	0	0	0
100316752	Mir1896	0	NA	NA	NA	NA	NA	0	0	0	0
100316753	Mir1933	0	NA	NA	NA	NA	NA	0	0	0	0
100316756	Mir1955	0.468396	-2.19028	4.88718	-0.448168	0.654032	NA	1.87358	0	0	0
100316769	Mir466l	0	NA	NA	NA	NA	NA	0	0	0	0
100316770	Mir669j	0	NA	NA	NA	NA	NA	0	0	0	0
100316772	Mir1899	0	NA	NA	NA	NA	NA	0	0	0	0
100316773	Mir1893	0	NA	NA	NA	NA	NA	0	0	0	0
100316774	Mir1942	0	NA	NA	NA	NA	NA	0	0	0	0
100316775	Mir1950	0	NA	NA	NA	NA	NA	0	0	0	0
100316776	Mir1954	0	NA	NA	NA	NA	NA	0	0	0	0
100316777	Mir1969	0	NA	NA	NA	NA	NA	0	0	0	0
100316778	Mir1982	0	NA	NA	NA	NA	NA	0	0	0	0
100316779	Mir2137	0.555317	2.7677	4.89227	0.565729	0.571578	NA	0	0	1.12627	1.095
100316783	Mir1b	0	NA	NA	NA	NA	NA	0	0	0	0
100316784	Mir1927	0	NA	NA	NA	NA	NA	0	0	0	0
100316802	Mir669g	0	NA	NA	NA	NA	NA	0	0	0	0
100316803	Mir1187	0	NA	NA	NA	NA	NA	0	0	0	0
100316804	Mir466f-4	0	NA	NA	NA	NA	NA	0	0	0	0
100316805	Mir1190	0	NA	NA	NA	NA	NA	0	0	0	0
100316806	Mir669e	0	NA	NA	NA	NA	NA	0	0	0	0
100316807	Mir1198	0	NA	NA	NA	NA	NA	0	0	0	0
100316808	Mir1905	0	NA	NA	NA	NA	NA	0	0	0	0
100316809	Mir1906-1	0	NA	NA	NA	NA	NA	0	0	0	0
100316810	Mir1894	0.702593	-2.7774	4.85318	-0.572285	0.567129	NA	2.81037	0	0	0
100316811	Mir1930	0	NA	NA	NA	NA	NA	0	0	0	0
100316812	Mir1936	0	NA	NA	NA	NA	NA	0	0	0	0
100316814	Mir1306	0	NA	NA	NA	NA	NA	0	0	0	0
100316815	Mir669l	0	NA	NA	NA	NA	NA	0	0	0	0
100316816	Mir1952	0	NA	NA	NA	NA	NA	0	0	0	0
100316818	Mir1962	0	NA	NA	NA	NA	NA	0	0	0	0
100316819	Mir1967	0	NA	NA	NA	NA	NA	0	0	0	0
100316820	Mir1970	4.11775	-5.33238	3.82041	-1.39576	0.162786	NA	13.1151	3.35592	0	0
100316821	Mir1981	0	NA	NA	NA	NA	NA	0	0	0	0
100316827	Mir767	0	NA	NA	NA	NA	NA	0	0	0	0
100316831	Mir669h	0	NA	NA	NA	NA	NA	0	0	0	0
100316832	Mir1895	0	NA	NA	NA	NA	NA	0	0	0	0
100316833	Mir1945	0.887886	-3.11961	4.83881	-0.644706	0.519118	NA	1.87358	1.67796	0	0
100316834	Mir669m-2	0	NA	NA	NA	NA	NA	0	0	0	0
100316839	Mir1191	0	NA	NA	NA	NA	NA	0	0	0	0
100316840	Mir1934	0	NA	NA	NA	NA	NA	0	0	0	0
100316841	Mir1961	0	NA	NA	NA	NA	NA	0	0	0	0
100316903	Gm20605	12.2029	-0.0381761	2.28801	-0.0166853	0.986688	0.995585	3.74716	20.9745	0	24.09
100316932	Snora28	0	NA	NA	NA	NA	NA	0	0	0	0
100317	AU040320	1573.53	-0.130537	0.280833	-0.46482	0.642061	0.849608	1620.65	1668.73	1263.67	1741.05
100322896	Dthd1	0.483495	0.341946	4.99243	0.0684928	0.945393	NA	0	0.83898	0	1.095
100328588	Il4i1b	1.93661	-4.24579	4.80959	-0.882775	0.377358	NA	1.87358	5.87286	0	0
100336	Ppp1r8	1102.42	-0.292168	0.295079	-0.990135	0.322108	0.633036	1134.45	1292.87	882.995	1099.38
100340	Smpdl3b	387.798	0.310597	0.424481	0.731711	0.464345	0.74165	405.631	286.931	360.406	498.225
100342	Tent5b	627.059	0.554491	0.347729	1.59461	0.1108	0.36297	432.797	583.091	744.463	747.885
100359413	AA413626	1.56603	-3.93802	4.81548	-0.817784	0.41348	NA	3.74716	2.51694	0	0
100379145	Snora23	27.7835	-2.48106	1.65321	-1.50075	0.133419	0.404302	74.9433	19.2965	16.894	0
100379610	Gm11651	0	NA	NA	NA	NA	NA	0	0	0	0
100380944	Ino80dos	19.0567	-1.93971	1.89531	-1.02343	0.306105	0.616156	48.7131	11.7457	15.7678	0
100382	AW011738	181.874	-0.725199	0.669598	-1.08304	0.278792	0.586968	275.417	177.864	213.991	60.225
100383	Bsdc1	1440.78	0.305289	0.266038	1.14754	0.25116	0.55669	1347.11	1230.78	1573.4	1611.84
100384868	Gm37013	0	NA	NA	NA	NA	NA	0	0	0	0
100384890	D230030E09Rik	0	NA	NA	NA	NA	NA	0	0	0	0
100415784	Gm17830	0	NA	NA	NA	NA	NA	0	0	0	0
100415785	Gm11559	0	NA	NA	NA	NA	NA	0	0	0	0
100415787	Tomm6os	14.7	-0.709153	1.75671	-0.403683	0.686446	0.868916	28.1037	8.3898	14.6415	7.665
100415901	Gm13648	28.231	1.06911	1.31864	0.810768	0.417499	0.708168	28.1037	8.3898	31.5355	44.895
100415912	Gm11665	0	NA	NA	NA	NA	NA	0	0	0	0
100415914	Gm12505	636.912	-0.525672	0.369684	-1.42195	0.155041	0.437805	908.687	594.837	455.012	589.11
100415915	A530072M11Rik	0.234198	-1.17512	4.98798	-0.235591	0.81375	NA	0.936791	0	0	0
100415916	Gm15997	0	NA	NA	NA	NA	NA	0	0	0	0
100416706	Zfp729b	684.228	0.145223	0.345352	0.420507	0.674115	0.863908	732.571	567.151	808.661	628.53
100416830	Zfp572	0	NA	NA	NA	NA	NA	0	0	0	0
100417125	Gm18409	0	NA	NA	NA	NA	NA	0	0	0	0
100417434	AA543401	0.209745	-1.09478	4.99346	-0.219242	0.826462	NA	0	0.83898	0	0
100417514	Adh6b	7.77444	6.5751	2.95729	2.22335	0.0261919	NA	0	0	15.7678	15.33
100417675	Nlrp5-ps	1.88868	-2.54453	4.8135	-0.528624	0.597067	NA	5.62075	0.83898	0	1.095
100417829	Gvin-ps2	0	NA	NA	NA	NA	NA	0	0	0	0
100417973	Pou5f1-rs6	0	NA	NA	NA	NA	NA	0	0	0	0
100418302	4930555K19Rik	0	NA	NA	NA	NA	NA	0	0	0	0
100434	Slc44a1	4561.41	-0.00815757	0.240506	-0.0339184	0.972942	0.991047	4584.66	4564.05	3893.51	5203.44
100463512	Gm20594	26.3678	2.08101	1.40369	1.48253	0.1382	0.411657	16.8622	3.35592	33.7881	51.465
100465	Mob3c	203.562	-0.394377	0.578487	-0.681738	0.495405	0.761305	299.773	162.762	126.142	225.57
100470	Lao1	0.27375	1.76167	4.99645	0.352584	0.7244	NA	0	0	0	1.095
100473	BB031773	0.209745	-1.09478	4.99346	-0.219242	0.826462	NA	0	0.83898	0	0
100494	Zfand2a	1635.05	-0.0585542	0.278897	-0.20995	0.833707	0.940603	1920.42	1416.2	1681.52	1522.05
100499512	Mir3475	0	NA	NA	NA	NA	NA	0	0	0	0
100499513	Mir3099	0	NA	NA	NA	NA	NA	0	0	0	0
100499514	Mir2861	0	NA	NA	NA	NA	NA	0	0	0	0
100499517	Mir3072	0	NA	NA	NA	NA	NA	0	0	0	0
100499519	Mir3470b	0	NA	NA	NA	NA	NA	0	0	0	0
100499521	Mir3471-1	0	NA	NA	NA	NA	NA	0	0	0	0
100499523	Mir3471-2	0	NA	NA	NA	NA	NA	0	0	0	0
100499526	Mir3472	0	NA	NA	NA	NA	NA	0	0	0	0
100499528	Mir3473a	0	NA	NA	NA	NA	NA	0	0	0	0
100499529	Mir3474	1.63938	-4.0024	4.81414	-0.831383	0.405757	NA	6.55754	0	0	0
100502590	Tex50	0.27375	1.76167	4.99645	0.352584	0.7244	NA	0	0	0	1.095
100502601	Gm19276	10.6758	-1.53316	2.49615	-0.61421	0.539077	NA	30.9141	0.83898	0	10.95
100502602	Gm19277	0	NA	NA	NA	NA	NA	0	0	0	0
100502619	AW046200	1.95171	-2.60338	4.81231	-0.540984	0.588519	NA	0	6.71184	0	1.095
100502624	Gm13483	0	NA	NA	NA	NA	NA	0	0	0	0
100502630	Gm15545	34.754	0.39348	1.13889	0.345493	0.729724	0.890101	29.0405	31.0423	42.7982	36.135
100502636	Gm19299	1.25847	-3.62573	4.82288	-0.751777	0.452185	NA	0	5.03388	0	0
100502643	Gm19303	0.234198	-1.17512	4.98798	-0.235591	0.81375	NA	0.936791	0	0	0
100502653	C130060C02Rik	0	NA	NA	NA	NA	NA	0	0	0	0
100502695	Gm17399	13.2165	2.08301	2.53131	0.822897	0.410567	0.702044	0	10.0678	42.7982	0
100502698	Rubcn	1346.24	0.0332035	0.294851	0.112611	0.910339	0.96906	1563.5	1098.22	1300.84	1422.41
100502700	AV039307	3.05869	-4.9046	4.29456	-1.14205	0.253434	NA	4.68396	7.55082	0	0
100502723	Tsga8	0.209745	-1.09478	4.99346	-0.219242	0.826462	NA	0	0.83898	0	0
100502734	Gm16023	26.8408	-0.531195	1.70559	-0.311443	0.755464	0.902976	29.0405	34.3982	43.9245	0
100502736	Gm19345	9.71784	-6.57208	2.7251	-2.41168	0.0158791	NA	18.7358	20.1355	0	0
100502742	1700007L15Rik	0.83898	-3.04206	4.84178	-0.628294	0.529811	NA	0	3.35592	0	0
100502745	2900009J06Rik	0.468396	-2.19028	4.88718	-0.448168	0.654032	NA	1.87358	0	0	0
100502764	Gm16617	0	NA	NA	NA	NA	NA	0	0	0	0
100502766	Kifc1	24.0456	0.10294	1.40706	0.0731599	0.941679	0.980725	34.6613	11.7457	18.0203	31.755
100502803	Gm11562	0	NA	NA	NA	NA	NA	0	0	0	0
100502819	BC065403	0.27375	1.76167	4.99645	0.352584	0.7244	NA	0	0	0	1.095
100502820	Gm19395	0.234198	-1.17512	4.98798	-0.235591	0.81375	NA	0.936791	0	0	0
100502825	Rpl37rt	13069.5	1.1283	0.26004	4.33893	1.43175e-05	0.000914367	6544.42	9863.89	15297	20572.9
100502829	Gm9899	0.491312	0.36243	4.99097	0.0726171	0.942111	NA	0	0.83898	1.12627	0
100502831	Gm19402	0.209745	-1.09478	4.99346	-0.219242	0.826462	NA	0	0.83898	0	0
100502834	Gm15972	0	NA	NA	NA	NA	NA	0	0	0	0
100502841	Epg5	1064.5	-0.531211	0.318392	-1.66842	0.0952329	0.335157	1516.66	1000.06	914.53	826.725
100502842	Gm14718	0	NA	NA	NA	NA	NA	0	0	0	0
100502846	Gm19410	5.21898	2.37782	3.50797	0.677833	0.497877	NA	0	3.35592	0	17.52
100502861	Ccdc13	1.04873	-3.36322	4.83045	-0.696253	0.48627	NA	0	4.1949	0	0
100502865	2300003K06Rik	0.234198	-1.17512	4.98798	-0.235591	0.81375	NA	0.936791	0	0	0
100502868	Gm20597	0	NA	NA	NA	NA	NA	0	0	0	0
100502876	Kcnmb3	2.93643	-4.84656	4.80114	-1.00946	0.312754	NA	0	11.7457	0	0
100502887	Olfr331	0	NA	NA	NA	NA	NA	0	0	0	0
100502888	Gm19434	4.44976	-5.444	4.18378	-1.30121	0.193185	NA	17.799	0	0	0
100502896	Gm11238	0	NA	NA	NA	NA	NA	0	0	0	0
100502917	Gm12130	0.209745	-1.09478	4.99346	-0.219242	0.826462	NA	0	0.83898	0	0
100502920	Gm16998	0.555317	2.7677	4.89227	0.565729	0.571578	NA	0	0	1.12627	1.095
100502921	Gm10142	0	NA	NA	NA	NA	NA	0	0	0	0
100502924	Gm38423	0	NA	NA	NA	NA	NA	0	0	0	0
100502932	Gm13544	0	NA	NA	NA	NA	NA	0	0	0	0
100502933	Gm19461	0	NA	NA	NA	NA	NA	0	0	0	0
100502936	E330021D16Rik	0	NA	NA	NA	NA	NA	0	0	0	0
100502940	Colca2	0.281567	1.78214	4.995	0.356784	0.721253	NA	0	0	1.12627	0
100502942	Gm4814	0	NA	NA	NA	NA	NA	0	0	0	0
100502945	Gm19466	0	NA	NA	NA	NA	NA	0	0	0	0
100502946	Gm16796	0.27375	1.76167	4.99645	0.352584	0.7244	NA	0	0	0	1.095
100502950	Gm3336	0	NA	NA	NA	NA	NA	0	0	0	0
100502953	Gm10100	0	NA	NA	NA	NA	NA	0	0	0	0
100502967	Speer4c	0	NA	NA	NA	NA	NA	0	0	0	0
100502982	BC037704	56.7814	0.863606	0.906283	0.952909	0.340636	0.647165	40.282	40.271	73.2075	73.365
100502985	Gm10814	1.49267	-3.87081	4.81694	-0.803583	0.421638	NA	0.936791	5.03388	0	0
100503003	Gm17484	15.2245	-1.56939	2.04154	-0.768728	0.442055	0.727861	34.6613	10.9067	0	15.33
100503007	Gm19500	0	NA	NA	NA	NA	NA	0	0	0	0
100503019	Gm16551	0.234198	-1.17512	4.98798	-0.235591	0.81375	NA	0.936791	0	0	0
100503021	Gm19510	0	NA	NA	NA	NA	NA	0	0	0	0
100503033	Gm19519	0	NA	NA	NA	NA	NA	0	0	0	0
100503036	1700015G11Rik	0	NA	NA	NA	NA	NA	0	0	0	0
100503040	Gm19522	0	NA	NA	NA	NA	NA	0	0	0	0
100503041	Pdzd7	0.982624	0.415455	4.78907	0.0867506	0.93087	NA	0	1.67796	2.25254	0
100503043	Armcx4	0	NA	NA	NA	NA	NA	0	0	0	0
100503044	A730020M07Rik	0	NA	NA	NA	NA	NA	0	0	0	0
100503068	Smim43	0.209745	-1.09478	4.99346	-0.219242	0.826462	NA	0	0.83898	0	0
100503072	Gm16291	0	NA	NA	NA	NA	NA	0	0	0	0
100503074	2610016A17Rik	0.27375	1.76167	4.99645	0.352584	0.7244	NA	0	0	0	1.095
100503085	Klhl3	8.20072	-6.3271	2.89662	-2.1843	0.0289399	NA	16.8622	15.9406	0	0
100503104	Gm19557	52.3229	-0.875259	1.03771	-0.843449	0.398977	0.693194	84.3112	51.1778	15.7678	58.035
100503106	Gm13944	0	NA	NA	NA	NA	NA	0	0	0	0
100503117	2010010A06Rik	28.0623	0.0150156	1.35047	0.0111188	0.991129	0.997042	44.966	10.9067	19.1466	37.23
100503120	A930006K02Rik	0	NA	NA	NA	NA	NA	0	0	0	0
100503142	B230303A05Rik	3.14715	-3.37706	3.91877	-0.861767	0.388816	NA	5.62075	5.87286	0	1.095
100503147	Gm13293	2.93643	-4.84656	4.80114	-1.00946	0.312754	NA	0	11.7457	0	0
100503157	Gm15471	0	NA	NA	NA	NA	NA	0	0	0	0
100503166	1700048M11Rik	5.33833	1.12116	3.4739	0.32274	0.746892	NA	0	6.71184	14.6415	0
100503167	Gm13752	0	NA	NA	NA	NA	NA	0	0	0	0
100503175	Gm19582	0	NA	NA	NA	NA	NA	0	0	0	0
100503178	2810013P06Rik	162.768	0.17984	0.610781	0.294443	0.768419	0.910738	134.898	170.313	230.885	114.975
100503184	Gm19583	0.209745	-1.09478	4.99346	-0.219242	0.826462	NA	0	0.83898	0	0
100503185	Btbd8	0	NA	NA	NA	NA	NA	0	0	0	0
100503190	Gm19585	1.67796	-4.04009	4.81339	-0.839345	0.401276	NA	0	6.71184	0	0
100503197	Gm19589	1.83042	-1.22828	4.71448	-0.260534	0.794452	NA	0.936791	4.1949	0	2.19
100503199	5430416N02Rik	1157.55	-0.343405	0.294876	-1.16458	0.244191	0.547287	1408.93	1180.44	1134.15	906.66
100503240	Trpc5os	1.49057	0.354556	4.71266	0.0752348	0.940028	NA	0.936791	1.67796	2.25254	1.095
100503248	Gm15179	0	NA	NA	NA	NA	NA	0	0	0	0
100503265	Gm19619	11.2415	3.62112	2.67	1.35622	0.175029	NA	0	3.35592	0	41.61
100503272	Gm11423	34.9048	0.500413	1.28401	0.389728	0.696737	0.873789	14.9887	42.788	68.7024	13.14
100503280	Gm38425	0	NA	NA	NA	NA	NA	0	0	0	0
100503307	Gm15408	6.42338	0.15192	3.25249	0.0467088	0.962745	NA	12.1783	0	13.5152	0
100503311	Pifo	0	NA	NA	NA	NA	NA	0	0	0	0
100503337	Gm9895	7.50069	6.52337	2.99724	2.17646	0.0295212	NA	0	0	15.7678	14.235
100503353	Gm14440	846.662	-0.00314707	0.303184	-0.0103801	0.991718	0.997089	847.796	847.37	857.09	834.39
100503355	Zfp648	0.234198	-1.17512	4.98798	-0.235591	0.81375	NA	0.936791	0	0	0
100503361	Tmem95	104.671	0.357179	0.831772	0.429419	0.667618	0.860729	61.8282	121.652	189.213	45.99
100503378	Gm15638	4.15168	4.17377	3.96499	1.05266	0.292499	NA	0	0.83898	15.7678	0
100503380	Snhg4	1081.57	-0.769498	0.289662	-2.65654	0.0078947	0.0749464	1471.7	1255.11	777.125	822.345
100503386	Tpbgl	91.1653	-1.23319	0.737549	-1.67201	0.0945231	0.333669	144.266	111.584	54.0609	54.75
100503388	Gm19668	0	NA	NA	NA	NA	NA	0	0	0	0
100503392	4833438C02Rik	108.31	-0.415853	0.685798	-0.606378	0.544264	0.792152	146.139	101.517	97.9854	87.6
100503393	Gm14827	2.81037	-4.78084	4.80191	-0.995614	0.319438	NA	11.2415	0	0	0
100503427	Gm10390	3.95691	-5.27452	3.96956	-1.32874	0.183933	NA	14.9887	0.83898	0	0
100503434	Gm19689	0	NA	NA	NA	NA	NA	0	0	0	0
100503460	Gm19705	0	NA	NA	NA	NA	NA	0	0	0	0
100503468	Gm14023	95.7259	-1.06057	0.825155	-1.2853	0.198686	0.493689	180.801	78.0251	91.2278	32.85
100503469	Gm19710	14.7911	-1.12215	2.04572	-0.548534	0.583325	0.814594	18.7358	21.8135	0	18.615
100503471	Gm15867	1.46822	-3.84774	4.81746	-0.798707	0.42446	NA	0	5.87286	0	0
100503474	Platr22	0	NA	NA	NA	NA	NA	0	0	0	0
100503481	4930453H23Rik	0.491312	0.36243	4.99097	0.0726171	0.942111	NA	0	0.83898	1.12627	0
100503486	Olfr936	0	NA	NA	NA	NA	NA	0	0	0	0
100503495	A930016O22Rik	0	NA	NA	NA	NA	NA	0	0	0	0
100503496	Gm45916	0	NA	NA	NA	NA	NA	0	0	0	0
100503498	Gm16675	36.9264	-1.15397	1.15561	-0.998587	0.317995	0.629961	59.9546	41.949	32.6618	13.14
100503518	Gm11827	0	NA	NA	NA	NA	NA	0	0	0	0
100503530	Gm11351	0	NA	NA	NA	NA	NA	0	0	0	0
100503536	Gm19757	4.17614	4.10232	3.95542	1.03714	0.299672	NA	0.936791	0	15.7678	0
100503538	Gm15941	0.468396	-2.19028	4.88718	-0.448168	0.654032	NA	1.87358	0	0	0
100503545	Nuggc	0.507948	0.26158	4.98694	0.0524531	0.958168	NA	0.936791	0	0	1.095
100503549	Gm10354	0	NA	NA	NA	NA	NA	0	0	0	0
100503565	Gm9926	0.209745	-1.09478	4.99346	-0.219242	0.826462	NA	0	0.83898	0	0
100503572	Bbip1	337.672	0.920189	0.417695	2.20302	0.0275934	0.159433	246.376	220.652	433.613	450.045
100503580	Gm19782	0.936791	-3.19356	4.83612	-0.660355	0.509026	NA	3.74716	0	0	0
100503582	Gm19784	0	NA	NA	NA	NA	NA	0	0	0	0
100503583	Fsbp	3.59684	-1.75617	3.63775	-0.482762	0.629264	NA	1.87358	9.22878	0	3.285
100503584	Zfp534	107.278	-0.560328	0.778141	-0.720085	0.471473	0.746752	150.823	104.873	132.9	40.515
100503592	A330076C08Rik	0.209745	-1.09478	4.99346	-0.219242	0.826462	NA	0	0.83898	0	0
100503595	Gm13003	4.40465	-5.43143	4.19402	-1.29504	0.195307	NA	0	17.6186	0	0
100503609	Lnp1	9.80748	5.39603	2.98948	1.80501	0.0710734	NA	0.936791	0	38.2931	0
100503613	5031434C07Rik	0	NA	NA	NA	NA	NA	0	0	0	0
100503619	E330011O21Rik	23.3892	0.160048	1.52403	0.105016	0.916363	0.97218	13.1151	31.0423	43.9245	5.475
100503622	Gm16630	0.209745	-1.09478	4.99346	-0.219242	0.826462	NA	0	0.83898	0	0
100503636	1700123M08Rik	2.09745	-4.36161	4.80768	-0.907218	0.364292	NA	0	8.3898	0	0
100503652	Gm16845	29.4777	-0.85485	1.26838	-0.673969	0.500331	0.764462	28.1037	47.8219	13.5152	28.47
100503659	Cbarp	276.878	0.193269	0.450676	0.428843	0.668037	0.861094	272.606	244.143	296.209	294.555
100503670	Rpl5	45635.6	0.867784	0.230274	3.76848	0.000164245	0.00549439	26972.1	37647.6	55491.3	62431.4
100503676	Gm38426	53.2952	1.12249	0.982218	1.14281	0.253119	0.558685	23.4198	43.627	96.8591	49.275
100503704	Gm16861	47.9717	-1.23375	1.18519	-1.04098	0.297887	0.606371	100.237	34.3982	50.6821	6.57
100503710	Gm5741	4.92456	3.41214	3.62819	0.940451	0.346986	NA	0	1.67796	18.0203	0
100503727	1700011B04Rik	0	NA	NA	NA	NA	NA	0	0	0	0
100503759	Gm5084	0.27375	1.76167	4.99645	0.352584	0.7244	NA	0	0	0	1.095
100503783	Gm17733	0	NA	NA	NA	NA	NA	0	0	0	0
100503794	Gm9920	13.2401	-1.75683	1.94812	-0.901808	0.367159	0.66847	29.9773	10.9067	1.12627	10.95
100503810	Gm13056	0	NA	NA	NA	NA	NA	0	0	0	0
100503816	Gm16548	0	NA	NA	NA	NA	NA	0	0	0	0
100503823	Gm16973	227.08	-0.242097	0.493571	-0.490501	0.62378	0.838466	270.733	221.491	197.097	219
100503830	Gm11762	0.209745	-1.09478	4.99346	-0.219242	0.826462	NA	0	0.83898	0	0
100503842	2410022M11Rik	35.8827	0.128622	1.18247	0.108774	0.913382	0.97063	29.9773	38.5931	18.0203	56.94
100503849	Sp3os	13.7584	0.477883	1.85618	0.257455	0.796827	0.92357	19.6726	3.35592	9.01015	22.995
100503859	1110015O18Rik	0	NA	NA	NA	NA	NA	0	0	0	0
100503868	Gm19935	0	NA	NA	NA	NA	NA	0	0	0	0
100503869	Mkln1os	0.702593	-2.7774	4.85318	-0.572285	0.567129	NA	2.81037	0	0	0
100503872	Hotair	0	NA	NA	NA	NA	NA	0	0	0	0
100503879	Gm5901	0	NA	NA	NA	NA	NA	0	0	0	0
100503882	Gm17308	0	NA	NA	NA	NA	NA	0	0	0	0
100503884	Ccdc149	239.722	0.345006	0.515266	0.66957	0.503132	0.766414	188.295	234.075	195.971	340.545
100503890	Pet100	276.104	1.7448	0.457354	3.81498	0.000136193	0.00490469	124.593	129.203	387.436	463.185
100503895	Tpsab1	0	NA	NA	NA	NA	NA	0	0	0	0
100503915	Smpd5	0.281567	1.78214	4.995	0.356784	0.721253	NA	0	0	1.12627	0
100503924	Fcor	0	NA	NA	NA	NA	NA	0	0	0	0
100503949	Zfp965	235.53	-1.1671	0.662665	-1.76122	0.078201	0.297211	360.665	291.126	242.148	48.18
100503961	Gm19990	0.281567	1.78214	4.995	0.356784	0.721253	NA	0	0	1.12627	0
100503962	Gm16701	2.10778	-4.36541	4.80762	-0.90802	0.363868	NA	8.43112	0	0	0
100503964	Gm17266	0	NA	NA	NA	NA	NA	0	0	0	0
100503965	Gm12167	0.563134	2.78607	4.89092	0.56964	0.568922	NA	0	0	2.25254	0
100503969	1810008I18Rik	0	NA	NA	NA	NA	NA	0	0	0	0
100503970	AY761185	0	NA	NA	NA	NA	NA	0	0	0	0
100503991	Acp4	0.234198	-1.17512	4.98798	-0.235591	0.81375	NA	0.936791	0	0	0
100503992	Gm6040	0	NA	NA	NA	NA	NA	0	0	0	0
100504007	Gm15787	26.6406	-0.458516	1.60908	-0.284956	0.775678	0.913859	3.74716	57.8896	40.5457	4.38
100504014	Gm15056	0	NA	NA	NA	NA	NA	0	0	0	0
100504026	Gm16157	0.234198	-1.17512	4.98798	-0.235591	0.81375	NA	0.936791	0	0	0
100504029	Gm16740	3.66394	2.26151	3.58672	0.630523	0.528353	NA	0	2.51694	3.37881	8.76
100504039	Gm53064	0	NA	NA	NA	NA	NA	0	0	0	0
100504049	Gm15559	9.71325	-4.06045	2.49417	-1.62797	0.10353	NA	5.62075	31.0423	0	2.19
100504056	Gm20036	10.2907	0.852277	2.0894	0.407905	0.683343	NA	12.1783	2.51694	6.75761	19.71
100504069	Gm15915	0.27375	1.76167	4.99645	0.352584	0.7244	NA	0	0	0	1.095
100504101	Gm20063	0	NA	NA	NA	NA	NA	0	0	0	0
100504104	Gm16062	13.2896	1.58793	1.79174	0.886249	0.375483	0.674986	6.55754	6.71184	16.894	22.995
100504112	Ccer2	0	NA	NA	NA	NA	NA	0	0	0	0
100504116	Brd3os	19.1533	0.0845538	1.91374	0.0441824	0.964759	0.988393	18.7358	18.4576	0	39.42
100504121	Med9os	5.475	6.06952	3.8558	1.57413	0.115458	NA	0	0	0	21.9
100504145	Platr30	0	NA	NA	NA	NA	NA	0	0	0	0
100504154	Gm15050	30.3193	0.54503	1.25535	0.434165	0.664169	0.858728	14.0519	35.2372	29.283	42.705
100504156	Fam181a	41.2554	-0.560498	1.05928	-0.52913	0.596716	0.822484	58.081	40.271	34.9143	31.755
100504162	Prss51	0	NA	NA	NA	NA	NA	0	0	0	0
100504164	Cmtm1	0	NA	NA	NA	NA	NA	0	0	0	0
100504166	4933421O10Rik	78.4308	-0.72381	0.810864	-0.89264	0.37205	0.67237	103.984	91.4488	40.5457	77.745
100504169	Gm20098	0	NA	NA	NA	NA	NA	0	0	0	0
100504178	Dhrs13os	7.97685	-6.28648	2.95463	-2.12767	0.0333643	NA	24.3566	7.55082	0	0
100504183	Krtap16-1	0	NA	NA	NA	NA	NA	0	0	0	0
100504184	Gm16336	0	NA	NA	NA	NA	NA	0	0	0	0
100504191	Gm16576	0	NA	NA	NA	NA	NA	0	0	0	0
100504195	NA	456.474	-0.722512	0.390619	-1.84966	0.0643626	0.264875	554.58	582.252	405.457	283.605
100504202	Gm20110	0	NA	NA	NA	NA	NA	0	0	0	0
100504207	Arhgap33os	0.443943	-2.11945	4.89227	-0.433224	0.664852	NA	0.936791	0.83898	0	0
100504221	Efcab8	0	NA	NA	NA	NA	NA	0	0	0	0
100504231	Gm15708	42.9609	-1.2347	1.05436	-1.17104	0.241581	0.544138	70.2593	50.3388	31.5355	19.71
100504232	Mptx2	0	NA	NA	NA	NA	NA	0	0	0	0
100504234	Ccdc170	0.468396	-2.19028	4.88718	-0.448168	0.654032	NA	1.87358	0	0	0
100504235	Gm20125	4.73132	-3.98893	3.79877	-1.05006	0.293691	NA	17.799	0	1.12627	0
100504239	Gm10591	0	NA	NA	NA	NA	NA	0	0	0	0
100504249	Gm15350	0	NA	NA	NA	NA	NA	0	0	0	0
100504255	Gm12159	0	NA	NA	NA	NA	NA	0	0	0	0
100504262	A730020E08Rik	1.65032	4.33949	4.82118	0.900089	0.368073	NA	0	0	1.12627	5.475
100504263	2210418O10Rik	14.7621	1.26031	1.98937	0.63352	0.526394	0.782152	14.0519	3.35592	40.5457	1.095
100504265	Gm20139	4.88814	-4.06161	3.74954	-1.08323	0.278707	NA	0	18.4576	0	1.095
100504267	Trp53cor1	0	NA	NA	NA	NA	NA	0	0	0	0
100504268	2310005A03Rik	15.4099	1.11847	1.6638	0.672241	0.50143	0.765153	9.36791	10.0678	21.3991	20.805
100504285	Abhd12b	833.476	-0.567827	0.318495	-1.78284	0.0746119	0.288787	1093.24	897.709	609.311	733.65
100504309	Smim27	28.5052	0.503338	1.52303	0.330485	0.741034	0.894687	17.799	29.3643	2.25254	64.605
100504312	Gm17597	0	NA	NA	NA	NA	NA	0	0	0	0
100504323	Gm20172	0	NA	NA	NA	NA	NA	0	0	0	0
100504333	Gm16712	0	NA	NA	NA	NA	NA	0	0	0	0
100504347	Gm20187	0	NA	NA	NA	NA	NA	0	0	0	0
100504350	Gm14169	0	NA	NA	NA	NA	NA	0	0	0	0
100504360	D730003I15Rik	0.83898	-3.04206	4.84178	-0.628294	0.529811	NA	0	3.35592	0	0
100504362	NA	0.936791	-3.19356	4.83612	-0.660355	0.509026	NA	3.74716	0	0	0
100504375	Gm15880	7.65363	-4.72098	2.87629	-1.64134	0.100726	NA	25.2934	4.1949	1.12627	0
100504399	C130021I20Rik	0.483495	0.341946	4.99243	0.0684928	0.945393	NA	0	0.83898	0	1.095
100504400	Cypt14	0	NA	NA	NA	NA	NA	0	0	0	0
100504404	H2-Ea	0	NA	NA	NA	NA	NA	0	0	0	0
100504412	Kcnmb4os2	2.46845	-0.980604	4.30549	-0.227757	0.819835	NA	6.55754	0	1.12627	2.19
100504421	2900076A07Rik	16.5249	-1.69811	1.64382	-1.03303	0.301591	0.610765	17.799	32.7202	9.01015	6.57
100504425	Tincr	661.946	0.297678	0.331664	0.89753	0.369436	0.670316	641.702	546.176	719.686	740.22
100504429	Spin2d	0	NA	NA	NA	NA	NA	0	0	0	0
100504446	Prr22	0	NA	NA	NA	NA	NA	0	0	0	0
100504464	E230016K23Rik	0.27375	1.76167	4.99645	0.352584	0.7244	NA	0	0	0	1.095
100504467	Gm16596	0	NA	NA	NA	NA	NA	0	0	0	0
100504474	Smlr1	0	NA	NA	NA	NA	NA	0	0	0	0
100504477	Gm16677	0	NA	NA	NA	NA	NA	0	0	0	0
100504491	Dcdc2b	2.96186	-3.28048	4.01813	-0.81642	0.41426	NA	6.55754	4.1949	0	1.095
100504501	Gm20257	128.001	1.01339	0.689618	1.4695	0.141697	0.415924	98.3631	71.3133	103.617	238.71
100504518	3425401B19Rik	0.69324	-0.60895	4.8968	-0.124357	0.901033	NA	0	1.67796	0	1.095
100504525	Gm20268	0	NA	NA	NA	NA	NA	0	0	0	0
100504549	AI463170	0	NA	NA	NA	NA	NA	0	0	0	0
100504561	9230112J17Rik	0	NA	NA	NA	NA	NA	0	0	0	0
100504568	Gm17634	2.89785	-4.82613	4.39148	-1.09898	0.271778	NA	6.55754	5.03388	0	0
100504586	Gm20300	62.3414	-1.28705	0.902992	-1.42532	0.154065	0.437099	103.047	73.8302	47.3033	25.185
100504591	Gm15987	4501.28	0.0725517	0.244905	0.296244	0.767044	0.9095	5085.84	3690.67	4612.07	4616.52
100504594	A630012P03Rik	0	NA	NA	NA	NA	NA	0	0	0	0
100504608	Eef1akmt3	317.292	-0.54877	0.427835	-1.28267	0.199608	0.495299	398.136	355.728	260.168	255.135
100504616	Gm15910	1.67796	-4.04009	4.81339	-0.839345	0.401276	NA	0	6.71184	0	0
100504626	Gm16364	8.69046	-0.458233	2.55219	-0.179545	0.85751	NA	15.9254	4.1949	14.6415	0
100504628	Gm20319	0	NA	NA	NA	NA	NA	0	0	0	0
100504637	Gm20324	24.0913	1.15028	1.76926	0.650148	0.515597	0.77367	29.9773	0	24.7779	41.61
100504641	1700101I11Rik	0	NA	NA	NA	NA	NA	0	0	0	0
100504661	Gm20337	2.61475	-4.67842	4.59328	-1.01854	0.308424	NA	3.74716	6.71184	0	0
100504663	Atg14	350.913	0.564715	0.426514	1.32402	0.185495	0.477831	288.532	277.702	345.764	491.655
100504687	2810029C07Rik	273.156	-0.0683955	0.484795	-0.141081	0.887806	0.959702	351.297	208.067	275.936	257.325
100504689	Plscr5	0.491312	0.36243	4.99097	0.0726171	0.942111	NA	0	0.83898	1.12627	0
100504692	Gm20356	0.902985	-1.19156	4.85951	-0.245201	0.806301	NA	0	2.51694	0	1.095
100504701	Gm20362	0.797332	1.28597	4.8812	0.263454	0.792201	NA	0.936791	0	2.25254	0
100504703	A730063M14Rik	35.6058	1.20148	1.2176	0.986759	0.323761	0.634197	11.2415	31.8812	27.0304	72.27
100504710	Nat8f6	0.234198	-1.17512	4.98798	-0.235591	0.81375	NA	0.936791	0	0	0
100504714	Gm16793	167.992	-0.120081	0.564363	-0.212773	0.831504	0.939069	202.347	147.66	158.804	163.155
100504715	Tmppe	81.5822	0.141765	0.854214	0.16596	0.868188	0.953984	79.6272	75.5082	131.773	39.42
100504717	Gm12709	0	NA	NA	NA	NA	NA	0	0	0	0
100504720	2310002F09Rik	25.1367	0.504499	1.35961	0.371061	0.710592	0.880818	12.1783	29.3643	34.9143	24.09
100504728	Gm13985	0	NA	NA	NA	NA	NA	0	0	0	0
100504733	A730018C14Rik	0.234198	-1.17512	4.98798	-0.235591	0.81375	NA	0.936791	0	0	0
100504740	Gm20383	0	NA	NA	NA	NA	NA	0	0	0	0
100505025	4930429H19Rik	0	NA	NA	NA	NA	NA	0	0	0	0
100505096	Defa33	0	NA	NA	NA	NA	NA	0	0	0	0
100505386	Iqschfp	0	NA	NA	NA	NA	NA	0	0	0	0
100515	Zfp518b	67.0583	-0.0974297	0.896653	-0.108659	0.913473	0.97063	82.4376	56.2117	92.354	37.23
100526460	Mir1264	0	NA	NA	NA	NA	NA	0	0	0	0
100526461	Mir1249	0	NA	NA	NA	NA	NA	0	0	0	0
100526462	Mir1298	0	NA	NA	NA	NA	NA	0	0	0	0
100526463	Mir3058	4.74698	-5.53783	3.5883	-1.5433	0.122758	NA	13.1151	5.87286	0	0
100526464	Mir3106	0	NA	NA	NA	NA	NA	0	0	0	0
100526465	Mir3057	0	NA	NA	NA	NA	NA	0	0	0	0
100526466	Mir3060	2.95095	-0.695961	3.93983	-0.176647	0.859785	NA	5.62075	1.67796	4.50507	0
100526467	Mir3061	0	NA	NA	NA	NA	NA	0	0	0	0
100526468	Mir3063	0	NA	NA	NA	NA	NA	0	0	0	0
100526469	Mir3064	0	NA	NA	NA	NA	NA	0	0	0	0
100526470	Mir3066	0	NA	NA	NA	NA	NA	0	0	0	0
100526471	Mir3069	0	NA	NA	NA	NA	NA	0	0	0	0
100526472	Mir3070a	0	NA	NA	NA	NA	NA	0	0	0	0
100526473	Mir3071	0	NA	NA	NA	NA	NA	0	0	0	0
100526474	Mir3074-1	0	NA	NA	NA	NA	NA	0	0	0	0
100526475	Mir3076	0	NA	NA	NA	NA	NA	0	0	0	0
100526476	Mir3077	0	NA	NA	NA	NA	NA	0	0	0	0
100526477	Mir3080	0	NA	NA	NA	NA	NA	0	0	0	0
100526478	Mir3081	0	NA	NA	NA	NA	NA	0	0	0	0
100526479	Mir3082	0	NA	NA	NA	NA	NA	0	0	0	0
100526480	Mir3086	0	NA	NA	NA	NA	NA	0	0	0	0
100526481	Mir466m	0	NA	NA	NA	NA	NA	0	0	0	0
100526486	Mir466b-4	0	NA	NA	NA	NA	NA	0	0	0	0
100526498	Mir3088	0	NA	NA	NA	NA	NA	0	0	0	0
100526499	Mir3089	0	NA	NA	NA	NA	NA	0	0	0	0
100526500	Mir3090	0	NA	NA	NA	NA	NA	0	0	0	0
100526501	Mir3094	0.936791	-3.19356	4.83612	-0.660355	0.509026	NA	3.74716	0	0	0
100526502	Mir3095	0	NA	NA	NA	NA	NA	0	0	0	0
100526504	Mir3100	0	NA	NA	NA	NA	NA	0	0	0	0
100526505	Mir3101	0	NA	NA	NA	NA	NA	0	0	0	0
100526506	Mir344c	0	NA	NA	NA	NA	NA	0	0	0	0
100526507	Mir344g	0	NA	NA	NA	NA	NA	0	0	0	0
100526508	Mir3102	0	NA	NA	NA	NA	NA	0	0	0	0
100526509	Mir3104	0	NA	NA	NA	NA	NA	0	0	0	0
100526510	Mir3107	0	NA	NA	NA	NA	NA	0	0	0	0
100526511	Mir3108	0	NA	NA	NA	NA	NA	0	0	0	0
100526512	Mir3110	0	NA	NA	NA	NA	NA	0	0	0	0
100526513	Mir374c	0	NA	NA	NA	NA	NA	0	0	0	0
100526514	Mir3112	0	NA	NA	NA	NA	NA	0	0	0	0
100526515	Mir1247	0	NA	NA	NA	NA	NA	0	0	0	0
100526516	Mir3059	0	NA	NA	NA	NA	NA	0	0	0	0
100526517	Mir1251	0	NA	NA	NA	NA	NA	0	0	0	0
100526518	Mir3065	0	NA	NA	NA	NA	NA	0	0	0	0
100526519	Mir3070b	0	NA	NA	NA	NA	NA	0	0	0	0
100526520	Mir3078	0	NA	NA	NA	NA	NA	0	0	0	0
100526524	Mir466n	0	NA	NA	NA	NA	NA	0	0	0	0
100526525	Mir3092	3.09724	5.24691	4.8042	1.09215	0.274767	NA	0	0	12.389	0
100526526	Mir3098	0	NA	NA	NA	NA	NA	0	0	0	0
100526527	Mir344f	0	NA	NA	NA	NA	NA	0	0	0	0
100526528	Mir3074-2	0	NA	NA	NA	NA	NA	0	0	0	0
100526529	Mir1912	0	NA	NA	NA	NA	NA	0	0	0	0
100526530	Mir1843a	0	NA	NA	NA	NA	NA	0	0	0	0
100526531	Mir344d-2	0	NA	NA	NA	NA	NA	0	0	0	0
100526532	Mir3067	0	NA	NA	NA	NA	NA	0	0	0	0
100526533	Mir3075	0	NA	NA	NA	NA	NA	0	0	0	0
100526534	Mir3083	0	NA	NA	NA	NA	NA	0	0	0	0
100526539	Mir467a-10	0	NA	NA	NA	NA	NA	0	0	0	0
100526540	Mir3093	0	NA	NA	NA	NA	NA	0	0	0	0
100526541	Mir344e	0	NA	NA	NA	NA	NA	0	0	0	0
100526542	Mir3113	0	NA	NA	NA	NA	NA	0	0	0	0
100526543	Mir344d-3	0	NA	NA	NA	NA	NA	0	0	0	0
100526544	Mir344d-1	0	NA	NA	NA	NA	NA	0	0	0	0
100526545	Mir3062	1.17099	-3.51618	4.82587	-0.728609	0.466241	NA	4.68396	0	0	0
100526546	Mir3068	2.00997	-4.29822	4.80871	-0.893842	0.371407	NA	4.68396	3.35592	0	0
100526547	Mir3073a	0	NA	NA	NA	NA	NA	0	0	0	0
100526548	Mir3079	0	NA	NA	NA	NA	NA	0	0	0	0
100526549	Mir3085	0	NA	NA	NA	NA	NA	0	0	0	0
100526550	Mir669d-2	0	NA	NA	NA	NA	NA	0	0	0	0
100526553	Mir467a-7	0	NA	NA	NA	NA	NA	0	0	0	0
100526554	Mir467a-9	0	NA	NA	NA	NA	NA	0	0	0	0
100526555	Mir3087	0	NA	NA	NA	NA	NA	0	0	0	0
100526556	Mir3091	14.4595	1.40119	1.74181	0.804448	0.421138	0.710039	7.49433	8.3898	12.389	29.565
100526557	Mir3097	6.2641	-5.93821	3.20908	-1.85044	0.0642501	NA	14.9887	10.0678	0	0
100526558	Mir344b	0	NA	NA	NA	NA	NA	0	0	0	0
100526559	Mir3103	0	NA	NA	NA	NA	NA	0	0	0	0
100526560	Mir3109	7.25973	-1.73908	2.38944	-0.727818	0.466725	NA	13.1151	9.22878	4.50507	2.19
100526561	Mir466b-8	0	NA	NA	NA	NA	NA	0	0	0	0
100526562	Mir3105	0	NA	NA	NA	NA	NA	0	0	0	0
100529074	Snora33	0	NA	NA	NA	NA	NA	0	0	0	0
100529075	Snord100	0	NA	NA	NA	NA	NA	0	0	0	0
100529076	Snord42a	0	NA	NA	NA	NA	NA	0	0	0	0
100529077	Snord42b	7.81405	-1.30522	2.60352	-0.501328	0.61614	NA	12.1783	10.0678	9.01015	0
100529079	5830418P13Rik	0	NA	NA	NA	NA	NA	0	0	0	0
100529082	Gm11127	90.242	0.0785658	0.818972	0.0959322	0.923574	0.97472	58.081	117.457	52.9346	132.495
100532	Rell1	3763.12	0.181776	0.241891	0.751479	0.452364	0.73435	3926.09	3126.88	3726.82	4272.69
100532730	C230037L18Rik	0	NA	NA	NA	NA	NA	0	0	0	0
100534273	Fer1l5	12.1424	1.2352	1.96847	0.62749	0.530338	0.783792	10.3047	4.1949	4.50507	29.565
100534287	Dchs2	0	NA	NA	NA	NA	NA	0	0	0	0
100534633	Gm15008	0	NA	NA	NA	NA	NA	0	0	0	0
100535	Oas1d	0.5475	2.74914	4.89365	0.561777	0.574268	NA	0	0	0	2.19
100554	AA792892	0	NA	NA	NA	NA	NA	0	0	0	0
100559	Ugt2b38	0	NA	NA	NA	NA	NA	0	0	0	0
100561	Slc15a4	1710.1	0.444906	0.273742	1.62527	0.104105	0.350912	1600.04	1297.06	2177.08	1766.24
100568458	Gm38431	0	NA	NA	NA	NA	NA	0	0	0	0
100579137	Dmrt1i	0	NA	NA	NA	NA	NA	0	0	0	0
100579147	Gm10619	0.27375	1.76167	4.99645	0.352584	0.7244	NA	0	0	0	1.095
100579151	Gm16833	0	NA	NA	NA	NA	NA	0	0	0	0
100604	Lrrc8c	70.6757	-0.297342	0.874051	-0.340189	0.733714	0.891858	45.9028	109.906	74.3337	52.56
100608	Noc4l	3288.69	0.228454	0.238902	0.956269	0.338936	0.645653	2741.05	3316.49	3411.47	3685.77
100609	Nsun5	562.353	-0.017773	0.35332	-0.0503029	0.959881	0.986273	503.994	627.557	547.367	570.495
100616095	Snhg18	125.949	0.575425	0.636396	0.904193	0.365893	0.667443	97.4263	104.873	171.193	130.305
100628567	Mir28c	0	NA	NA	NA	NA	NA	0	0	0	0
100628568	Mir3963	0	NA	NA	NA	NA	NA	0	0	0	0
100628570	Mir3965	0	NA	NA	NA	NA	NA	0	0	0	0
100628571	Mir378b	4.40465	-5.43143	4.19402	-1.29504	0.195307	NA	0	17.6186	0	0
100628572	Mir101c	0	NA	NA	NA	NA	NA	0	0	0	0
100628573	Mir3969	0	NA	NA	NA	NA	NA	0	0	0	0
100628574	Mir28b	1.17099	-3.51618	4.82587	-0.728609	0.466241	NA	4.68396	0	0	0
100628575	Mir3970	0	NA	NA	NA	NA	NA	0	0	0	0
100628576	Mir5046	0	NA	NA	NA	NA	NA	0	0	0	0
100628577	Mir5098	0	NA	NA	NA	NA	NA	0	0	0	0
100628578	Mir5099	0	NA	NA	NA	NA	NA	0	0	0	0
100628580	Mir5103	77.1424	-2.2688	0.844399	-2.68688	0.00721237	0.0713881	125.53	130.042	15.7678	37.23
100628581	Mir5104	0	NA	NA	NA	NA	NA	0	0	0	0
100628582	Mir3473c	15.5488	-2.22396	1.98199	-1.12208	0.261827	0.568671	32.7877	18.4576	0	10.95
100628583	Mir5108	0	NA	NA	NA	NA	NA	0	0	0	0
100628586	Mir5112	0	NA	NA	NA	NA	NA	0	0	0	0
100628589	Mir5118	0	NA	NA	NA	NA	NA	0	0	0	0
100628590	Mir5120	0	NA	NA	NA	NA	NA	0	0	0	0
100628591	Mir466q	0	NA	NA	NA	NA	NA	0	0	0	0
100628592	Mir3473d	1.67796	-4.04009	4.81339	-0.839345	0.401276	NA	0	6.71184	0	0
100628593	Mir5125	79.6667	-1.00334	0.924139	-1.0857	0.277611	0.585385	172.37	40.271	72.0812	33.945
100628594	Mir3572	0	NA	NA	NA	NA	NA	0	0	0	0
100628595	Mir5126	0	NA	NA	NA	NA	NA	0	0	0	0
100628596	Mir5127	0	NA	NA	NA	NA	NA	0	0	0	0
100628597	Mir5128	0	NA	NA	NA	NA	NA	0	0	0	0
100628598	Mir5129	0	NA	NA	NA	NA	NA	0	0	0	0
100628599	Mir5130	0	NA	NA	NA	NA	NA	0	0	0	0
100628600	Mir5131	0	NA	NA	NA	NA	NA	0	0	0	0
100628601	Mir5132	0	NA	NA	NA	NA	NA	0	0	0	0
100628602	Mir5133	0	NA	NA	NA	NA	NA	0	0	0	0
100628603	Mir5134	0	NA	NA	NA	NA	NA	0	0	0	0
100628604	Mir5135	0	NA	NA	NA	NA	NA	0	0	0	0
100628605	Mir5136	18.7876	-1.82294	1.56863	-1.16212	0.245186	0.548837	30.9141	27.6863	4.50507	12.045
100628606	Mir3960	0	NA	NA	NA	NA	NA	0	0	0	0
100628607	Mir3964	0	NA	NA	NA	NA	NA	0	0	0	0
100628608	Mir3967	0	NA	NA	NA	NA	NA	0	0	0	0
100628610	Mir5101	0	NA	NA	NA	NA	NA	0	0	0	0
100628611	Mir5107	0	NA	NA	NA	NA	NA	0	0	0	0
100628612	Mir5113	0	NA	NA	NA	NA	NA	0	0	0	0
100628613	Mir5119	0	NA	NA	NA	NA	NA	0	0	0	0
100628614	Mir5123	0	NA	NA	NA	NA	NA	0	0	0	0
100628615	Mir3962	0	NA	NA	NA	NA	NA	0	0	0	0
100628616	Mir3966	0	NA	NA	NA	NA	NA	0	0	0	0
100628618	Mir5106	0	NA	NA	NA	NA	NA	0	0	0	0
100628619	Mir5114	0	NA	NA	NA	NA	NA	0	0	0	0
100628620	Mir5122	0	NA	NA	NA	NA	NA	0	0	0	0
100628621	Mir3961	0	NA	NA	NA	NA	NA	0	0	0	0
100628622	Mir1843b	0	NA	NA	NA	NA	NA	0	0	0	0
100628623	Mir3968	0	NA	NA	NA	NA	NA	0	0	0	0
100628624	Mir3971	0	NA	NA	NA	NA	NA	0	0	0	0
100628625	Mir5100	0	NA	NA	NA	NA	NA	0	0	0	0
100628627	Mir5110	0	NA	NA	NA	NA	NA	0	0	0	0
100628628	Mir5116	0	NA	NA	NA	NA	NA	0	0	0	0
100628629	Mir5121	0	NA	NA	NA	NA	NA	0	0	0	0
100637	N4bp2l1	1847.41	-0.672272	0.290193	-2.31664	0.0205234	0.13391	2610.84	1929.65	1654.49	1194.65
100642166	Gm15446	185.083	0.572546	0.569028	1.00618	0.314328	0.625441	150.823	146.822	287.198	155.49
100647	Upk3b	0	NA	NA	NA	NA	NA	0	0	0	0
100653389	Mir155hg	69.3386	-1.87008	0.908803	-2.05774	0.0396154	0.197064	125.53	92.2878	14.6415	44.895
100662	NA	468.843	-0.852263	0.388564	-2.19336	0.0282812	0.161816	711.961	494.998	332.249	336.165
100678	Psph	2011	0.615449	0.264567	2.32625	0.0200054	0.131686	1450.15	1726.62	2166.94	2700.27
100683	Trrap	2213.41	-0.512053	0.324844	-1.5763	0.114956	0.370633	3361.21	1843.24	2153.43	1495.77
100689	Spon2	66.042	0.0960114	1.07054	0.0896848	0.928538	0.976928	16.8622	110.745	106.996	29.565
100702	Gbp6	201.686	0.567538	0.601683	0.943251	0.345553	0.649742	237.945	87.2539	227.506	254.04
100705	Acacb	24.6652	-3.34633	1.46192	-2.289	0.0220795	0.13998	32.7877	57.0506	2.25254	6.57
100710	Pds5b	1157.11	-0.93799	0.306295	-3.06238	0.00219585	0.0331739	1629.08	1412	932.55	654.81
100715	Tent2	1868.28	-0.322487	0.268881	-1.19937	0.230385	0.533556	1785.52	2366.76	1606.06	1714.77
100727	Ugt2b34	0	NA	NA	NA	NA	NA	0	0	0	0
100732	Mapre3	1059.83	0.0923904	0.323883	0.285258	0.775446	0.913841	1113.84	937.98	1329	858.48
100737	Dcun1d4	91.5045	0.609915	0.75633	0.806413	0.420005	0.709922	94.6159	50.3388	113.753	107.31
100740	AI839979	10.5288	-3.55926	2.33691	-1.52307	0.127742	NA	10.3047	28.5253	0	3.285
100756	Usp30	446.353	-0.300164	0.38936	-0.770917	0.440756	0.727023	452.47	532.752	345.764	454.425
100763	Ube3c	3235.72	-0.656066	0.231622	-2.83248	0.00461885	0.0540791	3781.83	4136.17	2442.88	2582.01
100764	Rita1	37.8199	-0.495659	1.25053	-0.396359	0.69184	0.871781	68.3857	20.1355	51.8084	10.95
100846987	Gm21054	0	NA	NA	NA	NA	NA	0	0	0	0
100855	Tbc1d14	1756.01	0.129285	0.263887	0.489925	0.624187	0.838772	1497.93	1856.66	1857.22	1812.23
100859931	Gm20604	43.2156	-0.999318	1.07148	-0.932649	0.351001	0.655032	34.6613	80.5421	25.9042	31.755
100859962	Gm21057	0	NA	NA	NA	NA	NA	0	0	0	0
100861480	Gm25018	0	NA	NA	NA	NA	NA	0	0	0	0
100861494	Gm22109	0	NA	NA	NA	NA	NA	0	0	0	0
100861499	Gm25212	0	NA	NA	NA	NA	NA	0	0	0	0
100861502	Gm23284	0.468396	-2.19028	4.88718	-0.448168	0.654032	NA	1.87358	0	0	0
100861531	Rn45s	159118	1.59116	0.283202	5.61847	1.92658e-08	4.87232e-06	81525.2	77080.5	160821	317044
100861570	DQ267100	0	NA	NA	NA	NA	NA	0	0	0	0
100861571	DQ267101	0	NA	NA	NA	NA	NA	0	0	0	0
100861572	DQ267102	0	NA	NA	NA	NA	NA	0	0	0	0
100861615	Gm3411	4.92456	3.41214	3.62819	0.940451	0.346986	NA	0	1.67796	18.0203	0
100861668	Gm21119	3.06597	5.23253	4.2976	1.21755	0.223396	NA	0	0	7.88388	4.38
100861753	Gm21188	93.5903	-0.286458	0.733786	-0.390384	0.696253	0.873789	81.5008	124.169	81.0913	87.6
100861755	Gm21190	0	NA	NA	NA	NA	NA	0	0	0	0
100861794	Gm21221	0	NA	NA	NA	NA	NA	0	0	0	0
100861851	Gm21269	0.781698	1.24905	4.88393	0.255746	0.798147	NA	0.936791	0	0	2.19
100861870	Gm21284	6.26508	-4.4353	3.07864	-1.44067	0.149678	NA	20.6094	3.35592	0	1.095
100861880	Gm21293	0	NA	NA	NA	NA	NA	0	0	0	0
100861908	Eif1ad19	6.58006	-1.243	2.48524	-0.500151	0.616969	NA	8.43112	10.0678	5.63134	2.19
100861909	Mup22	4.10625	5.65448	4.30205	1.31437	0.188722	NA	0	0	0	16.425
100861966	Btbd35f23	0	NA	NA	NA	NA	NA	0	0	0	0
100861978	NA	37.9034	0.293991	1.11568	0.263508	0.792159	0.921195	25.2934	42.788	50.6821	32.85
100861987	Gm21379	0	NA	NA	NA	NA	NA	0	0	0	0
100862015	Gm11236	0	NA	NA	NA	NA	NA	0	0	0	0
100862066	Cfap99	0	NA	NA	NA	NA	NA	0	0	0	0
100862177	Ccl21d	2.61573	-3.0808	4.74196	-0.64969	0.515893	NA	9.36791	0	0	1.095
100862203	Gm6712	134.706	0.527717	0.664868	0.793717	0.42736	0.715094	120.846	99.8386	218.496	99.645
100862268	Gm16958	0	NA	NA	NA	NA	NA	0	0	0	0
100862314	Gm21637	0	NA	NA	NA	NA	NA	0	0	0	0
100862329	Btbd35f21	0	NA	NA	NA	NA	NA	0	0	0	0
100862359	Gm21671	0	NA	NA	NA	NA	NA	0	0	0	0
100862365	Gm21677	0	NA	NA	NA	NA	NA	0	0	0	0
100862375	Entpd4b	182.627	-0.318472	0.613599	-0.519022	0.603745	0.826676	267.922	137.593	110.374	214.62
100862383	Gm21693	0	NA	NA	NA	NA	NA	0	0	0	0
100862394	Gm21704	0	NA	NA	NA	NA	NA	0	0	0	0
100862398	Gm21708	0.209745	-1.09478	4.99346	-0.219242	0.826462	NA	0	0.83898	0	0
100873092	Gm15679	0	NA	NA	NA	NA	NA	0	0	0	0
100873094	Rubie	0.781698	1.24905	4.88393	0.255746	0.798147	NA	0.936791	0	0	2.19
100885823	Mir3544	0	NA	NA	NA	NA	NA	0	0	0	0
100885824	Mir299b	0	NA	NA	NA	NA	NA	0	0	0	0
100885825	Mir5615-1	0	NA	NA	NA	NA	NA	0	0	0	0
100885826	Mir5615-2	0	NA	NA	NA	NA	NA	0	0	0	0
100885827	Mir1231	1.67796	-4.04009	4.81339	-0.839345	0.401276	NA	0	6.71184	0	0
100885828	Mir5616	0	NA	NA	NA	NA	NA	0	0	0	0
100885829	Mir5617	0	NA	NA	NA	NA	NA	0	0	0	0
100885830	Mir5618	0	NA	NA	NA	NA	NA	0	0	0	0
100885831	Mir5619	0	NA	NA	NA	NA	NA	0	0	0	0
100885832	Mir5620	0	NA	NA	NA	NA	NA	0	0	0	0
100885833	Mir5621	0	NA	NA	NA	NA	NA	0	0	0	0
100885834	Mir5622	0	NA	NA	NA	NA	NA	0	0	0	0
100885835	Mir5623	6.01647	0.632756	2.97364	0.212788	0.831492	NA	1.87358	7.55082	14.6415	0
100885836	Mir3073b	0	NA	NA	NA	NA	NA	0	0	0	0
100885837	Mir5624	0	NA	NA	NA	NA	NA	0	0	0	0
100885838	Mir5625	27.6058	-5.01086	1.54495	-3.24338	0.0011812	0.0216782	37.4716	69.6353	1.12627	2.19
100885839	Mir5626	0	NA	NA	NA	NA	NA	0	0	0	0
100885840	Mir344h-1	0	NA	NA	NA	NA	NA	0	0	0	0
100885842	Mir5627	0	NA	NA	NA	NA	NA	0	0	0	0
100885843	Mir344i	0	NA	NA	NA	NA	NA	0	0	0	0
100885844	Mir5709	0	NA	NA	NA	NA	NA	0	0	0	0
100885845	Mir5710	0	NA	NA	NA	NA	NA	0	0	0	0
100900	Hscb	32.893	1.47803	1.28151	1.15335	0.248766	0.554053	19.6726	15.1016	15.7678	81.03
100910	Chpf2	44.0185	-0.923151	1.04961	-0.879515	0.379122	0.679152	51.5235	63.7625	20.2728	40.515
100929	Tyw1	469.994	0.121149	0.383123	0.316215	0.75184	0.901224	453.407	447.176	411.088	568.305
100952	Emilin1	11.4529	-0.98994	2.25552	-0.438897	0.660736	NA	18.7358	11.7457	0	15.33
100972	Rab28	1040.93	-0.130494	0.348445	-0.374504	0.70803	0.879387	845.922	1329.78	1203.98	784.02
100978	Nfxl1	1086.11	-0.389878	0.31898	-1.22226	0.221608	0.525115	1358.35	1105.78	756.852	1123.47
100986	Akap9	4248.04	-1.15972	0.266766	-4.34733	1.37803e-05	0.000899707	7104.62	4633.69	2841.58	2412.29
100993	NA	0	NA	NA	NA	NA	NA	0	0	0	0
101023	Zfp513	1512.81	0.353525	0.264242	1.33788	0.180934	0.471735	1404.25	1252.6	1691.66	1702.73
101055671	Lipo2	4.22033	-3.8349	3.49682	-1.09668	0.272781	NA	6.55754	9.22878	0	1.095
101055731	Gm29719	36.7914	-1.01833	1.14731	-0.887575	0.374769	0.674462	59.9546	38.5931	15.7678	32.85
101055749	Gm14773	0	NA	NA	NA	NA	NA	0	0	0	0
101055769	Gm12596	3.08315	-4.91588	4.2769	-1.1494	0.25039	NA	5.62075	6.71184	0	0
101055843	Gm12551	10.7229	0.296507	2.35139	0.126099	0.899654	NA	7.49433	11.7457	23.6516	0
101055864	Gm4513	0.27375	1.76167	4.99645	0.352584	0.7244	NA	0	0	0	1.095
101055907	Gm15246	2.62722	0.119265	4.61714	0.025831	0.979392	NA	0	5.03388	0	5.475
101055983	Gm14569	0	NA	NA	NA	NA	NA	0	0	0	0
101056073	Zfp990	7.36339	3.40535	2.74475	1.24068	0.214724	NA	0	2.51694	23.6516	3.285
101056084	Gm29776	0.209745	-1.09478	4.99346	-0.219242	0.826462	NA	0	0.83898	0	0
101056136	Gm17026	0	NA	NA	NA	NA	NA	0	0	0	0
101056138	Gm20619	0	NA	NA	NA	NA	NA	0	0	0	0
101056149	Gm15908	0	NA	NA	NA	NA	NA	0	0	0	0
101056236	Gm29805	0	NA	NA	NA	NA	NA	0	0	0	0
101056408	Gm15816	0	NA	NA	NA	NA	NA	0	0	0	0
101095	Zfp282	493.875	0.0153119	0.378508	0.0404532	0.967732	0.989034	442.165	540.303	429.108	563.925
101100	Ttll3	50.4856	-0.980705	0.968941	-1.01214	0.31147	0.621809	70.2593	63.7625	40.5457	27.375
101113	Snx21	406.108	0.722662	0.42073	1.71764	0.0858626	0.315189	334.434	278.541	619.448	392.01
101118	Tmem168	2603.33	-0.133322	0.241907	-0.55113	0.581544	0.813635	2873.14	2573.99	2616.32	2349.87
101122	Rpusd3	107.502	1.55407	0.720968	2.15554	0.0311197	0.171389	41.2188	67.9574	118.258	202.575
101142	Itfg2	445.491	-0.268905	0.382873	-0.702335	0.48247	0.75468	479.637	494.159	357.027	451.14
101148	Bmt2	1944.86	0.101371	0.250762	0.404252	0.686028	0.868611	1786.46	1966.57	2054.31	1972.1
101185	Pot1a	580.122	-0.471551	0.352409	-1.33808	0.18087	0.471666	707.277	640.981	429.108	543.12
101187	Parp11	155.476	-0.859797	0.616447	-1.39476	0.163087	0.447249	265.112	135.915	106.996	113.88
101197	Zfp956	145.425	0.234911	0.606882	0.387078	0.698699	0.874877	124.593	142.627	126.142	188.34
101202	Hepacam2	0	NA	NA	NA	NA	NA	0	0	0	0
101202683	Dreh	0	NA	NA	NA	NA	NA	0	0	0	0
101202684	Uchl1os	0	NA	NA	NA	NA	NA	0	0	0	0
101206	Tada3	587.156	0.105806	0.369111	0.286652	0.774379	0.913146	459.964	671.184	546.24	671.235
101214	Tra2a	10135.5	-0.0673871	0.246009	-0.273921	0.784145	0.918018	11713.6	9030.78	11433.9	8363.61
101240	Wdr91	1133.29	0.182253	0.282767	0.644535	0.519229	0.775635	1111.03	1012.65	1161.18	1248.3
101243624	Gm29811	7.11706	-2.04803	2.46264	-0.83164	0.405612	NA	18.7358	4.1949	2.25254	3.285
101314	Brk1	4104.37	0.681066	0.237184	2.87147	0.00408568	0.0497693	2791.64	3514.49	4856.47	5254.91
101320	Dyrk4	0.27375	1.76167	4.99645	0.352584	0.7244	NA	0	0	0	1.095
101351	Eogt	601.436	-0.586941	0.375189	-1.56439	0.117727	0.37678	701.657	742.497	598.049	363.54
101358	Fbxl14	592.459	0.00813828	0.352701	0.0230741	0.981591	0.993932	548.96	632.591	520.336	667.95
101359	Prrt4	11.5886	3.55586	2.44867	1.45216	0.146457	NA	2.81037	0.83898	0	42.705
101401	Adamts9	660.956	-1.60818	0.357407	-4.49958	6.80872e-06	0.000494806	1197.22	793.675	326.618	326.31
101434	Ceacam15	0	NA	NA	NA	NA	NA	0	0	0	0
101437	Dhx32	1769.75	-0.0219715	0.25427	-0.08641	0.93114	0.978154	1848.29	1718.23	1725.44	1787.04
101471	Phrf1	3869.71	-0.216787	0.253026	-0.856777	0.391568	0.68857	4852.58	3467.5	3378.81	3779.94
101476	Plekha1	4156.76	-0.603501	0.226269	-2.66719	0.0076489	0.0736636	4772.01	5255.37	3158.06	3441.59
101488	Slco2b1	359.843	0.126479	0.406798	0.310913	0.755867	0.903055	347.549	340.626	355.901	395.295
101488143	Hbb-bt	93.9462	2.30934	1.05443	2.19013	0.028515	0.162493	33.7245	29.3643	298.461	14.235
101488212	Evi2	0.491312	0.36243	4.99097	0.0726171	0.942111	NA	0	0.83898	1.12627	0
101489	Ric8a	2150.99	0.391903	0.255979	1.531	0.12577	0.391836	1803.32	1917.91	2173.7	2709.03
101490	Inpp5f	1209.45	-0.211659	0.297515	-0.711423	0.476822	0.749835	1424.86	1171.22	1271.56	970.17
101497	Plekhg2	517.03	0.261855	0.393367	0.665676	0.505618	0.767238	457.154	483.252	705.044	422.67
101502	Hsd3b7	113.447	0.601365	0.663196	0.906768	0.364529	0.666302	95.5527	84.737	148.667	124.83
101513	Mob2	1129.24	-0.0766012	0.281912	-0.271721	0.785837	0.918538	1127.9	1190.51	1057.57	1140.99
101521	AI314278	0	NA	NA	NA	NA	NA	0	0	0	0
101533	Klk9	2452.59	1.36379	0.31398	4.34355	1.40198e-05	0.00090913	1334.93	1410.33	2412.47	4652.66
101540	Prkd2	1511.78	0.417573	0.269773	1.54787	0.121653	0.383893	1407.06	1182.12	1654.49	1803.47
101543	Wtip	807.194	0.911303	0.307941	2.95934	0.00308295	0.0418224	553.644	567.151	1068.83	1039.16
101544	Zfp575	0	NA	NA	NA	NA	NA	0	0	0	0
101565	Ccp110	205.252	-2.20935	0.82975	-2.66266	0.00775247	0.0742266	423.43	251.694	9.01015	136.875
101568	Vrk3	403.15	0.472308	0.453375	1.04176	0.297523	0.605802	305.394	369.99	627.332	309.885
101592	Efl1	3461.36	-0.434932	0.231513	-1.87865	0.0602928	0.254219	4113.45	3845.05	2769.49	3117.47
101602	AI467606	0	NA	NA	NA	NA	NA	0	0	0	0
101604	E430018J23Rik	154.673	-0.785319	0.678081	-1.15815	0.246803	0.551217	222.956	168.635	55.1872	171.915
101612	Grwd1	2896.77	0.0780183	0.274684	0.284029	0.776388	0.914269	2730.75	2906.23	2322.37	3627.74
101613	Nlrp6	6.71184	-6.03907	3.59168	-1.68141	0.0926842	NA	0	26.8474	0	0
101631	Pwwp2b	245.852	-0.0467424	0.516898	-0.0904288	0.927947	0.976847	294.152	205.55	305.219	178.485
101669761	Gm15694	72.4054	1.02174	0.891141	1.14655	0.251568	0.556949	39.3452	56.2117	48.4295	145.635
101685	Spty2d1	6205.24	-0.135146	0.24634	-0.548613	0.583271	0.814594	7674.19	5317.46	5759.74	6069.59
101694	Mir9-3hg	0.234198	-1.17512	4.98798	-0.235591	0.81375	NA	0.936791	0	0	0
101700	Trim68	300.128	-0.447291	0.44094	-1.0144	0.31039	0.620535	373.78	318.812	270.304	237.615
101706	Numa1	3161.6	-0.293421	0.251684	-1.16583	0.243683	0.546827	4000.1	2964.12	2927.17	2755.02
101739	Psip1	1024.97	-0.403861	0.288085	-1.40188	0.16095	0.444932	1141.95	1193.03	898.762	866.145
101744	Acp7	602.711	1.69303	0.463273	3.65451	0.000257676	0.00766662	378.464	191.287	566.513	1274.58
101772	Ano1	1794.38	-0.941828	0.287072	-3.28081	0.00103511	0.0198805	2540.58	2179.67	1463.02	994.26
101786	A730082K24Rik	4.643	3.3195	3.70952	0.894859	0.370862	NA	0	1.67796	16.894	0
101809	Spred3	910.147	-0.274922	0.321963	-0.853894	0.393164	0.689669	1132.58	860.794	721.938	925.275
101831	Faap24	159.227	-0.352173	0.630309	-0.558731	0.576345	0.811027	125.53	231.558	100.238	179.58
101835	AW146154	6433.83	0.288945	0.241489	1.19651	0.231496	0.534777	4903.16	6679.96	6562.77	7589.45
101861	Ints4	797.083	-0.901823	0.312434	-2.88645	0.00389618	0.0481755	1104.48	972.378	554.124	557.355
101867	Rrp8	1956.14	-0.535528	0.27019	-1.98204	0.047475	0.219817	1998.18	2631.88	1473.16	1721.34
101869	Unc45a	9392.84	0.395757	0.212253	1.86455	0.0622442	0.259334	8624.1	7601.16	10536.2	10809.8
101883	Igflr1	45.6375	0.669568	1.00786	0.664345	0.50647	0.768087	40.282	30.2033	52.9346	59.13
101943	Sf3b3	10820.8	-0.538059	0.216214	-2.48855	0.0128267	0.0996886	13945.1	11686.2	9129.53	8522.39
101966	D8Ertd738e	2059.12	0.864601	0.256502	3.37073	0.000749686	0.0162883	1432.35	1487.51	2379.81	2936.79
101985	Usb1	952.974	0.240095	0.298271	0.804957	0.420844	0.709922	803.767	943.853	1032.79	1031.49
101994	Champ1	1443.48	-0.620881	0.289309	-2.14608	0.0318663	0.173295	1801.45	1697.26	1333.5	941.7
102022	Ces2a	0.959708	-1.27196	4.85292	-0.262101	0.793243	NA	1.87358	0.83898	1.12627	0
102032	Smim19	105.491	-0.829671	0.743266	-1.11625	0.264315	0.571717	78.6905	191.287	70.9549	81.03
102058	Exoc8	142.003	-1.6867	0.612436	-2.75408	0.0058857	0.0631788	205.157	228.203	77.7125	56.94
102060	Gadd45gip1	521.488	1.05538	0.403435	2.61599	0.00889699	0.0808207	244.502	432.914	644.226	764.31
102075	Plekhg4	0	NA	NA	NA	NA	NA	0	0	0	0
102093	Phkb	424.083	-1.30652	0.444189	-2.94135	0.00326781	0.0432686	511.488	696.353	319.86	168.63
102098	Arhgef18	823.074	-0.662339	0.308655	-2.14589	0.0318817	0.173295	1067.01	950.564	636.342	638.385
102103	Mtus1	702.444	-0.434599	0.390991	-1.11153	0.26634	0.573799	858.101	756.76	798.524	396.39
102115	Dohh	2698.08	0.809568	0.274225	2.95221	0.00315512	0.0423916	1597.23	2323.14	3066.83	3805.13
102122	Psme3ip1	1721.67	-0.366552	0.271505	-1.35007	0.176992	0.46534	1830.49	2047.95	1312.1	1696.16
102124	Enkd1	38.2195	-0.267699	1.1774	-0.227364	0.820141	0.934966	36.5349	46.9829	13.5152	55.845
102132	E230013L22Rik	36.2368	-1.45974	1.16416	-1.2539	0.209878	0.508996	45.9028	60.4066	11.2627	27.375
102141	Snx25	977.18	0.255409	0.347927	0.734087	0.462896	0.74125	1141.95	640.142	991.116	1135.52
102162	Taf5l	2102.57	-0.2295	0.275544	-0.832898	0.404902	0.698307	2621.14	1917.91	2144.42	1726.82
102182	Prmt9	329.035	-0.723324	0.446598	-1.61963	0.105312	0.35343	320.383	499.193	255.663	240.9
102193	Zdhhc7	910.986	0.253444	0.320368	0.791104	0.428883	0.716032	733.507	928.751	858.217	1123.47
102209	Snapc2	425.965	0.831618	0.402497	2.06614	0.0388149	0.194613	294.152	318.812	443.75	647.145
102216272	Ak6	1357.23	0.786247	0.318859	2.46582	0.0136701	0.103508	760.674	1231.62	1517.08	1919.54
102238433	Gm28042	0	NA	NA	NA	NA	NA	0	0	0	0
102247	Gpat4	1929.32	-0.221596	0.27855	-0.795532	0.426304	0.714514	1885.76	2268.6	1491.18	2071.74
102278	Cpne7	0.281567	1.78214	4.995	0.356784	0.721253	NA	0	0	1.12627	0
102294	Cyp4v3	486.83	0.966211	0.405283	2.38404	0.0171238	0.11963	262.302	396.838	529.346	758.835
102308570	Lbhd1	205.806	-0.102918	0.577952	-0.178074	0.858664	0.951355	128.34	297.838	181.329	215.715
102323	Dcun1d2	679.784	-0.896827	0.357264	-2.51026	0.0120642	0.0968119	879.647	889.319	581.155	369.015
102334	Ankrd10	756.615	-0.306342	0.355845	-0.860885	0.389301	0.686851	1008.92	664.472	775.999	577.065
102339	Cog4	1217.31	0.349147	0.349686	0.998459	0.318057	0.629986	1081.06	1060.47	908.899	1818.8
102371	Myzap	75.0528	0.451317	1.11128	0.406123	0.684652	0.868399	98.3631	28.5253	11.2627	162.06
102414	Clk3	6591.56	0.171852	0.231615	0.741973	0.458104	0.736706	6916.33	5482.73	7470.54	6496.64
102423	Hinfp	1506.78	0.255123	0.30835	0.827379	0.408022	0.700413	1465.14	1282.8	1249.03	2030.13
102436	Lars2	30986.4	1.33221	0.268917	4.95398	7.27102e-07	9.28707e-05	18282.4	16950.8	31864.4	56848
102442	Dennd4a	1244.99	-0.892676	0.309812	-2.88135	0.00395975	0.0487073	1960.7	1276.09	904.394	838.77
102443350	Xndc1	108.88	-0.820517	0.709352	-1.15671	0.247389	0.552302	180.801	97.3217	68.7024	88.695
102443351	Xntrpc	0	NA	NA	NA	NA	NA	0	0	0	0
102448	Xylb	33.6578	-0.588643	1.31086	-0.44905	0.653395	0.854882	18.7358	62.0845	45.0507	8.76
102462	Imp3	1725.35	0.358529	0.341822	1.04888	0.294236	0.603021	1022.04	2001.81	1622.95	2254.61
102465114	Mir3084-2	16.8416	-7.3647	2.31004	-3.18813	0.00143196	0.0250088	50.5867	16.7796	0	0
102465148	Mir6239	0	NA	NA	NA	NA	NA	0	0	0	0
102465149	Mir6241	0	NA	NA	NA	NA	NA	0	0	0	0
102465150	Mir6244	0	NA	NA	NA	NA	NA	0	0	0	0
102465169	Mir195b	0	NA	NA	NA	NA	NA	0	0	0	0
102465170	Mir133c	0	NA	NA	NA	NA	NA	0	0	0	0
102465171	Mir6336	0	NA	NA	NA	NA	NA	0	0	0	0
102465172	Mir6338	0	NA	NA	NA	NA	NA	0	0	0	0
102465173	Mir6340	0	NA	NA	NA	NA	NA	0	0	0	0
102465174	Mir6342	0	NA	NA	NA	NA	NA	0	0	0	0
102465175	Mir6343	0	NA	NA	NA	NA	NA	0	0	0	0
102465176	Mir6346	0	NA	NA	NA	NA	NA	0	0	0	0
102465177	Mir6347	0	NA	NA	NA	NA	NA	0	0	0	0
102465178	Mir6348	0	NA	NA	NA	NA	NA	0	0	0	0
102465179	Mir6351	0	NA	NA	NA	NA	NA	0	0	0	0
102465180	Mir6352	0	NA	NA	NA	NA	NA	0	0	0	0
102465181	Mir6353	0	NA	NA	NA	NA	NA	0	0	0	0
102465182	Mir6355	0	NA	NA	NA	NA	NA	0	0	0	0
102465183	Mir6356	0	NA	NA	NA	NA	NA	0	0	0	0
102465184	Mir6358	0	NA	NA	NA	NA	NA	0	0	0	0
102465185	Mir6360	0	NA	NA	NA	NA	NA	0	0	0	0
102465186	Mir6361	1.25847	-3.62573	4.82288	-0.751777	0.452185	NA	0	5.03388	0	0
102465187	Mir145b	0	NA	NA	NA	NA	NA	0	0	0	0
102465188	Mir6364	0	NA	NA	NA	NA	NA	0	0	0	0
102465189	Mir6366	0	NA	NA	NA	NA	NA	0	0	0	0
102465190	Mir6367	0	NA	NA	NA	NA	NA	0	0	0	0
102465191	Mir6369	0	NA	NA	NA	NA	NA	0	0	0	0
102465192	Mir6370	0	NA	NA	NA	NA	NA	0	0	0	0
102465193	Mir6371	0	NA	NA	NA	NA	NA	0	0	0	0
102465194	Mir6374	0	NA	NA	NA	NA	NA	0	0	0	0
102465195	Mir6375	0	NA	NA	NA	NA	NA	0	0	0	0
102465196	Mir6376	0	NA	NA	NA	NA	NA	0	0	0	0
102465197	Mir6377	0	NA	NA	NA	NA	NA	0	0	0	0
102465198	Mir7j	0	NA	NA	NA	NA	NA	0	0	0	0
102465199	Mir6379	0	NA	NA	NA	NA	NA	0	0	0	0
102465200	Mir6381	2.10778	-4.36541	4.80762	-0.90802	0.363868	NA	8.43112	0	0	0
102465201	Mir6383	0	NA	NA	NA	NA	NA	0	0	0	0
102465202	Mir6384	0	NA	NA	NA	NA	NA	0	0	0	0
102465203	Mir6386	1.63938	-4.0024	4.81414	-0.831383	0.405757	NA	6.55754	0	0	0
102465204	Mir6387	0	NA	NA	NA	NA	NA	0	0	0	0
102465205	Mir6388	0	NA	NA	NA	NA	NA	0	0	0	0
102465206	Mir378c	0	NA	NA	NA	NA	NA	0	0	0	0
102465207	Mir6390	0	NA	NA	NA	NA	NA	0	0	0	0
102465208	Mir6391	0	NA	NA	NA	NA	NA	0	0	0	0
102465209	Mir6393	0	NA	NA	NA	NA	NA	0	0	0	0
102465210	Mir6394	0	NA	NA	NA	NA	NA	0	0	0	0
102465211	Mir6395	10.793	-1.34245	2.00492	-0.669579	0.503126	NA	23.4198	7.55082	5.63134	6.57
102465212	Mir21c	0	NA	NA	NA	NA	NA	0	0	0	0
102465213	Mir6397	0	NA	NA	NA	NA	NA	0	0	0	0
102465214	Mir6398	0	NA	NA	NA	NA	NA	0	0	0	0
102465215	Mir6401	0	NA	NA	NA	NA	NA	0	0	0	0
102465216	Mir6403	0	NA	NA	NA	NA	NA	0	0	0	0
102465217	Mir6404	0	NA	NA	NA	NA	NA	0	0	0	0
102465218	Mir496b	0	NA	NA	NA	NA	NA	0	0	0	0
102465219	Mir6406	0.281567	1.78214	4.995	0.356784	0.721253	NA	0	0	1.12627	0
102465220	Mir6407	0	NA	NA	NA	NA	NA	0	0	0	0
102465221	Mir6410	0	NA	NA	NA	NA	NA	0	0	0	0
102465222	Mir6411	0	NA	NA	NA	NA	NA	0	0	0	0
102465223	Mir6412	0	NA	NA	NA	NA	NA	0	0	0	0
102465224	Mir378d	0	NA	NA	NA	NA	NA	0	0	0	0
102465225	Mir6414	0	NA	NA	NA	NA	NA	0	0	0	0
102465226	Mir6416	0	NA	NA	NA	NA	NA	0	0	0	0
102465227	Mir6418	0.468396	-2.19028	4.88718	-0.448168	0.654032	NA	1.87358	0	0	0
102465228	Mir6420	0	NA	NA	NA	NA	NA	0	0	0	0
102465229	Mir873b	0	NA	NA	NA	NA	NA	0	0	0	0
102465230	Mir6481	0	NA	NA	NA	NA	NA	0	0	0	0
102465258	Mir6516	21.4322	0.33422	1.47167	0.227102	0.820344	0.934974	9.36791	28.5253	27.0304	20.805
102465309	Mir7k	0	NA	NA	NA	NA	NA	0	0	0	0
102465310	Mir6539	0.209745	-1.09478	4.99346	-0.219242	0.826462	NA	0	0.83898	0	0
102465311	Mir6541	0	NA	NA	NA	NA	NA	0	0	0	0
102465540	Mir6897	0	NA	NA	NA	NA	NA	0	0	0	0
102465541	Mir6898	0	NA	NA	NA	NA	NA	0	0	0	0
102465542	Mir6900	0	NA	NA	NA	NA	NA	0	0	0	0
102465543	Mir6901	0	NA	NA	NA	NA	NA	0	0	0	0
102465544	Mir6902	0	NA	NA	NA	NA	NA	0	0	0	0
102465545	Mir6905	2.81037	-4.78084	4.80191	-0.995614	0.319438	NA	11.2415	0	0	0
102465546	Mir6906	0	NA	NA	NA	NA	NA	0	0	0	0
102465547	Mir6907	2.01569	-0.469534	4.67895	-0.10035	0.920066	NA	4.68396	0	3.37881	0
102465548	Mir6909	8.56396	0.864235	2.19882	0.393045	0.694287	NA	3.74716	8.3898	7.88388	14.235
102465549	Mir6910	0	NA	NA	NA	NA	NA	0	0	0	0
102465550	Mir6912	0	NA	NA	NA	NA	NA	0	0	0	0
102465551	Mir6914	0	NA	NA	NA	NA	NA	0	0	0	0
102465552	Mir6916	0	NA	NA	NA	NA	NA	0	0	0	0
102465553	Mir6917	0	NA	NA	NA	NA	NA	0	0	0	0
102465554	Mir6920	0.41949	-2.04567	4.89785	-0.417666	0.676191	NA	0	1.67796	0	0
102465555	Mir6921	3.66037	5.48794	4.50423	1.2184	0.223073	NA	0	0	14.6415	0
102465556	Mir6922	0	NA	NA	NA	NA	NA	0	0	0	0
102465557	Mir6925	0	NA	NA	NA	NA	NA	0	0	0	0
102465558	Mir6926	0	NA	NA	NA	NA	NA	0	0	0	0
102465559	Mir6927	0	NA	NA	NA	NA	NA	0	0	0	0
102465560	Mir6929	0	NA	NA	NA	NA	NA	0	0	0	0
102465561	Mir6930	0	NA	NA	NA	NA	NA	0	0	0	0
102465562	Mir6932	3.285	5.33254	4.7042	1.13357	0.256975	NA	0	0	0	13.14
102465563	Mir6934	0	NA	NA	NA	NA	NA	0	0	0	0
102465564	Mir6935	0	NA	NA	NA	NA	NA	0	0	0	0
102465565	Mir6936	0	NA	NA	NA	NA	NA	0	0	0	0
102465566	Mir6939	1.36875	4.06996	4.82863	0.842882	0.399294	NA	0	0	0	5.475
102465567	Mir6941	0	NA	NA	NA	NA	NA	0	0	0	0
102465568	Mir6942	4.22351	5.69441	4.2564	1.33785	0.180946	NA	0	0	16.894	0
102465569	Mir6944	0	NA	NA	NA	NA	NA	0	0	0	0
102465570	Mir6945	0	NA	NA	NA	NA	NA	0	0	0	0
102465571	Mir6946	0.702593	-2.7774	4.85318	-0.572285	0.567129	NA	2.81037	0	0	0
102465572	Mir6949	0.234198	-1.17512	4.98798	-0.235591	0.81375	NA	0.936791	0	0	0
102465573	Mir6950	0	NA	NA	NA	NA	NA	0	0	0	0
102465574	Mir6951	48.9899	2.18607	1.23524	1.76976	0.0767677	0.293537	33.7245	1.67796	64.1973	96.36
102465575	Mir6953	0	NA	NA	NA	NA	NA	0	0	0	0
102465576	Mir6954	0	NA	NA	NA	NA	NA	0	0	0	0
102465577	Mir6956	0	NA	NA	NA	NA	NA	0	0	0	0
102465578	Mir6958	0	NA	NA	NA	NA	NA	0	0	0	0
102465579	Mir6960	0	NA	NA	NA	NA	NA	0	0	0	0
102465580	Mir6961	0	NA	NA	NA	NA	NA	0	0	0	0
102465581	Mir6964	0	NA	NA	NA	NA	NA	0	0	0	0
102465582	Mir6965	0	NA	NA	NA	NA	NA	0	0	0	0
102465583	Mir3547	0	NA	NA	NA	NA	NA	0	0	0	0
102465584	Mir6968	0	NA	NA	NA	NA	NA	0	0	0	0
102465585	Mir6969	0	NA	NA	NA	NA	NA	0	0	0	0
102465586	Mir6970	0	NA	NA	NA	NA	NA	0	0	0	0
102465587	Mir6972	0	NA	NA	NA	NA	NA	0	0	0	0
102465588	Mir6973a	0	NA	NA	NA	NA	NA	0	0	0	0
102465589	Mir6975	2.57618	-4.6552	4.80346	-0.969135	0.332478	NA	10.3047	0	0	0
102465590	Mir6977	0	NA	NA	NA	NA	NA	0	0	0	0
102465591	Mir6978	0	NA	NA	NA	NA	NA	0	0	0	0
102465592	Mir6979	0.887886	-3.11961	4.83881	-0.644706	0.519118	NA	1.87358	1.67796	0	0
102465593	Mir6982	0	NA	NA	NA	NA	NA	0	0	0	0
102465594	Mir6984	1.51712	-3.89355	4.81644	-0.808387	0.418868	NA	1.87358	4.1949	0	0
102465595	Mir6985	0	NA	NA	NA	NA	NA	0	0	0	0
102465596	Mir6987	0	NA	NA	NA	NA	NA	0	0	0	0
102465597	Mir6988	0	NA	NA	NA	NA	NA	0	0	0	0
102465598	Mir6989	0	NA	NA	NA	NA	NA	0	0	0	0
102465599	Mir6992	125.343	-1.73565	0.716013	-2.42405	0.0153484	0.111748	278.227	107.389	67.5761	48.18
102465600	Mir6993	0	NA	NA	NA	NA	NA	0	0	0	0
102465601	Mir6994	0.653688	-2.67949	4.85795	-0.551568	0.581244	NA	0.936791	1.67796	0	0
102465602	Mir6996	0	NA	NA	NA	NA	NA	0	0	0	0
102465603	Mir6997	0	NA	NA	NA	NA	NA	0	0	0	0
102465604	Mir6999	2.1109	1.81764	4.70691	0.386165	0.699374	NA	1.87358	0	0	6.57
102465605	Mir7001	9.50129	-1.50685	2.18743	-0.688867	0.490907	NA	12.1783	15.9406	1.12627	8.76
102465606	Mir6973b	0	NA	NA	NA	NA	NA	0	0	0	0
102465607	Mir7003	0	NA	NA	NA	NA	NA	0	0	0	0
102465608	Mir7006	0	NA	NA	NA	NA	NA	0	0	0	0
102465609	Mir7007	0	NA	NA	NA	NA	NA	0	0	0	0
102465610	Mir7008	2.93643	-4.84656	4.80114	-1.00946	0.312754	NA	0	11.7457	0	0
102465611	Mir7011	0	NA	NA	NA	NA	NA	0	0	0	0
102465612	Mir7012	0	NA	NA	NA	NA	NA	0	0	0	0
102465613	Mir7013	0	NA	NA	NA	NA	NA	0	0	0	0
102465614	Mir7015	0	NA	NA	NA	NA	NA	0	0	0	0
102465615	Mir7016	0	NA	NA	NA	NA	NA	0	0	0	0
102465616	Mir7018	0	NA	NA	NA	NA	NA	0	0	0	0
102465617	Mir7020	0	NA	NA	NA	NA	NA	0	0	0	0
102465618	Mir7021	0	NA	NA	NA	NA	NA	0	0	0	0
102465619	Mir7022	0	NA	NA	NA	NA	NA	0	0	0	0
102465620	Mir7025	0	NA	NA	NA	NA	NA	0	0	0	0
102465621	Mir7027	0	NA	NA	NA	NA	NA	0	0	0	0
102465622	Mir7028	0.936791	-3.19356	4.83612	-0.660355	0.509026	NA	3.74716	0	0	0
102465623	Mir7030	1.25009	-0.353206	4.74618	-0.0744191	0.940677	NA	2.81037	0	0	2.19
102465624	Mir7031	0	NA	NA	NA	NA	NA	0	0	0	0
102465625	Mir7032	0	NA	NA	NA	NA	NA	0	0	0	0
102465626	Mir7035	0	NA	NA	NA	NA	NA	0	0	0	0
102465627	Mir7036	0	NA	NA	NA	NA	NA	0	0	0	0
102465628	Mir7037	0	NA	NA	NA	NA	NA	0	0	0	0
102465629	Mir7039	0	NA	NA	NA	NA	NA	0	0	0	0
102465630	Mir7040	0	NA	NA	NA	NA	NA	0	0	0	0
102465631	Mir7042	0	NA	NA	NA	NA	NA	0	0	0	0
102465632	Mir7044	0	NA	NA	NA	NA	NA	0	0	0	0
102465633	Mir7046	0	NA	NA	NA	NA	NA	0	0	0	0
102465634	Mir7047	0.209745	-1.09478	4.99346	-0.219242	0.826462	NA	0	0.83898	0	0
102465635	Mir7050	0	NA	NA	NA	NA	NA	0	0	0	0
102465636	Mir7051	0	NA	NA	NA	NA	NA	0	0	0	0
102465637	Mir7052	0.936791	-3.19356	4.83612	-0.660355	0.509026	NA	3.74716	0	0	0
102465638	Mir7055	0	NA	NA	NA	NA	NA	0	0	0	0
102465639	Mir7056	0	NA	NA	NA	NA	NA	0	0	0	0
102465640	Mir7057	0	NA	NA	NA	NA	NA	0	0	0	0
102465641	Mir7059	0	NA	NA	NA	NA	NA	0	0	0	0
102465642	Mir7060	0.41949	-2.04567	4.89785	-0.417666	0.676191	NA	0	1.67796	0	0
102465643	Mir7062	2.10778	-4.36541	4.80762	-0.90802	0.363868	NA	8.43112	0	0	0
102465644	Mir7064	0.936791	-3.19356	4.83612	-0.660355	0.509026	NA	3.74716	0	0	0
102465645	Mir7065	0	NA	NA	NA	NA	NA	0	0	0	0
102465646	Mir7066	0	NA	NA	NA	NA	NA	0	0	0	0
102465647	Mir7068	0	NA	NA	NA	NA	NA	0	0	0	0
102465648	Mir7070	0	NA	NA	NA	NA	NA	0	0	0	0
102465649	Mir7071	0.483495	0.341946	4.99243	0.0684928	0.945393	NA	0	0.83898	0	1.095
102465650	Mir7073	0	NA	NA	NA	NA	NA	0	0	0	0
102465651	Mir7074	0	NA	NA	NA	NA	NA	0	0	0	0
102465652	Mir7075	0	NA	NA	NA	NA	NA	0	0	0	0
102465653	Mir7078	0	NA	NA	NA	NA	NA	0	0	0	0
102465654	Mir7079	0	NA	NA	NA	NA	NA	0	0	0	0
102465655	Mir7080	0	NA	NA	NA	NA	NA	0	0	0	0
102465656	Mir7082	2.52838	1.00517	4.65874	0.21576	0.829175	NA	0	3.35592	6.75761	0
102465657	Mir7083	0	NA	NA	NA	NA	NA	0	0	0	0
102465658	Mir7085	0	NA	NA	NA	NA	NA	0	0	0	0
102465659	Mir7087	0	NA	NA	NA	NA	NA	0	0	0	0
102465660	Mir7089	0.209745	-1.09478	4.99346	-0.219242	0.826462	NA	0	0.83898	0	0
102465661	Mir7090	0	NA	NA	NA	NA	NA	0	0	0	0
102465662	Mir7092	0	NA	NA	NA	NA	NA	0	0	0	0
102465663	Mir7094-1	0	NA	NA	NA	NA	NA	0	0	0	0
102465664	Mir7094-2	0	NA	NA	NA	NA	NA	0	0	0	0
102465670	Mir7115	0	NA	NA	NA	NA	NA	0	0	0	0
102465671	Mir7116	0	NA	NA	NA	NA	NA	0	0	0	0
102465672	Mir7118	0	NA	NA	NA	NA	NA	0	0	0	0
102465673	Mir7119	0	NA	NA	NA	NA	NA	0	0	0	0
102465697	Mir7210	0	NA	NA	NA	NA	NA	0	0	0	0
102465698	Mir7212	0	NA	NA	NA	NA	NA	0	0	0	0
102465699	Mir7213	0	NA	NA	NA	NA	NA	0	0	0	0
102465700	Mir7214	0	NA	NA	NA	NA	NA	0	0	0	0
102465701	Mir7217	0	NA	NA	NA	NA	NA	0	0	0	0
102465702	Mir7219	0	NA	NA	NA	NA	NA	0	0	0	0
102465703	Mir7220	0	NA	NA	NA	NA	NA	0	0	0	0
102465704	Mir7222	0	NA	NA	NA	NA	NA	0	0	0	0
102465705	Mir7223	0	NA	NA	NA	NA	NA	0	0	0	0
102465706	Mir7224	0	NA	NA	NA	NA	NA	0	0	0	0
102465707	Mir7227	0	NA	NA	NA	NA	NA	0	0	0	0
102465708	Mir7228	0	NA	NA	NA	NA	NA	0	0	0	0
102465709	Mir7229	0	NA	NA	NA	NA	NA	0	0	0	0
102465710	Mir7231	0	NA	NA	NA	NA	NA	0	0	0	0
102465711	Mir7232	0	NA	NA	NA	NA	NA	0	0	0	0
102465712	Mir7234	0	NA	NA	NA	NA	NA	0	0	0	0
102465713	Mir7236	0	NA	NA	NA	NA	NA	0	0	0	0
102465714	Mir7238	0	NA	NA	NA	NA	NA	0	0	0	0
102465715	Mir7239	0	NA	NA	NA	NA	NA	0	0	0	0
102465716	Mir7242	0	NA	NA	NA	NA	NA	0	0	0	0
102465755	Mir7646	0	NA	NA	NA	NA	NA	0	0	0	0
102465756	Mir7647	0.234198	-1.17512	4.98798	-0.235591	0.81375	NA	0.936791	0	0	0
102465757	Mir7649	90.0187	0.165916	0.871344	0.190414	0.848985	0.947536	90.8687	78.8641	32.6618	157.68
102465758	Mir7650	0	NA	NA	NA	NA	NA	0	0	0	0
102465759	Mir7651	0	NA	NA	NA	NA	NA	0	0	0	0
102465760	Mir7652	0	NA	NA	NA	NA	NA	0	0	0	0
102465761	Mir7653	0	NA	NA	NA	NA	NA	0	0	0	0
102465762	Mir7654	0	NA	NA	NA	NA	NA	0	0	0	0
102465763	Mir7656	0	NA	NA	NA	NA	NA	0	0	0	0
102465764	Mir7657	0	NA	NA	NA	NA	NA	0	0	0	0
102465765	Mir7659	0	NA	NA	NA	NA	NA	0	0	0	0
102465766	Mir7661	0	NA	NA	NA	NA	NA	0	0	0	0
102465767	Mir7662	0	NA	NA	NA	NA	NA	0	0	0	0
102465768	Mir7663	0	NA	NA	NA	NA	NA	0	0	0	0
102465769	Mir7667	0	NA	NA	NA	NA	NA	0	0	0	0
102465770	Mir7668	0	NA	NA	NA	NA	NA	0	0	0	0
102465771	Mir7669	2.81037	-4.78084	4.80191	-0.995614	0.319438	NA	11.2415	0	0	0
102465772	Mir7671	0	NA	NA	NA	NA	NA	0	0	0	0
102465773	Mir7672	0	NA	NA	NA	NA	NA	0	0	0	0
102465774	Mir3569	0	NA	NA	NA	NA	NA	0	0	0	0
102465775	Mir7675	0	NA	NA	NA	NA	NA	0	0	0	0
102465776	Mir7676-1	0	NA	NA	NA	NA	NA	0	0	0	0
102465777	Mir129b	0	NA	NA	NA	NA	NA	0	0	0	0
102465778	Mir1191b	0	NA	NA	NA	NA	NA	0	0	0	0
102465779	Mir7677	0	NA	NA	NA	NA	NA	0	0	0	0
102465780	Mir7678	20.0951	0.317542	1.49393	0.212554	0.831675	0.939143	13.1151	22.6525	29.283	15.33
102465781	Mir7680	0	NA	NA	NA	NA	NA	0	0	0	0
102465782	Mir3620	0	NA	NA	NA	NA	NA	0	0	0	0
102465783	Mir7681	0	NA	NA	NA	NA	NA	0	0	0	0
102465784	Mir7683	0	NA	NA	NA	NA	NA	0	0	0	0
102465785	Mir216c	0	NA	NA	NA	NA	NA	0	0	0	0
102465786	Mir7684	0	NA	NA	NA	NA	NA	0	0	0	0
102465787	Mir126b	0	NA	NA	NA	NA	NA	0	0	0	0
102465788	Mir7686	2.46375	4.9176	4.80918	1.02254	0.306523	NA	0	0	0	9.855
102465789	Mir290b	0	NA	NA	NA	NA	NA	0	0	0	0
102465790	Mir1258	0	NA	NA	NA	NA	NA	0	0	0	0
102465791	Mir7688	0	NA	NA	NA	NA	NA	0	0	0	0
102465792	Mir7689	0	NA	NA	NA	NA	NA	0	0	0	0
102465883	Mir8090	0	NA	NA	NA	NA	NA	0	0	0	0
102465884	Mir8091	0	NA	NA	NA	NA	NA	0	0	0	0
102465885	Mir8093	0	NA	NA	NA	NA	NA	0	0	0	0
102465886	Mir8094	7.82088	0.655693	2.66531	0.24601	0.805674	NA	3.74716	8.3898	19.1466	0
102465887	Mir8095	0	NA	NA	NA	NA	NA	0	0	0	0
102465888	Mir8097	0	NA	NA	NA	NA	NA	0	0	0	0
102465889	Mir8098	0	NA	NA	NA	NA	NA	0	0	0	0
102465890	Mir8099-1	0	NA	NA	NA	NA	NA	0	0	0	0
102465891	Mir497b	0	NA	NA	NA	NA	NA	0	0	0	0
102465892	Mir8101	0	NA	NA	NA	NA	NA	0	0	0	0
102465893	Mir8103	0	NA	NA	NA	NA	NA	0	0	0	0
102465894	Mir8105	0	NA	NA	NA	NA	NA	0	0	0	0
102465895	Mir3535	21.1801	-2.30564	1.76277	-1.30796	0.190886	0.483804	40.282	30.2033	0	14.235
102465896	Mir8106	0.209745	-1.09478	4.99346	-0.219242	0.826462	NA	0	0.83898	0	0
102465897	Mir1668	0	NA	NA	NA	NA	NA	0	0	0	0
102465898	Mir8109	0	NA	NA	NA	NA	NA	0	0	0	0
102465899	Mir8110	0	NA	NA	NA	NA	NA	0	0	0	0
102465900	Mir8112	0	NA	NA	NA	NA	NA	0	0	0	0
102465901	Mir8113	0	NA	NA	NA	NA	NA	0	0	0	0
102465902	Mir8115	0	NA	NA	NA	NA	NA	0	0	0	0
102465903	Mir8117	0	NA	NA	NA	NA	NA	0	0	0	0
102465904	Mir8118	1.98552	-4.28095	4.80899	-0.890196	0.373361	NA	3.74716	4.1949	0	0
102465905	Mir8120	0	NA	NA	NA	NA	NA	0	0	0	0
102465959	Mir6236	1341.7	2.45571	0.389573	6.30361	2.90787e-10	3.34272e-07	370.969	456.405	1285.07	3254.34
102465961	Mir6341	0	NA	NA	NA	NA	NA	0	0	0	0
102465962	Mir6362	0	NA	NA	NA	NA	NA	0	0	0	0
102465963	Mir6382	0	NA	NA	NA	NA	NA	0	0	0	0
102465964	Mir6419	0	NA	NA	NA	NA	NA	0	0	0	0
102465968	Mir6537	0	NA	NA	NA	NA	NA	0	0	0	0
102465979	Mir6915	0	NA	NA	NA	NA	NA	0	0	0	0
102465980	Mir6937	0	NA	NA	NA	NA	NA	0	0	0	0
102465981	Mir6959	0	NA	NA	NA	NA	NA	0	0	0	0
102465982	Mir7002	0	NA	NA	NA	NA	NA	0	0	0	0
102465983	Mir7023	0	NA	NA	NA	NA	NA	0	0	0	0
102465984	Mir7067	0	NA	NA	NA	NA	NA	0	0	0	0
102465987	Mir7215	0	NA	NA	NA	NA	NA	0	0	0	0
102465989	Mir7664	0	NA	NA	NA	NA	NA	0	0	0	0
102465990	Mir6715	0	NA	NA	NA	NA	NA	0	0	0	0
102465996	Mir8100	0	NA	NA	NA	NA	NA	0	0	0	0
102465997	Mir8119	0	NA	NA	NA	NA	NA	0	0	0	0
102466147	Mir6237	0	NA	NA	NA	NA	NA	0	0	0	0
102466151	Mir6337	0	NA	NA	NA	NA	NA	0	0	0	0
102466152	Mir6357	0	NA	NA	NA	NA	NA	0	0	0	0
102466153	Mir6365	0	NA	NA	NA	NA	NA	0	0	0	0
102466154	Mir6372	0	NA	NA	NA	NA	NA	0	0	0	0
102466155	Mir6378	0	NA	NA	NA	NA	NA	0	0	0	0
102466156	Mir6389	0	NA	NA	NA	NA	NA	0	0	0	0
102466157	Mir6402	0	NA	NA	NA	NA	NA	0	0	0	0
102466158	Mir6408	0	NA	NA	NA	NA	NA	0	0	0	0
102466159	Mir6415	0	NA	NA	NA	NA	NA	0	0	0	0
102466172	Mir6540	0	NA	NA	NA	NA	NA	0	0	0	0
102466206	Mir6903	0	NA	NA	NA	NA	NA	0	0	0	0
102466207	Mir6911	0	NA	NA	NA	NA	NA	0	0	0	0
102466208	Mir6924	0.41949	-2.04567	4.89785	-0.417666	0.676191	NA	0	1.67796	0	0
102466209	Mir6947	0	NA	NA	NA	NA	NA	0	0	0	0
102466210	Mir6955	0.678141	-2.72918	4.85549	-0.562081	0.574061	NA	1.87358	0.83898	0	0
102466211	Mir6967-1	0	NA	NA	NA	NA	NA	0	0	0	0
102466212	Mir6983	0	NA	NA	NA	NA	NA	0	0	0	0
102466213	Mir6990	0	NA	NA	NA	NA	NA	0	0	0	0
102466214	Mir6998	0	NA	NA	NA	NA	NA	0	0	0	0
102466215	Mir7017	0	NA	NA	NA	NA	NA	0	0	0	0
102466216	Mir7026	5.8451	-0.181799	2.94715	-0.0616863	0.950813	NA	6.55754	5.87286	0	10.95
102466217	Mir7033	0	NA	NA	NA	NA	NA	0	0	0	0
102466218	Mir7054	0	NA	NA	NA	NA	NA	0	0	0	0
102466219	Mir7061	7.07863	-6.11486	3.05967	-1.99854	0.0456587	NA	14.0519	14.2627	0	0
102466220	Mir7069	0	NA	NA	NA	NA	NA	0	0	0	0
102466221	Mir7084	0	NA	NA	NA	NA	NA	0	0	0	0
102466228	Mir7218	0	NA	NA	NA	NA	NA	0	0	0	0
102466229	Mir7225	0	NA	NA	NA	NA	NA	0	0	0	0
102466236	Mir7658	0	NA	NA	NA	NA	NA	0	0	0	0
102466237	Mir7666	0	NA	NA	NA	NA	NA	0	0	0	0
102466238	Mir7673	0	NA	NA	NA	NA	NA	0	0	0	0
102466239	Mir465d	0	NA	NA	NA	NA	NA	0	0	0	0
102466240	Mir7685	0	NA	NA	NA	NA	NA	0	0	0	0
102466241	Mir7243	0	NA	NA	NA	NA	NA	0	0	0	0
102466254	Mir3473f	0	NA	NA	NA	NA	NA	0	0	0	0
102466255	Mir1291	0.468396	-2.19028	4.88718	-0.448168	0.654032	NA	1.87358	0	0	0
102466256	Mir8102	0	NA	NA	NA	NA	NA	0	0	0	0
102466257	Mir8114	0	NA	NA	NA	NA	NA	0	0	0	0
102466258	Mir3473g	0	NA	NA	NA	NA	NA	0	0	0	0
102466272	Mir7045	0	NA	NA	NA	NA	NA	0	0	0	0
102466619	Mir6238	0	NA	NA	NA	NA	NA	0	0	0	0
102466620	Mir6240	7.03849	2.19232	2.7465	0.798222	0.424742	NA	0	5.03388	4.50507	18.615
102466627	Mir6335	0	NA	NA	NA	NA	NA	0	0	0	0
102466628	Mir6339	0	NA	NA	NA	NA	NA	0	0	0	0
102466629	Mir6344	0	NA	NA	NA	NA	NA	0	0	0	0
102466630	Mir6345	0	NA	NA	NA	NA	NA	0	0	0	0
102466631	Mir6349	0	NA	NA	NA	NA	NA	0	0	0	0
102466632	Mir6354	0	NA	NA	NA	NA	NA	0	0	0	0
102466633	Mir6359	0	NA	NA	NA	NA	NA	0	0	0	0
102466634	Mir6363	0	NA	NA	NA	NA	NA	0	0	0	0
102466635	Mir6368	0	NA	NA	NA	NA	NA	0	0	0	0
102466636	Mir6373	0	NA	NA	NA	NA	NA	0	0	0	0
102466637	Mir21b	0	NA	NA	NA	NA	NA	0	0	0	0
102466638	Mir6380	0	NA	NA	NA	NA	NA	0	0	0	0
102466639	Mir6385	0	NA	NA	NA	NA	NA	0	0	0	0
102466640	Mir130c	0	NA	NA	NA	NA	NA	0	0	0	0
102466641	Mir5124b	0	NA	NA	NA	NA	NA	0	0	0	0
102466642	Mir6392	0	NA	NA	NA	NA	NA	0	0	0	0
102466643	Mir6396	0	NA	NA	NA	NA	NA	0	0	0	0
102466644	Mir6400	0	NA	NA	NA	NA	NA	0	0	0	0
102466645	Mir6405	0	NA	NA	NA	NA	NA	0	0	0	0
102466646	Mir6409	0	NA	NA	NA	NA	NA	0	0	0	0
102466647	Mir6413	0	NA	NA	NA	NA	NA	0	0	0	0
102466648	Mir6417	0	NA	NA	NA	NA	NA	0	0	0	0
102466649	Mir451b	0	NA	NA	NA	NA	NA	0	0	0	0
102466650	Mir30f	0	NA	NA	NA	NA	NA	0	0	0	0
102466676	Mir6538	0	NA	NA	NA	NA	NA	0	0	0	0
102466677	Mir3473e	0	NA	NA	NA	NA	NA	0	0	0	0
102466760	Mir6899	0	NA	NA	NA	NA	NA	0	0	0	0
102466761	Mir6904	0	NA	NA	NA	NA	NA	0	0	0	0
102466762	Mir6908	0	NA	NA	NA	NA	NA	0	0	0	0
102466763	Mir6913	2.96498	0.86669	4.39039	0.197406	0.84351	NA	0	4.1949	0	7.665
102466764	Mir6918	0	NA	NA	NA	NA	NA	0	0	0	0
102466765	Mir6919	0	NA	NA	NA	NA	NA	0	0	0	0
102466766	Mir6923	0	NA	NA	NA	NA	NA	0	0	0	0
102466767	Mir6928	0	NA	NA	NA	NA	NA	0	0	0	0
102466768	Mir6933	0	NA	NA	NA	NA	NA	0	0	0	0
102466769	Mir6938	0	NA	NA	NA	NA	NA	0	0	0	0
102466770	Mir6943	1.25847	-3.62573	4.82288	-0.751777	0.452185	NA	0	5.03388	0	0
102466771	Mir6948	1.63938	-4.0024	4.81414	-0.831383	0.405757	NA	6.55754	0	0	0
102466772	Mir6952	0	NA	NA	NA	NA	NA	0	0	0	0
102466773	Mir6957	0	NA	NA	NA	NA	NA	0	0	0	0
102466774	Mir6962	0	NA	NA	NA	NA	NA	0	0	0	0
102466775	Mir6963	5.09312	-5.6399	3.47735	-1.62189	0.104826	NA	10.3047	10.0678	0	0
102466776	Mir6966	0	NA	NA	NA	NA	NA	0	0	0	0
102466777	Mir6971	0	NA	NA	NA	NA	NA	0	0	0	0
102466778	Mir6976	1.63938	-4.0024	4.81414	-0.831383	0.405757	NA	6.55754	0	0	0
102466779	Mir6981	0	NA	NA	NA	NA	NA	0	0	0	0
102466780	Mir6986	1.07318	-3.39503	4.82946	-0.702983	0.482066	NA	0.936791	3.35592	0	0
102466781	Mir6991	0	NA	NA	NA	NA	NA	0	0	0	0
102466782	Mir6995	1.25847	-3.62573	4.82288	-0.751777	0.452185	NA	0	5.03388	0	0
102466783	Mir7000	0	NA	NA	NA	NA	NA	0	0	0	0
102466784	Mir7004	0	NA	NA	NA	NA	NA	0	0	0	0
102466785	Mir7005	4.38	5.74759	4.19581	1.36984	0.170737	NA	0	0	0	17.52
102466786	Mir7009	0	NA	NA	NA	NA	NA	0	0	0	0
102466787	Mir7014	0	NA	NA	NA	NA	NA	0	0	0	0
102466788	Mir7019	0	NA	NA	NA	NA	NA	0	0	0	0
102466789	Mir7024	2.85304	1.037	4.46839	0.232074	0.81648	NA	3.74716	0	0	7.665
102466790	Mir7029	0	NA	NA	NA	NA	NA	0	0	0	0
102466791	Mir7034	0	NA	NA	NA	NA	NA	0	0	0	0
102466792	Mir7038	0	NA	NA	NA	NA	NA	0	0	0	0
102466793	Mir7043	0	NA	NA	NA	NA	NA	0	0	0	0
102466794	Mir7048	0	NA	NA	NA	NA	NA	0	0	0	0
102466795	Mir7049	0	NA	NA	NA	NA	NA	0	0	0	0
102466796	Mir7053	0	NA	NA	NA	NA	NA	0	0	0	0
102466797	Mir7058	0	NA	NA	NA	NA	NA	0	0	0	0
102466798	Mir7063	2.46375	4.9176	4.80918	1.02254	0.306523	NA	0	0	0	9.855
102466799	Mir6769b	0	NA	NA	NA	NA	NA	0	0	0	0
102466800	Mir7072	1.97097	4.59465	4.81529	0.95418	0.339993	NA	0	0	7.88388	0
102466801	Mir7077	0	NA	NA	NA	NA	NA	0	0	0	0
102466802	Mir7081	0	NA	NA	NA	NA	NA	0	0	0	0
102466803	Mir7086	0	NA	NA	NA	NA	NA	0	0	0	0
102466804	Mir7091	0	NA	NA	NA	NA	NA	0	0	0	0
102466805	Mir7093	0	NA	NA	NA	NA	NA	0	0	0	0
102466808	Mir7117	0	NA	NA	NA	NA	NA	0	0	0	0
102466817	Mir7211	1.63938	-4.0024	4.81414	-0.831383	0.405757	NA	6.55754	0	0	0
102466818	Mir7216	0	NA	NA	NA	NA	NA	0	0	0	0
102466819	Mir7221	0	NA	NA	NA	NA	NA	0	0	0	0
102466820	Mir7226	0	NA	NA	NA	NA	NA	0	0	0	0
102466821	Mir7230	0	NA	NA	NA	NA	NA	0	0	0	0
102466822	Mir7235	0	NA	NA	NA	NA	NA	0	0	0	0
102466823	Mir7240	0	NA	NA	NA	NA	NA	0	0	0	0
102466824	Mir7241	0	NA	NA	NA	NA	NA	0	0	0	0
102466836	Mir7578	0.83898	-3.04206	4.84178	-0.628294	0.529811	NA	0	3.35592	0	0
102466838	Mir7648	0	NA	NA	NA	NA	NA	0	0	0	0
102466839	Mir219b	0	NA	NA	NA	NA	NA	0	0	0	0
102466840	Mir7655	0	NA	NA	NA	NA	NA	0	0	0	0
102466841	Mir7660	0	NA	NA	NA	NA	NA	0	0	0	0
102466842	Mir7665	0.234198	-1.17512	4.98798	-0.235591	0.81375	NA	0.936791	0	0	0
102466843	Mir7670	0	NA	NA	NA	NA	NA	0	0	0	0
102466844	Mir7674	0	NA	NA	NA	NA	NA	0	0	0	0
102466846	Mir7679	0	NA	NA	NA	NA	NA	0	0	0	0
102466847	Mir7682	1.87358	-4.19529	4.81047	-0.872116	0.383145	NA	7.49433	0	0	0
102466848	Mir219c	0	NA	NA	NA	NA	NA	0	0	0	0
102466849	Mir7687	0	NA	NA	NA	NA	NA	0	0	0	0
102466881	Mir8092	0	NA	NA	NA	NA	NA	0	0	0	0
102466882	Mir8096	0	NA	NA	NA	NA	NA	0	0	0	0
102466883	Mir142b	0	NA	NA	NA	NA	NA	0	0	0	0
102466884	Mir8104	0	NA	NA	NA	NA	NA	0	0	0	0
102466885	Mir8107	0	NA	NA	NA	NA	NA	0	0	0	0
102466886	Mir8111	0	NA	NA	NA	NA	NA	0	0	0	0
102466887	Mir8116	2.79222	5.09753	4.47843	1.13824	0.25502	NA	0	0	7.88388	3.285
102466888	Mir8099-2	0	NA	NA	NA	NA	NA	0	0	0	0
102466907	Mir6399	0.83898	-3.04206	4.84178	-0.628294	0.529811	NA	0	3.35592	0	0
102466913	Mir6980	0	NA	NA	NA	NA	NA	0	0	0	0
102466914	Mir7088	0	NA	NA	NA	NA	NA	0	0	0	0
102466915	Mir7237	0	NA	NA	NA	NA	NA	0	0	0	0
102466969	Mir6350	0	NA	NA	NA	NA	NA	0	0	0	0
102466987	Mir6896	0	NA	NA	NA	NA	NA	0	0	0	0
102466988	Mir6931	0	NA	NA	NA	NA	NA	0	0	0	0
102466989	Mir6940	0	NA	NA	NA	NA	NA	0	0	0	0
102466990	Mir6974	0	NA	NA	NA	NA	NA	0	0	0	0
102466991	Mir7010	0	NA	NA	NA	NA	NA	0	0	0	0
102466992	Mir7041	0	NA	NA	NA	NA	NA	0	0	0	0
102466993	Mir7076	0	NA	NA	NA	NA	NA	0	0	0	0
102466996	Mir7233	0	NA	NA	NA	NA	NA	0	0	0	0
102466998	Mir6546	0	NA	NA	NA	NA	NA	0	0	0	0
102466999	Mir7036b	0	NA	NA	NA	NA	NA	0	0	0	0
102467000	Mir292b	0	NA	NA	NA	NA	NA	0	0	0	0
102467006	Mir8108	0	NA	NA	NA	NA	NA	0	0	0	0
102502	Pls1	32.1504	1.75281	1.58726	1.1043	0.269462	0.576652	0	29.3643	64.1973	35.04
102545	Cmtm7	322.476	1.11703	0.438626	2.54666	0.0108761	0.0913178	177.054	229.881	487.674	395.295
102566	Ano10	523.459	0.665127	0.398069	1.67088	0.0947448	0.334247	402.82	406.905	816.545	467.565
102570	Slc22a13	0	NA	NA	NA	NA	NA	0	0	0	0
[truncated: 22,595 more rows]
