# Supplementary material for: Distinctive DNA sequence features define epigenetic longevity of inflammatory memory
Source: Science. Author manuscript; Available in PMC 2026 Jun 26. (PMC13295011; doi:10.1126/science.adz6830)
Supplement: Data s12 [file NIHMS2170334-supplement-Data_s12.xlsx]

## Sheet: Data S12
	gene	pval	qval	log2fc	mean	zero_mean	grad	coef_mle	coef_sd	ll
0	XKR4	0.295318	0.90449	0.0972105	0.21961	FALSE	0.138581	0.0972105	0.0928888	-251.979
1	GM1992	0.618919	0.981337	0.253532	0.00736274	FALSE	0.00704981	0.253532	0.509732	-70.6032
2	GM19938	0.622831	0.981337	0.260541	0.00682228	FALSE	0.00219468	0.260541	0.529726	-53.1305
3	LYPLA1	0.685613	0.983578	0.0545976	0.10412	FALSE	6.18925e-06	0.0545976	0.13487	-658.066
4	TCEA1	0.400188	0.93176	-0.0607033	0.36495	FALSE	0.110251	-0.0607033	0.0721554	-128.496
5	RGS20	0.862933	0.994703	0.049487	0.0230503	FALSE	2.31737e-08	0.049487	0.286646	-226.175
6	ATP6V1H	0.982603	0.998988	0.00231324	0.168394	FALSE	9.4415e-09	0.00231324	0.106086	-913.693
7	NPBWR1	0.801395	0.991791	-0.101679	0.0116605	FALSE	1.41348e-07	-0.101679	0.404224	-126.437
8	RB1CC1	0.197518	0.843047	0.0705449	0.632035	FALSE	3.07454e-05	0.0705449	0.054743	-1930
9	4732440D04RIK	0.926046	0.994789	-0.0207067	0.0381081	FALSE	0.00600727	-0.0207067	0.223084	-304.253
10	ST18	0.66021	0.98271	0.416059	0.00218498	FALSE	0.00149674	0.416059	0.9464	-25.5168
11	PCMTD1	0.101353	0.68575	0.108116	0.435229	FALSE	0.0224002	0.108116	0.0659916	-1575.43
12	SNTG1	0.972446	0.998988	-0.0321724	0.00218694	FALSE	0.0022048	-0.0321724	0.931449	-26.5373
13	RRS1	0.0428174	0.47941	-0.28943	0.0955015	FALSE	3.7983e-08	-0.28943	0.142894	-626.181
14	ADHFE1	0.835938	0.993478	-0.175824	0.00266203	FALSE	0.00259296	-0.175824	0.849012	-31.3089
15	2610203C22RIK	0.912945	0.994789	-0.0743913	0.00410695	FALSE	9.11203e-06	-0.0743913	0.680462	-53.5155
16	MYBL1	0.288639	0.904291	-0.284186	0.0271626	FALSE	4.11402e-08	-0.284186	0.267819	-253.529
17	VCPIP1	0.779831	0.989651	0.042842	0.080635	FALSE	0.010402	0.042842	0.153259	-511.268
18	1700034P13RIK	0.289969	0.904291	0.982083	0.00270845	FALSE	8.01699e-06	0.982083	0.928078	-37.2528
19	SGK3	0.425224	0.936567	0.0609612	0.324047	FALSE	1.29035e-07	0.0609612	0.0764508	-1361.96
20	MCMDC2	0.993741	0.999586	0.00441018	0.00599563	FALSE	1.35345e-05	0.00441018	0.562204	-73.6102
21	SNHG6	0.270432	0.892113	-0.198699	0.0591905	FALSE	3.64429e-05	-0.198699	0.180297	-438.727
22	COPS5	0.555631	0.973047	-0.0676681	0.144184	FALSE	0.0012444	-0.0676681	0.114819	-821.35
23	CSPP1	0.201678	0.843047	0.121432	0.209624	FALSE	0.000228565	0.121432	0.0951079	-1049.25
24	ARFGEF1	0.319671	0.914572	0.0816408	0.281452	FALSE	0.00127389	0.0816408	0.0820399	-1246.14
25	NCOA2	0.0331402	0.42097	0.152714	0.369489	FALSE	1.05245e-07	0.152714	0.0716838	-1462.51
26	TRAM1	0.386979	0.927273	-0.129003	0.0858823	FALSE	1.3073e-08	-0.129003	0.149117	-576.303
27	LACTB2	0.623044	0.981337	0.097706	0.0479579	FALSE	2.99332e-07	0.097706	0.198775	-382.735
28	TERF1	0.495136	0.955883	-0.0828101	0.129115	FALSE	0.108405	-0.0828101	0.121394	-682.514
29	RDH10	0.783086	0.989742	0.10937	0.0120095	FALSE	2.9962e-08	0.10937	0.397276	-129.472
30	STAU2	0.514741	0.959346	-0.0660934	0.184664	FALSE	0.0113281	-0.0660934	0.101452	-887.423
31	UBE2W	0.783664	0.989742	-0.0297386	0.161698	FALSE	1.91248e-06	-0.0297386	0.108319	-883.994
32	ELOC	0.675233	0.983522	0.037579	0.235441	FALSE	0.162492	0.037579	0.0896922	-1053.3
33	TMEM70	0.920934	0.994789	-0.020255	0.0455422	FALSE	0.0456791	-0.020255	0.204065	-264.363
34	LY96	0.294187	0.904291	0.216811	0.0446321	FALSE	0.00369594	0.216811	0.206687	-345.108
35	GM28376	0.11188	0.709926	0.441987	0.0254422	FALSE	0.0809474	0.441987	0.278014	-174.081
36	JPH1	0.763781	0.987939	0.0490197	0.0711824	FALSE	0.0464511	0.0490197	0.163116	-401.925
37	PI15	0.997239	0.99965	0.00229415	0.00431234	FALSE	0.00411799	0.00229415	0.662928	-47.561
38	TFAP2B	0.00122666	0.0515041	-0.256307	0.308533	FALSE	0.279	-0.256307	0.0792879	-561.202
39	MCM3	0.0114727	0.227666	-0.450552	0.0634842	FALSE	0.0627209	-0.450552	0.178227	-259.093
40	PAQR8	0.16116	0.80101	-0.698367	0.00875185	FALSE	0.0085736	-0.698367	0.498413	-29.7401
41	EFHC1	0.216221	0.857319	-1.15596	0.0030609	FALSE	0.00304042	-1.15596	0.934761	-9.72178
42	TRAM2	0.371769	0.925282	0.228673	0.0291169	FALSE	1.32491e-05	0.228673	0.256025	-261.162
43	TMEM14A	0.265895	0.89089	0.936066	0.00323182	FALSE	0.00330621	0.936066	0.841358	-35.5196
44	GSTA3	0.0287304	0.39137	-2.6776	0.00549953	FALSE	0.00468631	-2.6776	1.22423	-49.3556
45	KCNQ5	0.175786	0.821986	-0.542662	0.0128652	FALSE	0.0127161	-0.542662	0.40083	-111.474
46	GM29107	0.607679	0.979994	-0.570179	0.00168944	FALSE	1.95444e-08	-0.570179	1.11062	-24.9419
47	OGFRL1	0.142653	0.773981	0.180871	0.124928	FALSE	4.99868e-08	0.180871	0.123379	-742.927
48	B3GAT2	0.782215	0.989742	-0.0773698	0.0242802	FALSE	0.00466458	-0.0773698	0.279885	-95.4102
49	SMAP1	0.942763	0.994817	-0.00507947	0.378712	FALSE	0.00579576	-0.00507947	0.0707476	-1457.81
50	SDHAF4	0.594319	0.9756	0.101928	0.0517387	FALSE	0.0527725	0.101928	0.191384	-273.264
51	FAM135A	0.374025	0.925282	0.07097	0.297177	FALSE	0.29049	0.07097	0.0798349	-396.265
52	COL19A1	0.0402037	0.461439	-0.523319	0.031595	FALSE	1.89529e-08	-0.523319	0.255072	-286.339
53	LMBRD1	0.542677	0.966994	0.055932	0.224364	FALSE	0.047969	0.055932	0.091877	-479.329
54	PHF3	0.139951	0.768892	0.127566	0.253895	FALSE	2.36018e-05	0.127566	0.0864285	-1178.69
55	PTP4A1	0.0749076	0.613503	0.562107	0.0202726	FALSE	0.0201269	0.562107	0.315608	-181.292
56	PTP4A1-1	0.431937	0.938124	0.302734	0.0129631	FALSE	0.0154912	0.302734	0.385216	-75.65
57	KHDRBS2	0.75294	0.987939	0.340012	0.00165677	FALSE	1.58765e-06	0.340012	1.08021	-24.5771
58	PRIM2	0.901391	0.994789	-0.0179015	0.090846	FALSE	0.0013967	-0.0179015	0.144479	-606.716
59	RAB23	0.671801	0.983522	0.131264	0.0197612	FALSE	1.64748e-07	0.131264	0.30982	-192.104
60	BAG2	0.296458	0.90449	-0.852991	0.0034607	FALSE	0.00341317	-0.852991	0.816995	-35.4894
61	ZFP451	0.898442	0.994789	0.017037	0.106322	FALSE	0.000521966	0.017037	0.133488	-670.374
62	DST	0.00120438	0.0510535	0.106868	1.73978	FALSE	0.0894778	0.106868	0.033006	-2091.06
63	GM26788	0.530995	0.964703	0.0876089	0.0968781	FALSE	8.03022e-05	0.0876089	0.139841	-636.977
64	CCDC115	0.210173	0.850436	-0.257845	0.0458209	FALSE	0.030743	-0.257845	0.205768	-63.48
65	IMP4	0.10207	0.687817	-0.386894	0.0354821	FALSE	7.40646e-05	-0.386894	0.236647	-300.667
66	PTPN18	0.605744	0.979974	-0.488231	0.00227567	FALSE	5.02354e-08	-0.488231	0.945895	-32.7312
67	ARHGEF4	0.00623775	0.157578	0.204047	0.342214	FALSE	0.000267533	0.204047	0.0746055	-1404.21
68	GM38336	0.749343	0.987939	-0.269923	0.00272345	FALSE	5.99921e-08	-0.269923	0.844815	-38.3982
69	FAM168B	0.32962	0.915436	-0.0913788	0.21669	FALSE	0.000403768	-0.0913788	0.0937335	-1062.45
70	PLEKHB2	0.914523	0.994789	0.017731	0.0694255	FALSE	2.58272e-08	0.017731	0.165193	-495.81
71	HS6ST1	0.206757	0.848592	0.205933	0.0716035	FALSE	0.0003858	0.205933	0.163111	-507.233
72	UGGT1	0.570945	0.975497	-0.0686808	0.129405	FALSE	0.000120021	-0.0686808	0.121203	-764.012
73	ARID5A	0.168733	0.813036	0.155263	0.149205	FALSE	0.0372964	0.155263	0.112813	-724.996
74	KANSL3	0.988977	0.999586	0.00178342	0.113728	FALSE	6.28122e-07	0.00178342	0.12909	-704.639
75	LMAN2L	0.483284	0.95424	-0.163556	0.0352038	FALSE	9.659e-07	-0.163556	0.233308	-299.897
76	CNNM4	0.516939	0.961117	0.206644	0.018738	FALSE	0.0180292	0.206644	0.318861	-129.501
77	CNNM3	0.576315	0.9756	0.123691	0.0386992	FALSE	0.000672867	0.123691	0.221362	-322.141
78	ANKRD23	0.697601	0.983578	-0.170102	0.010006	FALSE	0.00832944	-0.170102	0.437774	-22.9552
79	ANKRD39	0.361644	0.924047	-0.356275	0.0129442	FALSE	0.013637	-0.356275	0.390551	-4.84627
80	SEMA4C	0.0792859	0.626411	0.558693	0.0199052	FALSE	2.29318e-06	0.558693	0.318372	-191.618
81	D430040D24RIK	0.872886	0.994789	0.163361	0.00182219	FALSE	0.00177464	0.163361	1.02105	-22.7929
82	FAM178B	0.0486849	0.511558	1.19744	0.00700537	FALSE	0.00810078	1.19744	0.607425	-5.85185
83	COX5B	0.0214974	0.333729	-0.152547	0.434778	FALSE	6.25312e-08	-0.152547	0.0663498	-1654.29
84	ACTR1B	0.844322	0.993478	-0.0357711	0.0571872	FALSE	0.207487	-0.0357711	0.182164	-194.475
85	TMEM131	0.891515	0.994789	-0.0103851	0.326985	FALSE	0.126672	-0.0103851	0.0761443	-331.91
86	GM38115	0.284564	0.900629	-0.713881	0.00491287	FALSE	1.48052e-06	-0.713881	0.667102	-61.5372
87	INPP4A	0.410186	0.933701	0.179731	0.0399263	FALSE	4.20963e-08	0.179731	0.218235	-333.199
88	COA5	0.829033	0.993478	0.0460799	0.0415935	FALSE	2.80594e-06	0.0460799	0.21339	-337.591
89	UNC50	0.204911	0.847405	-0.239133	0.0543681	FALSE	1.95417e-06	-0.239133	0.188638	-411.329
90	MGAT4A	0.183531	0.833851	0.37829	0.0240343	FALSE	0.0240252	0.37829	0.284436	-158.97
91	2010300C02RIK	0.551227	0.970197	-0.10891	0.0570758	FALSE	0.187378	-0.10891	0.182759	-278.733
92	TSGA10	0.715889	0.983578	-0.106801	0.0221355	FALSE	9.53401e-07	-0.106801	0.293443	-210.247
93	LIPT1	0.655589	0.981857	-0.225378	0.00756177	FALSE	2.02927e-06	-0.225378	0.505319	-89.0764
94	MITD1	0.592842	0.9756	0.0628728	0.136995	FALSE	1.41603e-05	0.0628728	0.117581	-791.657
95	TXNDC9	0.852494	0.993478	-0.0238727	0.115064	FALSE	0.000179608	-0.0238727	0.128391	-707.49
96	EIF5B	0.333638	0.917173	-0.0535125	0.61997	FALSE	0.000140497	-0.0535125	0.0553495	-140.185
97	REV1	0.0599547	0.558797	0.198802	0.170476	FALSE	7.98371e-07	0.198802	0.105683	-915.134
98	AFF3	0.015831	0.276732	0.181448	0.336271	FALSE	0.000404649	0.181448	0.0752025	-1397.84
99	GM16150	0.967425	0.998309	-0.0227567	0.00610811	FALSE	0.00615718	-0.0227567	0.557239	-60.8504
100	GM16152	0.122244	0.732248	-1.55828	0.00335728	FALSE	0.00371337	-1.55828	1.00832	-37.6318
101	PDCL3	0.349375	0.91932	-0.14186	0.0832023	FALSE	0.00350843	-0.14186	0.151591	-132.985
102	NPAS2	0.553004	0.971483	-0.0373651	0.47843	FALSE	0.000172206	-0.0373651	0.0629821	-1699.13
103	TBC1D8	0.505228	0.956149	0.0768932	0.142224	FALSE	3.96634e-05	0.0768932	0.115406	-816.782
104	CNOT11	0.161634	0.80101	0.312351	0.0386694	FALSE	7.50996e-06	0.312351	0.223172	-318.701
105	GM15832	0.651026	0.981857	-0.405825	0.00247899	FALSE	7.94032e-08	-0.405825	0.897175	-34.927
106	RNF149	0.207679	0.848592	0.226622	0.0589866	FALSE	0.0597002	0.226622	0.179862	-268.759
107	MAP4K4	0.904556	0.994789	-0.00912205	0.327566	FALSE	0.0106689	-0.00912205	0.0760753	-1335.26
108	IL1R2	0.00811544	0.181867	0.162703	0.502876	FALSE	1.70031e-06	0.162703	0.0614618	-1787.41
109	GM16894	0.337511	0.917616	0.169843	0.0606005	FALSE	0.00318768	0.169843	0.177086	-68.3789
110	IL1R1	0.62808	0.981337	0.0510729	0.170392	FALSE	0.00373067	0.0510729	0.105429	-904.32
111	IL1RL2	0.894528	0.994789	-0.00884525	0.425888	FALSE	0.000940948	-0.00884525	0.0667181	-1574.46
112	IL18R1	0.285675	0.90246	0.252104	0.0343058	FALSE	0.000195264	0.252104	0.236128	-298.188
113	MFSD9	0.730724	0.985012	0.242228	0.00385768	FALSE	0.00340241	0.242228	0.703817	-41.5603
114	TGFBRAP1	0.599104	0.97771	-0.0992903	0.0533985	FALSE	6.56164e-05	-0.0992903	0.188876	-412.478
115	AI597479	0.408093	0.933282	0.204277	0.0312383	FALSE	8.56534e-07	0.204277	0.246933	-273.05
116	FHL2	0.225251	0.864265	-0.483426	0.0127962	FALSE	0.000329558	-0.483426	0.398641	-137.851
117	NCK2	0.039335	0.457129	0.38816	0.0548903	FALSE	0.0505937	0.38816	0.188366	-185.898
118	UXS1	0.0713954	0.604515	-0.295989	0.0724341	FALSE	0.000629369	-0.295989	0.164169	-508.365
119	TPP2	0.882082	0.994789	-0.0139459	0.214497	FALSE	0.0262808	-0.0139459	0.0940191	-902.537
120	TEX30	0.0960652	0.673425	0.252718	0.0829558	FALSE	0.0832448	0.252718	0.151852	-351.248
121	POGLUT2	0.290452	0.904291	0.307137	0.0228009	FALSE	1.37264e-06	0.307137	0.290538	-214.748
122	BIVM	0.456784	0.947048	0.220459	0.0217307	FALSE	0.00241835	0.220459	0.296255	-200.638
123	ERCC5	0.557117	0.973047	0.0640386	0.159207	FALSE	0.000720103	0.0640386	0.109071	-876.714
124	COL5A2	0.656948	0.982036	-0.516469	0.00151722	FALSE	0.122601	-0.516469	1.16288	-17.8335
125	WDR75	0.730275	0.985012	-0.0459852	0.106715	FALSE	1.30585e-06	-0.0459852	0.133383	-668.913
126	SLC39A10	0.701569	0.983578	-0.0571711	0.0853474	FALSE	0.0614232	-0.0571711	0.149193	-41.4417
127	TMEFF2	0.561913	0.973591	0.50038	0.00267407	FALSE	0.00244261	0.50038	0.862721	-31.4237
128	GM29325	0.807226	0.991791	-0.160428	0.00443144	FALSE	0.00440648	-0.160428	0.657476	-42.9868
129	CAVIN2	0.310532	0.908016	0.862759	0.00306956	FALSE	0.00213154	0.862759	0.850757	-37.069
130	NABP1	0.0223426	0.339123	0.272116	0.135095	FALSE	0.000544358	0.272116	0.119114	-794.247
131	MYO1B	0.605771	0.979974	-0.197943	0.01308	FALSE	1.63517e-08	-0.197943	0.383522	-139.782
132	STAT1	0.000416345	0.0236071	0.45495	0.118655	FALSE	2.48691e-08	0.45495	0.128899	-734.083
133	GLS	0.00156881	0.0610409	0.185246	0.554101	FALSE	0.152979	0.185246	0.0585918	-1372.08
134	NAB1	0.61759	0.981337	-0.0355074	0.375186	FALSE	0.327261	-0.0355074	0.0711189	-232.744
135	GM553	0.29934	0.90594	-0.643684	0.00554576	FALSE	0.00557649	-0.643684	0.620209	-12.9135
136	GM28178	0.44206	0.940784	0.698932	0.0025384	FALSE	0.000632467	0.698932	0.909216	-22.8722
137	NEMP2	0.989164	0.999586	0.00552499	0.0114498	FALSE	6.01929e-07	0.00552499	0.406825	-124.297
138	MFSD6	0.776311	0.988112	-0.030432	0.165385	FALSE	0.165917	-0.030432	0.107106	-486.472
139	INPP1	0.802062	0.991791	0.123549	0.00780668	FALSE	0.00108256	0.123549	0.492856	-88.1373
140	HIBCH	0.359649	0.92334	0.155069	0.0662627	FALSE	0.297791	0.155069	0.169283	-319.369
141	PMS1	0.852118	0.993478	0.0452907	0.0320867	FALSE	0.000254683	0.0452907	0.242954	-280.348
142	ORMDL1	0.556346	0.973047	-0.243451	0.0113037	FALSE	0.00049615	-0.243451	0.413836	-120.848
143	OSGEPL1	0.440831	0.940707	0.250803	0.018064	FALSE	0.165804	0.250803	0.325383	-124.323
144	ASNSD1	0.307972	0.907434	0.13363	0.110414	FALSE	0.00010477	0.13363	0.131076	-608.086
145	STK17B	0.613616	0.980962	-0.0978887	0.0506776	FALSE	1.00718e-05	-0.0978887	0.19387	-402.077
146	GTF3C3	0.772006	0.987939	0.0425272	0.0879222	FALSE	0.015204	0.0425272	0.146771	-511.718
147	PGAP1	0.44828	0.943193	-0.09892	0.111936	FALSE	0.11174	-0.09892	0.130452	-433.897
148	ANKRD44	0.790869	0.989742	0.0462567	0.0622461	FALSE	0.00148	0.0462567	0.174433	-464.203
149	4930444A19RIK	0.254621	0.885253	0.602787	0.0072886	FALSE	4.47439e-06	0.602787	0.529133	-85.9225
150	SF3B1	0.758048	0.987939	-0.0176731	0.576122	FALSE	0.335303	-0.0176731	0.0573717	-297.807
151	COQ10B	0.00394673	0.118473	0.17113	0.539178	FALSE	6.94888e-05	0.17113	0.0593709	-1814.79
152	HSPD1	0.0040655	0.120674	-0.199957	0.397287	FALSE	0.000758529	-0.199957	0.0695979	-1545.5
153	HSPE1	0.000168882	0.0126595	-0.280187	0.350911	FALSE	0.334847	-0.280187	0.0744878	-618.187
154	MOB4	0.790323	0.989742	-0.0236299	0.240154	FALSE	0.0148775	-0.0236299	0.0888705	-48.5369
155	MARS2	0.835316	0.993478	0.0853555	0.0112377	FALSE	0.012261	0.0853555	0.410583	-90.3566
156	BOLL	0.358597	0.923141	1.09863	0.00171809	FALSE	0.00177446	1.09863	1.19671	-21.4551
157	PLCL1	0.661012	0.98271	0.122538	0.024284	FALSE	1.45123e-06	0.122538	0.279438	-235.701
158	SATB2	0.96835	0.998367	-0.0154731	0.0124683	FALSE	2.69211e-08	-0.0154731	0.389973	-136.05
159	9130024F11RIK	0.936635	0.994789	0.0730169	0.00224544	FALSE	1.64056e-07	0.0730169	0.918448	-32.1641
160	4930558J18RIK	0.929826	0.994789	-0.0707718	0.00294376	FALSE	0.00306239	-0.0707718	0.803644	-33.5765
161	1700066M21RIK	0.161685	0.80101	-0.651547	0.00986725	FALSE	0.00990274	-0.651547	0.465581	-88.2798
162	TYW5	0.985697	0.998988	0.00542874	0.0206644	FALSE	0.00652012	0.00542874	0.302827	-183.753
163	MAIP1	0.639437	0.981715	0.109193	0.0348906	FALSE	4.52893e-07	0.109193	0.233077	-295.605
164	SPATS2L	0.724256	0.984481	-0.184045	0.00705677	FALSE	6.96701e-07	-0.184045	0.521704	-84.5756
165	KCTD18	0.620876	0.981337	-0.132675	0.0265491	FALSE	0.000699214	-0.132675	0.268243	-240.907
166	SGO2A	0.500686	0.956149	-0.118213	0.0619124	FALSE	0.0618238	-0.118213	0.175543	-51.5626
167	AOX1	0.634631	0.981337	0.162405	0.0162651	FALSE	0.0180068	0.162405	0.341747	-9.51169
168	GM15759	0.0994304	0.681698	-1.40794	0.00424207	FALSE	0.00473712	-1.40794	0.854527	-43.986
169	AOX2	0.81301	0.991791	-0.133696	0.00598044	FALSE	0.00528112	-0.133696	0.565206	-58.4803
170	BZW1	0.223285	0.861204	-0.0627171	0.71652	FALSE	0.0464028	-0.0627171	0.0514987	-113.518
171	CLK1	0.0157966	0.276732	0.120162	0.764976	FALSE	0.0633054	0.120162	0.0497856	-973.3
172	PPIL3	0.200529	0.843047	-0.298558	0.0359015	FALSE	1.5264e-06	-0.298558	0.23324	-303.375
173	NIF3L1	0.895689	0.994789	0.0422696	0.0182218	FALSE	0.0206284	0.0422696	0.322399	-124.75
174	ORC2	0.278715	0.896047	-0.152175	0.0969778	FALSE	2.2228e-06	-0.152175	0.140485	-629.703
175	FAM126B	0.220078	0.859808	0.188082	0.0808832	FALSE	5.64267e-06	0.188082	0.153371	-555.612
176	NDUFB3	0.73637	0.986088	-0.0360803	0.165227	FALSE	0.0460166	-0.0360803	0.10717	-27.6798
177	CFLAR	0.0241885	0.351859	0.327181	0.0915968	FALSE	0.0029767	0.327181	0.145148	-105.047
178	CASP8	0.102408	0.687817	0.19169	0.138159	FALSE	8.87695e-05	0.19169	0.117364	-798.736
179	TRAK2	0.271298	0.892113	0.149807	0.102368	FALSE	0.0994158	0.149807	0.136179	-382.75
180	STRADB	0.073292	0.609297	0.469725	0.0287469	FALSE	0.0305439	0.469725	0.262268	-2.69235
181	TMEM237	0.586057	0.9756	0.18376	0.0167035	FALSE	4.95063e-08	0.18376	0.337447	-168.12
182	G730003C15RIK	0.884697	0.994789	0.123199	0.00262741	FALSE	0.00454466	0.123199	0.849545	-10.082
183	ALS2	0.810379	0.991791	-0.0600962	0.0302869	FALSE	3.92097e-05	-0.0600962	0.250467	-274.194
184	FZD7	0.691401	0.983578	-0.25795	0.00459449	FALSE	0.00303234	-0.25795	0.649821	-47.5752
185	GM973	0.102245	0.687817	0.261767	0.0746103	FALSE	1.81854e-07	0.261767	0.160193	-533.255
186	SUMO1	0.692959	0.983578	0.024511	0.491566	FALSE	6.64641e-08	0.024511	0.0620778	-1716.14
187	NOP58	0.130696	0.750658	-0.0840254	0.615633	FALSE	0.0120318	-0.0840254	0.0555957	-54.3363
188	BMPR2	0.216134	0.857319	0.078192	0.47398	FALSE	1.21938e-05	0.078192	0.0632175	-1674.2
189	FAM117B	0.155134	0.792516	0.196438	0.099705	FALSE	0.000322252	0.196438	0.138178	-647.49
190	ICA1L	0.706517	0.983578	-0.357037	0.00219628	FALSE	2.71151e-06	-0.357037	0.94821	-31.251
191	WDR12	0.307374	0.907019	-0.157546	0.0803886	FALSE	7.02404e-08	-0.157546	0.154344	-551.992
192	CARF	0.418523	0.935619	0.174982	0.0406327	FALSE	0.157679	0.174982	0.216298	-216.36
193	NBEAL1	0.00386649	0.117393	0.265724	0.226391	FALSE	0.00113987	0.265724	0.0919824	-1093.19
194	CYP20A1	0.950868	0.996613	-0.0212661	0.0159214	FALSE	2.48175e-05	-0.0212661	0.345137	-162.353
195	ABI2	0.653874	0.981857	0.0890187	0.0480674	FALSE	0.00022563	0.0890187	0.198531	-382.121
196	RAPH1	0.971291	0.998851	0.00321103	0.238054	FALSE	0.00578291	0.00321103	0.0892237	-1119.6
197	CTLA4	0.45902	0.947314	0.642471	0.00274063	FALSE	0.00286014	0.642471	0.867664	-31.1807
198	PARD3B	8.80978e-06	0.00127052	-0.215445	0.820622	FALSE	0.0485911	-0.215445	0.0484745	-2079.86
199	PARD3BOS1	0.0126835	0.243296	-0.369143	0.0902546	FALSE	0.0883001	-0.369143	0.148099	-384.786
200	PARD3BOS3	0.373709	0.925282	-0.535719	0.00568767	FALSE	5.98156e-06	-0.535719	0.602238	-69.901
201	NRP2	0.480299	0.95424	-0.506767	0.00396945	FALSE	0.00432118	-0.506767	0.717981	-1.91322
202	INO80D	0.199605	0.843047	0.120538	0.214707	FALSE	1.06061e-05	0.120538	0.0939739	-1066.22
203	INO80DOS	0.500802	0.956149	-0.201786	0.0214258	FALSE	9.23943e-06	-0.201786	0.29973	-206.932
204	NDUFS1	0.834503	0.993478	-0.0308067	0.0872642	FALSE	0.0794755	-0.0308067	0.147451	-351.541
205	EEF1B2	0.481373	0.95424	0.0279088	1.20563	FALSE	5.94273e-06	0.0279088	0.0396378	-2701.53
206	ZDBF2	0.92337	0.994789	0.099486	0.00177144	FALSE	0.143309	0.099486	1.03428	-20.4064
207	FASTKD2	0.394002	0.930175	-0.197733	0.035751	FALSE	7.51179e-06	-0.197733	0.231977	-303.58
208	KLF7	0.0308277	0.406178	-0.220485	0.185067	FALSE	0.172565	-0.220485	0.10211	-303.986
209	GM13748	0.517859	0.961381	-0.61819	0.00231465	FALSE	7.38086e-07	-0.61819	0.95599	-32.6509
210	CREB1	0.136006	0.761402	0.133952	0.234984	FALSE	0.120776	0.133952	0.0898502	-183.222
211	METTL21A	0.558811	0.973047	0.232048	0.0121175	FALSE	0.0128344	0.232048	0.396929	-22.2847
212	2810408I11RIK	0.743721	0.987073	-0.197047	0.0052955	FALSE	0.00780638	-0.197047	0.60272	-51.0761
213	CCNYL1	0.186064	0.835526	0.267867	0.0466872	FALSE	0.112048	0.267867	0.202574	-259.857
214	FZD5	0.974362	0.998988	-0.0119991	0.0136003	FALSE	3.09588e-05	-0.0119991	0.373369	-143.332
215	PLEKHM3	0.882762	0.994789	0.0312137	0.0422795	FALSE	1.68926e-08	0.0312137	0.211662	-351.551
216	IDH1	0.298508	0.904662	0.178281	0.0646581	FALSE	1.61045e-05	0.178281	0.171484	-472.077
217	PIKFYVE	0.624775	0.981337	0.0690034	0.0951562	FALSE	0.0424088	0.0690034	0.141084	-156.938
218	MAP2	0.541676	0.966518	-0.17827	0.0224938	FALSE	0.0149	-0.17827	0.292112	-139.791
219	RPE	0.349383	0.91932	-0.157473	0.0676256	FALSE	1.99349e-05	-0.157473	0.168279	-485.097
220	KANSL1L	0.00683763	0.167693	0.206182	0.327816	FALSE	1.24806e-06	0.206182	0.0762324	-1379.69
221	ACADL	0.157549	0.796327	0.125436	0.240767	FALSE	9.12878e-09	0.125436	0.0887501	-1141.63
222	LANCL1	0.0795231	0.626713	0.162929	0.220025	FALSE	2.71035e-05	0.162929	0.0929185	-1072.62
223	ERBB4	0.353079	0.91932	-0.682321	0.00400416	FALSE	0.00399113	-0.682321	0.734759	-45.1187
224	GM29114	0.892276	0.994789	-0.0422736	0.019481	FALSE	5.03678e-07	-0.0422736	0.312155	-192.755
225	IKZF2	0.0013779	0.0562521	-0.166378	0.708734	FALSE	0.521078	-0.166378	0.0520056	-73.7958
226	GM29112	0.541432	0.966518	-0.660193	0.0018353	FALSE	9.52882e-07	-0.660193	1.08113	-26.6846
227	GM28112	0.482935	0.95424	-0.396324	0.00623984	FALSE	0.00573281	-0.396324	0.564895	-55.8653
228	VWC2L	0.412079	0.934825	-0.771448	0.00252605	FALSE	1.28424e-08	-0.771448	0.940513	-34.9895
229	BARD1	0.0627174	0.571807	-0.408578	0.0414316	FALSE	2.65345e-08	-0.408578	0.219525	-352.5
230	ABCA12	0.694572	0.983578	-0.0446842	0.146597	FALSE	0.132115	-0.0446842	0.113799	-285.77
231	ATIC	0.242612	0.878063	-0.12053	0.179345	FALSE	0.170552	-0.12053	0.103151	-443.15
232	FN1	0.704179	0.983578	-0.145993	0.0129373	FALSE	0.0144913	-0.145993	0.384511	-106.574
233	MREG	0.574581	0.975497	0.056554	0.186577	FALSE	0.00414562	0.056554	0.100752	-994.192
234	PECR	0.273633	0.893588	-0.23686	0.0413136	FALSE	0.272651	-0.23686	0.216363	-240.963
235	XRCC5	0.97337	0.998988	-0.0041761	0.121118	FALSE	8.21208e-05	-0.0041761	0.1251	-731.606
236	SMARCAL1	0.437235	0.939992	0.206506	0.026962	FALSE	0.000230145	0.206506	0.265818	-243.832
237	IGFBP2	0.83929	0.993478	0.167097	0.00279886	FALSE	0.0027463	0.167097	0.823945	-33.7498
238	IGFBP5	0.807414	0.991791	-0.198334	0.00290639	FALSE	1.06847e-07	-0.198334	0.813631	-40.0842
239	TNS1	0.15291	0.79055	0.104513	0.35447	FALSE	0.000589077	0.104513	0.0731201	-1409.37
240	RUFY4	0.998699	0.999904	-0.000652964	0.0118151	FALSE	1.40625e-07	-0.000652964	0.400518	-128.145
241	CXCR2	0.313331	0.909311	-1.04307	0.00235657	FALSE	0.00307756	-1.04307	1.03452	-28.226
242	ARPC2	0.185019	0.835399	0.0588691	0.960124	FALSE	0.0411245	0.0588691	0.0444141	-50.8047
243	AAMP	0.705665	0.983578	0.038515	0.182132	FALSE	0.171726	0.038515	0.101977	-482.706
244	PNKD	0.787598	0.989742	0.0367672	0.101712	FALSE	0.0720484	0.0367672	0.136462	-441.614
245	TMBIM1	0.172532	0.81843	0.153332	0.150277	FALSE	0.00631963	0.153332	0.112404	-814.111
246	GM29358	0.659161	0.98271	0.411406	0.00224758	FALSE	2.64265e-06	0.411406	0.93274	-31.9468
247	CATIP	0.610195	0.980032	0.330957	0.00458114	FALSE	5.74237e-07	0.330957	0.649196	-59.1296
248	CTDSP1	0.130492	0.750658	0.226596	0.0849815	FALSE	1.93649e-06	0.226596	0.149849	-565.991
249	USP37	0.100544	0.68446	0.166755	0.18428	FALSE	4.82464e-06	0.166755	0.101542	-968.21
250	CNOT9	0.961819	0.998309	0.00939196	0.0492281	FALSE	0.0459516	0.00939196	0.196191	-325.038
251	ZFP142	0.290729	0.904291	0.258432	0.0319894	FALSE	0.0235073	0.258432	0.244605	-126.617
252	BCS1L	0.944477	0.994997	-0.0189136	0.0257129	FALSE	5.24181e-06	-0.0189136	0.271574	-235.086
253	RNF25	0.0414438	0.470382	0.321676	0.0774822	FALSE	2.23003e-06	0.321676	0.157757	-534.357
254	TTLL4	0.337892	0.917616	0.16385	0.0649897	FALSE	0.0137545	0.16385	0.170973	-133.286
255	CYP27A1	0.512331	0.958682	-0.808862	0.00148819	FALSE	0.00121865	-0.808862	1.23451	-18.7454
256	WNT6	0.964032	0.998309	0.00812782	0.0583285	FALSE	0.0452152	0.00812782	0.18024	-192.982
257	WNT10A	0.681089	0.983578	0.0396561	0.203423	FALSE	0.00118924	0.0396561	0.0964923	-1039.49
258	NHEJ1	0.520839	0.96255	0.157989	0.031365	FALSE	3.01929e-06	0.157989	0.246069	-280.22
259	CNPPD1	0.327248	0.915228	0.176977	0.0582587	FALSE	2.98985e-07	0.176977	0.180649	-433.187
260	RETREG2	0.277664	0.894325	0.161189	0.0861567	FALSE	0.0266211	0.161189	0.148482	-143.174
261	ZFAND2B	0.865817	0.994789	-0.0300396	0.0600297	FALSE	4.99399e-06	-0.0300396	0.177777	-443.836
262	ABCB6	0.630932	0.981337	-0.381644	0.00314513	FALSE	0.00270477	-0.381644	0.794405	-34.4317
263	ATG9A	0.842352	0.993478	-0.0482113	0.0323139	FALSE	1.2228e-07	-0.0482113	0.242407	-280.793
264	ANKZF1	0.866229	0.994789	0.0390742	0.0352004	FALSE	0.032138	0.0390742	0.231964	-7.78277
265	GLB1L	0.659567	0.98271	-0.276074	0.00495378	FALSE	0.00511166	-0.276074	0.626713	-52.4947
266	STK16	0.782229	0.989742	-0.0645317	0.0348694	FALSE	0.0364727	-0.0645317	0.233459	-208.908
267	TUBA4A	1.87692e-07	4.36894e-05	-0.483606	0.236128	FALSE	3.28365e-05	-0.483606	0.0928024	-1143.61
268	A630095N17RIK	0.52787	0.963915	0.535644	0.00278661	FALSE	1.05089e-05	0.535644	0.848531	-38.6112
269	DNAJB2	0.88393	0.994789	-0.0181067	0.123276	FALSE	0.0190785	-0.0181067	0.124028	-14.7188
270	PTPRN	0.638776	0.981715	-0.553664	0.00149055	FALSE	0.00133309	-0.553664	1.17949	-0.318306
271	DNPEP	0.360444	0.923603	0.131753	0.0913903	FALSE	0.0259377	0.131753	0.144069	-515.909
272	SPEG	0.829778	0.993478	-0.204443	0.00212922	FALSE	8.95406e-07	-0.204443	0.95096	-31.1237
273	GMPPA	0.830288	0.993478	0.0581722	0.0257105	FALSE	0.0259028	0.0581722	0.271412	-161.344
274	CHPF	0.60008	0.978251	-0.404499	0.0033512	FALSE	1.54538e-06	-0.404499	0.771524	-44.669
275	OBSL1	0.583605	0.9756	0.415771	0.00340116	FALSE	1.30454e-06	0.415771	0.758531	-45.8466
276	INHA	0.474541	0.952852	0.642809	0.00255374	FALSE	1.76412e-07	0.642809	0.898896	-35.5244
277	STK11IP	0.48614	0.95424	-0.318637	0.00936443	FALSE	3.0396e-06	-0.318637	0.457508	-105.37
278	SLC4A3	0.390569	0.928374	-0.780877	0.00271132	FALSE	0.00294876	-0.780877	0.909493	-3.47509
279	EPHA4	0.757197	0.987939	-0.0244665	0.302867	FALSE	0.282972	-0.0244665	0.0791377	-337.191
280	FARSB	0.271913	0.892497	-0.163928	0.0860785	FALSE	0.0208659	-0.163928	0.149206	-295.525
281	ACSL3	0.974143	0.998988	-0.00340331	0.17193	FALSE	0.0445837	-0.00340331	0.104998	-808.081
282	UTP14B	0.0565697	0.546662	0.26598	0.0984259	FALSE	0.00149895	0.26598	0.139504	-641.157
283	AP1S3	0.573123	0.975497	-0.0783411	0.098397	FALSE	7.03948e-08	-0.0783411	0.139036	-646.168
284	WDFY1	0.467349	0.950902	0.20294	0.0244286	FALSE	8.90292e-06	0.20294	0.279224	-228.166
285	SERPINE2	0.678543	0.983578	0.314896	0.00333738	FALSE	0.0034392	0.314896	0.759787	-38.2482
286	CUL3	0.169106	0.813231	0.0897971	0.444268	FALSE	2.24439e-07	0.0897971	0.0653031	-1612.54
287	DOCK10	0.249573	0.882265	0.960639	0.00332057	FALSE	1.07265e-06	0.960639	0.834332	-44.4528
288	IRS1	0.858384	0.994498	-0.0265658	0.0855763	FALSE	4.28374e-07	-0.0265658	0.148885	-585.025
289	RHBDD1	0.934109	0.994789	-0.0105804	0.115762	FALSE	0.0429937	-0.0105804	0.127974	-324.881
290	GM28940	0.892041	0.994789	0.120027	0.00242435	FALSE	0.00272906	0.120027	0.88436	-29.0576
291	COL4A4	0.936939	0.994789	0.060308	0.00325962	FALSE	0.00321353	0.060308	0.762259	-37.1649
292	C430014B12RIK	0.158957	0.799182	0.717102	0.00814321	FALSE	5.27745e-08	0.717102	0.509093	-93.4301
293	MFF	0.351323	0.91932	0.11429	0.126069	FALSE	2.46382e-05	0.11429	0.122626	-743.601
294	GM28941	0.809151	0.991791	-0.204617	0.00268277	FALSE	0.0022729	-0.204617	0.847199	-31.7711
295	AGFG1	0.968394	0.998367	0.00380918	0.205044	FALSE	0.205817	0.00380918	0.096137	-365.246
296	CCL20	0.519869	0.962012	0.212208	0.0181664	FALSE	4.1052e-11	0.212208	0.329748	-191.635
297	PID1	0.00925015	0.197317	-0.54233	0.0476	FALSE	4.22648e-05	-0.54233	0.208375	-394.622
298	TRIP12	0.700508	0.983578	0.0261097	0.411092	FALSE	0.00299191	0.0261097	0.0678817	-643.498
299	FBXO36	0.747877	0.987939	-0.0872574	0.0258284	FALSE	4.61975e-05	-0.0872574	0.271458	-237.326
300	SLC16A14	0.759156	0.987939	0.0367419	0.131881	FALSE	1.41351e-05	0.0367419	0.119841	-784.948
301	SP140	0.459658	0.947451	0.314862	0.0106247	FALSE	2.79875e-05	0.314862	0.425829	-117.629
302	SP100	0.141647	0.772929	0.978497	0.00525467	FALSE	0.00444101	0.978497	0.665787	-51.1928
303	CAB39	0.687025	0.983578	0.0342718	0.261767	FALSE	0.261262	0.0342718	0.0850638	-377.996
304	ITM2C	0.702225	0.983578	0.0627214	0.0703711	FALSE	3.05236e-06	0.0627214	0.164056	-497.496
305	PSMD1	0.0740343	0.609997	-0.147485	0.280665	FALSE	1.97825e-06	-0.147485	0.0825597	-1252.58
306	HTR2B	0.406757	0.933282	0.49856	0.0055088	FALSE	0.00617381	0.49856	0.600954	-55.785
307	ARMC9	0.135443	0.760821	0.346094	0.036006	FALSE	0.0360146	0.346094	0.231815	-204.435
308	NCL	0.101312	0.68575	-0.0697911	1.04787	FALSE	0.889751	-0.0697911	0.0425939	-1866.44
309	C130036L24RIK	0.643506	0.981715	0.26068	0.00603412	FALSE	2.04207e-06	0.26068	0.563265	-73.6457
310	NMUR1	0.229862	0.869112	0.981359	0.00350141	FALSE	5.67907e-11	0.981359	0.817311	-48.4201
311	PTMA	0.184794	0.835399	-0.0368838	2.45329	FALSE	0.0250608	-0.0368838	0.027813	-3218.93
312	PDE6D	0.263948	0.888173	0.251938	0.0376059	FALSE	6.64595e-08	0.251938	0.225527	-314.931
313	COPS7B	0.899157	0.994789	0.0378803	0.0211981	FALSE	0.0219373	0.0378803	0.298915	-153.177
314	DIS3L2	0.382825	0.926687	0.067385	0.317684	FALSE	9.46991e-06	0.067385	0.0772141	-1350.49
315	GM29055	0.945906	0.995196	-0.0402162	0.00540243	FALSE	1.28717e-05	-0.0402162	0.592735	-67.5522
316	GM28375	0.776459	0.988112	-0.0561815	0.0485194	FALSE	1.17817e-06	-0.0561815	0.197867	-386.156
317	EIF4E2	0.834706	0.993478	-0.0213304	0.181504	FALSE	0.00820624	-0.0213304	0.102221	-934.782
318	GIGYF2	0.117784	0.721089	0.133709	0.259598	FALSE	0.207689	0.133709	0.0854841	-174.723
319	KCNJ13	0.363711	0.92463	-0.51967	0.00627365	FALSE	1.61541e-06	-0.51967	0.572125	-76.2746
320	NGEF	0.970402	0.99884	-0.0184909	0.00763553	FALSE	0.00760461	-0.0184909	0.498358	-40.7207
321	ATG16L1	0.937273	0.994789	0.0109786	0.0973602	FALSE	4.00304e-07	0.0109786	0.139505	-635.777
322	SAG	0.843881	0.993478	-0.0914472	0.00882915	FALSE	1.79135e-05	-0.0914472	0.464361	-102.064
323	DGKD	0.0414424	0.470382	0.240118	0.137777	FALSE	1.98803e-06	0.240118	0.117758	-800.457
324	USP40	0.343103	0.91932	0.128536	0.10318	FALSE	3.09062e-06	0.128536	0.135579	-658.134
325	GM20528	0.377459	0.926687	-0.231642	0.0280554	FALSE	1.68208e-07	-0.231642	0.262458	-257.614
326	UGT1A6A	0.668794	0.983229	0.306984	0.00373772	FALSE	0.00323367	0.306984	0.717581	-38.7955
327	DNAJB3	0.700079	0.983578	0.231802	0.00527228	FALSE	3.04815e-08	0.231802	0.60175	-65.7013
328	HJURP	0.481319	0.95424	-0.0745751	0.169557	FALSE	0.000660453	-0.0745751	0.105903	-944.549
329	ARL4C	0.625065	0.981337	0.0457265	0.216318	FALSE	0.226164	0.0457265	0.0935707	-307.379
330	SH3BP4	0.118777	0.722243	-0.339158	0.0416262	FALSE	1.73889e-08	-0.339158	0.217419	-339.634
331	AGAP1	0.113128	0.713054	0.132718	0.270312	FALSE	0.152309	0.132718	0.0837713	-176.875
332	4933400F21RIK	0.536545	0.965453	0.372791	0.00533987	FALSE	3.52958e-07	0.372791	0.603176	-66.752
333	ACKR3	0.0011905	0.0506746	0.444152	0.104762	FALSE	0.0102104	0.444152	0.137036	-61.5936
334	COPS8	0.709668	0.983578	0.0415982	0.151712	FALSE	0.00165711	0.0415982	0.111733	-843.633
335	MLPH	0.720147	0.984156	-0.225592	0.00486995	FALSE	0.00483967	-0.225592	0.629683	-33.5571
336	LRRFIP1	0.337861	0.917616	-0.106385	0.154687	FALSE	7.80868e-08	-0.106385	0.111003	-868.569
337	UBE2F	0.249895	0.882265	0.149699	0.112149	FALSE	0.0265197	0.149699	0.130105	-656.169
338	SCLY	0.245937	0.879946	0.409007	0.0157294	FALSE	4.64169e-05	0.409007	0.352509	-161.517
339	ILKAP	0.762115	0.987939	0.0423853	0.0966017	FALSE	2.53354e-08	0.0423853	0.140022	-623.365
340	HES6	0.997799	0.999758	0.00148761	0.00651697	FALSE	0.00984135	0.00148761	0.539268	-9.45644
341	PER2	0.121357	0.730564	1.4118	0.00350491	FALSE	0.00143127	1.4118	0.911368	-36.7891
342	TRAF3IP1	0.419786	0.935619	-0.216827	0.0267021	FALSE	0.0250352	-0.216827	0.268752	-66.3083
343	ASB1	0.745641	0.987539	0.224507	0.00398323	FALSE	0.00267628	0.224507	0.692085	-37.6931
344	HDAC4	0.295244	0.904479	0.105744	0.185691	FALSE	0.0367866	0.105744	0.101027	-938.575
345	NDUFA10	0.735679	0.986088	0.0311146	0.222969	FALSE	9.7846e-08	0.0311146	0.0921695	-1099.28
346	COPS9	0.606919	0.979974	0.0457216	0.239807	FALSE	5.07591e-06	0.0457216	0.08887	-1147.39
347	GM29481	0.79236	0.990059	-0.23726	0.00238102	FALSE	0.00228194	-0.23726	0.901282	-12.0885
348	GPC1	0.887025	0.994789	0.0230227	0.0721369	FALSE	0.0206491	0.0230227	0.162052	-465.118
349	GM29480	0.890587	0.994789	0.135926	0.00194314	FALSE	0.0017706	0.135926	0.988107	-23.4139
350	ANKMY1	0.34664	0.91932	-0.937009	0.00241833	FALSE	1.50852e-08	-0.937009	0.995626	-33.7988
351	DUSP28	0.185429	0.835399	-1.38059	0.002802	FALSE	0.00161513	-1.38059	1.04257	-29.845
352	RNPEPL1	0.408443	0.933543	0.101959	0.124567	FALSE	0.00056796	0.101959	0.123342	-738.231
353	9430060I03RIK	0.651417	0.981857	0.312923	0.004015	FALSE	0.00360398	0.312923	0.692622	-44.1112
354	CAPN10	0.746761	0.987754	-0.0867675	0.0263598	FALSE	0.025122	-0.0867675	0.268703	-178.674
355	GPR35	0.822369	0.99291	0.0872297	0.0125485	FALSE	2.0009e-05	0.0872297	0.388553	-134.998
356	MAB21L4	0.90329	0.994789	-0.0261372	0.0409944	FALSE	0.0377546	-0.0261372	0.21511	-46.1878
357	SNED1	0.762777	0.987939	-0.186196	0.00504851	FALSE	0.00558434	-0.186196	0.616881	-53.9476
358	MTERF4	0.749187	0.987939	0.106727	0.0170076	FALSE	0.0174989	0.106727	0.333824	-115.833
359	PASK	0.882276	0.994789	0.097531	0.00436833	FALSE	0.00592673	0.097531	0.658617	-8.39725
360	PPP1R7	0.994029	0.999586	-0.000895695	0.132318	FALSE	0.123236	-0.000895695	0.119683	-393.643
361	HDLBP	0.85868	0.994498	-0.0113125	0.469678	FALSE	1.79014e-08	-0.0113125	0.0635342	-1664.19
362	2025-09-02	0.509813	0.958237	0.141999	0.0408878	FALSE	0.000200802	0.141999	0.215435	-334.264
363	FARP2	0.198409	0.843047	-0.155309	0.131287	FALSE	0.000384832	-0.155309	0.12076	-777.83
364	STK25	0.904136	0.994789	-0.0193602	0.0733906	FALSE	1.18205e-06	-0.0193602	0.160749	-513.424
365	BOK	0.00220109	0.0797927	-0.272612	0.245276	FALSE	0.0153048	-0.272612	0.0890405	-220.775
366	THAP4	0.569304	0.975497	0.138069	0.0322329	FALSE	0.00138351	0.138069	0.24262	-273.366
367	GM10550	0.258131	0.885805	0.684379	0.00570343	FALSE	0.00560162	0.684379	0.605206	-8.70977
368	ATG4B	0.748307	0.987939	0.0589251	0.056161	FALSE	2.66955e-05	0.0589251	0.18364	-425.459
369	DTYMK	0.607513	0.979974	-0.0668809	0.112103	FALSE	1.0184e-05	-0.0668809	0.130213	-709.096
370	ING5	0.205734	0.847583	0.223944	0.0609115	FALSE	0.298678	0.223944	0.176977	-314.682
371	D2HGDH	0.319769	0.914572	-0.384917	0.0132703	FALSE	0.0118323	-0.384917	0.386877	-51.5079
372	FAM174A	0.31015	0.907727	-0.199961	0.0495745	FALSE	4.642e-07	-0.199961	0.197024	-384.838
373	D1ERTD622E	0.540726	0.966518	0.161687	0.0271892	FALSE	1.51155e-07	0.161687	0.264317	-246.037
374	PPIP5K2	0.255455	0.885253	0.19341	0.065799	FALSE	0.0591635	0.19341	0.170076	-454.101
375	GIN1	0.832525	0.993478	0.045927	0.0401523	FALSE	0.0394023	0.045927	0.217186	-219.537
376	PAM	0.118008	0.721199	0.104095	0.427377	FALSE	0.00612864	0.104095	0.0665915	-1429.5
377	B230216N24RIK	0.425979	0.937547	0.296001	0.0139027	FALSE	0.0138744	0.296001	0.371818	-113.923
378	CDH20	0.415871	0.935482	-0.838554	0.00216135	FALSE	3.29079e-06	-0.838554	1.03066	-30.9147
379	RNF152	0.70856	0.983578	0.162907	0.0100013	FALSE	0.0107685	0.162907	0.435823	-89.4208
380	GM28403	0.595699	0.975892	0.156218	0.0219074	FALSE	0.0224985	0.156218	0.294419	-41.2879
381	PIGN	0.297759	0.90449	0.131425	0.119066	FALSE	0.000824272	0.131425	0.126219	-728.103
382	RELCH	0.996295	0.999586	-0.000475058	0.181103	FALSE	1.46862e-06	-0.000475058	0.1023	-959.346
383	TNFRSF11A	0.912636	0.994789	0.0175032	0.074438	FALSE	0.0174577	0.0175032	0.159534	-506.869
384	ZCCHC2	0.268516	0.892113	0.175634	0.0754521	FALSE	1.36521e-08	0.175634	0.158731	-527.595
385	PHLPP1	0.11298	0.712464	0.139496	0.244949	FALSE	7.80226e-08	0.139496	0.0880138	-1172.28
386	BCL2	0.204342	0.846723	-0.123526	0.20153	FALSE	0.190655	-0.123526	0.0973202	-421.258
387	KDSR	0.695804	0.983578	0.0533908	0.10157	FALSE	0.0197443	0.0533908	0.136552	-620.551
388	VPS4B	0.832479	0.993478	0.0167287	0.302902	FALSE	1.91218e-05	0.0167287	0.0790867	-1296.46
389	SERPINB5	8.5979e-08	2.3766e-05	-0.267638	0.77761	FALSE	0.00445567	-0.267638	0.0499874	-1957.51
390	SERPINB7	0.00691068	0.168383	0.218419	0.291634	FALSE	0.000114725	0.218419	0.0808625	-1301.87
391	SERPINB2	0.0273726	0.380293	-0.0735043	1.71298	FALSE	2.2815e-06	-0.0735043	0.0333177	-2971.21
392	SERPINB8	0.398082	0.931362	0.0780807	0.221877	FALSE	0.0143719	0.0780807	0.0923976	-1016.43
393	DSEL	0.699339	0.983578	0.0594915	0.0798203	FALSE	0.0745671	0.0594915	0.154038	-334.828
394	CNTNAP5A	0.670842	0.983522	0.377109	0.00246915	FALSE	4.09356e-07	0.377109	0.887331	-35.2616
395	TSN	0.382657	0.926687	-0.0918825	0.171877	FALSE	0.00285155	-0.0918825	0.105248	-920.651
396	NIFK	0.0835942	0.637582	-0.201484	0.141936	FALSE	0.0135565	-0.201484	0.116451	-34.6913
397	CLASP1	0.566013	0.97458	0.0598254	0.17431	FALSE	2.48365e-06	0.0598254	0.104238	-929.372
398	2900060B14RIK	0.385924	0.927273	0.178192	0.0450151	FALSE	3.36533e-05	0.178192	0.20552	-360.083
399	TFCP2L1	0.580589	0.9756	0.540032	0.00210246	FALSE	0.002399	0.540032	0.97739	-25.6367
400	GLI2	0.827196	0.993478	-0.117919	0.00653842	FALSE	0.00671162	-0.117919	0.540171	-64.4675
401	RALB	0.773636	0.987939	-0.0450006	0.0775564	FALSE	0.0724267	-0.0450006	0.156457	-421.078
402	TMEM185B	0.502129	0.956149	0.18538	0.0249328	FALSE	2.5785e-05	0.18538	0.276215	-230.087
403	EPB41L5	0.496045	0.955883	0.103254	0.0823697	FALSE	0.0889408	0.103254	0.151683	-315.156
404	PTPN4	0.900671	0.994789	-0.0103897	0.273602	FALSE	2.93774e-06	-0.0103897	0.0832418	-1239.65
405	TMEM177	0.86958	0.994789	-0.123158	0.00339242	FALSE	0.00387233	-0.123158	0.750086	-37.2147
406	DBI	0.976143	0.998988	-0.00209951	0.384546	FALSE	0.0238836	-0.00209951	0.0702059	-1494.49
407	3110009E18RIK	0.983709	0.998988	-0.00580115	0.0234862	FALSE	0.0385348	-0.00580115	0.284096	-17.232
408	STEAP3	0.738562	0.986327	0.135545	0.0115028	FALSE	0.0111625	0.135545	0.406117	-29.1591
409	INSIG2	0.580875	0.9756	0.0623698	0.148413	FALSE	0.144377	0.0623698	0.112967	-568.716
410	CCDC93	0.762637	0.987939	-0.0576652	0.0521122	FALSE	2.15093e-06	-0.0576652	0.190932	-403.04
411	DDX18	0.218693	0.859027	-0.125897	0.182232	FALSE	2.13872e-05	-0.125897	0.102354	-952.161
412	DPP10	0.107886	0.702373	0.725556	0.0103915	FALSE	0.00588641	0.725556	0.451282	-49.8833
413	ACTR3	0.705228	0.983578	0.0190176	0.74953	FALSE	4.34165e-05	0.0190176	0.0502749	-2086.67
414	SLC35F5	0.12165	0.730668	0.29427	0.0531685	FALSE	1.97789e-05	0.29427	0.190111	-410.507
415	LYPD1	0.292858	0.904291	1.13149	0.00216064	FALSE	0.275931	1.13149	1.07569	-22.8178
416	NCKAP5	0.443001	0.940784	0.0525974	0.402885	FALSE	1.62769e-05	0.0525974	0.0685634	-1622.57
417	MGAT5	0.162673	0.803341	-0.152095	0.16127	FALSE	0.0200065	-0.152095	0.10894	-289.93
418	2900009J06RIK	0.50975	0.958237	0.324378	0.00796712	FALSE	4.45984e-07	0.324378	0.492059	-92.8418
419	CCNT2	0.467121	0.950902	0.0832523	0.144526	FALSE	0.0251405	0.0832523	0.114488	-696.46
420	RAB3GAP1	0.900568	0.994789	0.0122286	0.197797	FALSE	0.00379	0.0122286	0.0978732	-213.083
421	ZRANB3	0.644313	0.981857	0.116361	0.0298445	FALSE	0.000237763	0.116361	0.252039	-269.017
422	R3HDM1	0.198789	0.843047	-0.114652	0.239589	FALSE	0.195035	-0.114652	0.0892224	-102.11
423	UBXN4	0.697861	0.983578	-0.0262957	0.41344	FALSE	0.0122635	-0.0262957	0.0677359	-612.64
424	MCM6	0.00390405	0.117993	-0.347154	0.136186	FALSE	0.131285	-0.347154	0.120297	-646.105
425	DARS	0.319575	0.914572	-0.111962	0.150701	FALSE	3.0113e-06	-0.111962	0.112487	-837.407
426	THSD7B	0.631736	0.981337	-0.363143	0.00344405	FALSE	1.72074e-05	-0.363143	0.757678	-46.6931
427	GM15674	0.214727	0.85681	0.485547	0.012953	FALSE	0.0128646	0.485547	0.391359	-104.617
428	CD55	0.0388545	0.456858	0.127404	0.49859	FALSE	0.438541	0.127404	0.0616753	-1371.32
429	GM16083	0.164694	0.805394	0.380328	0.0259609	FALSE	5.47789e-07	0.380328	0.273724	-242.449
430	PFKFB2	0.469204	0.950902	0.0801952	0.154297	FALSE	0.101887	0.0801952	0.110801	-199.459
431	YOD1	0.51358	0.958933	0.142607	0.0398243	FALSE	4.63094e-06	0.142607	0.218295	-331.57
432	AA986860	0.524153	0.96255	0.13826	0.0402698	FALSE	0.0409163	0.13826	0.217064	-239.123
433	FCAMR	0.436954	0.939992	0.812355	0.00199643	FALSE	0.00141036	0.812355	1.04504	-23.8041
434	IL10	0.11788	0.721089	1.52147	0.00328737	FALSE	5.65591e-07	1.52147	0.972971	-42.5575
435	MAPKAPK2	0.0270377	0.376823	0.205783	0.219909	FALSE	1.89741e-06	0.205783	0.0930736	-1080.25
436	DYRK3	0.334906	0.91741	-0.71753	0.0039539	FALSE	3.49369e-09	-0.71753	0.744111	-52.4311
437	EIF2D	0.970267	0.99884	0.00639423	0.0643899	FALSE	6.62565e-07	0.00639423	0.171551	-467.317
438	RASSF5	0.619396	0.981337	-0.069777	0.096334	FALSE	0.00107134	-0.069777	0.140479	-622.22
439	IKBKE	0.0394518	0.457129	0.259251	0.120791	FALSE	0.0266243	0.259251	0.125884	-625.095
440	SRGAP2	0.135686	0.761369	0.107455	0.365426	FALSE	0.361408	0.107455	0.0720185	-277.302
441	GM29488	0.0450046	0.491863	1.12045	0.00795947	FALSE	0.00762299	1.12045	0.558936	-71.441
442	RAB7B	0.817309	0.992011	-0.027053	0.138319	FALSE	0.00238239	-0.027053	0.117109	-733.057
443	SLC41A1	0.437686	0.939992	0.143228	0.0557231	FALSE	2.39893e-07	0.143228	0.184547	-423.918
444	RAB29	0.993364	0.999586	0.00281285	0.0165663	FALSE	2.88696e-07	0.00281285	0.338226	-165.723
445	NUCKS1	0.0465103	0.501247	-0.118594	0.5376	FALSE	9.44477e-09	-0.118594	0.0595731	-1862.31
446	SLC45A3	0.911828	0.994789	-0.0703959	0.00470412	FALSE	0.00374667	-0.0703959	0.635727	-46.0319
447	ELK4	0.0442334	0.487044	0.184393	0.226439	FALSE	9.32711e-06	0.184393	0.0916524	-1098.05
448	MFSD4A	0.50094	0.956149	-0.0825061	0.1266	FALSE	0.0013763	-0.0825061	0.122592	-747.753
449	NUAK2	0.869098	0.994789	0.0343733	0.0435409	FALSE	9.06575e-06	0.0343733	0.208571	-354.766
450	DSTYK	0.100624	0.684487	0.201947	0.125879	FALSE	0.00837416	0.201947	0.123001	-751.184
451	6030442K20RIK	0.718169	0.983705	0.164951	0.00909503	FALSE	0.00868283	0.164951	0.457047	-81.5066
452	RBBP5	0.751018	0.987939	-0.0664513	0.0433353	FALSE	0.0536249	-0.0664513	0.209429	-41.3649
453	LRRN2	0.560889	0.973151	0.244344	0.0108258	FALSE	2.01819e-07	0.244344	0.420181	-119.463
454	MDM4	0.533498	0.964703	0.0588865	0.211768	FALSE	1.65085e-06	0.0588865	0.0945703	-1055.27
455	PIK3C2B	0.879462	0.994789	-0.0440616	0.0224884	FALSE	1.79007e-08	-0.0440616	0.290547	-214.59
456	PPP1R15B	0.0672997	0.589128	0.270637	0.0875924	FALSE	0.0090087	0.270637	0.147916	-556.331
457	PLEKHA6	0.96761	0.998309	0.0187577	0.00887806	FALSE	0.00925352	0.0187577	0.461942	-34.2248
458	SNRPE	0.360656	0.923603	-0.0728577	0.29932	FALSE	3.74736e-07	-0.0728577	0.079703	-1325.22
459	ZC3H11A	0.487942	0.95424	0.230564	0.0172743	FALSE	0.0172003	0.230564	0.332423	-139.399
460	GM38394	0.498842	0.956149	0.261985	0.0127597	FALSE	0.0133692	0.261985	0.387372	-100.439
461	LAX1	0.676841	0.983578	0.339285	0.00291685	FALSE	2.7532e-06	0.339285	0.814065	-39.8958
462	ATP2B4	0.117011	0.720924	0.0953585	0.511949	FALSE	2.62675e-07	0.0953585	0.0608369	-1749.74
463	BTG2	0.925618	0.994789	0.00315952	1.65468	FALSE	0.00330866	0.00315952	0.0338424	-3100.5
464	CHIT1	1.35114e-12	1.379e-09	0.346158	0.81148	FALSE	1.21747e-05	0.346158	0.0488305	-2337.36
465	ADORA1	0.760612	0.987939	-0.265392	0.00255998	FALSE	0.0016189	-0.265392	0.871057	-23.0934
466	TMEM183A	0.737228	0.98617	0.0481406	0.0920022	FALSE	0.00174198	0.0481406	0.143478	-506.345
467	CYB5R1	0.0347973	0.431084	-0.495158	0.037065	FALSE	2.68394e-07	-0.495158	0.234593	-312.889
468	ADIPOR1	0.20643	0.848275	0.107576	0.261436	FALSE	1.21823e-06	0.107576	0.0851454	-1193.12
469	KLHL12	0.758477	0.987939	0.0391568	0.116791	FALSE	9.96016e-05	0.0391568	0.127347	-715.4
470	RABIF	0.729011	0.984481	0.0634267	0.0565058	FALSE	4.63253e-07	0.0634267	0.183081	-427.046
471	KDM5B	0.0773467	0.618493	0.1413	0.296518	FALSE	0.202638	0.1413	0.0799981	-158.875
472	PPP1R12B	0.57453	0.975497	0.05211	0.219816	FALSE	5.66591e-06	0.05211	0.0928226	-1093.93
473	UBE2T	0.942734	0.994817	0.0181352	0.0297242	FALSE	0.0273828	0.0181352	0.252461	-236.427
474	LGR6	0.0671849	0.589128	0.100277	0.63142	FALSE	1.29583e-05	0.100277	0.0547829	-1975.37
475	ARL8A	0.0168263	0.288572	0.452621	0.0549653	FALSE	1.91706e-05	0.452621	0.189343	-413.653
476	RNPEP	0.309733	0.907727	0.131121	0.113837	FALSE	0.0110197	0.131121	0.129084	-90.8047
477	TIMM17A	0.250955	0.882265	-0.183515	0.075161	FALSE	0.0355761	-0.183515	0.159852	-335.437
478	IPO9	0.520658	0.96255	-0.109895	0.0651342	FALSE	0.000380844	-0.109895	0.171087	-475.159
479	NAV1	0.32167	0.91466	-0.648719	0.00498696	FALSE	1.16134e-05	-0.648719	0.654588	-63.5844
480	CSRP1	6.65717e-06	0.00100372	-0.203118	0.946761	FALSE	0.0131492	-0.203118	0.0450936	-2059.79
481	PHLDA3	0.308596	0.907723	-0.114342	0.15123	FALSE	8.96802e-05	-0.114342	0.112301	-869.582
482	LAD1	0.942198	0.994798	-0.00666149	0.224585	FALSE	0.000230452	-0.00666149	0.0918727	-1097.03
483	TNNT2	0.350408	0.91932	-0.595953	0.00515702	FALSE	0.00514919	-0.595953	0.638203	-15.1652
484	PKP1	0.0360348	0.442285	0.103757	0.773779	FALSE	0.0485231	0.103757	0.0494896	-30.7377
485	TMEM9	0.922888	0.994789	-0.0383814	0.0120712	FALSE	0.0108922	-0.0383814	0.396516	-33.999
486	KIF21B	0.966333	0.998309	0.0250884	0.00536157	FALSE	0.00606709	0.0250884	0.594401	-55.9532
487	MROH3	0.870694	0.994789	-0.112251	0.00400991	FALSE	0.00313042	-0.112251	0.6896	-42.996
488	INAVA	0.957299	0.998276	0.0105561	0.0487503	FALSE	4.23245e-08	0.0105561	0.197148	-381.362
489	GM26568	0.759752	0.987939	-0.303491	0.00198471	FALSE	1.75018e-06	-0.303491	0.992427	-28.9193
490	GM26781	0.53773	0.965812	0.560188	0.00244254	FALSE	0.00217634	0.560188	0.909028	-28.8347
491	CAMSAP2	0.190881	0.839119	0.123627	0.212265	FALSE	3.19754e-08	0.123627	0.0945179	-1056.8
492	9230116N13RIK	0.323022	0.91466	0.540849	0.00670728	FALSE	6.98744e-07	0.540849	0.54727	-79.3332
493	DDX59	0.694078	0.983578	0.127321	0.0180999	FALSE	3.41165e-07	0.127321	0.323701	-179.075
494	KIF14	0.17844	0.826369	-0.288238	0.0424877	FALSE	0.0305911	-0.288238	0.214212	-242.428
495	ZFP281	0.798997	0.991776	0.0754666	0.0215666	FALSE	0.0221043	0.0754666	0.29636	-153.476
496	GM4258	0.0786047	0.622643	-0.671844	0.0147614	FALSE	0.0114492	-0.671844	0.381981	-111.883
497	GM26936	0.410482	0.933701	-0.952844	0.00180171	FALSE	5.91981e-06	-0.952844	1.15771	-26.194
498	ATP6V1G3	0.172126	0.81843	0.663452	0.00879249	FALSE	0.0101986	0.663452	0.485901	-78.488
499	NEK7	0.262827	0.887677	0.0769417	0.401176	FALSE	0.3096	0.0769417	0.0687142	-608.645
500	GM28501	0.533644	0.964703	0.160768	0.0284733	FALSE	0.0192177	0.160768	0.258282	-101.647
501	2310009B15RIK	0.374397	0.925282	0.168704	0.0526809	FALSE	5.96713e-05	0.168704	0.189925	-405.219
502	DENND1B	0.776593	0.988165	-0.0289204	0.18264	FALSE	0.193275	-0.0289204	0.101918	-525.55
503	ZBTB41	0.950269	0.996613	0.0120342	0.0508917	FALSE	0.0518486	0.0120342	0.192953	-264.504
504	ASPM	0.173538	0.819105	-0.188671	0.124681	FALSE	2.234e-09	-0.188671	0.138635	-823.024
505	KCNT2	0.00366556	0.114434	-0.998187	0.0209048	FALSE	0.138563	-0.998187	0.34354	-153.401
506	CDC73	0.35437	0.920759	0.0894873	0.20293	FALSE	0.186099	0.0894873	0.0966232	-506.972
507	B3GALT2	0.200566	0.843047	0.713777	0.00677926	FALSE	6.14394e-05	0.713777	0.557665	-80.5171
508	GLRX2	0.689087	0.983578	-0.047478	0.134835	FALSE	3.63247e-06	-0.047478	0.118667	-784.076
509	RO60	0.0826039	0.635724	0.235544	0.10371	FALSE	0.0103334	0.235544	0.1357	-132.433
510	UCHL5	0.924327	0.994789	-0.0159931	0.066885	FALSE	2.63451e-06	-0.0159931	0.168375	-493.838
511	GM29170	0.256538	0.885805	-0.562134	0.00846911	FALSE	5.51309e-07	-0.562134	0.495442	-98.4194
512	RGS2	0.524079	0.96255	-0.10216	0.074095	FALSE	1.35713e-05	-0.10216	0.16036	-538.171
513	BRINP3	0.0283184	0.387748	-1.63627	0.00646324	FALSE	0.0030713	-1.63627	0.746184	-62.4245
514	PLA2G4A	0.719586	0.984156	0.0313933	0.247721	FALSE	1.11813e-06	0.0313933	0.0874434	-1168.8
515	PTGS2OS	0.084478	0.639442	-1.022	0.00711291	FALSE	6.74208e-07	-1.022	0.592369	-84.3037
516	PTGS2	0.00428961	0.124808	-0.332466	0.145023	FALSE	5.17373e-08	-0.332466	0.116408	-884.019
517	ODR4	0.841159	0.993478	0.0286837	0.0924704	FALSE	0.0118722	0.0286837	0.143124	-573.917
518	TPR	0.442485	0.940784	-0.0436677	0.587201	FALSE	5.85509e-06	-0.0436677	0.0568587	-1872.68
519	HMCN1	0.145252	0.77608	0.463393	0.0195097	FALSE	0.01033	0.463393	0.318153	-103.778
520	GM20631	0.261849	0.886102	1.04042	0.00278463	FALSE	0.00278048	1.04042	0.927267	-32.0224
521	GM10138	0.46563	0.950897	0.386654	0.00693311	FALSE	0.00595211	0.386654	0.529948	-61.4812
522	IVNS1ABP	0.00489503	0.135589	0.187035	0.430599	FALSE	0.135992	0.187035	0.0664692	-177.652
523	SWT1	0.0958254	0.673425	0.186907	0.151048	FALSE	0.0412262	0.186907	0.112227	-207.981
524	TRMT1L	0.256777	0.885805	0.19441	0.064767	FALSE	1.566e-05	0.19441	0.171431	-473.026
525	RNF2	0.184846	0.835399	0.16047	0.12969	FALSE	1.63881e-07	0.16047	0.12102	-767.673
526	FAM129A	0.99291	0.999586	-0.00234817	0.0271469	FALSE	0.0227057	-0.00234817	0.264234	-138.535
527	EDEM3	0.214578	0.856762	0.216866	0.0624441	FALSE	1.50521e-08	0.216866	0.17474	-461.803
528	1700025G04RIK	0.229257	0.86841	0.0658881	0.630634	FALSE	1.21812e-06	0.0658881	0.0548029	-1926.33
529	GM28610	0.312356	0.909045	0.631801	0.00525981	FALSE	0.00522633	0.631801	0.625365	-54.4878
530	TSEN15	0.0852979	0.6423	-0.571781	0.0188822	FALSE	2.74067e-07	-0.571781	0.332288	-182.737
531	RGL1	0.775152	0.987939	-0.136441	0.00837552	FALSE	0.000161324	-0.136441	0.477665	-97.6332
532	ARPC5	0.0454893	0.49431	0.138559	0.395359	FALSE	5.97614e-05	0.138559	0.0692762	-1518.17
533	SMG7	0.353553	0.919436	0.0803423	0.252575	FALSE	0.063573	0.0803423	0.086602	-84.5971
534	GM28791	0.498035	0.956149	0.302031	0.00968061	FALSE	2.50697e-05	0.302031	0.445747	-108.798
535	NMNAT2	0.865468	0.994789	0.115769	0.00406003	FALSE	0.00407853	0.115769	0.683332	-43.923
536	LAMC2	0.269186	0.892113	-0.0552405	0.759974	FALSE	0.00105944	-0.0552405	0.0499942	-2185.21
537	LAMC1	0.918931	0.994789	0.0119227	0.13808	FALSE	0.000345384	0.0119227	0.117141	-805.186
538	DHX9	0.404948	0.933282	-0.0626675	0.33561	FALSE	0.00846488	-0.0626675	0.0752475	-1354.96
539	NPL	0.951492	0.996785	0.0127379	0.0432138	FALSE	2.82369e-07	0.0127379	0.209392	-359.672
540	RNASEL	0.0810578	0.631568	0.441316	0.0307267	FALSE	0.0306273	0.441316	0.252964	-189.384
541	RGSL1	0.512649	0.958682	0.400869	0.00520642	FALSE	7.71725e-08	0.400869	0.612277	-65.4634
542	TEDDM2	0.350182	0.91932	0.168306	0.0585498	FALSE	0.025116	0.168306	0.180153	-123.967
543	GLUL	2.37212e-07	5.42644e-05	0.388429	0.344718	FALSE	0.0113057	0.388429	0.0751673	-1349.38
544	GM28286	0.0637985	0.573547	0.91007	0.00938991	FALSE	0.000325582	0.91007	0.490978	-104.357
545	A830008E24RIK	0.000338498	0.0204145	0.475323	0.112543	FALSE	6.78463e-07	0.475323	0.132627	-719.485
546	GM9530	0.859279	0.994703	-0.159669	0.00236161	FALSE	2.30001e-05	-0.159669	0.900597	-23.8621
547	IER5	0.587764	0.9756	-0.133964	0.0312831	FALSE	0.204436	-0.133964	0.247129	-205.052
548	MR1	0.311042	0.908225	0.292318	0.0230731	FALSE	0.000562984	0.292318	0.288556	-215.682
549	STX6	0.417391	0.935482	0.101904	0.120016	FALSE	0.00316977	0.101904	0.125659	-727.087
550	XPR1	0.155213	0.792516	0.169376	0.133825	FALSE	1.09927e-05	0.169376	0.119165	-791.921
551	ACBD6	0.617643	0.981337	-0.055185	0.155429	FALSE	0.000279071	-0.055185	0.110548	-856.945
552	QSOX1	0.674381	0.983522	-0.18078	0.0103701	FALSE	5.71946e-07	-0.18078	0.430282	-114.907
553	GM37571	0.672419	0.983522	-0.20798	0.00796223	FALSE	8.92726e-05	-0.20798	0.491874	-93.275
554	CEP350	0.129658	0.749586	0.115622	0.325686	FALSE	0.089956	0.115622	0.076295	-255.134
555	TOR1AIP1	0.272764	0.893146	0.113605	0.176669	FALSE	0.151862	0.113605	0.103586	-573.516
556	TOR1AIP2	0.388636	0.927697	0.0724111	0.268476	FALSE	0.000187584	0.0724111	0.0839945	-1213.42
557	ABL2	0.635524	0.981529	-0.0360983	0.327152	FALSE	5.10673e-07	-0.0360983	0.0761622	-1379.16
558	TOR3A	0.236409	0.872787	0.452869	0.0134702	FALSE	0.0125455	0.452869	0.382488	-110.047
559	FAM20B	0.123804	0.736939	0.187901	0.127631	FALSE	0.103718	0.187901	0.122093	-323.274
560	RALGPS2	0.063524	0.573547	0.138208	0.341991	FALSE	1.5077e-06	0.138208	0.0744851	-1403.22
561	ANGPTL1	0.775691	0.987939	-0.116065	0.0114965	FALSE	8.8402e-05	-0.116065	0.407334	-126.033
562	RASAL2	0.0456036	0.494337	-0.186046	0.221801	FALSE	0.198374	-0.186046	0.0930674	-353.784
563	COP1	0.260644	0.886102	0.0959373	0.260493	FALSE	0.173289	0.0959373	0.0852873	-133.721
564	TNR	0.288647	0.904291	1.37637	0.0016947	FALSE	4.37591e-07	1.37637	1.29713	-24.5565
565	4930523C07RIK	0.200515	0.843047	-0.0498481	1.25226	FALSE	3.64644e-06	-0.0498481	0.0389413	-2740.54
566	4930562F07RIK	0.298111	0.90449	0.86856	0.00319549	FALSE	1.23426e-05	0.86856	0.834758	-42.7174
567	CACYBP	0.0249215	0.357469	-0.221994	0.196961	FALSE	0.178765	-0.221994	0.098989	-320.531
568	RABGAP1L	0.26772	0.892113	0.074609	0.417994	FALSE	0.292265	0.074609	0.0673167	-378.605
569	GM36975	0.122615	0.733378	0.25107	0.0723204	FALSE	5.96677e-06	0.25107	0.162622	-519.843
570	GM37529	0.694503	0.983578	0.150813	0.0128755	FALSE	3.18603e-06	0.150813	0.38399	-137.122
571	RC3H1	0.035984	0.44207	0.167196	0.298929	FALSE	1.1342e-06	0.167196	0.0797271	-1310.45
572	SERPINC1	0.843291	0.993478	0.127023	0.0045935	FALSE	0.00395139	0.127023	0.642552	-34.8322
573	ZBTB37	0.321601	0.91466	0.164994	0.0685628	FALSE	1.16601e-06	0.164994	0.166463	-497.535
574	GAS5	0.493514	0.955883	0.0324754	0.842059	FALSE	5.46259e-09	0.0324754	0.047428	-2269.87
575	DARS2	0.211081	0.851883	-0.385882	0.0208662	FALSE	0.0201194	-0.385882	0.308558	-143.955
576	CENPL	0.605307	0.979974	0.0749741	0.089994	FALSE	0.000596567	0.0749741	0.145078	-603.663
577	KLHL20	0.964559	0.998309	0.00991597	0.0380465	FALSE	5.91641e-06	0.00991597	0.223165	-321.314
578	PRDX6	0.559568	0.973047	-0.0485652	0.27409	FALSE	2.32013e-08	-0.0485652	0.0832332	-1251.49
579	TNFSF4	0.111293	0.709926	-0.58647	0.0154401	FALSE	1.30962e-05	-0.58647	0.368291	-158.121
580	TNFSF18	0.98515	0.998988	0.00425462	0.0362677	FALSE	0.000145658	0.00425462	0.228587	-312.719
581	SUCO	0.0454029	0.493775	-0.152868	0.327929	FALSE	8.52619e-08	-0.152868	0.0763995	-1383.95
582	4930558K02RIK	0.524818	0.96255	0.509775	0.00310378	FALSE	1.43686e-07	0.509775	0.801613	-42.1581
583	PIGC	0.86427	0.994789	0.055018	0.0182833	FALSE	2.2058e-07	0.055018	0.321852	-179.577
584	GM38304	0.751521	0.987939	-0.290628	0.00231509	FALSE	1.64688e-06	-0.290628	0.917866	-33.0385
585	DNM3	0.815227	0.991791	0.035915	0.0801895	FALSE	3.92014e-08	0.035915	0.153688	-573.391
586	EEF1AKNMT	0.891218	0.994789	-0.0409441	0.0211779	FALSE	0.0157157	-0.0409441	0.299378	-136.564
587	VAMP4	0.5751	0.975497	-0.0713945	0.117207	FALSE	7.21932e-06	-0.0713945	0.127364	-714.425
588	PRRC2C	0.649887	0.981857	0.0214076	0.851716	FALSE	6.72493e-05	0.0214076	0.0471618	-2199.91
589	GORAB	0.941025	0.994789	0.018406	0.0306076	FALSE	2.80828e-06	0.018406	0.24879	-271.134
590	KIFAP3	0.567505	0.975091	0.0645659	0.148511	FALSE	0.000214769	0.0645659	0.112931	-836.139
591	SCYL3	0.759929	0.987939	-0.0533499	0.0623104	FALSE	9.84329e-07	-0.0533499	0.174589	-461.063
592	BC055324	0.780996	0.989742	-0.120137	0.0102192	FALSE	0.0127285	-0.120137	0.432116	-32.4423
593	METTL18	0.328339	0.915228	-0.499423	0.00782273	FALSE	0.123183	-0.499423	0.510936	-70.602
594	SLC19A2	0.587671	0.9756	-0.127456	0.0345557	FALSE	2.37016e-07	-0.127456	0.235066	-299.501
595	CCDC181	0.531576	0.964703	0.156322	0.0304145	FALSE	4.68081e-06	0.156322	0.249874	-270.391
596	BLZF1	0.263167	0.88802	0.168719	0.0835798	FALSE	0.000319283	0.168719	0.150785	-564.592
597	NME7	0.653149	0.981857	0.0596011	0.107674	FALSE	0.0326465	0.0596011	0.132626	-108.581
598	ATP1B1	0.193818	0.841537	-0.0989066	0.328763	FALSE	8.1444e-06	-0.0989066	0.0761191	-1415.06
599	GM37184	0.383825	0.926936	-0.663868	0.00369622	FALSE	2.13406e-07	-0.663868	0.762303	-48.8874
600	SFT2D2	0.516734	0.961035	0.118785	0.0564916	FALSE	0.0401488	0.118785	0.1832	-218.116
601	TIPRL	0.851168	0.993478	0.024372	0.112272	FALSE	0.0268307	0.024372	0.129895	-634.127
602	GM38190	0.840352	0.993478	0.132132	0.00440893	FALSE	3.14002e-06	0.132132	0.655928	-56.7032
603	GPR161	0.308618	0.907723	0.31137	0.0205893	FALSE	0.000962748	0.31137	0.305826	-195.925
604	DCAF6	0.147689	0.782444	0.129585	0.236743	FALSE	1.0578e-07	0.129585	0.0895081	-1139.27
605	GM37864	0.416486	0.935482	0.885501	0.00188727	FALSE	0.00465409	0.885501	1.0898	-18.4673
606	MPC2	0.0557865	0.543708	-0.156716	0.285235	FALSE	1.33345e-08	-0.156716	0.0819343	-1293.54
607	MPZL1	0.6946	0.983578	-0.095059	0.0324866	FALSE	0.0328251	-0.095059	0.242114	-187.176
608	CREG1	0.922488	0.994789	-0.0145476	0.084821	FALSE	4.33974e-06	-0.0145476	0.149513	-570.322
609	CD247	0.511975	0.958682	0.856481	0.00129929	FALSE	0.000113211	0.856481	1.30608	-16.8696
610	POU2F1	0.790528	0.989742	-0.0263251	0.193131	FALSE	5.70075e-07	-0.0263251	0.0991058	-1004.62
611	TADA1	0.906585	0.994789	-0.0296595	0.029698	FALSE	0.0293313	-0.0296595	0.25275	-194.755
612	POGK	0.542926	0.967178	0.0938892	0.0795585	FALSE	0.00300701	0.0938892	0.154323	-537.032
613	FAM78B	0.58022	0.9756	-0.173937	0.019396	FALSE	1.55106e-07	-0.173937	0.314498	-192.592
614	UCK2	0.294144	0.904291	-0.112217	0.166656	FALSE	3.61678e-06	-0.112217	0.106968	-912.906
615	GM37982	0.629959	0.981337	-0.151264	0.0194145	FALSE	0.019455	-0.151264	0.313965	-149.608
616	TMCO1	0.208954	0.849129	-0.114931	0.227952	FALSE	0.166857	-0.114931	0.0914727	-723.171
617	ALDH9A1	0.721384	0.984156	-0.0500402	0.0964421	FALSE	0.0358196	-0.0500402	0.140322	-170.871
618	MGST3	0.0649344	0.578626	-0.16154	0.250105	FALSE	0.00125282	-0.16154	0.0875219	-1186.24
619	PBX1	0.350169	0.91932	0.0490076	0.688299	FALSE	0.344246	0.0490076	0.052456	-286.911
620	NUF2	0.105282	0.695657	-0.332402	0.0466633	FALSE	0.00400958	-0.332402	0.205216	-378.878
621	HSD17B7	0.0332194	0.42097	-0.371729	0.0649952	FALSE	0.000522077	-0.371729	0.174568	-478.789
622	3110045C21RIK	0.198557	0.843047	-1.52066	0.00237994	FALSE	4.69172e-05	-1.52066	1.18278	-32.8045
623	DDR2	0.00541193	0.144188	-0.674206	0.0371592	FALSE	3.24093e-12	-0.674206	0.242395	-333.394
624	UAP1	0.017952	0.298496	-0.188233	0.303761	FALSE	2.53056e-05	-0.188233	0.079537	-1352.47
625	UHMK1	0.491621	0.9549	-0.103214	0.0846017	FALSE	0.0270808	-0.103214	0.150078	-410.031
626	GM7694	0.232454	0.869764	0.730451	0.00566415	FALSE	7.73815e-07	0.730451	0.611737	-69.5142
627	NOS1AP	0.534314	0.964703	0.0727124	0.138351	FALSE	0.129235	0.0727124	0.117007	-496.102
628	ATF6	0.341145	0.918338	0.0796733	0.270399	FALSE	8.56423e-09	0.0796733	0.0836987	-1230.65
629	GM9929	0.353524	0.919436	-0.890902	0.0025465	FALSE	0.00141637	-0.890902	0.960255	-18.6953
630	DUSP12	0.285894	0.902507	-0.237492	0.0390544	FALSE	0.0734708	-0.237492	0.222543	-213.197
631	FCRLA	0.889713	0.994789	0.136048	0.00197094	FALSE	0.00225946	0.136048	0.981115	-23.9226
632	CFAP126	0.547456	0.96749	0.449274	0.00353071	FALSE	1.38824e-05	0.449274	0.746827	-46.5784
633	SDHC	0.4594	0.947444	-0.100222	0.103815	FALSE	3.90207e-07	-0.100222	0.135465	-662.745
634	TOMM40L	0.87396	0.994789	-0.0622672	0.0123327	FALSE	0.000144005	-0.0622672	0.392532	-130.949
635	NDUFS2	0.18196	0.829923	0.153833	0.142943	FALSE	0.0852778	0.153833	0.115253	-679.555
636	B4GALT3	0.706537	0.983578	-0.107653	0.0233167	FALSE	0.0224142	-0.107653	0.285923	-162.131
637	PPOX	0.43209	0.938124	0.312463	0.0121753	FALSE	2.27171e-06	0.312463	0.397728	-130.927
638	USP21	0.538884	0.965812	0.218511	0.0150812	FALSE	4.25857e-06	0.218511	0.35559	-154.107
639	UFC1	0.826651	0.993478	-0.028226	0.1142	FALSE	0.0331345	-0.028226	0.128887	-47.4137
640	DEDD	0.457606	0.94709	0.161849	0.0400102	FALSE	0.00317409	0.161849	0.217892	-326.312
641	NIT1	0.81588	0.991854	0.0404281	0.0628289	FALSE	2.56704e-06	0.0404281	0.173625	-459.224
642	PFDN2	0.415675	0.935482	-0.0918788	0.149419	FALSE	0.00470878	-0.0918788	0.11288	-801.671
643	NECTIN4	0.1046	0.693859	-0.544836	0.0183523	FALSE	0.0172864	-0.544836	0.335707	-119.615
644	USF1	0.237105	0.873134	0.418374	0.015634	FALSE	0.00298411	0.418374	0.353878	-47.8378
645	F11R	0.0105296	0.215596	0.150144	0.551003	FALSE	0.0065155	0.150144	0.0586972	-1774.12
646	B930036N10RIK	0.677455	0.983578	-0.0669774	0.0733048	FALSE	0.000434124	-0.0669774	0.161027	-518.406
647	ALYREF2	0.529145	0.964703	0.312621	0.00780471	FALSE	0.00773685	0.312621	0.496766	-72.9636
648	VANGL2	0.93235	0.994789	0.0129228	0.0817571	FALSE	1.18226e-05	0.0129228	0.152233	-558.867
649	NCSTN	0.132979	0.75465	0.242495	0.0733595	FALSE	0.0170627	0.242495	0.161399	-480.361
650	COPA	0.85585	0.994072	0.0179526	0.19398	FALSE	3.30237e-06	0.0179526	0.098826	-991.7
651	PEX19	0.400414	0.93176	0.199171	0.0339392	FALSE	0.0349879	0.199171	0.236859	-122.116
652	DCAF8	0.461849	0.948639	0.07746	0.170923	FALSE	2.42939e-06	0.07746	0.105272	-915.225
653	PEA15A	0.428955	0.937782	0.16821	0.0420181	FALSE	0.0421489	0.16821	0.212659	-217.618
654	IGSF8	0.889729	0.994789	0.0263381	0.052493	FALSE	1.16545e-06	0.0263381	0.189964	-401.564
655	PIGM	0.269528	0.892113	-0.270482	0.0323938	FALSE	0.000323419	-0.270482	0.244968	-282.364
656	IGSF9	0.731088	0.985012	-0.0750624	0.0398663	FALSE	0.0418413	-0.0750624	0.218409	-195.343
657	TAGLN2	1.33937e-12	1.379e-09	-0.364792	0.747153	FALSE	0.00497981	-0.364792	0.0514503	-2117.43
658	CFAP45	0.712113	0.983578	0.246488	0.00428481	FALSE	0.00432116	0.246488	0.667953	-46.3036
659	4933439K11RIK	0.147607	0.782441	0.513382	0.01588	FALSE	0.0161774	0.513382	0.354537	-48.0191
660	DUSP23	0.587635	0.9756	0.197973	0.0142842	FALSE	1.69717e-07	0.197973	0.365085	-147.865
661	AIM2	0.00206716	0.0759752	1.04877	0.0207347	FALSE	5.26826e-06	1.04877	0.340464	-197.999
662	MNDAL	0.0878839	0.650991	2.77295	0.00309299	FALSE	0.00413543	2.77295	1.62478	-30.9968
663	IFI202B	0.0778907	0.62032	-0.112566	0.467803	FALSE	1.77365e-06	-0.112566	0.0638467	-1764.63
664	FH1	0.197224	0.843047	-0.253676	0.0500984	FALSE	4.9685e-05	-0.253676	0.196724	-391.077
665	KMO	0.499022	0.956149	-0.51955	0.00347667	FALSE	0.00271558	-0.51955	0.768532	-36.5064
666	OPN3	0.962901	0.998309	0.0320908	0.0039794	FALSE	1.72408e-07	0.0320908	0.689919	-52.7523
667	CHML	0.0920065	0.662492	0.369768	0.0403185	FALSE	2.00102e-05	0.369768	0.219459	-333.855
668	EXO1	0.915274	0.994789	0.045949	0.0101534	FALSE	1.02939e-07	0.045949	0.431896	-113.946
669	PLD5	0.879521	0.994789	-0.0992244	0.00444534	FALSE	1.70918e-07	-0.0992244	0.654618	-58.3717
670	CEP170	0.22741	0.866394	0.716779	0.00598453	FALSE	3.81063e-07	0.716779	0.593824	-72.6976
671	SDCCAG8	0.0341493	0.426922	0.348712	0.0714278	FALSE	0.000412712	0.348712	0.164618	-505.48
672	AKT3	0.158085	0.797822	-0.50447	0.0160103	FALSE	0.0156772	-0.50447	0.35739	-131.856
673	ZBTB18	0.217832	0.858342	0.333976	0.0262978	FALSE	0.0281186	0.333976	0.271015	-28.9385
674	ADSS	0.449133	0.943644	0.0673094	0.23948	FALSE	0.125114	0.0673094	0.0889323	-186.266
675	CATSPERE2	0.499676	0.956149	0.330275	0.00806382	FALSE	0.00694539	0.330275	0.489296	-70.6484
676	DESI2	0.386897	0.927273	-0.072318	0.272189	FALSE	0.000189031	-0.072318	0.0835797	-1238.68
677	B230369F24RIK	0.415779	0.935482	-0.546553	0.00458736	FALSE	0.00519996	-0.546553	0.671634	-48.5591
678	COX20	0.763167	0.987939	0.0389438	0.113391	FALSE	1.46905e-06	0.0389438	0.129242	-709.714
679	HNRNPU	0.0662039	0.586076	0.0877721	0.829893	FALSE	0.172835	0.0877721	0.0477791	-219.73
680	EFCAB2	0.510387	0.958366	-0.319187	0.00833672	FALSE	1.28611e-05	-0.319187	0.484913	-96.8601
681	KIF26B	0.0821953	0.634789	0.433387	0.0317376	FALSE	2.60431e-11	0.433387	0.249347	-296.742
682	SMYD3	0.000105546	0.00891962	0.275365	0.380192	FALSE	0.295266	0.275365	0.0710166	-1006.87
683	TFB2M	0.545151	0.96749	-0.0968051	0.0744004	FALSE	3.34187e-05	-0.0968051	0.159998	-519.057
684	CNST	0.316515	0.911947	0.11365	0.14725	FALSE	0.0505751	0.11365	0.113463	-190.216
685	SCCPDH	0.434086	0.939377	0.631092	0.00315952	FALSE	0.00349313	0.631092	0.806798	-5.34916
686	AHCTF1	0.272946	0.893522	0.112191	0.181007	FALSE	0.00192384	0.112191	0.102335	-71.6408
687	CDC42BPA	0.228761	0.867695	0.103443	0.256553	FALSE	1.32103e-06	0.103443	0.0859473	-1193.49
688	COQ8A	0.0843693	0.639442	0.32698	0.0537609	FALSE	0.0229118	0.32698	0.189457	-57.3247
689	PSEN2	0.73406	0.985765	-0.116992	0.0160862	FALSE	6.75035e-05	-0.116992	0.344369	-163.418
690	ITPKB	0.56504	0.974389	0.111673	0.0503199	FALSE	0.00050573	0.111673	0.194088	-397.829
691	PARP1	0.650117	0.981857	-0.0604309	0.107051	FALSE	0.10404	-0.0604309	0.133225	-466.487
692	LIN9	0.320674	0.91466	-0.221701	0.0387225	FALSE	0.0355495	-0.221701	0.223247	-216.529
693	ACBD3	0.469643	0.951049	0.0728965	0.186357	FALSE	2.00157e-08	0.0728965	0.100817	-961.749
694	GM37768	0.771699	0.987939	0.139139	0.00825136	FALSE	0.00750128	0.139139	0.479537	-56.7406
695	H3F3A	0.56952	0.975497	0.0232788	1.13083	FALSE	0.139791	0.0232788	0.0409292	-1511.85
696	H3F3AOS	0.824599	0.993135	0.216312	0.00200156	FALSE	3.97433e-05	0.216312	0.975986	-28.8992
697	SDE2	0.0289319	0.393308	0.201148	0.224587	FALSE	0.0353508	0.201148	0.0920832	-45.4536
698	PYCR2	0.884017	0.994789	-0.0360251	0.0311173	FALSE	1.16176e-05	-0.0360251	0.246952	-272.466
699	LEFTY1	0.47636	0.953344	-0.333527	0.0089618	FALSE	0.00917528	-0.333527	0.468326	-76.762
700	TMEM63A	0.081751	0.632454	0.254545	0.0894631	FALSE	0.325791	0.254545	0.146238	-363.758
701	EPHX1	0.369131	0.925282	-0.0918351	0.182086	FALSE	0.151671	-0.0918351	0.102255	-208.895
702	NVL	0.105425	0.695908	-0.180056	0.155234	FALSE	1.93402e-07	-0.180056	0.111207	-864.109
703	CNIH4	0.143553	0.774205	-0.149513	0.183129	FALSE	0.00643169	-0.149513	0.102218	-967.385
704	WDR26	0.000124757	0.00998557	0.308705	0.297335	FALSE	1.45426e-06	0.308705	0.0804634	-1288.44
705	LBR	0.901632	0.994789	-0.016082	0.112007	FALSE	8.691e-07	-0.016082	0.130113	-716.76
706	ENAH	0.0117664	0.230942	-0.261153	0.180605	FALSE	1.64844e-06	-0.261153	0.10367	-968.356
707	SRP9	0.0575437	0.548788	-0.204746	0.165673	FALSE	0.157556	-0.204746	0.107809	-839.364
708	DEGS1	0.581191	0.9756	-0.0897336	0.0719428	FALSE	0.072204	-0.0897336	0.162665	-417.778
709	FBXO28	0.00860476	0.189096	0.378617	0.093641	FALSE	0.000151289	0.378617	0.144105	-607.562
710	TRP53BP2	0.0943066	0.668408	0.142915	0.260097	FALSE	0.261197	0.142915	0.0854188	-446.575
711	CAPN2	0.876377	0.994789	-0.0264136	0.0657974	FALSE	0.265097	-0.0264136	0.169794	-304.618
712	SUSD4	0.503038	0.956149	0.648384	0.00220501	FALSE	0.00248727	0.648384	0.968146	0
713	TLR5	0.668357	0.983229	0.268327	0.00488393	FALSE	0.00645362	0.268327	0.626339	-49.4523
714	DISP1	0.350135	0.91932	-0.168869	0.058695	FALSE	0.00327813	-0.168869	0.180738	-438.117
715	BROX	0.808665	0.991791	0.035464	0.0883059	FALSE	1.0013e-06	0.035464	0.146455	-588.456
716	AIDA	0.813514	0.991791	0.0305191	0.113166	FALSE	0.034211	0.0305191	0.129376	-546.38
717	MIA3	0.347939	0.91932	0.0979716	0.173917	FALSE	0.0403347	0.0979716	0.104381	-257.946
718	TAF1A	0.970687	0.99884	0.00645246	0.0614596	FALSE	0.0628927	0.00645246	0.175592	-27.3976
719	DUSP10	0.873836	0.994789	-0.046744	0.0219092	FALSE	3.47757e-07	-0.046744	0.294381	-212.169
720	2025-03-02	0.20731	0.848592	-0.159938	0.119072	FALSE	6.58793e-07	-0.159938	0.126834	-722.698
721	MARK1	0.628025	0.981337	-0.243521	0.00766323	FALSE	3.3274e-06	-0.243521	0.502614	-90.6854
722	RAB3GAP2	0.050273	0.522517	0.29011	0.0874564	FALSE	3.82239e-08	0.29011	0.148194	-584.757
723	IARS2	0.862861	0.994703	0.0186693	0.162178	FALSE	0.158722	0.0186693	0.108081	-635.853
724	BPNT1	0.902952	0.994789	0.0357561	0.0220264	FALSE	1.18286e-06	0.0357561	0.293243	-207.808
725	4930532G15RIK	0.270501	0.892113	1.23918	0.00208904	FALSE	0.0024614	1.23918	1.12458	-23.3559
726	EPRS	0.387472	0.927413	-0.0659008	0.326859	FALSE	0.322889	-0.0659008	0.0762554	-237.101
727	LYPLAL1	0.627924	0.981337	0.353354	0.00364386	FALSE	0.0088866	0.353354	0.729088	-22.4282
728	TGFB2	0.0268326	0.374752	0.440998	0.0495526	FALSE	2.1714e-06	0.440998	0.199191	-395.635
729	RRP15	0.163245	0.804005	-0.195715	0.0976099	FALSE	0.000269273	-0.195715	0.140374	-629.218
730	A430105J06RIK	0.728767	0.984481	0.250947	0.0036519	FALSE	0.00457777	0.250947	0.723679	-37.3183
731	GPATCH2	0.558461	0.973047	0.071346	0.127399	FALSE	1.41524e-06	0.071346	0.121932	-761.64
732	KCTD3	0.408982	0.933661	0.1426	0.0636252	FALSE	0.00228698	0.1426	0.172705	-89.4168
733	KCNK2	0.568863	0.975497	0.210891	0.0139087	FALSE	0.0145932	0.210891	0.370161	-107.801
734	CENPF	0.0331005	0.42097	-0.284698	0.265092	FALSE	9.88559e-10	-0.284698	0.133607	-1278.65
735	PTPN14	8.71365e-05	0.00777037	0.193455	0.783024	FALSE	1.04351e-06	0.193455	0.049302	-2150.47
736	GM26574	0.212512	0.853134	-0.758796	0.00600217	FALSE	6.51442e-07	-0.758796	0.608649	-73.4948
737	GM37422	0.323747	0.91466	1.03816	0.00216097	FALSE	2.94817e-08	1.03816	1.05206	-30.8025
738	SMYD2	0.0674092	0.589128	-0.337828	0.0576575	FALSE	0.000752652	-0.337828	0.184713	-430.976
739	RPS6KC1	0.561935	0.973591	0.103288	0.0597519	FALSE	0.0059907	0.103288	0.178092	-163.173
740	ANGEL2	0.219627	0.859335	0.149576	0.127853	FALSE	5.43232e-05	0.149576	0.121852	-754.633
741	FLVCR1	0.395448	0.930368	0.0637651	0.336375	FALSE	1.64113e-06	0.0637651	0.0750373	-1415.47
742	TATDN3	0.680545	0.983578	0.133765	0.0179718	FALSE	0.0176661	0.133765	0.324893	-147.972
743	NSL1	0.621163	0.981337	-0.21591	0.0101032	FALSE	0.00752067	-0.21591	0.436886	-89.6808
744	FAM71A	0.0452566	0.493313	0.784002	0.0140779	FALSE	3.40021e-07	0.784002	0.391558	-149.325
745	ATF3	0.252532	0.884562	0.0322417	2.38559	FALSE	0.787127	0.0322417	0.0281779	-902.183
746	D730003I15RIK	0.668367	0.983229	-0.229276	0.00674452	FALSE	3.73149e-07	-0.229276	0.535205	-80.2283
747	NENF	0.406719	0.933282	-0.0872135	0.172248	FALSE	0.0404973	-0.0872135	0.105117	-418.679
748	PACC1	0.429348	0.937782	0.55622	0.0040707	FALSE	0.00395675	0.55622	0.703802	-7.76314
749	PPP2R5A	0.693792	0.983578	-0.0352789	0.236343	FALSE	0.00017935	-0.0352789	0.0896055	-1130.78
750	DTL	0.582348	0.9756	-0.130605	0.0338659	FALSE	0.053633	-0.130605	0.237482	-131.339
751	INTS7	0.749575	0.987939	-0.0551032	0.0637394	FALSE	0.0841315	-0.0551032	0.172629	-37.3568
752	LPGAT1	0.849059	0.993478	-0.0415535	0.0398186	FALSE	2.53482e-08	-0.0415535	0.218336	-338.633
753	GM38037	0.957961	0.998276	-0.0282621	0.00659926	FALSE	1.15353e-07	-0.0282621	0.53616	-81.673
754	NEK2	0.0997054	0.682606	-0.449402	0.027054	FALSE	8.31469e-07	-0.449402	0.272979	-252.4
755	SLC30A1	0.623495	0.981337	0.192685	0.0123532	FALSE	0.0131622	0.192685	0.392511	-106.818
756	GM26670	0.727231	0.984481	0.24307	0.00393548	FALSE	0.00498328	0.24307	0.696854	-40.2061
757	TRAF5	0.799311	0.991791	0.0290171	0.145413	FALSE	0.00327804	0.0290171	0.114133	-108.85
758	RCOR3	0.0961987	0.673425	0.238671	0.0928077	FALSE	0.0468998	0.238671	0.143469	-295.405
759	GM10516	0.655612	0.981857	-0.203262	0.00926818	FALSE	0.00917827	-0.203262	0.455766	-84.5179
760	KCNH1	0.812758	0.991791	-0.128752	0.00646341	FALSE	0.00642514	-0.128752	0.543556	-66.1862
761	HHAT	0.776368	0.988112	-0.091475	0.0183583	FALSE	0.0188316	-0.091475	0.322033	-139.979
762	SERTAD4	0.332379	0.915909	0.15915	0.0704562	FALSE	0.0707968	0.15915	0.164185	-309.628
763	GM15867	0.0366172	0.445202	0.535024	0.0306123	FALSE	0.0307141	0.535024	0.255992	-214.517
764	UTP25	0.125248	0.738478	-0.32125	0.0446635	FALSE	0.0385753	-0.32125	0.209541	-212.614
765	IRF6	0.113521	0.713459	0.127325	0.292996	FALSE	3.20671e-05	0.127325	0.0804548	-1276.64
766	A130010J15RIK	0.422758	0.935619	0.318271	0.0122279	FALSE	3.79669e-06	0.318271	0.397022	-130.765
767	LAMB3	0.0208334	0.329762	0.140373	0.514304	FALSE	0.00190441	0.140373	0.0607417	-1683
768	CAMK1G	0.506387	0.95649	-0.422011	0.00496534	FALSE	0.00598108	-0.422011	0.635106	-52.3611
769	MIR205HG	0.705091	0.983578	0.033157	0.246769	FALSE	2.99686e-07	0.033157	0.087611	-1194.56
770	PLXNA2	0.364	0.92463	0.097225	0.165186	FALSE	1.23653e-08	0.097225	0.107103	-910.397
771	A330023F24RIK	0.535307	0.964745	0.162106	0.0277803	FALSE	1.31808e-06	0.162106	0.261493	-254.657
772	GM32250	0.608519	0.980011	-0.488804	0.0022359	FALSE	0.00162725	-0.488804	0.954342	-27.4552
773	CD46	0.336282	0.91741	0.242767	0.0299793	FALSE	0.0317622	0.242767	0.252478	-191.561
774	CR1L	0.705876	0.983578	0.0427163	0.147842	FALSE	1.67712e-07	0.0427163	0.113185	-832.137
775	NMT2	0.337573	0.917616	0.113706	0.134836	FALSE	2.24531e-08	0.113706	0.118571	-787.948
776	RPP38	0.571885	0.975497	0.119462	0.0424531	FALSE	0.000101032	0.119462	0.211333	-345.183
777	DCLRE1C	0.265222	0.890202	-0.195315	0.0625819	FALSE	2.00124e-05	-0.195315	0.175307	-465.438
778	SUV39H2	0.487103	0.95424	-0.216249	0.0199151	FALSE	9.1367e-05	-0.216249	0.311184	-192.658
779	GM13184	0.867814	0.994789	0.178903	0.00164567	FALSE	0.00187376	0.178903	1.07491	-20.7881
780	HSPA14	0.100261	0.683965	-0.270131	0.0719609	FALSE	0.00418573	-0.270131	0.164354	-140.864
781	GM45902	0.754769	0.987939	0.20401	0.00446519	FALSE	0.00432317	0.20401	0.65313	-47.1942
782	CDNF	0.152296	0.790248	1.65206	0.00254179	FALSE	7.07167e-07	1.65206	1.1541	-34.2929
783	FAM107B	0.437672	0.939992	0.294992	0.0133032	FALSE	1.07376e-07	0.294992	0.380081	-141.651
784	FRMD4A	0.221661	0.860685	0.135223	0.154964	FALSE	7.20033e-08	0.135223	0.110646	-865.565
785	PRPF18	0.634306	0.981337	0.0681677	0.0922263	FALSE	0.0883079	0.0681677	0.143307	-482.689
786	SEPHS1	0.723756	0.984481	0.0648849	0.0561999	FALSE	0.000327402	0.0648849	0.183579	-424.136
787	PHYH	0.000225834	0.0156751	0.54392	0.0924338	FALSE	0.0325512	0.54392	0.147475	-522.746
788	MCM10	0.168228	0.813036	-0.51004	0.014948	FALSE	0.0159093	-0.51004	0.370153	-121.736
789	OPTN	0.254494	0.885253	-0.831763	0.00429696	FALSE	1.26206e-05	-0.831763	0.729935	-55.1415
790	CCDC3	1.05889e-05	0.00146348	0.279723	0.475692	FALSE	0.000259452	0.279723	0.0635044	-1716.73
791	CAMK1D	0.000373283	0.0221103	0.117307	1.7444	FALSE	0.123425	0.117307	0.0329674	-468.252
792	CDC123	0.729708	0.984913	-0.0383306	0.15421	FALSE	0.0405976	-0.0383306	0.110938	-699.697
793	NUDT5	0.790524	0.989742	0.030645	0.142317	FALSE	0.0163451	0.030645	0.115367	-770.796
794	SEC61A2	0.932663	0.994789	0.0122711	0.0898324	FALSE	0.00813999	0.0122711	0.14523	-256.892
795	DHTKD1	0.592989	0.9756	0.557572	0.00185363	FALSE	0.00198276	0.557572	1.04315	-8.74671
796	UPF2	0.545685	0.96749	0.0483421	0.295893	FALSE	8.26074e-07	0.0483421	0.080005	-1298.28
797	PROSER2	0.970075	0.99884	0.0136979	0.0142112	FALSE	0.0150346	0.0136979	0.365134	-112.078
798	ECHDC3	0.376098	0.926687	0.559044	0.00505795	FALSE	0.000146394	0.559044	0.63161	-63.1101
799	USP6NL	0.827487	0.993478	0.0379637	0.0624123	FALSE	0.000144971	0.0379637	0.174205	-461.47
800	CELF2	0.145938	0.777632	-0.25321	0.0639288	FALSE	0.0687268	-0.25321	0.174143	-44.1067
801	GM13219	0.834643	0.993478	0.0135316	0.450908	FALSE	0.01792	0.0135316	0.0648222	-1578.45
802	GATA3	0.0449479	0.491648	0.0949591	0.844839	FALSE	1.12185e-07	0.0949591	0.0473578	-2231.64
803	GM13256	0.343728	0.91932	-0.571543	0.00572126	FALSE	9.53632e-06	-0.571543	0.603642	-69.6833
804	4930412O13RIK	0.205664	0.847583	0.457144	0.0151164	FALSE	0.000772651	0.457144	0.361214	-74.0027
805	9230102O04RIK	0.833209	0.993478	0.149589	0.0037622	FALSE	0.00339995	0.149589	0.710343	-40.628
806	TAF3	0.405806	0.933282	0.0785456	0.21218	FALSE	1.78534e-05	0.0785456	0.0944857	-1058.49
807	ATP5C1	0.660901	0.98271	-0.0312446	0.373992	FALSE	0.381244	-0.0312446	0.0712258	-507.032
808	KIN	0.205055	0.847405	0.176234	0.0983059	FALSE	2.09348e-07	0.176234	0.139065	-626.534
809	ITIH5	0.057306	0.548339	-0.286563	0.0857703	FALSE	2.25004e-08	-0.286563	0.150746	-591.264
810	PFKFB3	0.859561	0.994703	0.0358124	0.0462325	FALSE	1.63659e-07	0.0358124	0.202407	-375.435
811	RBM17	0.462123	0.948639	0.0847407	0.142655	FALSE	0.0180782	0.0847407	0.115238	-35.651
812	IL2RA	0.558031	0.973047	-0.426283	0.00378558	FALSE	0.00471978	-0.426283	0.727732	-41.043
813	IL15RA	0.142513	0.773981	0.209141	0.0936897	FALSE	1.12268e-05	0.209141	0.142613	-621.147
814	FBH1	0.901558	0.994789	-0.0264609	0.0414509	FALSE	0.0530356	-0.0264609	0.213924	-44.1197
815	ANKRD16	0.204107	0.846723	0.274675	0.0409839	FALSE	1.12843e-06	0.274675	0.216291	-338.698
816	MINDY3	0.043168	0.480901	0.150759	0.341533	FALSE	7.81468e-09	0.150759	0.0745564	-1429.17
817	PTER	0.392347	0.928374	-0.13961	0.0717571	FALSE	0.0404524	-0.13961	0.163216	-152.62
818	RSU1	0.00724307	0.172154	0.22899	0.262499	FALSE	1.48118e-06	0.22899	0.0852702	-1192.57
819	GM13270	0.705684	0.983578	-0.345625	0.00235233	FALSE	0.00252528	-0.345625	0.915178	-7.32084
820	TRDMT1	0.979441	0.998988	-0.0118781	0.00892379	FALSE	0.0173803	-0.0118781	0.460932	-67.6052
821	VIM	0.770812	0.987939	0.235378	0.00292523	FALSE	0.15229	0.235378	0.807989	-32.9294
822	HACD1	0.268804	0.892113	-0.585936	0.00745816	FALSE	9.20352e-07	-0.585936	0.529865	-87.7923
823	STAMOS	0.971372	0.998851	0.0268412	0.0033862	FALSE	4.75635e-08	0.0268412	0.747935	-45.6351
824	STAM	0.707106	0.983578	-0.0459244	0.127095	FALSE	0.00259716	-0.0459244	0.122222	-727.335
825	NSUN6	0.00825678	0.184119	0.396922	0.0863767	FALSE	0.00861231	0.396922	0.15027	-550.133
826	ARL5B	0.499991	0.956149	-0.0355724	0.682278	FALSE	1.17473e-06	-0.0355724	0.0527386	-2077.96
827	PLXDC2	0.0343607	0.428475	0.143739	0.411211	FALSE	0.000230434	0.143739	0.0679356	-1564.75
828	NEBL	0.0632859	0.57331	-0.987107	0.00868699	FALSE	0.00112728	-0.987107	0.531509	-99.3557
829	A930004D18RIK	0.862634	0.994703	0.0901513	0.0069787	FALSE	0.00665955	0.0901513	0.521039	-65.7421
830	MLLT10	0.291467	0.904291	0.0624003	0.541294	FALSE	4.03424e-07	0.0624003	0.0591523	-1796.63
831	DNAJC1	0.837176	0.993478	-0.0118293	0.572218	FALSE	3.19561e-08	-0.0118293	0.0575613	-1852.41
832	COMMD3	0.0589255	0.556058	-0.265684	0.0981671	FALSE	9.31043e-06	-0.265684	0.140667	-637.537
833	BMI1	0.454455	0.946354	0.171175	0.0362924	FALSE	0.00563101	0.171175	0.22884	-75.8664
834	PIP4K2A	0.6581	0.982092	0.0521408	0.136431	FALSE	5.95258e-06	0.0521408	0.117822	-800.897
835	MSRB2	0.68487	0.983578	-0.159846	0.0123468	FALSE	0.0129912	-0.159846	0.393879	-109.832
836	OTUD1	0.48718	0.95424	0.125299	0.0583117	FALSE	0.0177962	0.125299	0.180339	-119.132
837	ETL4	0.390001	0.928374	0.0412516	0.822449	FALSE	0.0220437	0.0412516	0.0479884	-257.978
838	GM17171	0.522726	0.96255	0.187943	0.0220037	FALSE	2.54789e-06	0.187943	0.294051	-214.447
839	GM13362	0.380716	0.926687	-0.692804	0.00347356	FALSE	4.54532e-07	-0.692804	0.79035	-46.2742
840	ARHGAP21	0.161377	0.80101	0.121986	0.24992	FALSE	1.43712e-06	0.121986	0.0871045	-1175.43
841	ENKUR	0.177795	0.824402	0.63687	0.00922283	FALSE	8.56217e-08	0.63687	0.472605	-106.079
842	THNSL1	0.632339	0.981337	-0.270471	0.00608258	FALSE	0.00602432	-0.270471	0.565323	-30.336
843	PDSS1	0.0390005	0.457119	-0.34538	0.0703704	FALSE	7.11408e-05	-0.34538	0.167321	-509.084
844	ABI1	0.806557	0.991791	-0.0133618	0.63678	FALSE	1.59434e-06	-0.0133618	0.0545667	-1952.16
845	ACBD5	0.531709	0.964703	0.0606061	0.201676	FALSE	0.0784556	0.0606061	0.0969079	-416.196
846	MASTL	0.32938	0.915228	-0.202388	0.0447088	FALSE	3.95653e-08	-0.202388	0.2075	-376.267
847	YME1L1	0.748111	0.987939	0.0327844	0.181735	FALSE	4.02912e-05	0.0327844	0.102091	-950.062
848	SPOPL	0.912677	0.994789	0.0134971	0.125074	FALSE	2.0716e-08	0.0134971	0.123079	-749.735
849	HNMT	0.630259	0.981337	-0.140519	0.0224338	FALSE	0.0226838	-0.140519	0.291919	-157.872
850	IL1F9	0.513093	0.958682	-0.205447	0.0195161	FALSE	0.0115697	-0.205447	0.314126	-60.8856
851	IL1F5	0.689151	0.983578	0.206304	0.00716202	FALSE	0.00611986	0.206304	0.51575	-67.8047
852	IL1RN	0.417037	0.935482	-0.0870558	0.165407	FALSE	8.45879e-06	-0.0870558	0.107268	-897.764
853	PSD4	0.854917	0.99387	0.0306816	0.0672745	FALSE	1.45603e-08	0.0306816	0.167797	-487.683
854	EHMT1	0.253876	0.885032	0.100177	0.245828	FALSE	0.259753	0.100177	0.0877987	-411.574
855	ARRDC1	0.00932598	0.197663	0.363726	0.099119	FALSE	0.000976716	0.363726	0.139902	-625.909
856	ZMYND19	0.377663	0.926687	-0.161929	0.056868	FALSE	0.27842	-0.161929	0.183549	-277.595
857	DPH7	0.725428	0.984481	0.15924	0.00923905	FALSE	4.50079e-07	0.15924	0.4534	-104.615
858	PNPLA7	0.485198	0.95424	0.195666	0.024222	FALSE	9.92478e-07	0.195666	0.280338	-227.695
859	NSMF	0.211862	0.852095	0.798504	0.00530335	FALSE	3.86075e-07	0.798504	0.63959	-65.2662
860	GM13387	0.897253	0.994789	-0.0928799	0.00368047	FALSE	0.00508763	-0.0928799	0.71926	-37.8874
861	NRARP	0.282293	0.899703	-0.279517	0.028805	FALSE	1.49366e-06	-0.279517	0.259971	-266.546
862	GM38287	0.917251	0.994789	0.0615326	0.0053997	FALSE	0.00359086	0.0615326	0.592246	-52.3201
863	TOR4A	0.585783	0.9756	0.290694	0.00675051	FALSE	0.118497	0.290694	0.533425	-61.2733
864	NELFB	0.0368687	0.44579	0.379073	0.0589583	FALSE	0.00118428	0.379073	0.181617	-155.729
865	TUBB4B	0.613657	0.980962	-0.02008	1.19884	FALSE	3.29758e-05	-0.02008	0.0397734	-2793.31
866	CYSRT1	0.70099	0.983578	-0.0674809	0.0615469	FALSE	7.51661e-09	-0.0674809	0.175739	-460.552
867	RNF208	0.650963	0.981857	0.0894029	0.0485175	FALSE	6.09596e-07	0.0894029	0.197609	-380.613
868	NDOR1	0.880421	0.994789	-0.0192867	0.115377	FALSE	1.98962e-06	-0.0192867	0.128206	-706.012
869	TMEM203	0.917577	0.994789	0.0431898	0.0108739	FALSE	0.0125481	0.0431898	0.417346	-85.1238
870	TPRN	0.153007	0.79055	0.398707	0.0250626	FALSE	0.117555	0.398707	0.279013	-154.306
871	SSNA1	0.0600155	0.558797	-0.268623	0.0952566	FALSE	0.103427	-0.268623	0.142833	-36.4288
872	ANAPC2	0.808039	0.991791	0.0354236	0.0890989	FALSE	0.000149377	0.0354236	0.145802	-588.329
873	MAN1B1	0.248716	0.881865	-0.210074	0.0580941	FALSE	4.85343e-05	-0.210074	0.182123	-437.343
874	DPP7	0.233101	0.870812	-0.517458	0.0108977	FALSE	7.08352e-07	-0.517458	0.43396	-117.433
875	UAP1L1	0.763736	0.987939	0.130427	0.0100738	FALSE	4.67682e-08	0.130427	0.433922	-110.9
876	SAPCD2	0.0713484	0.604503	-0.460206	0.0310361	FALSE	0.00364115	-0.460206	0.255209	-278.107
877	ENTPD2	0.152161	0.790154	0.466614	0.0186097	FALSE	0.00121045	0.466614	0.325861	-180.822
878	NPDC1	0.0758376	0.614669	0.409494	0.0367426	FALSE	5.56418e-07	0.409494	0.230653	-306.334
879	ABCA2	0.397522	0.931036	0.235279	0.0246945	FALSE	0.000606542	0.235279	0.278089	-229.831
880	PAXX	0.622047	0.981337	-0.13122	0.026956	FALSE	1.1079e-08	-0.13122	0.266193	-242.916
881	CLIC3	0.00582592	0.150973	-0.513584	0.0590953	FALSE	0.0177074	-0.513584	0.186255	-142.268
882	FBXW5	0.824911	0.993135	0.0614982	0.0245103	FALSE	0.0137022	0.0614982	0.27798	-115.064
883	TRAF2	0.29421	0.904291	0.207475	0.0486985	FALSE	0.0508416	0.207475	0.197797	-91.1641
884	EDF1	0.0017887	0.0670411	-0.219329	0.391214	FALSE	1.75637e-06	-0.219329	0.0702249	-1555.72
885	PHPT1	0.397952	0.931362	-0.213961	0.0300899	FALSE	0.0255892	-0.213961	0.253123	-3.76396
886	RABL6	0.800475	0.991791	0.027779	0.156792	FALSE	6.32293e-08	0.027779	0.109915	-866.738
887	TMEM141	0.604671	0.979896	-0.207571	0.0119821	FALSE	1.54262e-07	-0.207571	0.400953	-128.202
888	BMYC	0.134343	0.756882	0.295392	0.0493726	FALSE	0.000196476	0.295392	0.197297	-384.165
889	CAMSAP1	0.195519	0.843047	0.156784	0.129445	FALSE	8.65398e-08	0.156784	0.121122	-763.886
890	UBAC1	0.408836	0.933661	0.145286	0.0613397	FALSE	0.0675798	0.145286	0.175903	-35.9213
891	NACC2	0.713114	0.983578	0.0915301	0.0305725	FALSE	3.79257e-07	0.0915301	0.248942	-272.294
892	TMEM250-PS	0.544427	0.96749	0.142718	0.0342307	FALSE	0.0466353	0.142718	0.235457	-27.3622
893	QSOX2	0.605837	0.979974	-0.100785	0.0499439	FALSE	1.55866e-05	-0.100785	0.19531	-391.954
894	GPSM1	0.47007	0.951051	0.680629	0.00235038	FALSE	0.000162606	0.680629	0.942224	-24.7723
895	DNLZ	0.0587239	0.554629	-0.415097	0.0414656	FALSE	0.0201206	-0.415097	0.219598	-93.2919
896	SNAPC4	0.59238	0.9756	0.17223	0.0183667	FALSE	0.00389193	0.17223	0.32169	-99.9218
897	ENTR1	0.391711	0.928374	-0.158217	0.0561267	FALSE	1.46766e-08	-0.158217	0.184721	-425.795
898	PMPCA	0.962348	0.998309	-0.00943244	0.0474844	FALSE	0.00377798	-0.00943244	0.199811	-370.45
899	INPP5E	0.996353	0.999586	-0.00191309	0.0108213	FALSE	4.62889e-06	-0.00191309	0.418511	-118.828
900	SEC16A	0.981904	0.998988	-0.00293759	0.113003	FALSE	1.36262e-05	-0.00293759	0.129511	-699.102
901	0610009E02RIK	0.716521	0.983578	-0.122988	0.0166374	FALSE	0.017208	-0.122988	0.338704	-136.393
902	NOTCH1	0.686352	0.983578	0.0317549	0.306303	FALSE	0.0459905	0.0317549	0.0786379	-470.41
903	AGPAT2	0.675509	0.983578	-0.114559	0.0254654	FALSE	1.15042e-05	-0.114559	0.273672	-232.418
904	DIPK1B	0.793661	0.990059	0.257089	0.00198085	FALSE	0.000109399	0.257089	0.982909	-28.4207
905	SURF6	0.899698	0.994789	-0.0203546	0.0727213	FALSE	0.00202187	-0.0203546	0.16149	-505.759
906	MED22	0.686095	0.983578	0.100495	0.0306496	FALSE	0.0309681	0.100495	0.248652	-158.614
907	SURF1	0.390867	0.928374	0.193898	0.0372728	FALSE	0.0912907	0.193898	0.225976	-211.626
908	SURF2	0.319273	0.914572	-0.225901	0.0375344	FALSE	1.64047e-06	-0.225901	0.226819	-312.563
909	SURF4	0.909412	0.994789	0.0147555	0.112654	FALSE	0.0325043	0.0147555	0.129685	-576.283
910	REXO4	0.233586	0.870812	-0.173367	0.0905596	FALSE	0.0842991	-0.173367	0.145543	-242.906
911	CACFD1	0.695254	0.983578	0.0926272	0.0338879	FALSE	4.12309e-08	0.0926272	0.236453	-288.613
912	SLC2A6	0.701672	0.983578	0.242715	0.00476009	FALSE	0.000378967	0.242715	0.633615	-41.7793
913	VAV2	0.182554	0.830977	0.232087	0.0629734	FALSE	1.30115e-06	0.232087	0.174117	-464.883
914	BRD3	0.202562	0.844624	0.114875	0.233272	FALSE	0.0015985	0.114875	0.0901486	-958.752
915	WDR5	0.833125	0.993478	-0.0394112	0.0542455	FALSE	0.00018757	-0.0394112	0.187053	-414.647
916	GM13421	0.726182	0.984481	-0.344404	0.00203668	FALSE	0.00175217	-0.344404	0.983426	-24.8956
917	RXRA	0.142482	0.773981	0.150435	0.180436	FALSE	0.000284631	0.150435	0.102574	-951.808
918	OLFM1	0.722177	0.984166	0.0972305	0.0253383	FALSE	1.5772e-05	0.0972305	0.273464	-233.662
919	PPP1R26	0.274647	0.893588	-0.928315	0.00330656	FALSE	1.94151e-07	-0.928315	0.849775	-44.3818
920	RALGDS	0.753112	0.987939	-0.0311992	0.19284	FALSE	0.000765424	-0.0311992	0.0991903	-994.04
921	GTF3C5	0.527591	0.963915	0.157437	0.0305733	FALSE	7.25993e-07	0.157437	0.249232	-269.087
922	TSC1	0.962739	0.998309	0.00747415	0.0740324	FALSE	4.17016e-05	0.00747415	0.159987	-522.799
923	GTF3C4	0.79988	0.991791	0.0657875	0.028123	FALSE	0.0251251	0.0657875	0.259514	-16.7527
924	DDX31	0.37693	0.926687	-0.193797	0.0399714	FALSE	0.0126696	-0.193797	0.219335	-81.7089
925	CFAP77	0.83075	0.993478	-0.166756	0.00314926	FALSE	2.2834e-07	-0.166756	0.780183	-44.0206
926	TTF1	0.876994	0.994789	-0.0252281	0.0714	FALSE	0.0061652	-0.0252281	0.162992	-490.617
927	SETX	0.30668	0.906994	0.113213	0.154543	FALSE	0.000336474	0.113213	0.110753	-864.458
928	NTNG2	0.696711	0.983578	-0.132833	0.0164475	FALSE	0.00745295	-0.132833	0.340805	-126.501
929	6530402F18RIK	0.627307	0.981337	0.284098	0.00560571	FALSE	5.42374e-08	0.284098	0.58514	-69.3554
930	MED27	0.531301	0.964703	-0.0898323	0.0924473	FALSE	0.00518351	-0.0898323	0.143497	-129.521
931	GM13402	0.682203	0.983578	-0.1984	0.00819505	FALSE	0.00863331	-0.1984	0.484541	-77.2459
932	RAPGEF1	0.308858	0.907727	-0.101793	0.190415	FALSE	0.0245909	-0.101793	0.100031	-818.85
933	TRUB2	0.544572	0.96749	-0.156742	0.0286147	FALSE	0.000149251	-0.156742	0.258686	-255.523
934	COQ4	0.404973	0.933282	-0.313787	0.0137936	FALSE	5.69404e-09	-0.313787	0.376798	-144.284
935	SLC27A4	0.960622	0.998309	-0.017243	0.0155474	FALSE	0.0146398	-0.017243	0.349238	-109.672
936	URM1	0.60553	0.979974	-0.138959	0.0264041	FALSE	1.8087e-07	-0.138959	0.269058	-239.905
937	CERCAM	0.626043	0.981337	-0.523866	0.00177898	FALSE	0.00133689	-0.523866	1.07503	-21.1031
938	ODF2	0.316836	0.91229	0.11597	0.14124	FALSE	0.00461974	0.11597	0.115856	-246.137
939	GLE1	0.580478	0.9756	0.0920452	0.0683105	FALSE	1.62953e-08	0.0920452	0.166541	-491.578
940	SPTAN1	0.000455481	0.0253462	0.269963	0.323144	FALSE	0.0003867	0.269963	0.0770077	-1351.14
941	WDR34	0.358902	0.923204	-0.342988	0.0140897	FALSE	0.280082	-0.342988	0.373846	-98.5116
942	SET	0.00393597	0.118473	-0.136765	0.849351	FALSE	0.0237821	-0.136765	0.0474343	-2123.18
943	PKN3	0.304208	0.906994	0.290111	0.0240906	FALSE	1.4041e-07	0.290111	0.28236	-222.789
944	ZDHHC12	0.832899	0.993478	0.135541	0.00459691	FALSE	0.00450146	0.135541	0.642421	-48.5712
945	ZER1	0.696486	0.983578	0.103352	0.0269952	FALSE	0.0296546	0.103352	0.264958	-15.558
946	TBC1D13	0.510855	0.95857	-0.183101	0.0247642	FALSE	2.02776e-05	-0.183101	0.278478	-231.278
947	ENDOG	0.840131	0.993478	-0.0748245	0.0138221	FALSE	4.25551e-06	-0.0748245	0.370923	-143.873
948	SPOUT1	0.212314	0.853134	-0.380342	0.0213375	FALSE	0.130287	-0.380342	0.30495	-144.368
949	KYAT1	0.980667	0.998988	0.00537664	0.038493	FALSE	0.0118379	0.00537664	0.221879	-283.974
950	LRRC8A	0.72417	0.984481	0.0762575	0.040564	FALSE	1.42852e-06	0.0762575	0.216094	-333.954
951	DOLK	0.651044	0.981857	-0.198101	0.0100299	FALSE	0.0101258	-0.198101	0.437975	-29.6335
952	NUP188	0.606468	0.979974	0.0783956	0.0817849	FALSE	0.098495	0.0783956	0.152188	-51.0039
953	GM14471	0.648192	0.981857	-0.287047	0.00492504	FALSE	0.00486141	-0.287047	0.629111	-28.4169
954	SH3GLB2	0.562671	0.973657	-0.126849	0.0397626	FALSE	7.48813e-06	-0.126849	0.219129	-328.145
955	MIGA2	0.785748	0.989742	-0.0649798	0.033261	FALSE	1.78297e-06	-0.0649798	0.23904	-288.09
956	DOLPP1	0.635825	0.981715	0.0961108	0.0459986	FALSE	1.55126e-07	0.0961108	0.202961	-364.834
957	CRAT	0.601634	0.97916	0.179035	0.0161674	FALSE	0.0170586	0.179035	0.342945	-117.12
958	PTPA	0.666561	0.982987	-0.0491692	0.145818	FALSE	2.52258e-08	-0.0491692	0.114115	-833.895
959	IER5L	0.452769	0.945546	-0.363175	0.00845016	FALSE	0.0104149	-0.363175	0.483713	-75.1302
960	1700001O22RIK	0.934446	0.994789	0.0689323	0.00269679	FALSE	0.274512	0.0689323	0.838057	-23.8303
961	NTMT1	0.768459	0.987939	-0.053836	0.056795	FALSE	0.0470874	-0.053836	0.182872	-160.936
962	ASB6	0.695407	0.983578	0.160925	0.0112437	FALSE	1.23615e-05	0.160925	0.411018	-122.389
963	PTGES	0.0311333	0.408582	0.21636	0.189211	FALSE	3.8578e-05	0.21636	0.100382	-981.767
964	TOR1B	0.423429	0.935619	0.140442	0.0616471	FALSE	5.73286e-05	0.140442	0.175445	-456.888
965	TOR1A	0.270097	0.892113	-0.268266	0.0328414	FALSE	0.0311785	-0.268266	0.24325	-192.625
966	BC005624	0.878526	0.994789	-0.0209627	0.100815	FALSE	4.77763e-06	-0.0209627	0.137157	-639.771
967	USP20	0.88443	0.994789	0.0311924	0.0411324	FALSE	8.64112e-06	0.0311924	0.214594	-340.459
968	FNBP1	0.0353511	0.437536	0.125567	0.53261	FALSE	0.0169348	0.125567	0.0596711	-1636.63
969	D330023K18RIK	0.930329	0.994789	-0.0306861	0.0154019	FALSE	0.0217028	-0.0306861	0.350975	-4.60093
970	GPR107	0.989806	0.999586	0.00124175	0.200623	FALSE	3.25311e-06	0.00124175	0.0971938	-1016.04
971	NCS1	0.778243	0.988965	-0.0407037	0.0908541	FALSE	0.00940474	-0.0407037	0.14454	-552.847
972	ASS1	0.907639	0.994789	-0.0213095	0.0562161	FALSE	6.72386e-08	-0.0213095	0.183676	-426.102
973	FUBP3	0.29093	0.904291	0.153129	0.0903099	FALSE	0.00135887	0.153129	0.144997	-577.192
974	EXOSC2	0.219057	0.859027	-0.299249	0.0329488	FALSE	4.16437e-07	-0.299249	0.243482	-287.365
975	GM13427	0.857981	0.994498	0.169499	0.00211808	FALSE	0.00215439	0.169499	0.947213	-13.1721
976	ABL1	0.589393	0.9756	-0.0705701	0.111202	FALSE	0.0961619	-0.0705701	0.130754	-353.427
977	NUP214	0.442853	0.940784	-0.0908474	0.135835	FALSE	0.000668194	-0.0908474	0.118386	-785.001
978	PRRC2B	0.192489	0.839266	0.104149	0.296753	FALSE	9.05501e-07	0.104149	0.0799148	-1285.04
979	GM13610	0.608924	0.980011	0.418059	0.00293193	FALSE	0.00375832	0.418059	0.817146	-33.1578
980	POMT1	0.96793	0.998365	0.00970426	0.0325235	FALSE	0.290381	0.00970426	0.241372	-155.552
981	UCK1	0.950443	0.996613	-0.0250736	0.0116541	FALSE	0.0116162	-0.0250736	0.403436	-94.8749
982	SWI5	0.0146213	0.266844	-0.210524	0.259205	FALSE	0.00282243	-0.210524	0.0862227	-284.657
983	GOLGA2	0.0841627	0.639442	0.233532	0.104425	FALSE	5.17153e-07	0.233532	0.135222	-655.701
984	CIZ1	0.592217	0.9756	0.0904726	0.066406	FALSE	0.000273084	0.0904726	0.16891	-478.021
985	1110008P14RIK	0.00265577	0.0903507	-0.629	0.048452	FALSE	1.16284e-06	-0.629	0.209318	-380.092
986	PTGES2	0.655655	0.981857	-0.136334	0.0204438	FALSE	4.50199e-07	-0.136334	0.305736	-198.473
987	SLC25A25	0.0543435	0.537843	0.153844	0.297003	FALSE	4.13245e-06	0.153844	0.0799566	-1309.88
988	NAIF1	0.79151	0.990059	0.114965	0.0100233	FALSE	5.41126e-06	0.114965	0.434896	-111.43
989	FAM102A	0.145744	0.777077	0.213642	0.0883807	FALSE	0.0795417	0.213642	0.14686	-393.041
990	DPM2	0.620428	0.981337	-0.118119	0.0335384	FALSE	0.0329448	-0.118119	0.238507	-197.664
991	AK1	0.205827	0.847583	-0.334791	0.0280746	FALSE	6.48623e-08	-0.334791	0.264631	-251.398
992	FPGS	0.304674	0.906994	0.163496	0.0748797	FALSE	5.56217e-08	0.163496	0.159281	-520.223
993	CDK9	0.375596	0.926154	0.164501	0.0551169	FALSE	0.000895955	0.164501	0.185658	-58.7167
994	TOR2A	0.118129	0.721334	-0.604717	0.0140653	FALSE	0.0150727	-0.604717	0.386975	-121.772
995	PTRH1	0.0863768	0.645426	-1.04212	0.00682595	FALSE	0.000302466	-1.04212	0.60771	-80.7149
996	CFAP157	0.250464	0.882265	-0.669467	0.00634166	FALSE	0.00800851	-0.669467	0.582539	-72.1099
997	STXBP1	0.0548512	0.540368	0.633347	0.0189134	FALSE	0.0181764	0.633347	0.329859	-22.1182
998	FAM129B	0.432196	0.938124	0.0795217	0.184798	FALSE	2.09647e-05	0.0795217	0.101245	-971.78
999	LRSAM1	0.684694	0.983578	-0.116905	0.0230157	FALSE	4.68598e-08	-0.116905	0.287897	-217.745
1000	SLC2A8	0.591471	0.9756	0.242446	0.00936478	FALSE	0.0086414	0.242446	0.45173	-81.4868
1001	GARNL3	0.992457	0.999586	-0.00332699	0.0153052	FALSE	2.58756e-05	-0.00332699	0.351913	-159.803
1002	RALGPS1	0.383471	0.926811	-0.255304	0.0225988	FALSE	3.33232e-06	-0.255304	0.292942	-217.138
1003	ANGPTL2	0.217722	0.858342	-0.370346	0.0219341	FALSE	0.0235185	-0.370346	0.300457	-149.308
1004	ZBTB34	0.531805	0.964703	0.257741	0.0112629	FALSE	0.0115364	0.257741	0.41222	-8.65802
1005	ZBTB43	0.986085	0.998988	-0.00302079	0.0631846	FALSE	0.0616511	-0.00302079	0.1732	-288.067
1006	LMX1B	0.941855	0.994789	-0.0272006	0.0136403	FALSE	0.0146504	-0.0272006	0.372924	-105.352
1007	MVB12B	0.374744	0.925558	0.160896	0.0578088	FALSE	7.29743e-07	0.160896	0.181266	-438.762
1008	PBX3	0.553778	0.971644	0.0816039	0.0997322	FALSE	5.51985e-06	0.0816039	0.137819	-670.392
1009	C79798	0.886379	0.994789	0.125284	0.00246678	FALSE	0.002519	0.125284	0.876801	-9.29382
1010	MAPKAP1	0.970614	0.99884	0.00306755	0.273311	FALSE	0.284732	0.00306755	0.0832703	-423.374
1011	GAPVD1	0.162987	0.804005	0.114461	0.281626	FALSE	0.00549607	0.114461	0.0820449	-1199.05
1012	HSPA5	0.0774816	0.61892	-0.0851116	0.818822	FALSE	0.188314	-0.0851116	0.0482085	-93.5611
1013	RABEPK	0.671945	0.983522	0.0992051	0.0345299	FALSE	7.28442e-06	0.0992051	0.234261	-294.275
1014	FBXW2	0.20037	0.843047	-0.133697	0.175251	FALSE	0.000349775	-0.133697	0.10441	-932.193
1015	PSMD5	0.159909	0.80101	0.329326	0.035153	FALSE	9.21875e-07	0.329326	0.234333	-297.076
1016	CUTAL	0.350583	0.91932	0.972861	0.00213918	FALSE	3.11983e-08	0.972861	1.04221	-30.3856
1017	PHF19	0.592056	0.9756	-0.275261	0.00737272	FALSE	0.00822123	-0.275261	0.513682	-47.189
1018	CNTRL	0.0936967	0.668278	0.218998	0.11172	FALSE	0.000357781	0.218998	0.13065	-701.554
1019	RAB14	0.194249	0.842271	0.0844323	0.447796	FALSE	1.12249e-07	0.0844323	0.0650424	-1617.16
1020	GSN	1.35987e-06	0.000265335	-0.278964	0.583741	FALSE	2.93139e-08	-0.278964	0.057747	-1915.96
1021	STOM	0.592313	0.9756	-0.108182	0.0467062	FALSE	1.83084e-05	-0.108182	0.202025	-373.627
1022	GGTA1	0.654461	0.981857	0.0320856	0.368574	FALSE	2.03167e-05	0.0320856	0.0716877	-1462.57
1023	DAB2IP	0.267532	0.892113	0.100141	0.232307	FALSE	0.037337	0.100141	0.0903176	-46.9764
1024	TTLL11	0.679989	0.983578	-0.256441	0.00501822	FALSE	0.217248	-0.256441	0.621709	-49.8973
1025	NDUFA8	0.0412007	0.468826	-0.246576	0.132763	FALSE	2.79048e-06	-0.246576	0.120781	-787.042
1026	RBM18	0.55828	0.973047	0.0955415	0.0711346	FALSE	0.000116354	0.0955415	0.163208	-503.797
1027	MRRF	0.955411	0.998069	0.0114862	0.0448979	FALSE	0.173504	0.0114862	0.20543	-241.049
1028	PTGS1	0.0469403	0.501938	-0.349284	0.0637957	FALSE	0.0001652	-0.349284	0.175799	-482.323
1029	PDCL	0.285624	0.90246	0.194256	0.0575093	FALSE	0.0573138	0.194256	0.181926	-205.892
1030	RC3H2	0.0310307	0.407639	0.264374	0.12745	FALSE	0.00595114	0.264374	0.122584	-123.651
1031	ZBTB6	0.75155	0.987939	-0.067526	0.0417842	FALSE	0.0415044	-0.067526	0.213288	-227.815
1032	ZBTB26	0.443635	0.940784	0.360098	0.00877522	FALSE	0.0103716	0.360098	0.470059	-86.9363
1033	RABGAP1	0.136335	0.761639	0.120029	0.292015	FALSE	0.246853	0.120029	0.0805794	-397.999
1034	STRBP	0.462708	0.948639	0.0560372	0.325292	FALSE	9.90368e-06	0.0560372	0.0763039	-1376.83
1035	GPR21	0.228603	0.867599	-0.766421	0.00550321	FALSE	0.000369049	-0.766421	0.63658	-46.9645
1036	DENND1A	0.4812	0.95424	0.043788	0.490084	FALSE	0.00440197	0.043788	0.0621659	-1675.82
1037	LHX2	0.223569	0.861798	-1.4491	0.00224252	FALSE	3.04457e-07	-1.4491	1.19062	-32.0603
1038	PSMB7	0.25382	0.885032	-0.12578	0.157135	FALSE	0.000346196	-0.12578	0.110225	-880.333
1039	NR6A1	0.0582012	0.55237	0.12057	0.467979	FALSE	0.000752926	0.12057	0.0636528	-1672.09
1040	NR6A1OS	0.508996	0.958233	0.150158	0.0367205	FALSE	2.24956e-08	0.150158	0.227374	-312.053
1041	WDR38	0.453055	0.945744	0.364265	0.00823213	FALSE	7.5956e-06	0.364265	0.485472	-95.3233
1042	ARPC5L	0.408255	0.933282	-0.10595	0.116113	FALSE	0.000232403	-0.10595	0.128119	-715.36
1043	GOLGA1	0.0901815	0.657795	-0.206713	0.129416	FALSE	0.000745098	-0.206713	0.121995	-171.502
1044	SCAI	0.715919	0.983578	0.0713902	0.0492192	FALSE	0.000366737	0.0713902	0.196171	-391.606
1045	PPP6C	0.844471	0.993478	-0.021595	0.156517	FALSE	0.000303706	-0.021595	0.110079	-862.874
1046	LRP1B	0.268768	0.892113	0.112092	0.184515	FALSE	0.00119196	0.112092	0.101358	-960.379
1047	GTDC1	0.67911	0.983578	0.0324974	0.30693	FALSE	0.0166825	0.0324974	0.0785573	-1320.42
1048	GM13481	0.0183434	0.303326	1.81585	0.00639099	FALSE	0.00566956	1.81585	0.76988	-59.0914
1049	ACVR2A	0.894247	0.994789	-0.0111281	0.270539	FALSE	0.26923	-0.0111281	0.0837128	-319.63
1050	ORC4	0.731729	0.985043	-0.0425556	0.123195	FALSE	6.09189e-07	-0.0425556	0.124132	-739.446
1051	MBD5	0.246955	0.881041	0.084095	0.359072	FALSE	0.00123442	0.084095	0.0726348	-1442.71
1052	EPC2	0.136566	0.761968	0.147627	0.193028	FALSE	1.56371e-05	0.147627	0.0991651	-983.934
1053	KIF5C	0.275233	0.893588	1.1915	0.00216083	FALSE	2.34667e-05	1.1915	1.09202	-26.6626
1054	LYPD6B	0.0434436	0.481948	0.167554	0.276016	FALSE	0.00543484	0.167554	0.0829712	-1189.63
1055	LYPD6	0.208338	0.848975	-0.734694	0.00646126	FALSE	0.00059406	-0.734694	0.583948	-76.881
1056	MMADHC	0.576446	0.9756	0.0862181	0.0795176	FALSE	0.00190565	0.0862181	0.154352	-537.018
1057	GM13483	0.851074	0.993478	0.0878494	0.00865307	FALSE	0.00699665	0.0878494	0.467911	-76.3343
1058	RND3	0.492907	0.955584	-0.0292998	1.03904	FALSE	0.000287437	-0.0292998	0.0427302	-2511.73
1059	RBM43	0.826429	0.993478	0.0549581	0.0301518	FALSE	0.0324315	0.0549581	0.250626	-176.565
1060	NMI	0.0107661	0.218417	0.495771	0.0526092	FALSE	0.0568223	0.495771	0.194405	-22.9699
1061	RIF1	0.78866	0.989742	0.021377	0.297862	FALSE	4.69255e-08	0.021377	0.0797499	-1306.97
1062	NEB	0.305882	0.906994	0.335317	0.0180133	FALSE	5.44782e-08	0.335317	0.32749	-180.414
1063	ARL5A	0.412832	0.934825	-0.115462	0.0959508	FALSE	8.01868e-05	-0.115462	0.140993	-622.392
1064	A430018G15RIK	0.565618	0.974567	0.271966	0.00855335	FALSE	0.000602059	0.271966	0.473382	-96.5747
1065	CACNB4	0.584456	0.9756	0.585251	0.00177368	FALSE	2.11728e-05	0.585251	1.07015	-26.1084
1066	STAM2	0.0559791	0.544524	0.218887	0.145386	FALSE	2.29584e-07	0.218887	0.114529	-826.056
1067	FMNL2	0.206263	0.848063	-0.637724	0.00836257	FALSE	0.00767861	-0.637724	0.504565	-80.7026
1068	PRPF40A	0.884954	0.994789	0.0102094	0.380589	FALSE	4.62497e-08	0.0102094	0.0705593	-1488.01
1069	ARL6IP6	0.534065	0.964703	0.107004	0.0640034	FALSE	4.82992e-05	0.107004	0.172084	-466.169
1070	GALNT13	0.738294	0.986251	0.148104	0.00966046	FALSE	0.00980605	0.148104	0.443276	-83.6614
1071	NR4A2	0.335334	0.91741	-0.0878438	0.228946	FALSE	4.43995e-05	-0.0878438	0.0911786	-1200.21
1072	BB557941	0.899546	0.994789	0.118912	0.00213672	FALSE	1.26276e-05	0.118912	0.941986	-31.0528
1073	GPD2	0.439983	0.940478	0.0747194	0.202318	FALSE	2.38233e-06	0.0747194	0.096759	-1035.31
1074	ACVR1	0.454328	0.946354	-0.0848502	0.147972	FALSE	0.138433	-0.0848502	0.113403	-295.306
1075	UPP2	0.381398	0.926687	0.117665	0.104921	FALSE	0.104665	0.117665	0.134424	-556.526
1076	CCDC148	0.506971	0.956826	0.157563	0.0336826	FALSE	0.0340913	0.157563	0.237451	-60.5217
1077	GM11099	0.429305	0.937782	-0.797976	0.00221528	FALSE	0.00179028	-0.797976	1.00961	-30.8361
1078	PKP4	0.837214	0.993478	0.0100521	0.791589	FALSE	0.000561259	0.0100521	0.0489253	-1973.5
1079	DAPL1	2.56372e-05	0.00285844	-0.19424	0.903014	FALSE	0.00159432	-0.19424	0.0461474	-2423.59
1080	TANC1	0.131192	0.751902	0.099428	0.436719	FALSE	6.03063e-07	0.099428	0.0658717	-1607.31
1081	WDSUB1	0.024392	0.352926	0.449279	0.0494289	FALSE	1.45241e-05	0.449279	0.1996	-382.457
1082	BAZ2B	0.858497	0.994498	0.00926854	0.701128	FALSE	0.662231	0.00926854	0.0519862	-140.851
1083	GM13572	0.478083	0.95411	0.600852	0.00284304	FALSE	0.0018222	0.600852	0.847	-18.6095
1084	2025-03-07	0.11674	0.720755	0.130723	0.273113	FALSE	7.20451e-08	0.130723	0.0833373	-1226.51
1085	CD302	0.685337	0.983578	0.318743	0.00311493	FALSE	0.00331479	0.318743	0.786648	-35.2027
1086	LY75	0.837819	0.993478	-0.14574	0.00377274	FALSE	0.00181753	-0.14574	0.712027	-44.3417
1087	PLA2R1	0.64901	0.981857	-0.197041	0.0102639	FALSE	0.00998646	-0.197041	0.432926	-90.5698
1088	ITGB6	0.000318208	0.0197289	-0.260556	0.370515	FALSE	0.000635871	-0.260556	0.0723764	-1537.93
1089	RBMS1	0.676378	0.983578	-0.0222027	0.670342	FALSE	3.87846e-08	-0.0222027	0.0531915	-2009.52
1090	TANK	0.254958	0.885253	0.148711	0.111239	FALSE	0.0342176	0.148711	0.130633	-237.181
1091	PSMD14	0.352293	0.91932	-0.082286	0.243113	FALSE	0.00765535	-0.082286	0.0884652	-1116.78
1092	DPP4	0.573316	0.975497	-0.154043	0.0255869	FALSE	0.0250031	-0.154043	0.273526	-164.689
1093	FAP	0.79713	0.991313	-0.202977	0.0030878	FALSE	0.00301012	-0.202977	0.7896	-35.3658
1094	IFIH1	0.00166218	0.0634135	0.554567	0.0648133	FALSE	0.00323419	0.554567	0.176346	-457.171
1095	KCNH7	0.288103	0.904291	-1.11706	0.00236907	FALSE	0.00246077	-1.11706	1.05155	-12.8917
1096	GRB14	0.207704	0.848592	-0.887859	0.00472198	FALSE	0.00481501	-0.887859	0.704703	-49.076
1097	COBLL1	0.771718	0.987939	0.0246853	0.261673	FALSE	0.00182861	0.0246853	0.0850838	-1211.89
1098	GM13594	0.263628	0.888173	1.17321	0.00231763	FALSE	0.00257878	1.17321	1.04952	0
1099	GALNT3	0.32288	0.91466	0.0985931	0.190503	FALSE	5.57605e-05	0.0985931	0.0997344	-1017.77
1100	GM28638	0.856922	0.994396	0.204798	0.0014763	FALSE	0.00125542	0.204798	1.13591	-19.1003
1101	TTC21B	0.0637313	0.573547	0.488871	0.0285552	FALSE	9.54369e-05	0.488871	0.263676	-256.57
1102	XIRP2	0.593775	0.9756	-0.57256	0.00180969	FALSE	0.00247202	-0.57256	1.07347	-20.5357
1103	STK39	0.104067	0.691764	-0.139936	0.257924	FALSE	0.227389	-0.139936	0.0860906	-201.35
1104	CERS6	0.000522939	0.027952	0.184636	0.671354	FALSE	0.668113	0.184636	0.0532288	-137.51
1105	SPC25	0.0393764	0.457129	-0.331854	0.0757338	FALSE	0.0386852	-0.331854	0.161076	-177.783
1106	DHRS9	0.797363	0.991417	0.0949749	0.0138483	FALSE	3.34656e-05	0.0949749	0.369896	-148.791
1107	BBS5	0.806183	0.991791	-0.118703	0.00815125	FALSE	0.00548569	-0.118703	0.483805	-33.6926
1108	FASTKD1	0.995887	0.999586	0.00125498	0.0319741	FALSE	1.04592e-08	0.00125498	0.243461	-282.148
1109	PPIG	0.119469	0.724455	0.0944742	0.514645	FALSE	0.00281182	0.0944742	0.0606768	-1726.71
1110	CCDC173	0.438036	0.939992	0.296615	0.0131397	FALSE	0.0131607	0.296615	0.382475	-107.252
1111	PHOSPHO2	0.549819	0.96879	-0.151937	0.0296512	FALSE	0.031347	-0.151937	0.254062	-9.60816
1112	KLHL23	0.038457	0.455563	-0.896527	0.0125484	FALSE	0.00766449	-0.896527	0.433115	-77.9299
1113	SSB	0.09784	0.679299	-0.105737	0.467151	FALSE	5.00989e-08	-0.105737	0.0638736	-1666.73
1114	METTL5	0.274636	0.893588	-0.195772	0.0598924	FALSE	0.000217469	-0.195772	0.179205	-442.181
1115	GM13625	0.343766	0.91932	0.841988	0.00278691	FALSE	0.00327359	0.841988	0.889344	-2.44248
1116	UBR3	0.289988	0.904291	0.0908499	0.257019	FALSE	0.261163	0.0908499	0.0858575	-252.853
1117	GORASP2	0.897388	0.994789	0.0167664	0.112086	FALSE	0.0152853	0.0167664	0.130011	-634.062
1118	TLK1	0.974279	0.998988	0.00283379	0.245326	FALSE	0.217633	0.00283379	0.0878918	-988.073
1119	METTL8	0.240131	0.874331	-0.230545	0.0501628	FALSE	1.43237e-05	-0.230545	0.196265	-394.735
1120	DCAF17	0.720358	0.984156	-0.051067	0.0933214	FALSE	2.27979e-08	-0.051067	0.142653	-614.063
1121	DYNC1I2	0.571332	0.975497	-0.0345424	0.509643	FALSE	5.34503e-05	-0.0345424	0.0610192	-1738.02
1122	SLC25A12	0.524042	0.96255	-0.107151	0.0673924	FALSE	5.55323e-06	-0.107151	0.168178	-490.203
1123	HAT1	0.148914	0.785289	-0.176034	0.129009	FALSE	3.79386e-07	-0.176034	0.121959	-764.559
1124	METAP1D	0.131476	0.75197	0.196691	0.111947	FALSE	7.34555e-06	0.196691	0.130406	-700.513
1125	DLX1AS	0.607564	0.979974	-0.455905	0.00256221	FALSE	0.00115073	-0.455905	0.887746	-14.528
1126	ITGA6	0.0201539	0.322807	-0.0749239	1.82884	FALSE	0.0219754	-0.0749239	0.0322466	-2947.22
1127	PDK1	0.920444	0.994789	0.0142058	0.0936493	FALSE	0.129088	0.0142058	0.142237	-29.4153
1128	RAPGEF4	0.0288672	0.392831	0.211563	0.203344	FALSE	1.18389e-05	0.211563	0.0968123	-1065.95
1129	RAPGEF4OS1	0.200541	0.843047	0.480205	0.01408	FALSE	0.0139507	0.480205	0.375157	-117.652
1130	RAPGEF4OS2	0.215555	0.857319	1.94101	0.00168798	FALSE	0.00177566	1.94101	1.56731	-0.897323
1131	MAP3K20	0.825216	0.993223	-0.0126119	0.581342	FALSE	1.30096e-06	-0.0126119	0.0571086	-1863.03
1132	CDCA7	0.777858	0.988944	-0.0338153	0.132069	FALSE	0.0415876	-0.0338153	0.119865	-631.838
1133	SP3	0.0643993	0.577331	0.162426	0.246272	FALSE	2.72339e-08	0.162426	0.0878263	-1154.43
1134	GM11084	0.777996	0.988965	-0.0666887	0.0339705	FALSE	1.09104e-07	-0.0666887	0.236543	-294.822
1135	SP3OS	0.335695	0.91741	0.14649	0.0819758	FALSE	1.02657e-07	0.14649	0.152165	-555.809
1136	OLA1	0.0956485	0.673425	-0.149484	0.237761	FALSE	0.00277008	-0.149484	0.0897088	-1112.52
1137	CIR1	0.108636	0.704143	0.146336	0.228142	FALSE	9.01934e-06	0.146336	0.0912121	-1100.21
1138	SCRN3	0.854476	0.993589	-0.0478058	0.0279485	FALSE	0.000125156	-0.0478058	0.260649	-251.528
1139	GPR155	0.366137	0.92516	0.235402	0.0281469	FALSE	0.0269762	0.235402	0.260477	-189.361
1140	WIPF1	0.842626	0.993478	-0.183426	0.00224997	FALSE	3.94441e-06	-0.183426	0.923897	-32.4208
1141	CHRNA1OS	0.564944	0.97435	-0.33135	0.00592719	FALSE	4.77747e-05	-0.33135	0.575746	-72.1109
1142	ATF2	0.0803195	0.628349	0.169864	0.201437	FALSE	0.00318801	0.169864	0.0971301	-1001.73
1143	ATP5G3	0.527197	0.963915	-0.0503711	0.299224	FALSE	1.09398e-06	-0.0503711	0.0796645	-1324.25
1144	GM13667	0.11361	0.713459	0.394762	0.03132	FALSE	2.05794e-06	0.394762	0.249506	-274.403
1145	4930441J16RIK	0.313105	0.909311	0.797104	0.00347261	FALSE	0.00314608	0.797104	0.790207	-35.0868
1146	LNPK	0.486482	0.95424	-0.0784831	0.149556	FALSE	0.0239361	-0.0784831	0.112777	-759.349
1147	MTX2	0.684241	0.983578	-0.0654936	0.0732831	FALSE	1.25472e-05	-0.0654936	0.161044	-513.137
1148	HNRNPA3	0.462082	0.948639	-0.0337574	0.900573	FALSE	7.04254e-09	-0.0337574	0.0459021	-2271.12
1149	NFE2L2	0.363459	0.924357	0.068681	0.331627	FALSE	0.00451212	0.068681	0.0755738	-211.027
1150	E030042O20RIK	0.965397	0.998309	0.0323158	0.00341358	FALSE	1.78318e-05	0.0323158	0.744906	-45.7954
1151	AGPS	0.042968	0.479749	0.211106	0.175188	FALSE	3.08203e-05	0.211106	0.1043	-943.746
1152	TTC30B	0.678614	0.983578	-0.454955	0.00167454	FALSE	0.00228391	-0.454955	1.09798	-20.6853
1153	TTC30A1	0.753199	0.987939	-0.224199	0.00379705	FALSE	1.32644e-07	-0.224199	0.713048	-49.9198
1154	RBM45	0.949795	0.996613	0.012046	0.0517661	FALSE	0.0899512	0.012046	0.191316	-287.618
1155	OSBPL6	0.744107	0.987073	0.246417	0.00335453	FALSE	0.00283918	0.246417	0.754908	-36.2552
1156	PRKRA	0.663574	0.98271	0.0848586	0.0497771	FALSE	1.70104e-07	0.0848586	0.195085	-386.891
1157	FKBP7	0.711105	0.983578	-0.199915	0.00660513	FALSE	1.74883e-07	-0.199915	0.539768	-79.1924
1158	PLEKHA3	0.349165	0.91932	0.158641	0.0661445	FALSE	3.60552e-06	0.158641	0.16945	-479.555
1159	CCDC141	0.927507	0.994789	-0.0382081	0.0107615	FALSE	1.90739e-06	-0.0382081	0.419951	-120.59
1160	SESTD1	0.840711	0.993478	0.0342621	0.0651779	FALSE	0.000188773	0.0342621	0.170472	-475.747
1161	CWC22	0.846082	0.993478	-0.0237047	0.127197	FALSE	0.0847129	-0.0237047	0.122114	-205.811
1162	UBE2E3	0.963812	0.998309	0.00542975	0.132315	FALSE	0.000878396	0.00542975	0.119674	-765.945
1163	ITPRID2	0.815483	0.991791	0.0211846	0.229872	FALSE	0.0110584	0.0211846	0.0907811	-1074.33
1164	DNAJC10	0.637387	0.981715	-0.0669679	0.0941658	FALSE	4.03041e-05	-0.0669679	0.142075	-619.262
1165	NCKAP1	0.559837	0.973047	0.0338149	0.563186	FALSE	0.000691538	0.0338149	0.0579932	-1826.63
1166	DUSP19	0.79446	0.990059	-0.0927427	0.0150246	FALSE	3.84635e-07	-0.0927427	0.355987	-153.74
1167	NUP35	0.982104	0.998988	-0.00462819	0.0445236	FALSE	1.38666e-05	-0.00462819	0.206333	-359.817
1168	ZC3H15	0.261888	0.886102	0.0701004	0.485172	FALSE	3.21675e-06	0.0701004	0.0624814	-1695.37
1169	ITGAV	0.118407	0.721448	0.119691	0.322707	FALSE	3.5483e-05	0.119691	0.0766514	-1363.44
1170	GM13684	0.256543	0.885805	-0.244194	0.0417965	FALSE	5.02949e-07	-0.244194	0.215225	-346.577
1171	FAM171B	0.279319	0.896553	0.893953	0.00329371	FALSE	0.00158212	0.893953	0.826318	-35.3869
1172	CALCRL	0.260751	0.886102	0.147957	0.109668	FALSE	2.08755e-07	0.147957	0.131562	-705.307
1173	CTNND1	0.843057	0.993478	-0.0100401	0.737201	FALSE	0.000943363	-0.0100401	0.0507115	-2088.22
1174	SELENOH	0.0203629	0.325121	-0.321898	0.101842	FALSE	4.79189e-08	-0.321898	0.138773	-702.896
1175	TMX2	0.456932	0.94709	-0.197349	0.0273355	FALSE	1.07487e-06	-0.197349	0.265286	-246.668
1176	MED19	0.887479	0.994789	-0.0178769	0.118797	FALSE	5.07955e-06	-0.0178769	0.126343	-721.488
1177	ZDHHC5	0.30694	0.906994	0.112381	0.156666	FALSE	9.61999e-07	0.112381	0.109998	-863.597
1178	CLP1	0.962582	0.998309	-0.014715	0.0192726	FALSE	1.46702e-08	-0.014715	0.313662	-187.349
1179	YPEL4	0.479007	0.95424	0.768191	0.00182287	FALSE	0.00178506	0.768191	1.08517	-22.2917
1180	UBE2L6	0.488825	0.95424	0.516569	0.00358648	FALSE	0.00281	0.516569	0.746293	-42.8409
1181	TIMM10	0.142774	0.773981	-0.307189	0.0445209	FALSE	7.15646e-06	-0.307189	0.209608	-357.604
1182	SLC43A1	0.418201	0.935541	0.173905	0.0411917	FALSE	0.00074224	0.173905	0.214818	-338.263
1183	P2RX3	0.688581	0.983578	0.276301	0.00403475	FALSE	0.00411765	0.276301	0.689406	-8.39512
1184	SSRP1	0.963012	0.998309	0.00470356	0.184214	FALSE	0.000129927	0.00470356	0.101426	-965.036
1185	TNKS1BP1	0.783441	0.989742	-0.0299864	0.159374	FALSE	0.125281	-0.0299864	0.109106	-368.56
1186	4833423E24RIK	0.330999	0.915909	0.566295	0.0059566	FALSE	4.66365e-06	0.566295	0.582546	-75.9088
1187	OLFR1033	0.872911	0.994789	0.172903	0.00162688	FALSE	3.45931e-07	0.172903	1.0809	-24.2468
1188	OLFR1124	0.293475	0.904291	0.70291	0.00469301	FALSE	0.00524937	0.70291	0.669101	-47.8409
1189	PTPRJ	0.623558	0.981337	0.0617262	0.119748	FALSE	5.12468e-08	0.0617262	0.125763	-749.633
1190	4933423P22RIK	0.900266	0.994789	0.110375	0.00244378	FALSE	2.90434e-07	0.110375	0.880705	-34.717
1191	NUP160	0.0528583	0.535119	-0.269286	0.100465	FALSE	0.0114009	-0.269286	0.139089	-601.317
1192	FNBP4	0.169614	0.814195	0.140339	0.181744	FALSE	2.43799e-07	0.140339	0.10218	-955.079
1193	AGBL2	0.9101	0.994789	0.116881	0.00176928	FALSE	0.00222608	0.116881	1.03516	-3.45878
1194	MTCH2	0.514954	0.959474	0.0774537	0.133875	FALSE	0.000751019	0.0774537	0.11895	-786.527
1195	C1QTNF4	0.495354	0.955883	0.140092	0.044947	FALSE	0.071254	0.140092	0.205468	-229.712
1196	NDUFS3	0.00997055	0.207675	-0.337135	0.114911	FALSE	0.00908406	-0.337135	0.130832	-682.113
1197	KBTBD4	0.869124	0.994789	-0.054497	0.0173635	FALSE	1.39694e-07	-0.054497	0.330744	-172.754
1198	PTPMT1	0.103994	0.691764	-0.263535	0.0739022	FALSE	8.21288e-05	-0.263535	0.162096	-519.574
1199	CELF1	0.978292	0.998988	-0.00207068	0.327283	FALSE	0.288748	-0.00207068	0.0761002	-635.13
1200	GM13778	0.734928	0.98584	0.309825	0.00229928	FALSE	0.00221416	0.309825	0.915076	-2.0543
1201	PSMC3	0.0720069	0.606298	-0.152873	0.265094	FALSE	0.000459519	-0.152873	0.0849729	-1228.33
1202	SLC39A13	0.335967	0.91741	-0.160461	0.0688754	FALSE	1.89309e-08	-0.160461	0.166771	-492.521
1203	SPI1	0.329925	0.915436	1.05848	0.00204539	FALSE	4.06083e-06	1.05848	1.08644	-29.3454
1204	MADD	0.760515	0.987939	0.0536799	0.0610639	FALSE	8.0433e-06	0.0536799	0.176113	-455.825
1205	ACP2	0.945717	0.995145	0.0179731	0.0271874	FALSE	0.00196607	0.0179731	0.263977	-244.063
1206	DDB2	0.824886	0.993135	0.0339417	0.0804946	FALSE	0.0051371	0.0339417	0.153398	-540.464
1207	PACSIN3	0.689272	0.983578	-0.11203	0.0242904	FALSE	3.20153e-05	-0.11203	0.280184	-223.88
1208	ARFGAP2	0.211937	0.852113	0.18591	0.0857599	FALSE	1.74327e-05	0.18591	0.148936	-574.689
1209	1110051M20RIK	0.0261618	0.368779	0.183768	0.278531	FALSE	0.0575746	0.183768	0.0826367	-241.626
1210	LRP4	0.00526732	0.141738	0.216847	0.315679	FALSE	0.156754	0.216847	0.0777168	-384.284
1211	CKAP5	0.122876	0.733378	-0.128341	0.27595	FALSE	1.79886e-07	-0.128341	0.0831863	-1286.61
1212	F2	0.929344	0.994789	0.0830165	0.00216116	FALSE	0.000771247	0.0830165	0.936243	-17.3153
1213	ZFP408	0.654101	0.981857	-0.11077	0.0311983	FALSE	0.0116857	-0.11077	0.247214	-87.6286
1214	ARHGAP1	0.887479	0.994789	0.0180865	0.115951	FALSE	4.70598e-05	0.0180865	0.127824	-707.359
1215	ATG13	0.739229	0.986463	-0.0383722	0.142824	FALSE	1.90044e-06	-0.0383722	0.115275	-822.494
1216	HARBI1	0.723681	0.984481	0.109635	0.0197105	FALSE	1.08444e-05	0.109635	0.310105	-191.76
1217	AMBRA1	0.447979	0.942946	-0.0532896	0.385078	FALSE	4.24159e-07	-0.0532896	0.0702299	-1493.71
1218	DGKZ	0.844851	0.993478	0.0270739	0.0989657	FALSE	0.000619516	0.0270739	0.138349	-637.581
1219	CREB3L1	0.153588	0.791152	1.08023	0.00425611	FALSE	0.101036	1.08023	0.75701	-42.1828
1220	PHF21A	0.388557	0.927697	0.0548978	0.467208	FALSE	0.00554561	0.0548978	0.063669	-1647.16
1221	LARGE2	0.541121	0.966518	-0.112337	0.0564341	FALSE	0.059025	-0.112337	0.183821	-287.311
1222	PEX16	0.381552	0.926687	-0.187449	0.0418716	FALSE	0.00138691	-0.187449	0.214218	-338.549
1223	1700029I15RIK	0.410413	0.933701	-0.864997	0.00210269	FALSE	0.1317	-0.864997	1.05082	-23.6279
1224	MAPK8IP1	0.374196	0.925282	0.776298	0.00282072	FALSE	0.00297838	0.776298	0.873579	-32.1364
1225	CRY2	0.0753216	0.613684	0.320767	0.0592726	FALSE	0.0419552	0.320767	0.180358	-404.466
1226	D930015M05RIK	0.656678	0.982036	-0.478407	0.00175321	FALSE	1.7787e-07	-0.478407	1.07627	-25.9285
1227	SLC35C1	0.560395	0.973047	-0.240937	0.0113015	FALSE	0.011481	-0.240937	0.4138	-97.047
1228	PRDM11	0.117236	0.720924	-0.665499	0.0119072	FALSE	0.00806486	-0.665499	0.424838	-63.0335
1229	TRP53I11	0.25087	0.882265	0.169928	0.0867731	FALSE	0.0867808	0.169928	0.14799	-249.248
1230	CD82	0.347223	0.91932	0.197939	0.0429364	FALSE	0.0428051	0.197939	0.210576	-228.14
1231	EXT2	0.994581	0.999586	-0.000829588	0.127018	FALSE	4.18621e-05	-0.000829588	0.122154	-757.076
1232	ACCS	0.22648	0.865228	1.29616	0.00237257	FALSE	0.00149014	1.29616	1.07167	-26.4138
1233	ALKBH3	0.789363	0.989742	0.0497133	0.054688	FALSE	9.68375e-07	0.0497133	0.186096	-417.73
1234	HSD17B12	0.0697144	0.59637	-0.133688	0.35166	FALSE	3.9559e-07	-0.133688	0.0737075	-1421.27
1235	TTC17	0.0737808	0.609997	0.193916	0.161813	FALSE	6.05892e-07	0.193916	0.108456	-890.412
1236	2810002D19RIK	0.366428	0.925282	0.397559	0.0100679	FALSE	0.0172112	0.397559	0.440175	-82.4187
1237	API5	0.966638	0.998309	0.00429447	0.179757	FALSE	3.29009e-06	0.00429447	0.102676	-943.603
1238	LRRC4C	0.518147	0.961671	0.522267	0.00306203	FALSE	0.00277286	0.522267	0.808207	-34.4304
1239	B230118H07RIK	0.0534551	0.536636	-0.585905	0.0227494	FALSE	0.0202647	-0.585905	0.303385	-151.671
1240	TRAF6	0.973765	0.998988	-0.00494488	0.0838433	FALSE	0.0749864	-0.00494488	0.15036	-396.654
1241	COMMD9	0.870913	0.994789	-0.0383517	0.0340722	FALSE	2.06851e-05	-0.0383517	0.236013	-291.731
1242	LDLRAD3	0.966777	0.998309	0.00652567	0.0771987	FALSE	0.00741974	0.00652567	0.156673	-135.778
1243	GM13919	0.0493973	0.51673	-0.752978	0.0151112	FALSE	0.014226	-0.752978	0.383166	-127.641
1244	TRIM44	0.907862	0.994789	0.00897235	0.315283	FALSE	1.18331e-06	0.00897235	0.0775244	-1344.51
1245	FJX1	0.0278683	0.385311	-0.519648	0.0367777	FALSE	3.69769e-05	-0.519648	0.236297	-310.721
1246	CD44	0.15423	0.791433	-0.0631699	0.966689	FALSE	0.00163327	-0.0631699	0.0443376	-2394.52
1247	PDHX	0.465076	0.950557	0.144148	0.0487425	FALSE	1.06739e-08	0.144148	0.197324	-382.736
1248	APIP	0.481095	0.95424	0.142119	0.046638	FALSE	9.0625e-05	0.142119	0.201717	-369.122
1249	EHF	6.7875e-07	0.000138548	0.753793	0.0927618	FALSE	2.60541e-06	0.753793	0.15175	-629.005
1250	CAT	0.625989	0.981337	-0.0724185	0.0861211	FALSE	9.84645e-07	-0.0724185	0.148588	-576.577
1251	ABTB2	0.602818	0.97916	-0.123406	0.0339362	FALSE	0.000796098	-0.123406	0.237159	-298.753
1252	NAT10	0.269062	0.892113	-0.254521	0.0365639	FALSE	0.000297521	-0.254521	0.230288	-309.314
1253	CAPRIN1	0.706431	0.983578	0.0292179	0.314785	FALSE	0.000178673	0.0292179	0.0775724	-1302.19
1254	FBXO3	0.168309	0.813036	0.145053	0.171204	FALSE	0.180602	0.145053	0.10529	-280.414
1255	CD59B	0.853169	0.993562	0.0837563	0.00924992	FALSE	0.00984794	0.0837563	0.452549	-85.0249
1256	CD59A	0.768231	0.987939	-0.0264446	0.235564	FALSE	0.218747	-0.0264446	0.0897369	-841.291
1257	HIPK3	0.328028	0.915228	0.0777004	0.300156	FALSE	5.94601e-05	0.0777004	0.0794406	-1305.72
1258	CSTF3	0.803798	0.991791	-0.0159776	0.458445	FALSE	0.277528	-0.0159776	0.0643129	-58.4163
1259	TCP11L1	0.00812836	0.181867	0.379439	0.0946246	FALSE	0.00718614	0.379439	0.143364	-584.358
1260	DEPDC7	0.185735	0.835399	0.327519	0.0315041	FALSE	1.02315e-06	0.327519	0.247501	-275.206
1261	QSER1	0.0756371	0.614169	0.193004	0.16126	FALSE	0.00356471	0.193004	0.108638	-877.263
1262	PRRG4	0.445223	0.94109	0.15896	0.0438039	FALSE	1.09185e-06	0.15896	0.208226	-356.094
1263	CCDC73	0.952265	0.996785	0.0191336	0.0185446	FALSE	3.66305e-07	0.0191336	0.319622	-183.208
1264	EIF3M	0.874063	0.994789	0.0125721	0.301154	FALSE	1.385e-08	0.0125721	0.0793191	-1308.09
1265	RCN1	0.58918	0.9756	0.0713629	0.108464	FALSE	0.106067	0.0713629	0.132148	-426.059
1266	ELP4	0.599928	0.978229	0.0459014	0.247296	FALSE	0.00402709	0.0459014	0.0875139	-1161.41
1267	IMMP1L	0.44802	0.942946	-0.0943897	0.123038	FALSE	4.60246e-07	-0.0943897	0.124406	-738.932
1268	DNAJC24	0.323532	0.91466	0.181783	0.0560907	FALSE	0.0454379	0.181783	0.184135	-358.36
1269	ARL14EP	0.987056	0.998988	0.00347219	0.041375	FALSE	0.0419592	0.00347219	0.214017	-212.986
1270	METTL15	0.932247	0.994789	-0.0127268	0.0846095	FALSE	2.53951e-05	-0.0127268	0.149695	-585.861
1271	KIF18A	0.254493	0.885253	-0.153548	0.105422	FALSE	5.04752e-07	-0.153548	0.13475	-691.135
1272	LIN7C	0.999237	0.999904	-0.000119682	0.120864	FALSE	0.000124972	-0.000119682	0.125224	-729.181
1273	LGR4	0.881836	0.994789	0.0151939	0.181329	FALSE	0.00123844	0.0151939	0.102218	-956.903
1274	CCDC34	0.449078	0.943644	-0.0809657	0.179044	FALSE	7.2622e-10	-0.0809657	0.106963	-1056.48
1275	BBOX1	0.0341301	0.426922	0.162406	0.323242	FALSE	0.0380678	0.162406	0.0766598	-134.494
1276	FIBIN	0.487527	0.95424	0.381482	0.00644327	FALSE	0.00628736	0.381482	0.54949	-62.6925
1277	MUC15	0.37558	0.926154	0.277695	0.019527	FALSE	2.5131e-07	0.277695	0.3134	-192.348
1278	NOP10	0.00153096	0.0599196	-0.323622	0.188096	FALSE	0.298054	-0.323622	0.102129	-792.024
1279	SLC12A6	0.874098	0.994789	-0.0167694	0.169306	FALSE	0.00663565	-0.0167694	0.105831	-903.454
1280	EMC4	0.888884	0.994789	-0.0216092	0.0792844	FALSE	3.20678e-07	-0.0216092	0.154665	-548.793
1281	KATNBL1	0.607503	0.979974	0.0473913	0.222481	FALSE	0.205184	0.0473913	0.0922654	-315.985
1282	EMC7	0.385456	0.927164	-0.119994	0.0998211	FALSE	1.30096e-05	-0.119994	0.13826	-638.209
1283	AVEN	0.219116	0.859027	-0.150149	0.128179	FALSE	0.0323447	-0.150149	0.122183	-531.055
1284	RYR3	0.882846	0.994789	-0.158785	0.00164963	FALSE	0.00157605	-0.158785	1.07751	-20.4224
1285	FMN1	0.246589	0.880683	0.175244	0.0831044	FALSE	0.0461647	0.175244	0.151245	-151.328
1286	4930533B01RIK	0.708254	0.983578	-0.217521	0.0057082	FALSE	7.64235e-07	-0.217521	0.581293	-70.9872
1287	ARHGAP11A	0.0812864	0.632454	-0.254307	0.0911161	FALSE	2.09181e-07	-0.254307	0.145879	-635.782
1288	AQR	0.497245	0.956149	-0.0706343	0.175597	FALSE	6.14089e-09	-0.0706343	0.104053	-933.897
1289	ZFP770	0.961598	0.998309	0.0140303	0.0223135	FALSE	0.0239922	0.0140303	0.291395	-171.447
1290	DPH6	0.815229	0.991791	-0.0241775	0.177196	FALSE	0.0974224	-0.0241775	0.103462	-283.179
1291	BC052040	0.509239	0.958233	-0.068725	0.175333	FALSE	0.0246302	-0.068725	0.104125	-31.3908
1292	MEIS2	0.399564	0.93176	0.0679082	0.291461	FALSE	0.249322	0.0679082	0.0806129	-1032.83
1293	2700033N17RIK	0.938776	0.994789	0.0471754	0.00502058	FALSE	2.11223e-08	0.0471754	0.614197	-62.6938
1294	SPRED1	0.100161	0.683965	0.182038	0.155128	FALSE	5.00465e-07	0.182038	0.110724	-867.034
1295	FAM98B	0.604006	0.979582	0.0627918	0.129216	FALSE	2.43315e-05	0.0627918	0.121068	-760.008
1296	RASGRP1	0.00464961	0.131148	0.330681	0.14144	FALSE	0.0247201	0.330681	0.116834	-111.071
1297	4930412B13RIK	0.975708	0.998988	0.0257532	0.0026482	FALSE	0.00246647	0.0257532	0.845761	-31.478
1298	GM13986	0.0142614	0.264068	0.708966	0.0251514	FALSE	0.0254733	0.708966	0.289302	-172.356
1299	THBS1	0.264737	0.889249	-0.0503768	0.930726	FALSE	4.42147e-05	-0.0503768	0.0451703	-2586.83
1300	FSIP1	0.392569	0.92845	0.995808	0.00172998	FALSE	4.26066e-07	0.995808	1.16473	-25.246
1301	EIF2AK4	0.622968	0.981337	-0.083711	0.0656357	FALSE	2.75945e-05	-0.083711	0.170266	-482.191
1302	SRP14	0.243887	0.879181	-0.123486	0.169983	FALSE	7.97736e-06	-0.123486	0.105967	-933.67
1303	BMF	0.986178	0.998988	0.0119614	0.00397461	FALSE	5.69203e-06	0.0119614	0.690442	-52.0428
1304	BUB1B	0.602124	0.97916	-0.0948651	0.0575153	FALSE	4.28942e-09	-0.0948651	0.181961	-456.982
1305	PAK6	0.0766046	0.617477	0.158369	0.237431	FALSE	0.24434	0.158369	0.0894369	-1011.27
1306	INAFM2	0.00829889	0.18413	0.572604	0.0430267	FALSE	6.7854e-07	0.572604	0.216923	-345.951
1307	CCDC9B	0.587697	0.9756	0.183718	0.0165651	FALSE	2.06208e-06	0.183718	0.338854	-167.543
1308	KNSTRN	0.0129779	0.245986	-0.418328	0.0705782	FALSE	1.35933e-08	-0.418328	0.168384	-535.124
1309	GM14091	0.917518	0.994789	-0.108973	0.00172172	FALSE	0.00190879	-0.108973	1.05227	-5.80859
1310	IVD	0.285057	0.901583	0.179652	0.0673318	FALSE	1.72395e-06	0.179652	0.168052	-483.44
1311	BAHD1	0.615053	0.981337	0.149245	0.0215521	FALSE	0.0216945	0.149245	0.296784	-153.93
1312	CHST14	0.404046	0.933282	0.849518	0.00213263	FALSE	7.71465e-06	0.849518	1.0181	-30.1349
1313	CCDC32	0.407164	0.933282	-0.192543	0.035632	FALSE	0.0349348	-0.192543	0.232289	-219.228
1314	RPUSD2	0.371229	0.925282	-0.458235	0.00769328	FALSE	0.00762484	-0.458235	0.512467	-72.2211
1315	KNL1	0.406395	0.933282	-0.110146	0.117072	FALSE	3.12924e-11	-0.110146	0.132665	-790.852
1316	RAD51	0.726968	0.984481	-0.075128	0.041077	FALSE	0.00420602	-0.075128	0.215167	-199.769
1317	RMDN3	0.64792	0.981857	-0.107398	0.034462	FALSE	1.15219e-07	-0.107398	0.235185	-296.689
1318	DNAJC17	0.25833	0.885805	-0.279739	0.0317872	FALSE	1.28488e-05	-0.279739	0.247481	-277.086
1319	ZFYVE19	0.935714	0.994789	-0.0234061	0.0225233	FALSE	0.128594	-0.0234061	0.290191	-153.343
1320	SPINT1	0.745574	0.987539	0.066771	0.0447289	FALSE	7.33306e-07	0.066771	0.205778	-361.352
1321	RHOV	0.042873	0.479628	-0.833037	0.013535	FALSE	0.000183405	-0.833037	0.411387	-145.417
1322	VPS18	0.661031	0.98271	0.143335	0.0177611	FALSE	1.45812e-06	0.143335	0.326882	-177.117
1323	INO80	0.956922	0.998069	-0.00436594	0.29015	FALSE	9.1972e-08	-0.00436594	0.0808259	-1278.69
1324	EXD1	0.743543	0.987073	0.122213	0.0135888	FALSE	0.00108395	0.122213	0.373552	-142.115
1325	CHP1	0.950741	0.996613	0.00551241	0.238002	FALSE	0.000255006	0.00551241	0.089231	-1132.11
1326	OIP5OS1	0.247092	0.881295	0.13242	0.144924	FALSE	0.0281942	0.13242	0.114408	-224.581
1327	OIP5	0.265897	0.89089	-0.635278	0.00652441	FALSE	4.57704e-08	-0.635278	0.571006	-79.7481
1328	NUSAP1	0.0793637	0.626411	-0.228333	0.19073	FALSE	1.20125e-08	-0.228333	0.130149	-1079.52
1329	NDUFAF1	0.923125	0.994789	0.023957	0.0307346	FALSE	8.34004e-09	0.023957	0.248265	-268.363
1330	RTF1	0.395995	0.930368	0.0554169	0.444314	FALSE	0.00644672	0.0554169	0.0652888	-142.975
1331	ITPKA	0.582655	0.9756	-0.464073	0.00283702	FALSE	7.47546e-07	-0.464073	0.844519	-38.9874
1332	RPAP1	0.941088	0.994789	0.0188551	0.0291038	FALSE	0.0056568	0.0188551	0.255136	-249.004
1333	TYRO3	0.0123835	0.239597	0.705442	0.0264298	FALSE	8.71096e-07	0.705442	0.282061	-239.033
1334	MGA	0.557444	0.973047	0.0544717	0.21967	FALSE	0.000514428	0.0544717	0.0928533	-1074.77
1335	MAPKBP1	0.770463	0.987939	0.022537	0.317506	FALSE	6.71105e-05	0.022537	0.0772427	-1338.53
1336	JMJD7	0.505035	0.956149	-0.40042	0.00552316	FALSE	7.36906e-06	-0.40042	0.6007	-67.9646
1337	EHD4	0.871676	0.994789	0.0114919	0.37435	FALSE	0.00043064	0.0114919	0.071144	-1503.51
1338	PLA2G4E	0.288503	0.904291	-0.219529	0.0451015	FALSE	0.0449926	-0.219529	0.206828	-255.193
1339	PLA2G4F	0.0153031	0.272539	0.459071	0.0550621	FALSE	0.0431656	0.459071	0.189298	-380.319
1340	VPS39	0.637265	0.981715	0.0947212	0.0469539	FALSE	7.72311e-07	0.0947212	0.200882	-374.383
1341	TMEM87A	0.611244	0.980032	0.0449124	0.242594	FALSE	2.00941e-08	0.0449124	0.0883582	-1144.69
1342	GANC	0.896194	0.994789	-0.0291069	0.0381179	FALSE	0.00047127	-0.0291069	0.223092	-321.482
1343	CAPN3	0.47385	0.952201	0.743353	0.00197616	FALSE	2.57153e-05	0.743353	1.03787	-28.3063
1344	ZFP106	0.988587	0.999358	-0.0012271	0.257561	FALSE	0.0332014	-0.0012271	0.0857833	-66.3954
1345	SNAP23	0.949594	0.996613	0.0101266	0.0738411	FALSE	0.00479571	0.0101266	0.160189	-502.712
1346	LRRC57	0.996302	0.999586	-0.00145023	0.0193582	FALSE	0.0203026	-0.00145023	0.312904	-143.631
1347	HAUS2	0.462436	0.948639	0.13084	0.0598315	FALSE	7.77934e-05	0.13084	0.178052	-444.057
1348	STARD9	0.43712	0.939992	-0.481232	0.0052991	FALSE	2.16718e-07	-0.481232	0.619294	-66.7515
1349	CDAN1	0.79675	0.990934	-0.106559	0.011135	FALSE	3.21478e-08	-0.106559	0.413732	-123.476
1350	TTBK2	0.294474	0.904363	0.307597	0.0223582	FALSE	0.0220228	0.307597	0.293408	-158.621
1351	AV039307	0.55351	0.971644	0.449722	0.00341854	FALSE	6.46671e-07	0.449722	0.759013	-46.5015
1352	UBR1	0.19966	0.843047	0.122511	0.207809	FALSE	0.203	0.122511	0.0955241	-424.402
1353	TMEM62	0.963374	0.998309	-0.0185887	0.0115726	FALSE	3.91908e-09	-0.0185887	0.404805	-125.923
1354	CCNDBP1	0.960198	0.998309	-0.00973165	0.0498564	FALSE	9.0725e-08	-0.00973165	0.195001	-387.164
1355	TGM5	0.992297	0.999586	-0.00435925	0.00929606	FALSE	0.00365925	-0.00435925	0.451557	-50.2
1356	TGM7	0.0490448	0.513596	0.664041	0.0182404	FALSE	0.0170311	0.664041	0.337384	-140.084
1357	LCMT2	0.421853	0.935619	0.334882	0.0111131	FALSE	0.016529	0.334882	0.416929	-67.9609
1358	ADAL	0.164089	0.805166	-0.450611	0.0192288	FALSE	3.03124e-05	-0.450611	0.323843	-188.062
1359	ZSCAN29	0.195067	0.842995	0.368821	0.0239634	FALSE	0.00333717	0.368821	0.284642	-215.586
1360	TUBGCP4	0.546953	0.96749	0.107064	0.0599892	FALSE	0.0166477	0.107064	0.177748	-147.318
1361	TRP53BP1	0.399799	0.93176	0.124359	0.0869289	FALSE	0.0455211	0.124359	0.147699	-25.7455
1362	PPIP5K1	0.574287	0.975497	-0.0732065	0.111965	FALSE	0.368774	-0.0732065	0.130319	-278.162
1363	CKMT1	0.95827	0.998276	-0.00404389	0.317354	FALSE	8.41589e-08	-0.00404389	0.0772837	-1363.31
1364	CATSPER2	0.927499	0.994789	-0.0263726	0.0225813	FALSE	0.0224956	-0.0263726	0.289835	-158.495
1365	PDIA3	0.000266245	0.0175748	-0.186731	0.732522	FALSE	0.000457842	-0.186731	0.0512137	-2075.51
1366	ELL3	0.913452	0.994789	0.106478	0.00197467	FALSE	0.00235606	0.106478	0.979694	-23.7524
1367	SERF2	0.246097	0.879946	-0.0636955	0.630166	FALSE	0.55168	-0.0636955	0.0549155	-42.0256
1368	HYPK	0.413718	0.934825	-0.166499	0.0461955	FALSE	5.54173e-08	-0.166499	0.203702	-369.161
1369	MFAP1B	0.33851	0.917616	0.188165	0.0492262	FALSE	3.93547e-05	0.188165	0.196596	-382.97
1370	MFAP1A	0.537996	0.965812	-0.094497	0.080879	FALSE	7.35293e-07	-0.094497	0.153443	-552.543
1371	WDR76	0.808955	0.991791	0.0539153	0.0380856	FALSE	3.46444e-06	0.0539153	0.222999	-324.26
1372	CASC4	0.881588	0.994789	-0.075016	0.00749822	FALSE	1.13101e-05	-0.075016	0.503609	-89.8649
1373	CTDSPL2	0.94148	0.994789	0.0080858	0.156189	FALSE	0.146849	0.0080858	0.110146	-410.669
1374	EIF3J1	0.262818	0.887677	-0.0679663	0.515957	FALSE	1.60063e-06	-0.0679663	0.0606975	-1751.97
1375	SPG11	0.423528	0.935619	-0.147663	0.0561964	FALSE	1.1033e-05	-0.147663	0.184507	-427.037
1376	PATL2	0.19963	0.843047	0.586461	0.00971871	FALSE	2.7864e-06	0.586461	0.457241	-108.69
1377	B2M	8.91069e-11	4.92613e-08	0.26519	1.14515	FALSE	6.39045e-06	0.26519	0.0408968	-2571.69
1378	SORD	0.35562	0.922096	0.202178	0.039757	FALSE	0.0432848	0.202178	0.218868	-200.71
1379	DUOXA1	0.0726473	0.60885	-0.388738	0.0423857	FALSE	2.97174e-08	-0.388738	0.216563	-349.572
1380	DUOX1	0.149151	0.786037	-0.257985	0.0606586	FALSE	0.251496	-0.257985	0.178841	-298.863
1381	SHF	0.587432	0.9756	-0.298642	0.00644647	FALSE	8.61408e-07	-0.298642	0.55043	-77.1846
1382	SLC30A4	0.0775863	0.618952	0.314473	0.0606768	FALSE	0.00188286	0.314473	0.178185	-447.03
1383	BLOC1S6OS	0.215335	0.857051	1.33212	0.00240513	FALSE	0.00209683	1.33212	1.07514	-26.7786
1384	BLOC1S6	0.71713	0.983578	-0.0775022	0.0415641	FALSE	3.26847e-05	-0.0775022	0.213918	-338.07
1385	SQOR	0.572444	0.975497	-0.530244	0.00233401	FALSE	0.00233546	-0.530244	0.939389	-27.8788
1386	MYEF2	0.0993588	0.681698	-0.954694	0.00720152	FALSE	0.00737768	-0.954694	0.579315	-69.3654
1387	DUT	0.0567544	0.546853	-0.222604	0.141386	FALSE	0.00537506	-0.222604	0.11684	-835.396
1388	CEP152	0.681271	0.983578	-0.0929544	0.0371749	FALSE	0.0035794	-0.0929544	0.226315	-305.66
1389	SHC4	0.939133	0.994789	0.0615811	0.00291208	FALSE	2.56299e-05	0.0615811	0.806464	-40.0031
1390	EID1	0.0568469	0.546951	0.139711	0.352595	FALSE	2.09584e-05	0.139711	0.0733589	-1422.01
1391	SECISBP2L	0.0187153	0.308016	0.274011	0.141151	FALSE	0.0170956	0.274011	0.116543	-765.576
1392	COPS2	0.975635	0.998988	0.00326985	0.16534	FALSE	0.00727587	0.00326985	0.10706	-878.842
1393	GALK2	0.549227	0.968324	0.071163	0.134162	FALSE	4.32683e-05	0.071163	0.118819	-787.9
1394	FAM227B	0.844189	0.993478	-0.200284	0.00185319	FALSE	0.00183628	-0.200284	1.01906	-16.5228
1395	DTWD1	0.727719	0.984481	-0.0987096	0.0236976	FALSE	0.0225879	-0.0987096	0.283517	-151.372
1396	GABPB1	0.807023	0.991791	0.0336415	0.0998598	FALSE	0.0483314	0.0336415	0.137724	-37.9065
1397	GM27003	0.347439	0.91932	-0.476017	0.00790715	FALSE	0.00814075	-0.476017	0.506634	-64.9987
1398	USP8	0.629108	0.981337	0.0574147	0.134025	FALSE	0.0638534	0.0574147	0.118875	-99.5811
1399	USP50	0.871403	0.994789	-0.0327274	0.0464206	FALSE	0.215622	-0.0327274	0.202175	-175.089
1400	TRPM7	0.423981	0.935619	0.0677841	0.263516	FALSE	0.204101	0.0677841	0.0847796	-244.44
1401	SPPL2A	0.107775	0.702288	0.143513	0.238338	FALSE	0.227419	0.143513	0.0892341	-987.35
1402	AP4E1	0.370736	0.925282	0.183764	0.0451272	FALSE	2.79852e-05	0.183764	0.205301	-363.795
1403	BLVRA	0.163417	0.804005	-0.28771	0.0457429	FALSE	0.000320833	-0.28771	0.20644	-367.763
1404	NCAPH	0.681479	0.983578	-0.0999165	0.032147	FALSE	1.91034e-08	-0.0999165	0.243434	-289.544
1405	ITPRIPL1	0.612286	0.980308	-0.211207	0.011097	FALSE	0.0132291	-0.211207	0.416735	-22.6374
1406	1810024B03RIK	0.191209	0.839119	0.554469	0.0111992	FALSE	2.30072e-08	0.554469	0.424226	-120.631
1407	SNRNP200	0.852934	0.99348	0.0217154	0.138053	FALSE	0.00562795	0.0217154	0.117142	-140.23
1408	CIAO1	0.189204	0.837625	-0.407779	0.0206947	FALSE	0.0194018	-0.407779	0.310585	-131.33
1409	TMEM127	0.0627014	0.571807	0.268604	0.0920049	FALSE	0.00829675	0.268604	0.14431	-133.328
1410	STARD7	0.743212	0.987073	-0.0572806	0.0621392	FALSE	5.55973e-05	-0.0572806	0.174848	-457.75
1411	FAHD2A	0.627172	0.981337	0.137276	0.0237523	FALSE	8.42591e-05	0.137276	0.282628	-220.219
1412	KCNIP3	0.0173698	0.291356	0.513826	0.0427853	FALSE	0.0369319	0.513826	0.216004	-189.454
1413	PROM2	0.191785	0.839119	0.171232	0.110444	FALSE	3.46072e-05	0.171232	0.13118	-692.481
1414	ZFP661	0.989947	0.999586	0.00721435	0.00577977	FALSE	0.17699	0.00721435	0.572587	-55.7889
1415	MALL	0.12179	0.730848	-0.246701	0.0761894	FALSE	0.0577804	-0.246701	0.159439	-337.984
1416	NPHP1	0.861153	0.994703	-0.0418168	0.0332091	FALSE	0.0521216	-0.0418168	0.23908	-30.5581
1417	MTLN	0.250538	0.882265	-0.151843	0.109596	FALSE	0.020172	-0.151843	0.132148	-44.6289
1418	BUB1	0.955623	0.998069	-0.0130323	0.0345685	FALSE	0.03905	-0.0130323	0.234196	-33.616
1419	ACOXL	0.562665	0.973657	0.440231	0.00339916	FALSE	0.00376172	0.440231	0.760476	-38.1256
1420	BCL2L11	0.887083	0.994789	-0.0391943	0.0249115	FALSE	1.412e-05	-0.0391943	0.276023	-233.724
1421	MORRBID	0.495432	0.955883	0.309721	0.0093269	FALSE	0.11332	0.309721	0.45434	-81.0977
1422	ANAPC1	0.751398	0.987939	0.0379658	0.131877	FALSE	0.0760062	0.0379658	0.119843	-639.278
1423	MERTK	0.312802	0.909311	0.541598	0.00697856	FALSE	0.00594488	0.541598	0.536575	-63.2133
1424	TMEM87B	0.949304	0.996613	0.00784158	0.124577	FALSE	0.0303108	0.00784158	0.123332	-316.533
1425	ZC3H8	0.590442	0.9756	0.109084	0.0461389	FALSE	0.0455699	0.109084	0.202684	-263.002
1426	ZC3H6	0.459264	0.947444	0.100458	0.102843	FALSE	0.00931228	0.100458	0.135743	-637.473
1427	TTL	0.600311	0.978251	0.121083	0.0355047	FALSE	2.63699e-08	0.121083	0.231095	-302.993
1428	POLR1B	0.111654	0.709926	-0.406886	0.0305085	FALSE	0.00172403	-0.406886	0.255774	-266.179
1429	CHCHD5	0.846284	0.993478	-0.0473606	0.0318133	FALSE	1.15418e-05	-0.0473606	0.244301	-275.878
1430	SLC20A1	0.0720174	0.606298	0.336899	0.0550999	FALSE	0.163075	0.336899	0.187269	-294.098
1431	CKAP2L	0.0121905	0.236468	-0.280169	0.163978	FALSE	5.56707e-10	-0.280169	0.111773	-992.341
1432	GM14023	0.793076	0.990059	-0.113617	0.0101659	FALSE	0.10387	-0.113617	0.433128	-84.2032
1433	IL1A	0.85735	0.994498	-0.0770645	0.0103473	FALSE	0.0102936	-0.0770645	0.428735	-92.835
1434	IL1B	0.873009	0.994789	0.114562	0.00369017	FALSE	0.00376486	0.114562	0.716746	-40.4861
1435	SIRPA	0.480312	0.95424	-0.110566	0.0776942	FALSE	0.0759163	-0.110566	0.156654	-175.731
1436	STK35	0.317658	0.913013	-0.175993	0.0618634	FALSE	0.00428998	-0.175993	0.17612	-434.371
1437	TGM3	0.0272435	0.378896	0.429135	0.0519336	FALSE	3.38449e-07	0.429135	0.194354	-412.542
1438	SNRPB	0.00148138	0.058847	-0.260334	0.289279	FALSE	0.283136	-0.260334	0.0819095	-479.657
1439	NOP56	0.00628034	0.157817	-0.263205	0.209315	FALSE	4.33388e-05	-0.263205	0.0963141	-1051.71
1440	IDH3B	0.482763	0.95424	-0.0943432	0.105392	FALSE	0.0552407	-0.0943432	0.134418	-109.926
1441	PCED1A	0.976252	0.998988	-0.0141571	0.00838292	FALSE	0.00756011	-0.0141571	0.475587	-72.9992
1442	VPS16	0.958313	0.998276	-0.0111888	0.041378	FALSE	6.32768e-08	-0.0111888	0.214053	-339.254
1443	PTPRA	0.0619858	0.57002	0.163354	0.247989	FALSE	0.000127461	0.163354	0.0875239	-1157.57
1444	4930473A02RIK	0.461167	0.948523	-0.285168	0.0130129	FALSE	3.93938e-06	-0.285168	0.386969	-138.11
1445	UBOX5	0.361517	0.924047	-0.311277	0.0168209	FALSE	0.0197175	-0.311277	0.341133	-36.0549
1446	FASTKD5	0.498135	0.956149	0.367621	0.00659159	FALSE	0.00577521	0.367621	0.542673	-61.5154
1447	LZTS3	0.194256	0.842271	-0.603242	0.00974855	FALSE	0.0094769	-0.603242	0.464715	-82.4127
1448	DDRGK1	0.219298	0.859027	-0.143658	0.139823	FALSE	9.12036e-07	-0.143658	0.116947	-807.425
1449	ITPA	0.770399	0.987939	0.0628244	0.0408741	FALSE	0.0127826	0.0628244	0.21526	-303.782
1450	SLC4A11	0.0798494	0.626889	-0.826238	0.0102654	FALSE	0.00272304	-0.826238	0.471715	-74.2224
1451	4930402H24RIK	0.896856	0.994789	0.0248397	0.0515935	FALSE	0.0750774	0.0248397	0.191615	-232.894
1452	A730017L22RIK	0.438903	0.94008	0.307387	0.0122049	FALSE	0.0111677	0.307387	0.397118	-102.856
1453	ATRN	0.230627	0.869489	0.131603	0.157383	FALSE	1.53105e-05	0.131603	0.109784	-875.274
1454	1700037H04RIK	0.17179	0.81843	-0.500384	0.0152335	FALSE	9.64266e-07	-0.500384	0.366186	-155.807
1455	SPEF1	0.0393274	0.457129	0.693617	0.0184921	FALSE	0.00331882	0.693617	0.336586	-78.6231
1456	CENPB	0.301971	0.906994	0.0954846	0.22143	FALSE	0.215568	0.0954846	0.0925044	-374.934
1457	CDC25B	0.21866	0.859027	-0.183009	0.0867631	FALSE	0.0168972	-0.183009	0.148776	-215.867
1458	AP5S1	0.590149	0.9756	0.390321	0.00371004	FALSE	0.00446669	0.390321	0.72467	-36.3231
1459	MAVS	0.783921	0.989742	-0.0834407	0.0205498	FALSE	2.33949e-06	-0.0834407	0.304291	-198.35
1460	PANK2	0.534725	0.964703	-0.0838528	0.104299	FALSE	0.161886	-0.0838528	0.13507	-292.361
1461	RNF24	0.759782	0.987939	-0.0874522	0.0232674	FALSE	1.51405e-06	-0.0874522	0.286009	-221.037
1462	SMOX	0.38481	0.927164	-0.169538	0.0503859	FALSE	1.06816e-07	-0.169538	0.19508	-401.744
1463	PRNP	0.0388441	0.456858	-0.142103	0.404092	FALSE	0.249681	-0.142103	0.0687871	-927.285
1464	PRND	0.548314	0.96749	-0.502501	0.00291674	FALSE	8.60763e-05	-0.502501	0.8371	-28.033
1465	SLC23A2	0.713937	0.983578	-0.0596422	0.0717728	FALSE	0.063058	-0.0596422	0.162702	-253.088
1466	TMEM230	0.396072	0.930368	0.16518	0.0501513	FALSE	0.000230588	0.16518	0.194636	-386.423
1467	PCNA	0.384328	0.927164	-0.0865633	0.192221	FALSE	0.00652241	-0.0865633	0.0995038	-1005.13
1468	AV099323	0.762981	0.987939	-0.145481	0.00821863	FALSE	0.00890917	-0.145481	0.482413	-74.8649
1469	CDS2	0.651003	0.981857	0.111851	0.0310064	FALSE	3.02441e-06	0.111851	0.247255	-273.296
1470	GPCPD1	0.343849	0.91932	0.0820883	0.251894	FALSE	0.216288	0.0820883	0.0867202	-497.708
1471	SHLD1	0.436718	0.939992	-0.136634	0.0619191	FALSE	9.91627e-07	-0.136634	0.175679	-459.031
1472	TRMT6	0.147595	0.782441	-0.206147	0.0950321	FALSE	1.97538e-08	-0.206147	0.142359	-619.896
1473	MCM8	0.699491	0.983578	-0.125728	0.0179952	FALSE	0.0179976	-0.125728	0.325714	-143.481
1474	CRLS1	0.51836	0.961671	-0.141162	0.040024	FALSE	0.0322021	-0.141162	0.218558	-151.521
1475	FERMT1	0.00926901	0.197402	0.205386	0.305735	FALSE	7.67636e-09	0.205386	0.0789349	-1309.48
1476	BMP2	0.417976	0.935482	0.0957181	0.135669	FALSE	0.107098	0.0957181	0.11818	-206.589
1477	TMX4	0.629591	0.981337	0.0945587	0.0492936	FALSE	0.0493192	0.0945587	0.196057	-260.01
1478	PLCB1	0.00406402	0.120674	0.501936	0.0652354	FALSE	5.27749e-05	0.501936	0.174699	-498.618
1479	4930545L23RIK	0.849862	0.993478	0.175548	0.00221044	FALSE	0.00328167	0.175548	0.92738	0
1480	9630028H03RIK	0.922817	0.994789	-0.0615993	0.00470071	FALSE	0.00592277	-0.0615993	0.635791	-4.04621
1481	PLCB4	0.772621	0.987939	-0.0225618	0.311085	FALSE	0.0557195	-0.0225618	0.0780826	-1085.81
1482	GM14211	0.710637	0.983578	0.14998	0.0116162	FALSE	9.64169e-06	0.14998	0.40426	-127.61
1483	MKKS	0.405465	0.933282	-0.43789	0.00725585	FALSE	0.00701999	-0.43789	0.526373	-32.8441
1484	SLX4IP	0.708362	0.983578	-0.0570434	0.0816858	FALSE	8.72904e-06	-0.0570434	0.152499	-566.031
1485	JAG1	0.85045	0.993478	-0.0223735	0.134692	FALSE	0.012217	-0.0223735	0.118665	-724.105
1486	BTBD3	0.00678836	0.166792	0.209969	0.316752	FALSE	0.206562	0.209969	0.0775637	-165.545
1487	GM14066	0.794237	0.990059	-0.0359361	0.0999582	FALSE	1.03914e-06	-0.0359361	0.137785	-659.664
1488	SPTLC3	0.345214	0.91932	0.0730037	0.316654	FALSE	0.00946834	0.0730037	0.0773415	-1369.46
1489	ISM1	0.210039	0.850415	-0.24962	0.0488578	FALSE	5.9672e-06	-0.24962	0.199145	-400.422
1490	TASP1	0.849911	0.993478	0.0285542	0.0831915	FALSE	0.080469	0.0285542	0.150895	-328.243
1491	ESF1	0.629643	0.981337	-0.0440381	0.227635	FALSE	0.060508	-0.0440381	0.0913219	-101.755
1492	NDUFAF5	0.119682	0.72542	-0.487692	0.0207263	FALSE	0.0047284	-0.487692	0.313405	-187.386
1493	MACROD2	0.590064	0.9756	-0.0483892	0.23537	FALSE	6.33319e-05	-0.0483892	0.0898185	-1191.5
1494	FLRT3	0.78737	0.989742	-0.0303724	0.149628	FALSE	0.149024	-0.0303724	0.112604	-434.473
1495	MACROD2OS1	0.0754707	0.613872	0.77391	0.0113472	FALSE	0.00564869	0.77391	0.435369	-87.0043
1496	KIF16B	0.142332	0.773903	0.139446	0.21005	FALSE	2.64186e-06	0.139446	0.0950446	-1049.61
1497	SNRPB2	0.995576	0.999586	-0.000681298	0.125541	FALSE	0.00655849	-0.000681298	0.12287	-722.372
1498	PCSK2	0.625919	0.981337	0.232307	0.00840695	FALSE	0.00843071	0.232307	0.476547	-83.6793
1499	DSTN	0.173727	0.819122	-0.0488904	1.47005	FALSE	0.00206305	-0.0488904	0.0359402	-160.593
1500	RRBP1	0.838292	0.993478	0.0137819	0.415443	FALSE	1.35151e-05	0.0137819	0.0675322	-1562.03
1501	SNX5	0.392282	0.928374	-0.0836519	0.199007	FALSE	9.94942e-07	-0.0836519	0.0977828	-1015.26
1502	MGME1	0.132556	0.754181	-0.579046	0.0140984	FALSE	1.15618e-07	-0.579046	0.384978	-148.716
1503	OVOL2	0.641376	0.981715	0.0742476	0.0745424	FALSE	0.0732245	0.0742476	0.159406	-345.722
1504	KAT14	0.8148	0.991791	0.0326924	0.0972367	FALSE	0.0516728	0.0326924	0.139569	-264.989
1505	POLR3F	0.952662	0.996839	-0.0131497	0.0386423	FALSE	1.29832e-05	-0.0131497	0.221508	-324.818
1506	RBBP9	0.486976	0.95424	0.173357	0.0305619	FALSE	1.69554e-07	0.173357	0.24939	-268.006
1507	SEC23B	0.571544	0.975497	0.101095	0.0593547	FALSE	5.20315e-05	0.101095	0.178682	-443.61
1508	SMIM26	0.217885	0.858342	-0.394324	0.0194336	FALSE	0.0200477	-0.394324	0.320024	-135.983
1509	DTD1	0.177621	0.824402	-0.167781	0.123772	FALSE	0.0861008	-0.167781	0.124456	-178.303
1510	SLC24A3	0.670334	0.983482	0.0139903	1.75415	FALSE	1.78179	0.0139903	0.0328649	-1769.07
1511	GM14092	0.622738	0.981337	0.161657	0.017593	FALSE	0.0179126	0.161657	0.328589	-136.359
1512	RIN2	0.558834	0.973047	0.0534606	0.226454	FALSE	6.26108e-06	0.0534606	0.091452	-1104.01
1513	NAA20	0.799287	0.991791	0.0392863	0.0793406	FALSE	1.55228e-05	0.0392863	0.154506	-544.139
1514	CRNKL1	0.896689	0.994789	-0.0173863	0.105766	FALSE	0.0551341	-0.0173863	0.133899	-368.647
1515	RALGAPA2	0.112856	0.712464	0.140016	0.243309	FALSE	8.98865e-05	0.140016	0.088311	-1154.24
1516	KIZ	0.349686	0.91932	0.138505	0.0865041	FALSE	0.0419748	0.138505	0.148102	-31.942
1517	XRN2	0.90078	0.994789	-0.00853639	0.404386	FALSE	0.0198181	-0.00853639	0.0684685	-113.38
1518	THBD	0.765775	0.987939	-0.113773	0.0130758	FALSE	0.0115294	-0.113773	0.381907	-50.1152
1519	NXT1	0.43405	0.939377	-0.166063	0.0425351	FALSE	3.25382e-06	-0.166063	0.212281	-359.086
1520	GZF1	0.577844	0.9756	0.0965591	0.0629466	FALSE	4.62151e-08	0.0965591	0.1735	-464.402
1521	NAPB	0.549034	0.968308	0.239852	0.0119239	FALSE	0.0112625	0.239852	0.400281	-59.3357
1522	CST3	0.977721	0.998988	0.00125844	0.933263	FALSE	1.34733e-09	0.00125844	0.0450637	-2419.59
1523	ZFP120	0.93303	0.994789	0.0153071	0.0571003	FALSE	0.0810752	0.0153071	0.182155	-18.8125
1524	ZFP937	0.840522	0.993478	0.114901	0.00581437	FALSE	1.29283e-08	0.114901	0.571004	-71.6573
1525	3300002I08RIK	0.0397899	0.458673	0.464205	0.0387424	FALSE	0.0160802	0.464205	0.225789	-57.5646
1526	GM10130	0.922176	0.994789	0.0247223	0.0295803	FALSE	0.00367225	0.0247223	0.253061	-115.394
1527	ZFP442	0.192364	0.839266	0.6565	0.00816865	FALSE	0.00728483	0.6565	0.503598	-71.0106
1528	APMAP	0.370907	0.925282	0.245147	0.0254648	FALSE	0.0248924	0.245147	0.273976	-192.346
1529	ACSS1	0.414373	0.934864	0.425206	0.00722332	FALSE	2.7428e-07	0.425206	0.520944	-86.1077
1530	ENTPD6	0.898382	0.994789	0.0316995	0.0307421	FALSE	0.31254	0.0316995	0.248223	-156.857
1531	PYGB	0.341436	0.918338	0.141913	0.0852797	FALSE	0.0859863	0.141913	0.149173	-356.454
1532	ABHD12	0.473334	0.952124	0.0941947	0.109803	FALSE	0.0399898	0.0941947	0.131361	-655.135
1533	GINS1	0.103606	0.690779	-0.539574	0.0187912	FALSE	3.93601e-06	-0.539574	0.331512	-186.615
1534	NINL	0.958948	0.998276	0.013423	0.0278623	FALSE	2.86346e-07	0.013423	0.260771	-253.537
1535	NANP	0.521582	0.96255	-0.214112	0.0172745	FALSE	9.1348e-06	-0.214112	0.334075	-171.281
1536	NSFL1C	0.91809	0.994789	0.0149018	0.0902327	FALSE	0.0717326	0.0149018	0.144904	-191.813
1537	GM14167	0.229882	0.869112	0.483892	0.0122099	FALSE	0.0119391	0.483892	0.403021	-98.5136
1538	FKBP1A	0.0776256	0.618952	-0.204726	0.143062	FALSE	2.83915e-06	-0.204726	0.116016	-818.215
1539	SDCBP2	0.492569	0.955504	0.173629	0.0296919	FALSE	0.000883315	0.173629	0.253019	-260.524
1540	PSMF1	0.216235	0.857319	0.377728	0.0208384	FALSE	0.00147843	0.377728	0.305456	-194.995
1541	FAM110A	0.306686	0.906994	-0.293309	0.0237	FALSE	0.0240702	-0.293309	0.286938	-161.831
1542	SLC52A3	0.132179	0.752685	-1.10873	0.00480937	FALSE	0.255736	-1.10873	0.736422	-43.313
1543	SRXN1	0.00177815	0.0668344	-1.06011	0.0221041	FALSE	4.23188e-07	-1.06011	0.339237	-206.529
1544	CSNK2A1	0.938935	0.994789	0.00585038	0.324935	FALSE	8.70597e-07	0.00585038	0.076367	-1358.75
1545	TBC1D20	0.108668	0.704143	0.213361	0.107756	FALSE	7.2386e-06	0.213361	0.133001	-671.989
1546	RBCK1	0.496508	0.956149	0.118726	0.0621948	FALSE	1.7665e-07	0.118726	0.174598	-455.607
1547	GM14164	0.647319	0.981857	-0.218295	0.00847244	FALSE	0.238836	-0.218295	0.477159	-76.2038
1548	SOX12	0.875079	0.994789	-0.102218	0.00450699	FALSE	0.00460602	-0.102218	0.6502	-47.4725
1549	ZCCHC3	0.890881	0.994789	0.0833111	0.00513688	FALSE	0.00992082	0.0833111	0.607272	-11.5985
1550	H13	0.708683	0.983578	-0.0552625	0.0868261	FALSE	0.000297731	-0.0552625	0.147909	-577.332
1551	MCTS2	0.304544	0.906994	-0.370381	0.0152163	FALSE	0.0159398	-0.370381	0.360736	-105.795
1552	ID1	0.0529659	0.535119	-0.317144	0.0729623	FALSE	0.0621045	-0.317144	0.163882	-256.057
1553	BCL2L1	0.112307	0.710582	0.354661	0.0388355	FALSE	0.000738757	0.354661	0.223351	-321.275
1554	TPX2	0.230055	0.869374	-0.152774	0.128141	FALSE	4.20907e-11	-0.152774	0.127289	-842.102
1555	PDRG1	0.19383	0.841537	-0.185483	0.094267	FALSE	5.54979e-08	-0.185483	0.142753	-617.729
1556	TM9SF4	0.654604	0.981857	0.0482666	0.162713	FALSE	7.27573e-06	0.0482666	0.107888	-888.672
1557	TSPYL3	0.814871	0.991791	0.141639	0.00518595	FALSE	0.260399	0.141639	0.604916	-40.2982
1558	PLAGL2	0.699944	0.983578	0.0927373	0.0327221	FALSE	0.000174101	0.0927373	0.240629	-283.97
1559	POFUT1	0.473335	0.952124	0.141705	0.0485919	FALSE	0.0480235	0.141705	0.197618	-239.457
1560	KIF3B	0.78662	0.989742	0.0549757	0.0459209	FALSE	2.95292e-07	0.0549757	0.203085	-367.964
1561	2500004C02RIK	0.787836	0.989742	0.190226	0.0038086	FALSE	2.83207e-06	0.190226	0.70684	-50.3963
1562	ASXL1	0.972486	0.998988	-0.00299697	0.251048	FALSE	0.00132442	-0.00299697	0.0868911	-61.9029
1563	NOL4L	0.0940384	0.668292	1.15698	0.00530354	FALSE	2.19698e-08	1.15698	0.690953	-65.9641
1564	COMMD7	0.925474	0.994789	-0.0138433	0.0865707	FALSE	0.0119418	-0.0138433	0.147993	-491.058
1565	DNMT3B	0.863273	0.994703	-0.0577904	0.0168695	FALSE	9.47471e-07	-0.0577904	0.335581	-172.282
1566	MAPRE1	0.653378	0.981857	0.0312697	0.390666	FALSE	0.0664931	0.0312697	0.0696315	-169.394
1567	EFCAB8	0.863689	0.994789	0.191539	0.00152888	FALSE	0.256265	0.191539	1.11567	-17.4546
1568	CDK5RAP1	0.30076	0.906994	-0.305374	0.0224539	FALSE	0.000643286	-0.305374	0.295103	-209.74
1569	SNTA1	0.691203	0.983578	0.426102	0.00170385	FALSE	0.00190408	0.426102	1.0727	-4.74747
1570	CBFA2T2	0.887111	0.994789	-0.0153134	0.162953	FALSE	0.000589285	-0.0153134	0.107871	-892.231
1571	NECAB3	0.831147	0.993478	-0.212547	0.00193996	FALSE	0.00254016	-0.212547	0.996792	-23.9471
1572	E2F1	0.129959	0.749922	-0.513796	0.0178081	FALSE	0.017662	-0.513796	0.339304	-132.435
1573	PXMP4	0.17051	0.816723	-0.239524	0.0633475	FALSE	1.67221e-08	-0.239524	0.174763	-464.022
1574	ZFP341	0.294917	0.904363	-0.307224	0.0227348	FALSE	1.05777e-07	-0.307224	0.293322	-214.721
1575	CHMP4B	0.388449	0.927634	-0.0596811	0.396756	FALSE	0.0959412	-0.0596811	0.0692007	-811.268
1576	RALY	0.0228684	0.340919	-0.245968	0.165761	FALSE	0.132678	-0.245968	0.108088	-210.044
1577	A	0.488234	0.95424	-0.228469	0.0177789	FALSE	0.0177674	-0.228469	0.329624	-140.727
1578	EIF2S2	0.00771056	0.176996	-0.147407	0.625049	FALSE	0.000102305	-0.147407	0.0553227	-1953.85
1579	AHCY	0.243657	0.879181	-0.666262	0.00658263	FALSE	5.73724e-08	-0.666262	0.57146	-77.9744
1580	ITCH	0.304643	0.906994	0.0999682	0.199813	FALSE	0.0657853	0.0999682	0.0973848	-71.9539
1581	DYNLRB1	0.522369	0.96255	-0.0603148	0.213729	FALSE	9.17818e-06	-0.0603148	0.0942864	-1087.14
1582	MAP1LC3A	0.765171	0.987939	-0.0201629	0.416206	FALSE	0.293619	-0.0201629	0.0675025	-493.856
1583	PIGU	0.272533	0.893052	0.132674	0.129746	FALSE	0.0347964	0.132674	0.120915	-639.862
1584	TRP53INP2	0.000982495	0.0436136	0.471184	0.0967549	FALSE	1.65092e-06	0.471184	0.142978	-631.25
1585	NCOA6	0.879525	0.994789	0.0128383	0.264095	FALSE	4.37456e-06	0.0128383	0.0847014	-1209.55
1586	ACSS2	0.460075	0.9479	0.230752	0.0195643	FALSE	0.0257573	0.230752	0.312365	-78.8994
1587	GSS	0.777539	0.988822	-0.0583799	0.0444948	FALSE	2.5142e-05	-0.0583799	0.206634	-356.246
1588	TRPC4AP	0.380082	0.926687	0.118877	0.103367	FALSE	0.00712539	0.118877	0.135434	-583.894
1589	EDEM2	0.157627	0.796416	0.333769	0.0346217	FALSE	0.0250696	0.333769	0.236196	-120.456
1590	BC029722	0.488432	0.95424	-0.233066	0.01708	FALSE	0.000424883	-0.233066	0.33641	-95.5867
1591	EIF6	0.0337993	0.425877	-0.176612	0.27715	FALSE	0.272268	-0.176612	0.0832113	-398.382
1592	FAM83C	0.513022	0.958682	-0.100591	0.0805647	FALSE	0.000731509	-0.100591	0.153777	-550.785
1593	UQCC1	0.438189	0.939992	-0.104392	0.105102	FALSE	0.0243927	-0.104392	0.134655	-555.258
1594	CEP250	0.446744	0.941648	-0.150608	0.0488395	FALSE	1.7126e-05	-0.150608	0.197945	-385.886
1595	6430550D23RIK	0.753142	0.987939	0.345592	0.00160227	FALSE	0.127038	0.345592	1.09887	-18.3373
1596	ERGIC3	0.0928514	0.66556	0.215188	0.116274	FALSE	0.00127195	0.215188	0.128047	-711.557
1597	CPNE1	0.672401	0.983522	0.0527058	0.121908	FALSE	0.104078	0.0527058	0.124643	-496.727
1598	NFS1	0.590073	0.9756	0.100938	0.0539814	FALSE	0.000200321	0.100938	0.187364	-414.907
1599	ROMO1	0.0164223	0.283712	-0.200298	0.276163	FALSE	0.279924	-0.200298	0.0834786	-442.422
1600	RBM39	0.515042	0.959503	0.027674	1.04825	FALSE	0.00491654	0.027674	0.0425095	-2329.98
1601	PHF20	0.0529025	0.535119	0.200565	0.177378	FALSE	0.0325685	0.200565	0.103613	-152.491
1602	SCAND1	0.734882	0.98584	-0.033785	0.190639	FALSE	0.00897013	-0.033785	0.0997669	-985.083
1603	CNBD2	0.1406	0.770221	0.639985	0.0109305	FALSE	0.00622106	0.639985	0.434312	-65.9053
1604	2900097C17RIK	0.971891	0.998988	-0.00343841	0.199067	FALSE	7.03e-05	-0.00343841	0.0975791	-1014.04
1605	EPB41L1	0.332442	0.915909	0.173552	0.0592812	FALSE	0.0334693	0.173552	0.179066	-95.3391
1606	AAR2	0.778576	0.988965	-0.06133	0.0399388	FALSE	2.22028e-06	-0.06133	0.21812	-331.449
1607	GM14168	0.944564	0.994997	0.0823981	0.00134906	FALSE	0.00159319	0.0823981	1.18499	0
1608	DLGAP4	0.483974	0.95424	0.0858921	0.1258	FALSE	2.15597e-06	0.0858921	0.122716	-756.707
1609	TGIF2	0.847051	0.993478	0.098836	0.00721683	FALSE	3.18418e-07	0.098836	0.512417	-85.4114
1610	5430405H02RIK	0.893586	0.994789	-0.0228399	0.065059	FALSE	1.20412e-06	-0.0228399	0.170743	-477.418
1611	RAB5IF	0.274332	0.893588	-0.106141	0.202161	FALSE	0.196248	-0.106141	0.0970977	-797.978
1612	NDRG3	0.737646	0.98617	-0.0554419	0.06934	FALSE	0.0681942	-0.0554419	0.165512	-444.49
1613	DSN1	0.782971	0.989742	0.106005	0.012797	FALSE	0.0113088	0.106005	0.384841	-116.363
1614	SOGA1	0.220976	0.860048	-0.412852	0.0175652	FALSE	0.00222962	-0.412852	0.337314	-172.569
1615	SAMHD1	0.0849992	0.641143	0.298583	0.0639774	FALSE	0.0147981	0.298583	0.173354	-149.268
1616	RBL1	0.182567	0.830977	-0.231145	0.064258	FALSE	0.0701217	-0.231145	0.173416	-281.701
1617	RPN2	0.598336	0.977447	-0.0566776	0.164109	FALSE	2.32744e-07	-0.0566776	0.10759	-899.494
1618	MANBAL	0.317984	0.913206	-0.208829	0.0440554	FALSE	0.0147806	-0.208829	0.20912	-74.0572
1619	SRC	0.76671	0.987939	0.0639275	0.0407929	FALSE	1.60237e-08	0.0639275	0.215475	-335.607
1620	BLCAP	0.406964	0.933282	-0.256361	0.0202947	FALSE	0.0211236	-0.256361	0.309149	-49.5456
1621	NNAT	0.457703	0.94709	-0.376226	0.00772457	FALSE	3.07887e-06	-0.376226	0.50661	-90.2579
1622	CTNNBL1	0.965016	0.998309	-0.006242	0.0935931	FALSE	0.00152284	-0.006242	0.142315	-605.36
1623	TTI1	0.688399	0.983578	0.118227	0.0218143	FALSE	0.000276995	0.118227	0.294811	-207.348
1624	RPRD1B	0.737938	0.986237	-0.0484617	0.090511	FALSE	0.0865904	-0.0484617	0.144841	-527.277
1625	2010009K17RIK	0.196323	0.843047	1.4253	0.00241169	FALSE	1.05657e-06	1.4253	1.10309	-33.2572
1626	SNHG17	0.801726	0.991791	0.0620518	0.0310176	FALSE	1.46764e-06	0.0620518	0.247106	-272.872
1627	RALGAPB	0.279751	0.896747	-0.110867	0.181231	FALSE	0.0363312	-0.110867	0.102571	-270.463
1628	ACTR5	0.294229	0.904291	0.278082	0.0272877	FALSE	0.0273128	0.278082	0.26512	-167.362
1629	FAM83D	0.669599	0.983481	-0.112548	0.0274099	FALSE	0.00155046	-0.112548	0.263764	-253.284
1630	DHX35	0.740195	0.98678	-0.0846756	0.0291826	FALSE	0.0297279	-0.0846756	0.255358	-67.9249
1631	9130015L21RIK	0.715943	0.983578	0.369771	0.00188053	FALSE	0.00228389	0.369771	1.01617	-23.294
1632	MAFB	0.738305	0.986251	-0.0277431	0.275115	FALSE	5.2355e-08	-0.0277431	0.0830387	-1289.01
1633	GM14221	0.855057	0.993875	-0.184817	0.00187648	FALSE	1.71262e-07	-0.184817	1.01175	-27.7141
1634	TOP1	0.0933514	0.666875	0.0766505	0.907756	FALSE	1.14514e-06	0.0766505	0.0456803	-2279.1
1635	PLCG1	0.414133	0.934864	0.176135	0.0408679	FALSE	0.0069174	0.176135	0.215682	-146.124
1636	ZHX3	0.201181	0.843047	0.146839	0.143824	FALSE	3.48844e-06	0.146839	0.11488	-825.817
1637	GM16751	0.897245	0.994789	0.121541	0.00214079	FALSE	0.00436941	0.121541	0.941133	-24.3017
1638	LPIN3	0.557389	0.973047	-0.342253	0.00578623	FALSE	0.0998591	-0.342253	0.583329	-56.3136
1639	CHD6	0.291968	0.904291	0.0917907	0.249723	FALSE	0.000163998	0.0917907	0.0871034	-1167.33
1640	PTPRT	0.837101	0.993478	-0.0869007	0.0106538	FALSE	0.0102312	-0.0869007	0.422661	-97.3131
1641	SRSF6	0.302533	0.906994	0.102089	0.193285	FALSE	0.000168038	0.102089	0.099018	-989.274
1642	IFT52	0.74255	0.987073	0.0511217	0.0781932	FALSE	0.0760105	0.0511217	0.155632	-314.838
1643	MYBL2	0.252467	0.884562	-0.511234	0.0102657	FALSE	0.002548	-0.511234	0.446735	-110.143
1644	OSER1	0.169488	0.814179	0.222016	0.0730421	FALSE	2.21804e-07	0.222016	0.161601	-508.479
1645	2900093K20RIK	0.545872	0.96749	0.323577	0.00671965	FALSE	0.00650724	0.323577	0.535761	-64.6411
1646	FITM2	0.466277	0.950902	-0.184761	0.029867	FALSE	6.42239e-06	-0.184761	0.253601	-264.681
1647	TTPAL	0.207943	0.848919	0.220118	0.0624169	FALSE	3.703e-07	0.220118	0.174802	-462.091
1648	SERINC3	0.0215058	0.333729	0.202947	0.244406	FALSE	0.00431877	0.202947	0.0882767	-1119.07
1649	PKIG	0.306269	0.906994	-0.182292	0.0604854	FALSE	0.0459484	-0.182292	0.178179	-285.618
1650	ADA	0.865763	0.994789	-0.0966215	0.00582966	FALSE	0.00601587	-0.0966215	0.571579	-15.0275
1651	YWHAB	0.822561	0.99291	-0.0142004	0.472857	FALSE	0.481505	-0.0142004	0.0633233	-159.116
1652	PABPC1L	0.934771	0.994789	-0.0664188	0.00288608	FALSE	2.97016e-17	-0.0664188	0.811528	-33.4201
1653	TOMM34	0.632232	0.981337	0.101438	0.0421837	FALSE	0.000919208	0.101438	0.211952	-341.493
1654	STK4	0.3056	0.906994	0.138055	0.104489	FALSE	0.0879592	0.138055	0.134754	-225.227
1655	SDC4	0.0797348	0.626731	-0.0726442	1.10626	FALSE	4.43766e-08	-0.0726442	0.0414582	-2528.23
1656	SYS1	0.427436	0.937782	-0.098555	0.123507	FALSE	5.67241e-05	-0.098555	0.124189	-739.287
1657	DBNDD2	0.173386	0.819085	-0.418651	0.0211627	FALSE	0.0200613	-0.418651	0.307515	-27.1195
1658	PIGT	0.836658	0.993478	-0.0353726	0.0644665	FALSE	2.27727e-05	-0.0353726	0.17157	-470.783
1659	WFDC2	0.324226	0.91466	-1.48472	0.00143384	FALSE	0.0015731	-1.48472	1.50609	-16.6873
1660	DNTTIP1	0.702245	0.983578	0.048151	0.119385	FALSE	2.87079e-08	0.048151	0.125953	-718.208
1661	GM11457	0.755039	0.987939	-0.102593	0.0176228	FALSE	0.0177288	-0.102593	0.328821	-135.275
1662	UBE2C	0.022759	0.340053	-0.311129	0.21382	FALSE	1.18369e-09	-0.311129	0.136612	-1130.93
1663	SNX21	0.721048	0.984156	0.0549133	0.0800737	FALSE	1.48118e-05	0.0549133	0.153794	-550.367
1664	ACOT8	0.625715	0.981337	-0.117386	0.0329385	FALSE	0.032276	-0.117386	0.240661	-213.335
1665	ZSWIM3	0.117235	0.720924	-0.775477	0.00913215	FALSE	2.89256e-07	-0.775477	0.495042	-103.006
1666	ZSWIM1	0.714405	0.983578	-0.161522	0.00983393	FALSE	0.00689186	-0.161522	0.441381	-93.9435
1667	CTSA	0.30315	0.906994	0.219623	0.0419222	FALSE	5.52046e-05	0.219623	0.213288	-340.885
1668	PLTP	0.452054	0.945172	0.290902	0.012836	FALSE	0.00020746	0.290902	0.386841	-137.122
1669	PCIF1	0.99182	0.999586	0.00153432	0.0846283	FALSE	2.10903e-06	0.00153432	0.149647	-570.359
1670	ZFP335	0.151092	0.789138	0.47405	0.0181526	FALSE	0.187948	0.47405	0.330191	-135.193
1671	ZFP335OS	0.445942	0.941123	-0.261026	0.01655	FALSE	0.000467022	-0.261026	0.342466	-167.279
1672	NCOA5	0.328284	0.915228	-0.126987	0.113152	FALSE	0.120186	-0.126987	0.1299	-662.557
1673	SLC35C2	0.401351	0.931945	0.219036	0.0279941	FALSE	0.0267367	0.219036	0.261002	-166.645
1674	ELMO2	0.169005	0.813036	0.263115	0.0523263	FALSE	0.0030874	0.263115	0.1913	-395.652
1675	ZFP334	0.597924	0.977447	0.49693	0.00224004	FALSE	8.04853e-09	0.49693	0.942247	-32.2165
1676	TRP53RKA	0.973368	0.998988	0.0078837	0.03398	FALSE	1.3596e-06	0.0078837	0.236147	-291.296
1677	ZMYND8	0.510857	0.95857	0.0542453	0.278252	FALSE	0.00366215	0.0542453	0.0825019	-1135.58
1678	GM11465	0.836058	0.993478	0.210721	0.00183793	FALSE	0.00172486	0.210721	1.01828	-23.4472
1679	NCOA3	0.00016859	0.0126595	0.454949	0.134799	FALSE	1.29109e-06	0.454949	0.120934	-781.884
1680	SULF2	0.269398	0.892113	-0.533843	0.00882475	FALSE	4.21419e-08	-0.533843	0.483357	-101.956
1681	TRP53RKB	0.561591	0.973591	-0.265209	0.00930497	FALSE	7.34766e-05	-0.265209	0.456879	-105.026
1682	ARFGEF2	0.88203	0.994789	-0.0236782	0.0744998	FALSE	0.0135071	-0.0236782	0.15956	-371.704
1683	CSE1L	0.984217	0.998988	0.00235758	0.133442	FALSE	4.85265e-06	0.00235758	0.119172	-780.712
1684	STAU1	0.21722	0.857764	0.105929	0.257179	FALSE	1.399e-06	0.105929	0.0858455	-1186.52
1685	DDX27	0.139545	0.767614	-0.15191	0.181048	FALSE	0.00448988	-0.15191	0.102817	-929.299
1686	ZNFX1	0.621763	0.981337	0.122346	0.0308335	FALSE	7.70329e-06	0.122346	0.247989	-273.153
1687	ZFAS1	0.108163	0.703774	0.170371	0.16898	FALSE	0.0177901	0.170371	0.10605	-910.531
1688	SLC9A8	0.711138	0.983578	0.0910713	0.0313282	FALSE	1.8339e-08	0.0910713	0.24592	-276.999
1689	SPATA2	0.181502	0.829644	0.309329	0.0359206	FALSE	1.85351e-06	0.309329	0.231509	-303.491
1690	RNF114	0.0913209	0.661018	0.286657	0.0666102	FALSE	0.00924482	0.286657	0.169773	-66.5744
1691	UBE2V1	0.577031	0.9756	-0.0722487	0.113306	FALSE	0.00389045	-0.0722487	0.129541	-683.935
1692	TMEM189	0.400978	0.931925	0.193345	0.0359142	FALSE	0.0334261	0.193345	0.230207	-198.961
1693	CEBPB	0.619667	0.981337	0.0508311	0.180566	FALSE	0.0593567	0.0508311	0.102415	-531.409
1694	A530013C23RIK	0.7266	0.984481	-0.244239	0.00396799	FALSE	4.59706e-06	-0.244239	0.698518	-52.2812
1695	GM14321	0.315444	0.911633	1.28291	0.0016563	FALSE	4.62264e-06	1.28291	1.27797	-24.1295
1696	1200007C13RIK	0.447569	0.942689	0.538361	0.0039955	FALSE	0.00403094	0.538361	0.708859	-45.3204
1697	PTPN1	0.49924	0.956149	0.0541075	0.295353	FALSE	3.59844e-06	0.0541075	0.0800779	-1287.16
1698	RIPOR3	0.391047	0.928374	0.722804	0.00297739	FALSE	2.91386e-05	0.722804	0.842704	-39.9744
1699	PARD6B	0.179749	0.82867	0.224321	0.0682351	FALSE	0.00694266	0.224321	0.167213	-476.356
1700	ADNP	0.10116	0.685622	0.13074	0.298196	FALSE	0.0123765	0.13074	0.0797554	-104.435
1701	DPM1	0.19755	0.843047	-0.0853101	0.434164	FALSE	2.51938e-05	-0.0853101	0.0662056	-1611.33
1702	MOCS3	0.296624	0.90449	0.480736	0.00934148	FALSE	3.27257e-05	0.480736	0.460607	-103.849
1703	NFATC2	0.125025	0.737942	-0.963733	0.00614943	FALSE	0.00669623	-0.963733	0.628241	-55.8397
1704	ATP9A	0.819874	0.992158	0.0286514	0.119644	FALSE	0.00276653	0.0286514	0.125826	-709.891
1705	ZFP64	0.799637	0.991791	0.0405318	0.0742731	FALSE	0.00580705	0.0405318	0.159689	-89.0095
1706	TSHZ2	0.0189062	0.309688	0.227249	0.203619	FALSE	0.0880618	0.227249	0.0968097	-215.192
1707	ZFP217	0.534229	0.964703	0.104774	0.0666996	FALSE	0.000745196	0.104774	0.168565	-482.07
1708	PFDN4	0.912589	0.994789	0.0208802	0.0523603	FALSE	1.49174e-06	0.0208802	0.190212	-402.763
1709	DOK5	0.785303	0.989742	-0.269517	0.00198566	FALSE	0.000107212	-0.269517	0.989361	-17.2259
1710	FAM210B	0.687282	0.983578	0.0805126	0.0473534	FALSE	5.87595e-05	0.0805126	0.200008	-373.168
1711	AURKA	0.0205958	0.327655	-0.448413	0.053734	FALSE	6.67484e-07	-0.448413	0.193673	-434.75
1712	CSTF1	0.523282	0.96255	0.204625	0.0185346	FALSE	0.0180148	0.204625	0.320581	-135.374
1713	GM14455	0.552337	0.971483	0.516349	0.00264567	FALSE	1.981e-08	0.516349	0.868891	-37.1704
1714	RTF2	0.359178	0.923204	0.108218	0.136074	FALSE	0.0289324	0.108218	0.118021	-227.245
1715	GCNT7	0.847859	0.993478	0.0774618	0.0116193	FALSE	3.79962e-07	0.0774618	0.403762	-127.359
1716	TFAP2C	0.629871	0.981337	0.033474	0.392575	FALSE	6.75024e-07	0.033474	0.0694612	-1538.47
1717	BMP7	0.488136	0.95424	0.153839	0.0385611	FALSE	3.79304e-05	0.153839	0.221901	-321.499
1718	RAE1	0.458845	0.947099	0.131317	0.0603577	FALSE	0.057943	0.131317	0.177276	-310.786
1719	RBM38	0.625832	0.981337	0.650948	0.00116053	FALSE	0.00120893	0.650948	1.335	-2.36344
1720	CTCFLOS	0.247488	0.881523	0.409217	0.015611	FALSE	0.0159116	0.409217	0.353849	-119.127
1721	PMEPA1	0.0285339	0.389493	-0.245619	0.153931	FALSE	0.118111	-0.245619	0.112162	-654.819
1722	RAB22A	0.523251	0.96255	0.0480818	0.333821	FALSE	1.65017e-05	0.0480818	0.075323	-1372.31
1723	VAPB	0.714051	0.983578	0.0424847	0.140888	FALSE	0.0211147	0.0424847	0.115945	-327.207
1724	STX16	0.871081	0.994789	-0.0189257	0.139438	FALSE	4.25944e-07	-0.0189257	0.11662	-801.515
1725	NPEPL1	0.849031	0.993478	0.0375164	0.0487621	FALSE	6.69608e-05	0.0375164	0.197086	-380.097
1726	GNAS	0.424735	0.936109	0.0393312	0.780142	FALSE	0.166933	0.0393312	0.0492727	-1926.96
1727	NELFCD	0.473051	0.952124	0.19298	0.0263112	FALSE	3.73138e-05	0.19298	0.268952	-240.003
1728	CTSZ	0.458113	0.94709	-0.35322	0.00870629	FALSE	0.0131023	-0.35322	0.476064	-32.3354
1729	ATP5E	0.0218746	0.336305	-0.141115	0.50459	FALSE	0.502608	-0.141115	0.0615541	-358.86
1730	PRELID3B	0.369734	0.925282	-0.183427	0.0459257	FALSE	0.0499586	-0.183427	0.204496	-185.932
1731	GM14399	0.904456	0.994789	0.0693199	0.0056792	FALSE	0.00601453	0.0693199	0.577503	-54.0441
1732	ZFP966	0.180557	0.829247	0.691891	0.00784254	FALSE	2.17012e-05	0.691891	0.516706	-90.7565
1733	ZFP973	0.845537	0.993478	-0.10848	0.00614816	FALSE	0.00572348	-0.10848	0.556833	-58.7862
1734	ZFP970	0.72776	0.984481	0.172924	0.00770268	FALSE	0.0072439	0.172924	0.496754	-71.6327
1735	ZFP972	0.65162	0.981857	-0.401288	0.00252356	FALSE	2.10728e-07	-0.401288	0.888765	-35.5545
1736	ZFP971	0.85956	0.994703	0.0733209	0.0110301	FALSE	0.0108	0.0733209	0.414396	-92.9612
1737	ZFP931	0.946257	0.995196	0.0225089	0.0169897	FALSE	0.0154592	0.0225089	0.333919	-120.408
1738	FAM217B	0.565272	0.974533	0.562203	0.00211255	FALSE	0.00143647	0.562203	0.977696	-25.1787
1739	CDH4	0.0048071	0.133993	0.150699	0.664628	FALSE	0.25094	0.150699	0.0534455	-281.764
1740	TAF4	0.991143	0.999586	0.00206797	0.0546128	FALSE	4.11812e-06	0.00206797	0.186285	-418.839
1741	4921531C22RIK	0.502224	0.956149	0.551229	0.00298409	FALSE	0.00265731	0.551229	0.821511	-33.1419
1742	LSM14B	0.124658	0.73772	0.300499	0.0502131	FALSE	0.0029192	0.300499	0.1957	-378.594
1743	PSMA7	0.0210517	0.332121	-0.14353	0.49407	FALSE	0.503582	-0.14353	0.0622133	-445.953
1744	SS18L1	0.322263	0.91466	0.35499	0.0150628	FALSE	0.0159535	0.35499	0.358641	-9.68763
1745	MTG2	0.218219	0.859027	-0.326369	0.0279382	FALSE	5.26977e-06	-0.326369	0.265065	-250.126
1746	OSBPL2	0.786267	0.989742	0.0386819	0.0930745	FALSE	0.028955	0.0386819	0.142652	-206.44
1747	ADRM1	0.141444	0.772616	-0.242458	0.0711918	FALSE	0.0170792	-0.242458	0.164889	-454.566
1748	LAMA5	0.87545	0.994789	-0.0235337	0.0841349	FALSE	0.0625606	-0.0235337	0.150146	-361.138
1749	CABLES2	0.444667	0.940918	0.244331	0.0187044	FALSE	6.20602e-05	0.244331	0.319665	-182.537
1750	SLCO4A1	0.692958	0.983578	0.169519	0.0103099	FALSE	5.86559e-05	0.169519	0.429331	-115.184
1751	MRGBP	0.871053	0.994789	-0.0406526	0.0302615	FALSE	0.00013323	-0.0406526	0.250446	-266.226
1752	OGFR	0.269138	0.892113	0.333641	0.0211881	FALSE	0.0202877	0.333641	0.301924	-154.775
1753	DIDO1	0.127804	0.74308	0.158843	0.174559	FALSE	3.6252e-08	0.158843	0.104308	-934.961
1754	GID8	0.586564	0.9756	-0.0734566	0.104221	FALSE	0.000291342	-0.0734566	0.135075	-659.469
1755	SLC17A9	0.385034	0.927164	0.35261	0.0117539	FALSE	0.00089084	0.35261	0.405925	-125.536
1756	YTHDF1	0.602147	0.97916	0.0692932	0.107205	FALSE	0.0780448	0.0692932	0.13292	-226.528
1757	ARFGAP1	0.460889	0.948523	0.143235	0.0502963	FALSE	0.00193539	0.143235	0.194248	-382.741
1758	9230112E08RIK	0.228943	0.868139	-1.04446	0.00334869	FALSE	1.55206e-05	-1.04446	0.868149	-45.1388
1759	COL20A1	0.88403	0.994789	0.0548999	0.0133694	FALSE	0.0132147	0.0548999	0.376381	-103.903
1760	KCNQ2	0.895959	0.994789	-0.100008	0.00325716	FALSE	0.0032977	-0.100008	0.764776	-37.8174
1761	PPDPF	0.179748	0.82867	-0.2373	0.0618148	FALSE	0.00689336	-0.2373	0.176888	-441.161
1762	HELZ2	0.0313824	0.40902	0.604269	0.0258968	FALSE	0.000989231	0.604269	0.28077	-235.441
1763	GMEB2	0.958534	0.998276	0.00537571	0.177274	FALSE	0.00290528	0.00537571	0.103391	-939.84
1764	RTEL1	0.964456	0.998309	0.0172185	0.0126895	FALSE	9.57871e-07	0.0172185	0.386394	-136.018
1765	ARFRP1	0.684032	0.983578	-0.0783804	0.0512796	FALSE	0.0134579	-0.0783804	0.192596	-347.568
1766	ZGPAT	0.575973	0.9756	-0.148835	0.0270163	FALSE	0.0284417	-0.148835	0.266121	-148.084
1767	TPD52L2	0.275149	0.893588	-0.102347	0.216624	FALSE	2.79229e-08	-0.102347	0.0937862	-1069.27
1768	DNAJC5	0.111027	0.709926	0.13947	0.247726	FALSE	0.248197	0.13947	0.0875191	-939.113
1769	UCKL1	0.721907	0.984156	0.101281	0.0234017	FALSE	0.00694063	0.101281	0.284568	-202.336
1770	ZFP512B	0.824185	0.993135	-0.0498798	0.037672	FALSE	0.022228	-0.0498798	0.224517	-175.892
1771	PRPF6	0.362966	0.924262	-0.116205	0.116908	FALSE	0.000266083	-0.116205	0.127736	-710.615
1772	SAMD10	0.356359	0.922139	-0.60332	0.00492037	FALSE	0.00427317	-0.60332	0.654129	-27.7443
1773	TCEA2	0.863826	0.994789	0.173909	0.0018487	FALSE	0.00149544	0.173909	1.01401	-22.2965
1774	RGS19	0.0294671	0.396923	-0.859289	0.0148688	FALSE	0.0145	-0.859289	0.39468	-19.7721
1775	PCMTD2	0.025213	0.360093	0.282589	0.120374	FALSE	0.00234718	0.282589	0.126262	-719.742
1776	POLR3K	0.204249	0.846723	-0.219261	0.0646787	FALSE	0.00444157	-0.219261	0.172709	-117.474
1777	ZFHX4	0.220505	0.859808	0.674764	0.00686714	FALSE	0.156834	0.674764	0.550744	-66.7384
1778	PEX2	0.77432	0.987939	0.0532224	0.0549692	FALSE	5.50022e-06	0.0532224	0.185619	-415.921
1779	PKIA	0.000308489	0.0194077	-0.298401	0.285534	FALSE	0.238134	-0.298401	0.0827038	-753.812
1780	ZC2HC1A	0.138216	0.765317	0.143358	0.202944	FALSE	0.0181395	0.143358	0.0967024	-971.002
1781	IL7	0.316474	0.911947	0.461978	0.0092823	FALSE	0.00329175	0.461978	0.46118	-59.5126
1782	GM16685	0.0706594	0.601121	0.970852	0.00804845	FALSE	0.00290757	0.970852	0.537077	-55.0208
1783	TPD52	0.431319	0.938124	0.0701976	0.23803	FALSE	5.42818e-06	0.0701976	0.0892037	-1128.44
1784	ZBTB10	0.303952	0.906994	-0.173591	0.067276	FALSE	0.0660119	-0.173591	0.168863	-413.34
1785	ZFP704	0.0905143	0.659057	-0.201323	0.136063	FALSE	0.127607	-0.201323	0.118937	-297.292
1786	PAG1	0.275184	0.893588	-0.334614	0.0209076	FALSE	0.0226033	-0.334614	0.306647	-126.728
1787	FABP5	0.000653311	0.033339	-0.803228	0.0407465	FALSE	0.183884	-0.803228	0.235657	-240.113
1788	IMPA1	0.548031	0.96749	0.0860892	0.0922402	FALSE	3.2938e-05	0.0860892	0.143312	-605.336
1789	ZFAND1	0.389463	0.928374	0.166015	0.0510562	FALSE	6.84718e-08	0.166015	0.192908	-393.793
1790	CHMP4C	0.689255	0.983578	0.0497132	0.122533	FALSE	0.00429419	0.0497132	0.124325	-732.126
1791	SNX16	0.394582	0.930368	-0.146787	0.0643461	FALSE	0.0674671	-0.146787	0.172419	-327.394
1792	RALYL	0.364206	0.92463	-0.990276	0.00206355	FALSE	0.00267258	-0.990276	1.09136	-24.2423
1793	LRRCC1	0.494681	0.955883	0.0834408	0.126882	FALSE	1.27953e-05	0.0834408	0.122189	-756.857
1794	E2F5	0.757505	0.987939	0.0570153	0.0555421	FALSE	8.53814e-07	0.0570153	0.18466	-422.483
1795	RBIS	0.0569294	0.547347	-0.20877	0.16022	FALSE	1.33304e-07	-0.20877	0.109657	-891.894
1796	CAR13	0.589761	0.9756	-0.0582232	0.162925	FALSE	0.000153411	-0.0582232	0.107984	-891.68
1797	YTHDF3	0.0752182	0.613684	0.14878	0.271448	FALSE	1.46175e-06	0.14878	0.0836252	-1219.6
1798	ARMC1	0.469786	0.951049	-0.123359	0.0655336	FALSE	0.000105408	-0.123359	0.170662	-473.472
1799	MTFR1	0.275101	0.893588	0.183281	0.0674422	FALSE	4.10873e-07	0.183281	0.167934	-483.877
1800	PDE7A	0.221788	0.860685	0.142647	0.13922	FALSE	0.137076	0.142647	0.116753	-46.8043
1801	GM16093	0.887877	0.994789	-0.0450667	0.0185815	FALSE	0.0195116	-0.0450667	0.319643	-137.087
1802	HPS3	0.91545	0.994789	-0.0237256	0.0379792	FALSE	0.0253749	-0.0237256	0.223476	-187.25
1803	HLTF	0.470627	0.951051	0.0881755	0.126832	FALSE	8.16462e-08	0.0881755	0.122218	-751.986
1804	GYG	0.557299	0.973047	0.177907	0.0206891	FALSE	0.0220024	0.177907	0.303151	-5.71994
1805	TBL1XR1	0.0257107	0.364458	0.178442	0.297101	FALSE	0.000378301	0.178442	0.0799989	-1293.39
1806	NAALADL2	0.338443	0.917616	-0.112462	0.138157	FALSE	0.000108396	-0.112462	0.117485	-815.952
1807	SPATA16	0.563526	0.973657	0.549048	0.00222772	FALSE	0.00202096	0.549048	0.950546	-26.6793
1808	ECT2	0.259786	0.885915	-0.148989	0.120347	FALSE	6.02495e-10	-0.148989	0.132212	-806.317
1809	NCEH1	0.808235	0.991791	-0.172409	0.00380109	FALSE	0.00366069	-0.172409	0.710366	-8.67828
1810	TNFSF10	0.0730087	0.60885	1.72581	0.00383954	FALSE	0.00357504	1.72581	0.962645	-39.1266
1811	FNDC3B	0.049422	0.51673	0.162306	0.278412	FALSE	0.000690399	0.162306	0.0826012	-1235.75
1812	PLD1	0.260179	0.88603	0.323332	0.02339	FALSE	3.50274e-05	0.323332	0.287159	-222.481
1813	TNIK	0.607772	0.979994	-0.0604156	0.137131	FALSE	2.23311e-07	-0.0604156	0.11771	-820.385
1814	EIF5A2	0.903346	0.994789	0.0576027	0.00841739	FALSE	0.00764666	0.0576027	0.474346	-71.3042
1815	MYNN	0.590243	0.9756	0.113194	0.0429	FALSE	1.22962e-05	0.113194	0.210209	-349.462
1816	LRRC31	0.239823	0.874076	-0.229276	0.0507771	FALSE	4.37814e-05	-0.229276	0.195057	-401.004
1817	SEC62	0.958382	0.998276	0.00321242	0.500094	FALSE	1.45235e-07	0.00321242	0.061559	-1727.27
1818	GPR160	0.550896	0.969788	0.0849015	0.0934861	FALSE	0.314611	0.0849015	0.142352	-373.758
1819	PHC3	0.259376	0.885838	0.131757	0.138997	FALSE	0.00563025	0.131757	0.11682	-779.163
1820	PRKCI	0.266141	0.89105	0.12075	0.160803	FALSE	4.84745e-06	0.12075	0.108589	-886.037
1821	SKIL	0.435115	0.939788	0.0808445	0.176547	FALSE	4.15646e-05	0.0808445	0.103584	-956.98
1822	ZMAT3	0.499081	0.956149	-0.127706	0.053493	FALSE	4.5076e-05	-0.127706	0.188932	-411.959
1823	PIK3CA	0.875999	0.994789	0.0150034	0.204945	FALSE	0.148164	0.0150034	0.0961487	-563.826
1824	ZFP639	0.259543	0.885838	0.18472	0.0708651	FALSE	1.1488e-07	0.18472	0.163835	-501.824
1825	MFN1	0.318382	0.913755	0.132804	0.107081	FALSE	2.40223e-07	0.132804	0.133098	-675.003
1826	ACTL6A	0.289138	0.904291	-0.139137	0.110945	FALSE	0.0018232	-0.139137	0.131259	-686.287
1827	NDUFB5	0.198096	0.843047	-0.112781	0.24833	FALSE	0.255734	-0.112781	0.0876313	-423.735
1828	TTC14	0.91271	0.994789	0.00898916	0.281787	FALSE	0.236477	0.00898916	0.0820027	-256.387
1829	CCDC39	0.688127	0.983578	0.290457	0.00366825	FALSE	0.00356327	0.290457	0.723613	-40.6473
1830	FXR1	0.178918	0.827552	0.102703	0.324584	FALSE	0.31457	0.102703	0.0764106	-306.577
1831	DNAJC19	0.375449	0.926154	-0.123389	0.0984832	FALSE	0.0390494	-0.123389	0.139216	-563.86
1832	ATP11B	0.0341517	0.426922	0.171373	0.290379	FALSE	2.76227e-05	0.171373	0.0809022	-1272.88
1833	DCUN1D1	0.555927	0.973047	0.0722495	0.125841	FALSE	0.00384275	0.0722495	0.122685	-65.5287
1834	GM15952	0.346198	0.91932	0.281438	0.0214953	FALSE	0.0220355	0.281438	0.29877	-155.192
1835	MCCC1	0.876561	0.994789	0.025132	0.0723612	FALSE	1.26584e-06	0.025132	0.161798	-511.332
1836	ACAD9	0.369453	0.925282	-0.117335	0.111616	FALSE	2.05179e-05	-0.117335	0.130736	-692.198
1837	ZFP267	0.999375	0.999904	0.000202698	0.0283191	FALSE	0.0261968	0.000202698	0.258699	-175.207
1838	ANXA5	0.724598	0.984481	-0.0254201	0.364382	FALSE	0.00426921	-0.0254201	0.0721504	-1454.92
1839	1810062G17RIK	0.689725	0.983578	-0.2406	0.00532775	FALSE	2.4815e-07	-0.2406	0.602664	-66.7981
1840	EXOSC9	0.0542271	0.537843	-0.396767	0.0468759	FALSE	3.8784e-05	-0.396767	0.206111	-373.965
1841	CCNA2	0.166221	0.807255	-0.203494	0.0891131	FALSE	0.0857224	-0.203494	0.146986	-550.089
1842	BBS7	0.912606	0.994789	0.0340679	0.0196582	FALSE	0.0212168	0.0340679	0.310406	-147.589
1843	4932438A13RIK	0.2979	0.90449	0.0838951	0.291644	FALSE	0.000292004	0.0838951	0.080595	-1278.56
1844	CETN4	0.578134	0.9756	0.441503	0.00311964	FALSE	0.00257873	0.441503	0.793911	-36.9198
1845	BBS12	0.772833	0.987939	-0.181368	0.00486413	FALSE	5.73831e-08	-0.181368	0.628285	-61.4982
1846	NUDT6	0.285641	0.90246	-0.253106	0.0345003	FALSE	0.0242594	-0.253106	0.23705	-158.183
1847	SPATA5	0.779547	0.98948	-0.026814	0.206714	FALSE	5.27494e-05	-0.026814	0.0957954	-1044.54
1848	SPRY1	0.578128	0.9756	0.0973942	0.0617806	FALSE	0.000242358	0.0973942	0.175131	-459.499
1849	ANKRD50	0.623161	0.981337	0.0642661	0.110724	FALSE	0.00160113	0.0642661	0.130788	-689.108
1850	INTU	0.405493	0.933282	0.293231	0.0154628	FALSE	4.70395e-06	0.293231	0.352504	-158.321
1851	HSPA4L	0.0857346	0.644126	-0.179131	0.176638	FALSE	1.33534e-08	-0.179131	0.104246	-953.424
1852	PLK4	0.394069	0.930175	-0.14835	0.0631443	FALSE	0.0499961	-0.14835	0.174066	-209.736
1853	MFSD8	0.255333	0.885253	-0.312105	0.026005	FALSE	4.5248e-07	-0.312105	0.27438	-239.07
1854	ABHD18	0.0198777	0.320278	0.417952	0.0607713	FALSE	0.0617501	0.417952	0.179483	-202.46
1855	6430590A07RIK	0.23681	0.87282	-0.272966	0.0365264	FALSE	0.0387298	-0.272966	0.23074	-217.397
1856	LARP1B	0.781454	0.989742	-0.0242991	0.247245	FALSE	0.150326	-0.0242991	0.0875879	-291.932
1857	PGRMC2	0.130046	0.749922	0.112693	0.34211	FALSE	0.329608	0.112693	0.0744378	-473.399
1858	JADE1	0.540015	0.966518	0.0850909	0.0982504	FALSE	1.40859e-05	0.0850909	0.138858	-633.833
1859	SCLT1	0.543138	0.967189	0.110566	0.0573322	FALSE	0.0593211	0.110566	0.181829	-105.106
1860	D3ERTD751E	0.413461	0.934825	0.288159	0.0154669	FALSE	0.0149238	0.288159	0.352351	-42.2503
1861	SLC7A11	0.470362	0.951051	-0.880093	0.00157234	FALSE	0.00157191	-0.880093	1.21915	-16.4836
1862	NOCT	0.342998	0.91932	-0.255281	0.0267586	FALSE	1.1837e-06	-0.255281	0.26921	-245.608
1863	ELF2	0.238973	0.873698	0.0626094	0.66998	FALSE	0.00151548	0.0626094	0.0531688	-1997.56
1864	NDUFC1	0.188642	0.837258	-0.101613	0.318898	FALSE	0.318327	-0.101613	0.0772955	-374.49
1865	NAA15	0.391325	0.928374	-0.0547362	0.465863	FALSE	1.79624e-08	-0.0547362	0.0638534	-1659.11
1866	RAB33B	0.118429	0.721448	0.387401	0.0316341	FALSE	1.35214e-05	0.387401	0.248111	-276.424
1867	SETD7	0.904651	0.994789	0.0108169	0.232367	FALSE	0.212366	0.0108169	0.0903011	-315.556
1868	5031434O11RIK	0.620593	0.981337	0.409829	0.00285192	FALSE	0.00381634	0.409829	0.827921	-3.4879
1869	MGST2	0.185742	0.835399	0.485159	0.0147577	FALSE	0.0012728	0.485159	0.366634	-74.1201
1870	MAML3	0.50973	0.958237	0.0265426	1.16861	FALSE	7.22011e-05	0.0265426	0.0402612	-2324.13
1871	GM37229	0.685158	0.983578	0.0898293	0.0385938	FALSE	0.0387428	0.0898293	0.221563	-294.242
1872	GM20089	0.691926	0.983578	-0.221189	0.00619303	FALSE	0.00696743	-0.221189	0.558215	-60.6219
1873	GM37202	0.290079	0.904291	-0.533696	0.00810141	FALSE	0.00652816	-0.533696	0.504463	-59.5686
1874	FOXO1	0.0872829	0.648192	0.140844	0.279685	FALSE	3.67188e-07	0.140844	0.0823696	-1253.2
1875	GM2447	0.205911	0.847665	-1.91577	0.00191996	FALSE	0.00288688	-1.91577	1.51458	-17.9425
1876	COG6	0.965487	0.998309	-0.00929121	0.0411137	FALSE	0.0124906	-0.00929121	0.214734	-303.221
1877	LHFP	0.11001	0.708245	0.381181	0.0341961	FALSE	0.0352867	0.381181	0.238514	-185.096
1878	NHLRC3	0.620281	0.981337	0.140487	0.0236007	FALSE	4.07028e-05	0.140487	0.283554	-221.928
1879	PROSER1	0.254041	0.885139	0.229186	0.0472729	FALSE	0.0480568	0.229186	0.200937	-238.558
1880	FREM2	0.0389298	0.456858	0.242788	0.138237	FALSE	0.000351652	0.242788	0.117577	-805.706
1881	UFM1	0.586541	0.9756	0.069421	0.116247	FALSE	0.0030909	0.069421	0.127646	-707.33
1882	TRPC4	0.438217	0.939992	0.156251	0.0467429	FALSE	0.061191	0.156251	0.201559	-173.676
1883	POSTN	2.10592e-11	1.39706e-08	0.858681	0.134989	FALSE	0.0416808	0.858681	0.12819	-695.401
1884	SUPT20	0.510599	0.958494	0.0683311	0.175582	FALSE	0.000150273	0.0683311	0.103862	-933.858
1885	EXOSC8	0.333943	0.917173	-0.129809	0.105807	FALSE	0.000349859	-0.129809	0.13435	-678.989
1886	ALG5	0.148788	0.784938	-0.266439	0.0570474	FALSE	0.0110158	-0.266439	0.184537	-108.117
1887	RFXAP	0.881671	0.994789	-0.0253754	0.0652701	FALSE	2.03822e-06	-0.0253754	0.170475	-474.798
1888	CCNA1	0.681287	0.983578	-0.503068	0.00136248	FALSE	0.00125267	-0.503068	1.22488	-17.5364
1889	SPG20	0.546261	0.96749	-0.10855	0.0588987	FALSE	1.01131e-06	-0.10855	0.179906	-439.915
1890	TM4SF1	0.998842	0.999904	0.000731199	0.0074683	FALSE	1.30429e-06	0.000731199	0.503756	-90.2033
1891	WWTR1	0.423889	0.935619	0.0410745	0.717929	FALSE	5.54009e-08	0.0410745	0.051363	-2099.07
1892	COMMD2	0.936655	0.994789	-0.0168148	0.0423617	FALSE	1.2974e-05	-0.0168148	0.211574	-344.751
1893	RNF13	0.31616	0.911717	0.0883618	0.243802	FALSE	0.137519	0.0883618	0.0881519	-133.833
1894	PFN2	0.785089	0.989742	0.0917588	0.0167333	FALSE	2.847e-05	0.0917588	0.336491	-167.895
1895	TSC22D2	0.70656	0.983578	0.0282864	0.335555	FALSE	0.00328167	0.0282864	0.0751336	-1380.02
1896	SERP1	0.603123	0.97916	-0.0650029	0.121584	FALSE	0.00114658	-0.0650029	0.125026	-727.425
1897	EIF2A	0.00819427	0.183033	0.267937	0.186559	FALSE	0.0018022	0.267937	0.101339	-133.686
1898	SELENOT	0.728955	0.984481	-0.0389179	0.150463	FALSE	3.52944e-07	-0.0389179	0.112312	-839.475
1899	SIAH2	0.87834	0.994789	0.0363183	0.0336473	FALSE	0.0278061	0.0363183	0.237259	-195.819
1900	4930593A02RIK	0.479261	0.95424	0.657068	0.00240222	FALSE	0.00242426	0.657068	0.928729	-28.3301
1901	MED12L	0.288502	0.904291	-0.603169	0.00651922	FALSE	0.006648	-0.603169	0.568269	-64.4706
1902	GPR87	0.433614	0.93931	0.114782	0.0882232	FALSE	1.07693e-06	0.114782	0.146588	-584.749
1903	AADAC	0.993327	0.999586	0.00532874	0.00466738	FALSE	1.28524e-07	0.00532874	0.637192	-61.8809
1904	MBNL1	0.00468245	0.131625	-0.130586	0.895824	FALSE	0.238893	-0.130586	0.0461742	-568.87
1905	GM37035	0.689041	0.983578	-0.237869	0.00547403	FALSE	0.00931467	-0.237869	0.594439	-53.1135
1906	P2RY1	0.0685251	0.591144	0.22622	0.123718	FALSE	0.0381456	0.22622	0.124192	-28.4227
1907	RAP2B	0.0679327	0.589876	0.198633	0.160807	FALSE	0.153283	0.198633	0.108813	-651.358
1908	ARHGEF26	0.737803	0.986215	-0.0662319	0.0485572	FALSE	5.26881e-06	-0.0662319	0.197846	-389.2
1909	DHX36	0.50265	0.956149	0.0723202	0.162727	FALSE	0.14706	0.0723202	0.107888	-329.952
1910	E130311K13RIK	0.948677	0.996463	0.0141514	0.0391988	FALSE	0.0403745	0.0141514	0.219851	-199.59
1911	SLC33A1	0.806893	0.991791	-0.0544603	0.0382641	FALSE	0.320385	-0.0544603	0.2228	-158.01
1912	GMPS	0.665467	0.98271	-0.0476511	0.156332	FALSE	0.0391109	-0.0476511	0.110207	-210.909
1913	KCNAB1	0.908185	0.994789	-0.0737067	0.00465551	FALSE	0.0052097	-0.0737067	0.639103	-9.75578
1914	A330015K06RIK	0.680615	0.983578	-0.443721	0.00173249	FALSE	0.00146838	-0.443721	1.07798	-22.0099
1915	SSR3	0.427375	0.937782	0.0798099	0.187341	FALSE	0.00157617	0.0798099	0.100555	-960.422
1916	TIPARP	0.000180943	0.0131909	0.218387	0.560539	FALSE	0.466661	0.218387	0.0583261	-731.691
1917	LEKR1	0.574494	0.975497	-0.258869	0.00912731	FALSE	0.00869843	-0.258869	0.461075	-82.9544
1918	CCNL1	0.115112	0.716772	0.0721311	0.903787	FALSE	0.0120079	0.0721311	0.0457794	-1212.94
1919	GM37305	0.209794	0.850245	0.449621	0.0153223	FALSE	0.015158	0.449621	0.358512	-122.658
1920	RSRC1	0.798265	0.991741	-0.0153831	0.523461	FALSE	0.505774	-0.0153831	0.0601859	-88.7314
1921	MLF1	0.00147587	0.0588042	0.316755	0.194149	FALSE	0.158595	0.316755	0.0996277	-302.073
1922	GFM1	0.510588	0.958494	-0.130185	0.0487789	FALSE	0.00256548	-0.130185	0.197873	-377.204
1923	LXN	0.227861	0.867183	0.222927	0.0558191	FALSE	1.81139e-05	0.222927	0.184866	-423.502
1924	RARRES1	0.831758	0.993478	0.0362183	0.0651694	FALSE	0.0569232	0.0362183	0.170481	-240.448
1925	MFSD1	0.173632	0.819122	0.143792	0.169928	FALSE	0.000490608	0.143792	0.105681	-913.225
1926	SCHIP1	0.93478	0.994789	-0.00835066	0.182048	FALSE	4.50277e-07	-0.00835066	0.102046	-978.852
1927	IFT80	0.344323	0.91932	0.183773	0.0503644	FALSE	2.70453e-06	0.183773	0.194334	-394.72
1928	SMC4	0.122671	0.733378	-0.136347	0.288664	FALSE	9.46255e-10	-0.136347	0.0883271	-1443.57
1929	TRIM59	0.133988	0.756169	-0.250957	0.0691055	FALSE	0.0748264	-0.250957	0.167465	-163.919
1930	KPNA4	0.946625	0.995468	0.00379404	0.59003	FALSE	0.000161208	0.00379404	0.0566732	-1880.43
1931	PPM1L	0.732072	0.985179	0.0442517	0.113372	FALSE	2.91299e-05	0.0442517	0.129251	-728.559
1932	NMD3	0.664308	0.98271	-0.0577076	0.107438	FALSE	5.1179e-07	-0.0577076	0.132975	-675.198
1933	PDCD10	0.0531685	0.535235	0.153859	0.29987	FALSE	3.23819e-07	0.153859	0.0795735	-1295.3
1934	SERPINI1	0.837025	0.993478	0.136826	0.00428806	FALSE	0.00426193	0.136826	0.665172	-47.1574
1935	GOLIM4	0.811819	0.991791	-0.013598	0.581219	FALSE	1.01148e-07	-0.013598	0.0571155	-1853.55
1936	RAPGEF2	0.0103606	0.212657	0.187578	0.355345	FALSE	1.8781e-08	0.187578	0.0731711	-1439.09
1937	4921511C10RIK	0.918461	0.994789	-0.0230911	0.0372798	FALSE	0.0169261	-0.0230911	0.225559	-202.207
1938	6430573P05RIK	0.763094	0.987939	-0.329121	0.00164726	FALSE	0.110783	-0.329121	1.0919	-18.8446
1939	GM17359	0.753105	0.987939	0.272316	0.00255743	FALSE	0.0022543	0.272316	0.865737	-29.3521
1940	FNIP2	0.0295964	0.397857	0.232546	0.167085	FALSE	0.00833526	0.232546	0.106896	-896.243
1941	PPID	0.530652	0.964703	-0.0758596	0.129927	FALSE	0.0885576	-0.0758596	0.120986	-660.817
1942	ETFDH	0.91133	0.994789	0.014783	0.107513	FALSE	0.00383137	0.014783	0.132749	-171.503
1943	4930579G24RIK	0.383978	0.927138	-0.492278	0.0063748	FALSE	5.45693e-05	-0.492278	0.565454	-78.7993
1944	TMEM144	0.237647	0.873139	-0.366528	0.0205373	FALSE	1.31535e-08	-0.366528	0.310383	-200.007
1945	PDGFC	0.0538802	0.537585	0.265356	0.101092	FALSE	0.00894132	0.265356	0.137647	-59.6064
1946	GM16000	0.571911	0.975497	-0.329272	0.00578754	FALSE	0.00592544	-0.329272	0.582536	-59.1603
1947	GM9989	0.1246	0.73772	0.434681	0.0245122	FALSE	8.97157e-07	0.434681	0.283042	-226.18
1948	CTSO	0.263872	0.888173	0.227503	0.0460278	FALSE	6.43673e-06	0.227503	0.203621	-367.333
1949	MAP9	0.818047	0.992011	0.0981512	0.0104105	FALSE	0.00911691	0.0981512	0.426637	-29.5051
1950	PLRG1	0.176099	0.821986	0.276308	0.0459717	FALSE	0.000203856	0.276308	0.204239	-362.2
1951	TMEM131L	0.171116	0.817761	0.128524	0.215073	FALSE	1.19469e-07	0.128524	0.0939072	-1072.58
1952	MND1	0.346592	0.91932	0.183383	0.0501041	FALSE	1.07199e-06	0.183383	0.194835	-392.208
1953	TRIM2	0.163907	0.805151	0.16118	0.141684	FALSE	0.00805236	0.16118	0.115786	-804.912
1954	4930565D16RIK	0.587482	0.9756	-0.414761	0.00342057	FALSE	0.000815956	-0.414761	0.764552	-33.574
1955	FHDC1	0.276334	0.893588	0.202999	0.0547704	FALSE	0.235989	0.202999	0.186479	-305.04
1956	ARFIP1	0.102472	0.687817	0.253076	0.079646	FALSE	1.75245e-06	0.253076	0.154978	-542.673
1957	GM37240	0.319612	0.914572	0.0775953	0.311623	FALSE	2.99947e-08	0.0775953	0.0779653	-1337.19
1958	TMEM154	0.850975	0.993478	-0.0262136	0.0974382	FALSE	1.14776e-07	-0.0262136	0.139527	-640.9
1959	FBXW7	0.360447	0.923603	0.069577	0.327223	FALSE	3.50371e-05	0.069577	0.0760809	-1364.88
1960	GM15535	0.686222	0.983578	-0.380824	0.00223323	FALSE	0.00134669	-0.380824	0.942662	-18.7969
1961	GATB	0.873689	0.994789	-0.0357583	0.037508	FALSE	0.0243971	-0.0357583	0.224931	-161.067
1962	FAM160A1	0.310329	0.907727	0.224864	0.038838	FALSE	3.51679e-08	0.224864	0.221644	-322.874
1963	GLT28D2	0.538897	0.965812	0.126578	0.0446949	FALSE	2.23753e-06	0.126578	0.205991	-358.417
1964	SH3D19	0.24029	0.874429	-0.0469479	1.18782	FALSE	0.339665	-0.0469479	0.0399808	-957.127
1965	PRSS48	0.834099	0.993478	0.0691639	0.0173693	FALSE	2.31411e-08	0.0691639	0.330222	-175.371
1966	LRBA	0.638283	0.981715	0.0312268	0.429285	FALSE	3.26475e-07	0.0312268	0.0664257	-1593.42
1967	KIRREL	0.171811	0.81843	-1.43018	0.00286724	FALSE	0.0026567	-1.43018	1.04667	-33.0549
1968	ETV3	0.0647065	0.578626	0.203832	0.156442	FALSE	0.0165275	0.203832	0.110342	-28.9931
1969	ARHGEF11	0.109245	0.705334	0.134748	0.268011	FALSE	1.70155e-06	0.134748	0.0841335	-1212.01
1970	PRCC	0.744444	0.987073	0.0742068	0.0365504	FALSE	0.000176083	0.0742068	0.227647	-307.752
1971	HDGF	0.181557	0.829644	-0.0809339	0.518381	FALSE	0.00366752	-0.0809339	0.0605804	-1725.91
1972	RRNAD1	0.661484	0.98271	-0.102896	0.0345058	FALSE	3.01033e-06	-0.102896	0.234993	-297.078
1973	ISG20L2	0.73531	0.985962	0.0640998	0.052684	FALSE	0.0109451	0.0640998	0.189605	-377.208
1974	GPATCH4	0.0298832	0.39923	-0.264044	0.131358	FALSE	0.00121447	-0.264044	0.121588	-766.921
1975	NAXE	0.144324	0.774978	-0.217767	0.0866865	FALSE	4.22119e-06	-0.217767	0.149168	-584.483
1976	IQGAP3	0.571169	0.975497	-0.131865	0.0352335	FALSE	3.90046e-07	-0.131865	0.232841	-312.583
1977	MEF2D	0.303692	0.906994	0.113307	0.156207	FALSE	8.00676e-05	0.113307	0.110162	-869.219
1978	1700113A16RIK	0.999376	0.999904	-0.000472163	0.00519628	FALSE	0.00502069	-0.000472163	0.603938	-11.921
1979	RHBG	0.418761	0.935619	-0.472218	0.00594478	FALSE	0.279479	-0.472218	0.584015	-54.2411
1980	TSACC	0.908093	0.994789	0.0269386	0.0347888	FALSE	0.032098	0.0269386	0.233346	-22.1512
1981	CCT3	0.0542413	0.537843	-0.202627	0.173728	FALSE	1.45165e-05	-0.202627	0.105266	-931.236
1982	GLMP	0.90816	0.994789	-0.0231885	0.0469422	FALSE	0.000496681	-0.0231885	0.201009	-370.949
1983	TMEM79	0.357032	0.922589	-0.18786	0.0461886	FALSE	0.00381123	-0.18786	0.203966	-358.077
1984	SMG5	0.46237	0.948639	-0.105207	0.0930059	FALSE	1.94704e-05	-0.105207	0.143148	-610.047
1985	PMF1	0.0562227	0.545486	-0.365986	0.053841	FALSE	0.0673034	-0.365986	0.191686	-55.2357
1986	SLC25A44	0.887252	0.994789	0.0359925	0.029391	FALSE	0.0286275	0.0359925	0.253858	-176.293
1987	SEMA4A	0.818444	0.992011	0.0544677	0.033638	FALSE	0.0321481	0.0544677	0.237284	-188.654
1988	LMNA	0.344635	0.91932	0.0328747	1.56528	FALSE	1.57507e-06	0.0328747	0.0347863	-2868.94
1989	MEX3A	0.915402	0.994789	0.0382699	0.0145931	FALSE	4.24199e-06	0.0382699	0.360265	-151.986
1990	RAB25	0.00699829	0.169132	-0.248357	0.228442	FALSE	0.0014143	-0.248357	0.092089	-1131.41
1991	LAMTOR2	0.312563	0.909124	-0.0969973	0.206448	FALSE	0.00020865	-0.0969973	0.0960503	-1058.08
1992	UBQLN4	0.782612	0.989742	-0.0440004	0.0746505	FALSE	0.0740551	-0.0440004	0.15947	-368.278
1993	SSR2	0.0466212	0.501561	-0.278228	0.0995431	FALSE	0.00626428	-0.278228	0.139832	-626.357
1994	ARHGEF2	0.752341	0.987939	0.178659	0.00593165	FALSE	0.00565865	0.178659	0.566176	-60.0571
1995	KHDC4	0.302041	0.906994	0.112429	0.159737	FALSE	2.68911e-07	0.112429	0.108936	-880.187
1996	RIT1	0.636761	0.981715	0.138833	0.0219527	FALSE	0.00435847	0.138833	0.293994	-195.601
1997	SYT11	0.420076	0.935619	1.30704	0.00104319	FALSE	5.94786e-05	1.30704	1.62105	-14.6551
1998	1500004A13RIK	0.430472	0.938124	-0.196836	0.0308599	FALSE	0.0283763	-0.196836	0.24967	-214.63
[truncated: 11,269 more rows]
