# Supplementary material for: Distinctive DNA sequence features define epigenetic longevity of inflammatory memory
Source: Science. Author manuscript; Available in PMC 2026 Jun 26. (PMC13295011; doi:10.1126/science.adz6830)
Supplement: Data s13 [file NIHMS2170334-supplement-Data_s13.xlsx]

## Sheet: Data S13
	gene	pval	qval	log2fc	mean	zero_mean	grad	coef_mle	coef_sd	ll
0	XKR4	0.218808	0.484257	0.151869	0.10814	FALSE	2.44374e-11	0.151869	0.1235	-1021.6
1	LYPLA1	0.192998	0.454722	0.347197	0.0197486	FALSE	1.95438e-07	0.347197	0.266713	-269.211
2	TCEA1	0.0365424	0.196146	0.204925	0.149412	FALSE	6.43528e-06	0.204925	0.0980109	-1262.08
3	RGS20	0.0104741	0.105899	0.596071	0.02629	FALSE	1.94079e-10	0.596071	0.232861	-349.693
4	ATP6V1H	0.0512992	0.233884	0.431029	0.0284945	FALSE	0.0313773	0.431029	0.221158	-194.297
5	NPBWR1	0.944061	0.976289	0.0700246	0.001484	FALSE	0.00173955	0.0700246	0.997983	-3.36542
6	RB1CC1	0.00277955	0.0513423	0.302615	0.139958	FALSE	6.5895e-11	0.302615	0.101171	-1212.18
7	4732440D04RIK	0.956167	0.98159	-0.034919	0.00376885	FALSE	2.62097e-05	-0.034919	0.635298	-69.1447
8	PCMTD1	1.62372e-07	0.000146108	0.652861	0.0893353	FALSE	0.0625229	0.652861	0.124641	-235.28
9	RRS1	0.918245	0.963577	-0.0210199	0.036124	FALSE	0.0357873	-0.0210199	0.204783	-133.888
10	MYBL1	0.808361	0.908387	-0.0652864	0.0217655	FALSE	5.93004e-11	-0.0652864	0.269178	-303.847
11	VCPIP1	0.294033	0.554958	0.417987	0.00879204	FALSE	0.0089227	0.417987	0.398343	-115.225
12	SGK3	0.0390878	0.202432	0.402411	0.0367236	FALSE	0.000783768	0.402411	0.195036	-144.608
13	SNHG6	0.713358	0.853208	-0.101652	0.0202844	FALSE	0.00030005	-0.101652	0.276718	-277.633
14	COPS5	0.593789	0.776991	-0.0673172	0.096436	FALSE	1.31742e-06	-0.0673172	0.126215	-924.728
15	CSPP1	0.294833	0.555604	0.226061	0.0307043	FALSE	0.0304449	0.226061	0.215795	-278.593
16	ARFGEF1	0.00922398	0.0973612	0.470096	0.0426441	FALSE	0.150652	0.470096	0.180553	-352.67
17	NCOA2	6.32348e-06	0.00162574	0.715849	0.0553983	FALSE	0.194683	0.715849	0.158539	-415.617
18	TRAM1	0.0379288	0.198707	0.449468	0.029683	FALSE	0.0355938	0.449468	0.216546	-20.9233
19	LACTB2	0.282567	0.543684	0.495078	0.00654133	FALSE	0.00684172	0.495078	0.460722	-88.435
20	TERF1	0.900484	0.954119	0.0272403	0.0314953	FALSE	1.53817e-06	0.0272403	0.217835	-400.012
21	RDH10	0.0892402	0.306299	1.84624	0.00171157	FALSE	0.000119356	1.84624	1.0864	-26.4262
22	STAU2	0.0930619	0.312561	0.398902	0.0247697	FALSE	5.21823e-07	0.398902	0.237518	-322.699
23	UBE2W	0.0115769	0.111468	0.633332	0.0220425	FALSE	0.191239	0.633332	0.250846	-214.077
24	ELOC	0.423489	0.659409	0.0719093	0.183021	FALSE	5.62045e-06	0.0719093	0.0898436	-1452.96
25	TMEM70	0.897933	0.952799	-0.0397244	0.0158834	FALSE	0.0162667	-0.0397244	0.309686	-178.175
26	LY96	0.841131	0.924102	-0.063721	0.0151847	FALSE	0.0150908	-0.063721	0.317895	-175.687
27	GM28376	0.393094	0.636863	0.693207	0.00211041	FALSE	0.00246237	0.693207	0.8117	-34.5415
28	JPH1	0.525197	0.733455	0.21148	0.0129392	FALSE	1.49295e-05	0.21148	0.332853	-195.382
29	TFAP2B	0.161543	0.414417	0.181642	0.0856308	FALSE	0.0844741	0.181642	0.129753	-562.049
30	MCM3	0.125953	0.363744	-0.315373	0.0413696	FALSE	1.58004e-10	-0.315373	0.206091	-500.854
31	PAQR8	0.125622	0.362984	1.39333	0.00196743	FALSE	5.04658e-08	1.39333	0.909727	-39.2395
32	TRAM2	0.896805	0.952276	-0.15028	0.00117615	FALSE	5.99919e-05	-0.15028	1.15869	-19.5723
33	TMEM14A	0.33454	0.590095	0.594824	0.00364817	FALSE	0.000379067	0.594824	0.616392	-43.84
34	GSTA3	0.372159	0.621013	-0.760005	0.00290501	FALSE	0.00285718	-0.760005	0.851607	-46.0605
35	OGFRL1	0.0509984	0.233092	0.686241	0.0112402	FALSE	0.0114653	0.686241	0.351649	-54.6242
36	B3GAT2	0.406882	0.647534	0.633071	0.0023806	FALSE	0.00242857	0.633071	0.763294	-24.5999
37	SMAP1	0.15246	0.402607	0.125287	0.190287	FALSE	7.33307e-07	0.125287	0.0875583	-1487.35
38	SDHAF4	0.500255	0.715748	0.157785	0.02644	FALSE	3.13781e-06	0.157785	0.234072	-350.803
39	FAM135A	0.670421	0.829374	0.0691207	0.0560409	FALSE	5.56191e-05	0.0691207	0.162419	-618.454
40	COL19A1	0.76778	0.885473	0.0991413	0.0171365	FALSE	8.63073e-10	0.0991413	0.335753	-241.487
41	LMBRD1	0.0875621	0.305068	0.396073	0.0260048	FALSE	4.37578e-08	0.396073	0.231839	-335.636
42	PHF3	0.086353	0.303488	0.372276	0.029731	FALSE	0.00940688	0.372276	0.217076	-140.021
43	PTP4A1-1	0.326658	0.583017	1.02305	0.00133766	FALSE	1.09532e-06	1.02305	1.04301	-27.5315
44	PRIM2	0.13056	0.370927	0.364218	0.0241615	FALSE	0.0274742	0.364218	0.240901	-30.9051
45	RAB23	0.833387	0.921104	0.184098	0.0018814	FALSE	1.08269e-06	0.184098	0.87516	-37.4176
46	BAG2	0.837868	0.922723	-0.206582	0.00158112	FALSE	0.000102029	-0.206582	1.00958	-32.3001
47	ZFP451	0.170187	0.425684	0.429012	0.0142478	FALSE	0.0142914	0.429012	0.312782	-170.134
48	DST	0.000179039	0.0117167	0.1701	0.82717	FALSE	3.99231e-09	0.1701	0.0453975	-3558.23
49	GM26788	0.115424	0.347461	0.794634	0.0055029	FALSE	0.00555751	0.794634	0.504762	-77.3919
50	CCDC115	0.391855	0.636084	-0.19028	0.0324374	FALSE	0.0144141	-0.19028	0.222223	-174.744
51	IMP4	0.0485672	0.227617	-0.384199	0.0456929	FALSE	0.0559042	-0.384199	0.19479	-47.1348
52	ARHGEF4	0.0391079	0.202439	0.346218	0.0498878	FALSE	0.0481019	0.346218	0.167819	-140.719
53	FAM168B	0.0867887	0.303676	0.350737	0.0334805	FALSE	0.0362749	0.350737	0.204799	-142.661
54	PLEKHB2	0.0539508	0.240529	0.82951	0.0075987	FALSE	4.08743e-05	0.82951	0.430416	-121.313
55	HS6ST1	0.17077	0.426847	0.466086	0.012009	FALSE	0.012199	0.466086	0.340275	-149.91
56	UGGT1	0.096381	0.317992	0.50703	0.0149237	FALSE	6.01658e-06	0.50703	0.304952	-212.99
57	ARID5A	0.562647	0.758295	0.206503	0.0112768	FALSE	0.0114973	0.206503	0.356707	-138.501
58	KANSL3	0.0505622	0.232104	0.742495	0.00967428	FALSE	0.0106794	0.742495	0.379759	-115.004
59	LMAN2L	0.118879	0.353331	1.38481	0.00205821	FALSE	1.21737e-06	1.38481	0.887983	-38.9667
60	CNNM3	0.0518866	0.234946	0.962527	0.00586367	FALSE	5.36797e-07	0.962527	0.495108	-96.6631
61	ANKRD39	0.840162	0.923487	0.110347	0.00488996	FALSE	0.14161	0.110347	0.547124	-70.6699
62	SEMA4C	0.391603	0.635869	0.603356	0.00279479	FALSE	7.10148e-07	0.603356	0.704267	-52.2078
63	COX5B	0.623484	0.798717	0.0233668	0.660354	FALSE	0.0815909	0.0233668	0.0475982	-3029.2
64	ACTR1B	0.00843591	0.0932247	0.82146	0.0144604	FALSE	0.0118663	0.82146	0.311855	-60.5041
65	TMEM131	0.00327223	0.056103	0.588055	0.0346662	FALSE	0.00275526	0.588055	0.199955	-125.799
66	INPP4A	0.102172	0.328251	0.989381	0.00394319	FALSE	0.00581877	0.989381	0.605343	-58.3021
67	COA5	0.813097	0.910885	0.103859	0.00759726	FALSE	0.00819366	0.103859	0.439276	-18.3711
68	UNC50	0.601105	0.78296	0.104991	0.0363412	FALSE	0.0291172	0.104991	0.200821	-238.6
69	2010300C02RIK	0.223675	0.489993	0.564271	0.0064456	FALSE	0.0078643	0.564271	0.463728	-86.0705
70	TSGA10	0.944721	0.976289	0.0646727	0.0017012	FALSE	0.128299	0.0646727	0.932725	-27.5736
71	MITD1	0.289567	0.550775	0.186298	0.0465482	FALSE	0.000108371	0.186298	0.175907	-534.027
72	TXNDC9	0.763233	0.883826	0.0437868	0.0704248	FALSE	0.0200116	0.0437868	0.145356	-541.845
73	EIF5B	0.295344	0.556177	-0.0776424	0.303541	FALSE	1.27826e-09	-0.0776424	0.0741945	-2027.14
74	REV1	0.126142	0.364192	0.414284	0.0190211	FALSE	0.0193031	0.414284	0.270863	-70.9179
75	AFF3	0.016639	0.133781	0.485983	0.033724	FALSE	0.0324579	0.485983	0.202951	-243.558
76	PDCL3	0.231087	0.495719	-0.169462	0.0793957	FALSE	0.00458695	-0.169462	0.141506	-795.264
77	NPAS2	0.0182604	0.139841	0.375146	0.0554417	FALSE	0.0639231	0.375146	0.15894	-332.895
78	TBC1D8	0.0030881	0.054575	1.10737	0.0105997	FALSE	0.0117298	1.10737	0.374258	-30.3259
79	CNOT11	0.621857	0.797862	0.236726	0.00619543	FALSE	0.00804226	0.236726	0.47996	-88.1811
80	RNF149	0.343495	0.596667	0.358905	0.00977354	FALSE	0.00906767	0.358905	0.378878	-112.462
81	MAP4K4	0.00151301	0.0373002	0.419403	0.0798008	FALSE	0.0757235	0.419403	0.132213	-288.178
82	IL1R2	0.559295	0.755204	0.0381412	0.427568	FALSE	2.10701e-09	0.0381412	0.0653227	-2506.15
83	GM16894	0.746384	0.873653	0.269956	0.00203739	FALSE	0.00114654	0.269956	0.834712	-33.4423
84	IL1R1	0.0283376	0.173464	0.584676	0.0194916	FALSE	0.000128267	0.584676	0.266661	-264.787
85	IL1RL2	0.525231	0.733455	0.0880622	0.0765844	FALSE	0.000728816	0.0880622	0.138615	-784.147
86	IL18R1	0.765113	0.884538	-0.127882	0.00855285	FALSE	0.00879814	-0.127882	0.428022	-116.571
87	TGFBRAP1	0.262126	0.52503	0.585929	0.00507673	FALSE	7.47243e-07	0.585929	0.522507	-86.2676
88	AI597479	0.654342	0.818913	0.36065	0.00216195	FALSE	0.000162721	0.36065	0.805493	-25.8554
89	FHL2	0.664459	0.825072	0.27251	0.00359519	FALSE	1.73841e-05	0.27251	0.628243	-68.0291
90	NCK2	0.74749	0.874569	-0.265304	0.00242772	FALSE	0.00287013	-0.265304	0.824051	-10.8124
91	UXS1	0.275941	0.536379	0.422389	0.0092783	FALSE	4.4074e-09	0.422389	0.387696	-145.598
92	TPP2	0.0768187	0.288481	0.381052	0.0301825	FALSE	1.02286e-09	0.381052	0.21535	-379.296
93	TEX30	0.946819	0.976484	-0.028305	0.00843076	FALSE	1.98059e-07	-0.028305	0.424348	-138.785
94	POGLUT2	0.636774	0.80725	0.59476	0.000873741	FALSE	0.000966814	0.59476	1.25951	-16.6137
95	BIVM	0.452806	0.681354	0.631854	0.00195799	FALSE	0.00174423	0.631854	0.841635	-11.2813
96	ERCC5	0.406279	0.64705	0.28203	0.0122858	FALSE	4.00526e-05	0.28203	0.339607	-181.76
97	WDR75	0.542603	0.744877	0.144135	0.0259261	FALSE	0.0335953	0.144135	0.236721	-12.6855
98	SLC39A10	0.787679	0.896907	0.0805127	0.0164962	FALSE	7.32525e-06	0.0805127	0.298941	-234.31
99	GM29325	0.175912	0.434073	3.41144	0.00103799	FALSE	2.13868e-07	3.41144	2.52055	-20.2078
100	NABP1	0.00797465	0.0901678	0.717024	0.019066	FALSE	0.020789	0.717024	0.270255	-196.055
101	MYO1B	0.652276	0.81775	-0.150871	0.015256	FALSE	7.0199e-11	-0.150871	0.334821	-225.656
102	STAT1	0.0449624	0.217836	0.458207	0.0266365	FALSE	1.22961e-06	0.458207	0.228531	-346.701
103	GLS	0.0187552	0.141754	0.235186	0.156547	FALSE	1.48824e-10	0.235186	0.100064	-1318.97
104	NAB1	0.0185722	0.141209	0.243144	0.133629	FALSE	0.0270016	0.243144	0.103289	-98.4089
105	NEMP2	0.819735	0.914034	0.205585	0.00176332	FALSE	9.46231e-08	0.205585	0.902143	-35.7256
106	MFSD6	0.0583353	0.250461	0.338897	0.0438828	FALSE	0.0388364	0.338897	0.17901	-308.703
107	HIBCH	0.303366	0.562553	0.339674	0.0129098	FALSE	0.0162108	0.339674	0.330023	-8.76957
108	PMS1	0.591518	0.77523	0.353639	0.00323256	FALSE	0.00364384	0.353639	0.658991	-49.5481
109	ORMDL1	0.311236	0.569517	0.590262	0.00407934	FALSE	0.00445223	0.590262	0.582898	-17.908
110	OSGEPL1	0.0681063	0.27066	1.30725	0.00307232	FALSE	0.225404	1.30725	0.716577	-44.1822
111	ASNSD1	0.326802	0.583177	0.254622	0.021104	FALSE	0.0215719	0.254622	0.259666	-223.457
112	STK17B	0.12026	0.355609	0.383322	0.0229905	FALSE	1.70436e-08	0.383322	0.246718	-310.876
113	GTF3C3	0.0267439	0.167896	0.872828	0.00912084	FALSE	8.27866e-05	0.872828	0.394011	-139.668
114	PGAP1	0.000195943	0.0123011	0.920674	0.0233437	FALSE	0.0242891	0.920674	0.247215	-243.395
115	ANKRD44	0.19609	0.458098	0.516796	0.00868158	FALSE	0.0061951	0.516796	0.399759	-104.598
116	SF3B1	2.58131e-05	0.00422319	0.376069	0.186492	FALSE	6.44835e-10	0.376069	0.0893792	-1474.97
117	COQ10B	3.96374e-05	0.0049768	0.354156	0.205827	FALSE	1.0776e-10	0.354156	0.0861781	-1577.29
118	HSPD1	0.924621	0.967072	0.00720489	0.272738	FALSE	5.11294e-11	0.00720489	0.0761495	-1892.21
119	HSPE1	0.975866	0.988963	-0.00178249	0.433935	FALSE	3.72221e-07	-0.00178249	0.0589223	-2471.68
120	MOB4	0.620565	0.797188	0.0690298	0.0760346	FALSE	0.0224762	0.0690298	0.13944	-706.747
121	MARS2	0.531774	0.737206	0.442015	0.00278693	FALSE	0.00273966	0.442015	0.706885	-42.7429
122	PLCL1	0.433776	0.666704	0.311273	0.00991385	FALSE	2.66142e-12	0.311273	0.397668	-157.588
123	SATB2	0.919065	0.964156	0.117782	0.0010876	FALSE	4.44408e-06	0.117782	1.15914	-23.3201
124	1700066M21RIK	0.18479	0.444443	-0.978323	0.00443165	FALSE	0.00503162	-0.978323	0.737717	-2.3009
125	TYW5	0.224909	0.490819	-1.03158	0.00345727	FALSE	1.71761e-05	-1.03158	0.850031	-63.7857
126	MAIP1	0.466636	0.692604	0.301085	0.00826063	FALSE	0.111578	0.301085	0.413599	-104.067
127	KCTD18	0.753069	0.877123	0.180122	0.00439911	FALSE	0.00414113	0.180122	0.572552	-65.07
128	SGO2A	0.423851	0.659409	0.149692	0.0494877	FALSE	7.71838e-10	0.149692	0.187171	-570.858
129	BZW1	0.0704792	0.274635	0.129642	0.315778	FALSE	1.28986e-09	0.129642	0.0716719	-2079.47
130	CLK1	7.89057e-06	0.00189339	0.376539	0.227962	FALSE	8.26089e-11	0.376539	0.0842721	-1689.27
131	PPIL3	0.534551	0.73801	-0.139647	0.0311185	FALSE	0.0309412	-0.139647	0.224847	-242.819
132	NIF3L1	0.884551	0.946337	-0.0540713	0.011033	FALSE	0.0111409	-0.0540713	0.372386	-135.002
133	ORC2	0.0661814	0.268007	0.429272	0.0255309	FALSE	2.00806e-06	0.429272	0.233657	-336.051
134	FAM126B	0.173412	0.430855	0.495545	0.0104783	FALSE	0.0115324	0.495545	0.364017	-15.8189
135	NDUFB3	0.834793	0.921687	0.0186676	0.191489	FALSE	5.29151e-10	0.0186676	0.0895079	-1503.9
136	CFLAR	0.276358	0.536568	0.551562	0.00539943	FALSE	0.00557251	0.551562	0.5067	-69.4952
137	CASP8	0.443891	0.674425	0.23455	0.0152132	FALSE	0.0151166	0.23455	0.306345	-42.6333
138	TRAK2	0.0157425	0.129917	0.915746	0.00991249	FALSE	0.0107558	0.915746	0.379217	-117.696
139	STRADB	0.685757	0.838351	0.274073	0.00309197	FALSE	0.00310606	0.274073	0.67736	-30.3079
140	TMEM237	0.534612	0.73801	0.514724	0.00201945	FALSE	3.30748e-06	0.514724	0.828887	-39.8276
141	G730003C15RIK	0.217317	0.482508	-1.39687	0.00252905	FALSE	0.00272124	-1.39687	1.13227	-39.9398
142	ALS2	0.096666	0.318329	0.981443	0.00413326	FALSE	0.00592758	0.981443	0.590791	-11.3668
143	FZD7	0.100542	0.325605	1.22541	0.00275778	FALSE	0.00312831	1.22541	0.746184	-43.812
144	GM973	0.0452314	0.218374	0.632062	0.0139214	FALSE	0.0177005	0.632062	0.315637	-9.22114
145	SUMO1	0.475361	0.697036	0.0596278	0.212351	FALSE	0.0863976	0.0596278	0.0835377	-114.746
146	NOP58	0.06352	0.262984	0.132189	0.287005	FALSE	0.135663	0.132189	0.0712401	-88.4427
147	BMPR2	0.00129731	0.0343967	0.378061	0.101354	FALSE	0.0125482	0.378061	0.117535	-80.6499
148	FAM117B	0.170882	0.427026	0.36915	0.0192847	FALSE	0.0199665	0.36915	0.269575	-116.891
149	WDR12	0.900842	0.954278	0.0232449	0.0429871	FALSE	0.0421738	0.0232449	0.186559	-179.353
150	CARF	0.764011	0.883843	0.16758	0.00463996	FALSE	4.69561e-09	0.16758	0.558195	-81.6727
151	NBEAL1	0.0188209	0.142018	0.552636	0.0250469	FALSE	1.36611e-05	0.552636	0.235258	-323.869
152	CYP20A1	0.765375	0.884538	0.229053	0.00242588	FALSE	0.1444	0.229053	0.767525	-36.7478
153	ABI2	0.456588	0.684281	0.410206	0.00459813	FALSE	2.631e-07	0.410206	0.551	-81.9808
154	RAPH1	0.185325	0.445292	0.229043	0.0477911	FALSE	0.0483791	0.229043	0.172923	-152.563
155	PARD3B	0.547472	0.74817	-0.0662822	0.156167	FALSE	1.28935e-09	-0.0662822	0.110185	-1318.82
156	PARD3BOS1	0.924027	0.966826	-0.0632866	0.00348373	FALSE	0.0036401	-0.0632866	0.663644	-52.9364
157	INO80D	0.107266	0.336843	0.388496	0.0240401	FALSE	0.0261363	0.388496	0.241211	-25.3516
158	INO80DOS	0.0815489	0.297203	1.25383	0.0029901	FALSE	1.17414e-05	1.25383	0.719859	-41.3705
159	NDUFS1	0.165814	0.420494	0.437648	0.0139668	FALSE	2.76027e-05	0.437648	0.315813	-202.393
160	EEF1B2	0.323726	0.580861	0.0338902	1.26493	FALSE	1.61965e-07	0.0338902	0.0343425	-4023.62
161	FASTKD2	0.444114	0.674479	0.33241	0.00745878	FALSE	0.00757515	0.33241	0.434373	-12.7479
162	KLF7	0.435259	0.667603	0.186012	0.0253427	FALSE	6.11525e-05	0.186012	0.238408	-332.062
163	CREB1	0.652399	0.817809	0.093648	0.0339968	FALSE	0.0799656	0.093648	0.207907	-305.335
164	METTL21A	0.365813	0.615272	0.689172	0.00239372	FALSE	4.01919e-07	0.689172	0.762068	-45.5606
165	2810408I11RIK	0.853926	0.928924	0.10271	0.00471737	FALSE	3.60023e-11	0.10271	0.557872	-86.4961
166	CCNYL1	0.399884	0.642595	0.361133	0.00762181	FALSE	2.61246e-05	0.361133	0.428987	-126.471
167	FZD5	0.400768	0.643666	0.938391	0.00114736	FALSE	4.84196e-05	0.938391	1.1168	-19.8689
168	PLEKHM3	0.328051	0.584345	0.489285	0.00554943	FALSE	0.00533829	0.489285	0.500268	-44.7996
169	IDH1	0.0225566	0.153518	0.924328	0.00869226	FALSE	0.0113188	0.924328	0.405254	-108.529
170	PIKFYVE	0.0981445	0.320558	0.574038	0.0115057	FALSE	0.163175	0.574038	0.347078	-127.306
171	MAP2	0.702973	0.847533	-0.0889502	0.028933	FALSE	1.51641e-10	-0.0889502	0.233275	-380.316
172	RPE	0.00524124	0.0722796	0.854433	0.0150781	FALSE	0.0127527	0.854433	0.306049	-158.449
173	KANSL1L	0.147391	0.396321	0.265709	0.042232	FALSE	0.034754	0.265709	0.183398	-362.894
174	ACADL	0.925311	0.967363	-0.00940845	0.149899	FALSE	0.1595	-0.00940845	0.100361	-697.079
175	LANCL1	0.000553245	0.0222163	0.391243	0.108958	FALSE	0.000379301	0.391243	0.113287	-1002.66
176	GM29114	0.911889	0.959892	0.104806	0.00163386	FALSE	4.63199e-05	0.104806	0.94713	-27.7324
177	IKZF2	0.0495536	0.23034	0.158385	0.254521	FALSE	5.19666e-10	0.158385	0.0806522	-1820.45
178	GM28112	0.440154	0.671529	0.859285	0.00114052	FALSE	0.000691917	0.859285	1.11316	-20.0714
179	BARD1	0.51972	0.728746	-0.163964	0.0270307	FALSE	3.18817e-10	-0.163964	0.254691	-358.319
180	ABCA12	0.00709921	0.0855542	0.234723	0.192763	FALSE	1.37926e-11	0.234723	0.0871877	-1508.79
181	ATIC	0.0712503	0.276152	-0.509558	0.0230532	FALSE	4.11095e-05	-0.509558	0.282479	-314.745
182	MREG	0.717507	0.855337	0.0562137	0.0614371	FALSE	0.00264273	0.0562137	0.155376	-188.559
183	PECR	0.314276	0.572297	0.271548	0.0194892	FALSE	6.4548e-06	0.271548	0.26985	-271.171
184	XRCC5	0.0932378	0.312957	0.525518	0.0141508	FALSE	0.0141431	0.525518	0.313077	-160.419
185	SMARCAL1	0.442681	0.673561	0.540405	0.002798	FALSE	1.35587e-07	0.540405	0.703951	-52.6754
186	IGFBP2	0.0841354	0.300336	-1.73936	0.00427375	FALSE	1.34155e-11	-1.73936	1.00705	-76.3939
187	TNS1	0.0318556	0.18424	0.467802	0.029265	FALSE	0.0219957	0.467802	0.217966	-336.416
188	CXCR2	0.472841	0.695794	-0.497318	0.00380972	FALSE	0.00388901	-0.497318	0.692774	-41.083
189	ARPC2	0.321276	0.578671	0.0441271	0.751669	FALSE	0.00030197	0.0441271	0.0444902	-3283.89
190	AAMP	0.867013	0.936763	-0.0200247	0.105904	FALSE	0.00225183	-0.0200247	0.119584	-981.236
191	PNKD	0.159564	0.412087	0.165259	0.106231	FALSE	2.7605e-10	0.165259	0.117493	-1002.51
192	TMBIM1	0.800743	0.904343	0.037334	0.0681165	FALSE	0.0706512	0.037334	0.147924	-508.708
193	CTDSP1	0.962998	0.98393	-0.0128755	0.0196205	FALSE	3.53665e-09	-0.0128755	0.277539	-271.34
194	USP37	0.255305	0.519752	0.287659	0.0221406	FALSE	0.0232211	0.287659	0.252874	-217.816
195	CNOT9	0.470919	0.695049	0.278942	0.00947069	FALSE	1.97283e-09	0.278942	0.38689	-148.946
196	ZFP142	0.0883729	0.305995	1.09653	0.00357565	FALSE	0.0028289	1.09653	0.643487	-52.9311
197	BCS1L	0.217035	0.482396	0.436535	0.0111404	FALSE	0.00991412	0.436535	0.353627	-130.751
198	RNF25	0.0471506	0.223991	0.95864	0.00615798	FALSE	1.15538e-06	0.95864	0.482955	-100.604
199	TTLL4	0.178426	0.4374	0.699959	0.00514076	FALSE	0.128741	0.699959	0.520177	-68.5617
200	WNT6	0.0554939	0.243686	0.380975	0.0353663	FALSE	0.0427328	0.380975	0.198943	-280.98
201	WNT10A	0.690636	0.840288	0.0353936	0.207898	FALSE	3.31167e-10	0.0353936	0.0889306	-1597.21
202	NHEJ1	0.190435	0.45192	0.81203	0.00365203	FALSE	0.00517757	0.81203	0.620205	-22.0712
203	CNPPD1	0.0550858	0.242782	0.599663	0.0141834	FALSE	7.23421e-06	0.599663	0.312618	-206.611
204	RETREG2	0.558725	0.755068	0.118909	0.035328	FALSE	1.77432e-05	0.118909	0.203355	-435.361
205	ZFAND2B	0.547581	0.74817	0.115973	0.0393112	FALSE	4.22088e-08	0.115973	0.192842	-471.152
206	ABCB6	0.168723	0.4232	0.860535	0.00361569	FALSE	0.00373837	0.860535	0.625245	-55.4854
207	ATG9A	0.347456	0.599718	0.630529	0.00307934	FALSE	4.63799e-07	0.630529	0.671108	-56.8671
208	ANKZF1	0.0794802	0.292829	1.04645	0.00410842	FALSE	0.00387062	1.04645	0.596704	-57.2019
209	STK16	0.825185	0.917363	-0.0402143	0.0459627	FALSE	1.26427e-05	-0.0402143	0.182064	-536.009
210	TUBA4A	0.111041	0.342495	-0.0908927	0.475752	FALSE	0.0194656	-0.0908927	0.0570385	-159.46
211	DNAJB2	0.186547	0.446835	0.285988	0.0302082	FALSE	0.0295659	0.285988	0.216516	-269.524
212	DNPEP	0.210498	0.474026	0.174434	0.0743998	FALSE	0.0680698	0.174434	0.139302	-484.717
213	GMPPA	0.425787	0.660487	0.234511	0.0164667	FALSE	6.04047e-06	0.234511	0.294456	-236.511
214	EPHA4	0.439087	0.670901	0.0997477	0.0882939	FALSE	0.00699521	0.0997477	0.128917	-318.622
215	FARSB	0.71138	0.852267	-0.0820525	0.0313841	FALSE	8.93278e-06	-0.0820525	0.221762	-395.997
216	ACSL3	0.49031	0.70877	0.181092	0.0209209	FALSE	3.474e-06	0.181092	0.262522	-288.788
217	UTP14B	0.390768	0.635181	0.247514	0.0171278	FALSE	0.0168685	0.247514	0.288402	-197.008
218	AP1S3	0.0490105	0.228837	0.473665	0.0240057	FALSE	0.0323395	0.473665	0.240623	-304.035
219	WDFY1	0.325004	0.581967	0.690211	0.00282692	FALSE	0.00284072	0.690211	0.701271	-44.1146
220	CUL3	0.136274	0.380357	0.183968	0.0945026	FALSE	1.36381e-05	0.183968	0.123484	-911.179
221	IRS1	0.498755	0.714746	0.31675	0.00643125	FALSE	0.00408357	0.31675	0.468253	-58.4378
222	RHBDD1	0.020247	0.147127	0.654974	0.0174404	FALSE	4.68744e-05	0.654974	0.282105	-241.674
223	MFF	0.243411	0.508132	0.216778	0.0414703	FALSE	0.0339624	0.216778	0.185836	-300.905
224	AGFG1	0.00526617	0.0723462	0.565314	0.0337679	FALSE	5.69987e-05	0.565314	0.202601	-409.299
225	CCL20	0.110825	0.342495	-0.355948	0.0569241	FALSE	5.70313e-11	-0.355948	0.223236	-592.606
226	PID1	0.639362	0.808128	-0.105111	0.0344038	FALSE	5.43313e-10	-0.105111	0.224314	-432.984
227	TRIP12	0.000310108	0.0155746	0.516854	0.0675586	FALSE	5.14399e-07	0.516854	0.143303	-703.43
228	FBXO36	0.106941	0.336202	1.16333	0.00289466	FALSE	5.97392e-05	1.16333	0.721623	-34.6405
229	SLC16A14	0.0434621	0.214263	0.391692	0.037161	FALSE	3.50204e-07	0.391692	0.19398	-448.331
230	CAB39	0.0529814	0.238075	0.337893	0.0461254	FALSE	0.054693	0.337893	0.174615	-312.527
231	ITM2C	0.253589	0.51764	0.237143	0.0330764	FALSE	0.0275251	0.237143	0.207714	-261.167
232	PSMD1	0.935895	0.972053	0.008978	0.120546	FALSE	0.0050152	0.008978	0.111624	-314.906
233	ARMC9	0.902718	0.955268	-0.0925603	0.0027005	FALSE	2.23946e-05	-0.0925603	0.757275	-51.6137
234	NCL	0.485314	0.705401	-0.0298599	0.886308	FALSE	2.96837e-10	-0.0298599	0.0427926	-3647.82
235	C130036L24RIK	0.88289	0.94559	-0.18819	0.000980724	FALSE	0.150842	-0.18819	1.27753	-16.1599
236	PTMA	0.16076	0.41307	-0.0321763	2.88772	FALSE	0.000405795	-0.0321763	0.0229418	-4672.41
237	PDE6D	0.10926	0.340342	0.786697	0.00580574	FALSE	0.111191	0.786697	0.491216	-77.3737
238	COPS7B	0.166647	0.42155	0.842656	0.00379859	FALSE	0.00463781	0.842656	0.609271	-53.9514
239	DIS3L2	0.168274	0.423056	0.25617	0.0411514	FALSE	0.000354805	0.25617	0.185931	-482.384
240	GM28375	0.192715	0.454561	0.777625	0.00392716	FALSE	1.21988e-08	0.777625	0.596984	-70.2979
241	EIF4E2	0.530779	0.736583	-0.0690584	0.126633	FALSE	3.88152e-08	-0.0690584	0.110173	-1126.64
242	GIGYF2	0.118216	0.352107	0.298602	0.0386961	FALSE	0.0401098	0.298602	0.191129	-107.38
243	NGEF	0.471184	0.69511	-0.702007	0.00214677	FALSE	0.168426	-0.702007	0.97426	-35.1169
244	ATG16L1	0.131975	0.37363	0.503578	0.0124199	FALSE	0.0122041	0.503578	0.334301	-152.08
245	SAG	0.771432	0.887446	0.274987	0.00158302	FALSE	5.59955e-08	0.274987	0.946595	-32.3231
246	DGKD	0.028488	0.173729	0.865448	0.00906143	FALSE	0.0111407	0.865448	0.395091	-106.327
247	USP40	0.112349	0.343862	0.562382	0.011048	FALSE	6.55857e-07	0.562382	0.354207	-165.495
248	GM20528	0.554224	0.752106	0.416109	0.00281892	FALSE	0.00309774	0.416109	0.703548	-22.9321
249	DNAJB3	0.442188	0.673258	-0.335038	0.00892767	FALSE	0.009435	-0.335038	0.435961	-14.2037
250	HJURP	0.761526	0.88286	-0.0503029	0.0556217	FALSE	4.68108e-05	-0.0503029	0.165755	-623.041
251	ARL4C	0.0673848	0.269595	0.365863	0.0350398	FALSE	0.0105177	0.365863	0.200024	-277.095
252	SH3BP4	0.914687	0.961513	-0.072928	0.00332086	FALSE	0.00326044	-0.072928	0.68075	-51.2385
253	AGAP1	4.15595e-06	0.00128217	1.04494	0.0283808	FALSE	4.88633e-07	1.04494	0.226992	-349.407
254	ACKR3	0.543158	0.745206	0.228646	0.0101071	FALSE	0.0110928	0.228646	0.376036	-128.762
255	COPS8	0.900316	0.954035	0.0305513	0.025101	FALSE	0.023572	0.0305513	0.2439	-170.265
256	LRRFIP1	0.00720801	0.0860023	0.512915	0.0380819	FALSE	0.0380724	0.512915	0.190882	-151.266
257	UBE2F	0.936739	0.97268	0.0204627	0.0225259	FALSE	2.54003e-08	0.0204627	0.257816	-300.702
258	SCLY	0.251882	0.515801	1.16282	0.00146333	FALSE	0.00178374	1.16282	1.01486	-25.3198
259	ILKAP	0.331015	0.586721	-0.203873	0.0366003	FALSE	8.17337e-07	-0.203873	0.20973	-446.614
260	HES6	0.962087	0.98377	-0.0187928	0.00968602	FALSE	1.20936e-06	-0.0187928	0.395347	-154.163
261	TRAF3IP1	0.241669	0.506216	0.991972	0.00201402	FALSE	0.00164989	0.991972	0.847242	-32.4769
262	HDAC4	0.0080009	0.0902586	0.680218	0.0211212	FALSE	0.0119815	0.680218	0.256489	-160.297
263	NDUFA10	0.0187727	0.141754	-0.192441	0.239062	FALSE	6.23866e-05	-0.192441	0.0818895	-1722.58
264	COPS9	0.104509	0.33181	-0.123342	0.271013	FALSE	0.00566738	-0.123342	0.0759788	-116.801
265	GPC1	0.501083	0.716173	0.229113	0.0123227	FALSE	2.30431e-06	0.229113	0.340543	-183.826
266	DUSP28	0.861588	0.933309	0.0544083	0.0152379	FALSE	0.0164762	0.0544083	0.312059	-178.264
267	RNPEPL1	0.621649	0.797786	0.081009	0.054706	FALSE	0.0579019	0.081009	0.164147	-47.3192
268	CAPN10	0.826005	0.917802	-0.078906	0.0119673	FALSE	5.30311e-05	-0.078906	0.358944	-181.583
269	MAB21L4	0.550379	0.75034	-0.202611	0.01398	FALSE	4.25002e-06	-0.202611	0.339272	-207.336
270	MTERF4	0.302059	0.56119	0.465141	0.00684549	FALSE	1.65997e-06	0.465141	0.450706	-114.943
271	PPP1R7	0.133459	0.376066	0.328372	0.0294041	FALSE	2.80108e-07	0.328372	0.218827	-371.845
272	ANO7	0.640415	0.808701	0.336889	0.00270418	FALSE	0.00188394	0.336889	0.721207	-28.1846
273	HDLBP	0.048386	0.227063	0.214153	0.121739	FALSE	2.21841e-05	0.214153	0.108489	-1095.68
274	2025-09-02	0.103661	0.33087	0.954535	0.0041716	FALSE	0.0060797	0.954535	0.586555	-57.1512
275	FARP2	0.0995363	0.323406	0.464534	0.0174829	FALSE	2.33766e-05	0.464534	0.28203	-241.937
276	STK25	0.515284	0.72628	0.220632	0.012446	FALSE	0.00754141	0.220632	0.339104	-83.0063
277	BOK	0.0631301	0.261968	-0.140527	0.287117	FALSE	2.82988e-10	-0.140527	0.0756221	-1951.36
278	THAP4	0.357824	0.60847	0.355168	0.00940775	FALSE	0.00946081	0.355168	0.386254	-115.611
279	ATG4B	0.0578145	0.249291	0.696053	0.0103306	FALSE	0.0131831	0.696053	0.366903	-23.2567
280	DTYMK	0.968778	0.986727	-0.00482956	0.0990408	FALSE	5.21026e-07	-0.00482956	0.123388	-954.156
281	ING5	0.518372	0.728257	0.287966	0.00712145	FALSE	0.00801478	0.287966	0.445867	-84.4038
282	D2HGDH	0.672351	0.830343	-0.403115	0.00192468	FALSE	0.00175117	-0.403115	0.953164	-32.3604
283	FAM174A	0.364229	0.614231	-0.218142	0.0280025	FALSE	0.0268147	-0.218142	0.24042	-300.869
284	D1ERTD622E	0.229448	0.49456	0.641314	0.00487175	FALSE	7.72078e-07	0.641314	0.533635	-84.5684
285	PPIP5K2	0.55576	0.753434	0.22617	0.00970182	FALSE	1.09255e-06	0.22617	0.383892	-149.975
286	GIN1	0.577874	0.767793	0.295925	0.00500082	FALSE	0.00441608	0.295925	0.531768	-49.8358
287	PAM	0.0890333	0.306115	0.230032	0.0780852	FALSE	0.0651426	0.230032	0.135271	-379.942
288	RNF152	0.225048	0.491022	0.685535	0.00440248	FALSE	4.94203e-11	0.685535	0.565057	-80.7391
289	GM28403	0.428781	0.66275	0.252165	0.0142479	FALSE	1.3036e-12	0.252165	0.31868	-215.903
290	PIGN	0.0253329	0.164152	0.687775	0.0146957	FALSE	0.000223828	0.687775	0.307552	-208.92
291	RELCH	0.00728821	0.0866719	0.541504	0.0340474	FALSE	0.000114666	0.541504	0.201799	-412.22
292	TNFRSF11A	0.1088	0.339642	0.54546	0.011983	FALSE	3.54589e-05	0.54546	0.340145	-180.021
293	ZCCHC2	0.0436417	0.214396	0.734863	0.0105097	FALSE	1.95354e-05	0.734863	0.364242	-158.79
294	PHLPP1	0.000117382	0.00931661	0.676596	0.0450182	FALSE	3.52788e-09	0.676596	0.175669	-516.792
295	BCL2	0.0111593	0.109325	0.504445	0.0351256	FALSE	3.95869e-07	0.504445	0.198783	-434.407
296	KDSR	0.220391	0.486762	0.324141	0.0201369	FALSE	0.0163554	0.324141	0.2645	-183.196
297	VPS4B	0.000418409	0.0183658	0.514428	0.0652654	FALSE	1.41098e-06	0.514428	0.145805	-680.454
298	SERPINB5	0.774923	0.889388	-0.0129411	0.737864	FALSE	0.00976689	-0.0129411	0.045258	-282
299	SERPINB12	0.748261	0.874997	0.180474	0.00455999	FALSE	5.36865e-05	0.180474	0.562342	-62.8217
300	SERPINB3B	0.0778542	0.290286	0.774338	0.00725511	FALSE	0.171882	0.774338	0.439148	-97.328
301	SERPINB7	0.375902	0.623995	0.0975208	0.131869	FALSE	6.77301e-11	0.0975208	0.110134	-1174.43
302	SERPINB2	0.984854	0.992668	0.000650197	1.28344	FALSE	0.812682	0.000650197	0.0342495	-225.629
303	SERPINB8	0.849191	0.927185	-0.0274734	0.0727075	FALSE	0.0581268	-0.0274734	0.144482	-364.321
304	DSEL	0.0630124	0.261934	0.691356	0.0100535	FALSE	1.02818e-06	0.691356	0.371876	-153.17
305	TSN	0.175353	0.433287	-0.156078	0.119291	FALSE	0.000122731	-0.156078	0.115169	-86.4138
306	NIFK	0.576331	0.767076	-0.0887078	0.0613656	FALSE	5.42409e-07	-0.0887078	0.158761	-666.519
307	CLASP1	0.0802285	0.293876	0.430684	0.0229942	FALSE	0.0236689	0.430684	0.246195	-230.831
308	2900060B14RIK	0.18988	0.451513	0.648021	0.00567874	FALSE	0.00497726	0.648021	0.49432	-77.5641
309	GLI2	0.737117	0.867792	-0.241886	0.00314567	FALSE	2.06846e-05	-0.241886	0.720597	-49.4649
310	RALB	0.0142461	0.123044	0.566147	0.0259783	FALSE	0.00413	0.566147	0.230986	-117.802
311	TMEM185B	0.565077	0.759933	0.396834	0.00293758	FALSE	0.00258814	0.396834	0.689766	-44.9791
312	EPB41L5	0.119059	0.353769	0.418404	0.0193617	FALSE	0.018953	0.418404	0.268425	-203.732
313	PTPN4	0.00714745	0.0855542	0.514928	0.0378615	FALSE	0.00325851	0.514928	0.191431	-177.856
314	TMEM177	0.311615	0.569774	-0.812867	0.0033685	FALSE	0.00356224	-0.812867	0.803356	-55.6958
315	DBI	0.23422	0.499231	0.0531132	0.744576	FALSE	1.28883e-05	0.0531132	0.0446495	-3234.38
316	3110009E18RIK	0.0831913	0.299333	0.549311	0.0137897	FALSE	5.64583e-08	0.549311	0.317069	-202.611
317	INSIG2	0.528301	0.734669	0.172651	0.019267	FALSE	0.0293982	0.172651	0.273787	-122.334
318	CCDC93	0.0817963	0.297761	0.914405	0.00516252	FALSE	2.73164e-08	0.914405	0.525412	-87.0194
319	DDX18	0.402683	0.644785	0.109955	0.0847949	FALSE	9.58047e-07	0.109955	0.131393	-844.243
320	ACTR3	0.0025982	0.049699	0.248024	0.235667	FALSE	6.135e-10	0.248024	0.0823546	-1729.1
321	SLC35F5	0.868607	0.937506	0.0768405	0.00683887	FALSE	8.74224e-05	0.0768405	0.464495	-112.019
322	NCKAP5	0.0644101	0.264773	0.226626	0.104553	FALSE	4.4648e-10	0.226626	0.122545	-996.606
323	MGAT5	0.0260228	0.165778	0.436215	0.0362743	FALSE	2.36788e-08	0.436215	0.195975	-438.379
324	CCNT2	0.0478285	0.225624	0.556779	0.0175105	FALSE	0.0184756	0.556779	0.281359	-175.46
325	RAB3GAP1	0.0353503	0.192756	0.38977	0.0407649	FALSE	2.41295e-05	0.38977	0.185224	-478.391
326	ZRANB3	0.902117	0.955005	0.0759172	0.00387338	FALSE	0.00506402	0.0759172	0.617273	-20.1664
327	R3HDM1	0.0181071	0.139298	0.444387	0.0393833	FALSE	2.19936e-06	0.444387	0.188027	-466.621
328	UBXN4	0.703969	0.847999	0.035878	0.167239	FALSE	0.132594	0.035878	0.0944237	-118.214
329	MCM6	0.0410273	0.208085	0.379407	0.0406024	FALSE	0.000226444	0.379407	0.185688	-486.712
330	DARS	0.0660034	0.267934	0.40274	0.0291069	FALSE	1.52887e-06	0.40274	0.219071	-367.837
331	GM15674	0.207884	0.471818	1.46452	0.00123894	FALSE	0.000902136	1.46452	1.16286	-21.3215
332	CD55	0.00194808	0.0426681	0.280352	0.186572	FALSE	8.37721e-11	0.280352	0.0904935	-1480.62
333	GM16083	0.429055	0.662984	0.613047	0.00230696	FALSE	0.00245285	0.613047	0.775215	-19.22
334	PFKFB2	0.236294	0.501475	0.418968	0.0111463	FALSE	0.0113543	0.418968	0.353768	-129.984
335	YOD1	0.122988	0.359778	0.775718	0.005532	FALSE	7.55784e-06	0.775718	0.502945	-93.8152
336	AA986860	0.0402988	0.206231	0.456763	0.0280426	FALSE	1.81383e-06	0.456763	0.222738	-363.686
337	IL24	0.870818	0.93866	-0.0602331	0.0168918	FALSE	9.70198e-11	-0.0602331	0.370392	-230.899
338	MAPKAPK2	0.0427755	0.211973	0.469373	0.0258991	FALSE	0.0247438	0.469373	0.231687	-243.62
339	EIF2D	0.455978	0.68403	-0.277249	0.0119765	FALSE	0.000509784	-0.277249	0.371904	-178.153
340	RASSF5	0.133906	0.376541	0.539589	0.010699	FALSE	0.0104436	0.539589	0.359996	-128.22
341	IKBKE	0.0755148	0.285025	0.62467	0.0112257	FALSE	0.0117544	0.62467	0.351467	-25.1202
342	SRGAP2	0.00262019	0.0498991	0.364051	0.0957982	FALSE	0.114943	0.364051	0.120983	-428.081
343	GM29488	0.634076	0.805787	0.412573	0.00185782	FALSE	0.00208305	0.412573	0.866756	-13.225
344	FAM72A	0.351279	0.602295	-0.738508	0.00331454	FALSE	0.000806842	-0.738508	0.792296	-43.0181
345	RAB7B	0.386748	0.633032	0.17033	0.03731	FALSE	0.031255	0.17033	0.196793	-264.155
346	SLC41A1	0.230241	0.49496	0.664218	0.0045299	FALSE	9.27054e-07	0.664218	0.553636	-78.0802
347	RAB29	0.866357	0.936242	0.118054	0.00296927	FALSE	0.00432629	0.118054	0.701505	-43.3965
348	NUCKS1	0.0475169	0.225072	0.13871	0.318911	FALSE	1.40345e-09	0.13871	0.069997	-2085.01
349	ELK4	0.0320791	0.18484	0.548402	0.0211782	FALSE	0.0146359	0.548402	0.255853	-180.478
350	MFSD4A	0.019039	0.142865	0.812973	0.0116869	FALSE	0.0110274	0.812973	0.346718	-134.134
351	NUAK2	0.362167	0.612383	0.374473	0.00829397	FALSE	5.94224e-07	0.374473	0.410947	-134.058
352	DSTYK	0.0157544	0.129917	0.768312	0.0138107	FALSE	0.014882	0.768312	0.3182	-15.7621
353	RBBP5	0.43092	0.664821	0.432098	0.00463018	FALSE	4.09792e-05	0.432098	0.548614	-80.423
354	MDM4	0.0753333	0.284789	0.434563	0.0233356	FALSE	0.0269479	0.434563	0.244352	-31.2724
355	PIK3C2B	0.341224	0.594663	0.814553	0.0019184	FALSE	0.00213024	0.814553	0.855848	-11.2959
356	PPP1R15B	0.146058	0.394776	0.607659	0.00793263	FALSE	0.000768542	0.607659	0.418038	-123.223
357	PLEKHA6	0.120165	0.355589	0.404718	0.0205935	FALSE	0.0201514	0.404718	0.260423	-93.4946
358	SNRPE	0.364567	0.614231	-0.0583969	0.369319	FALSE	0.00884741	-0.0583969	0.0644062	-195.874
359	ZC3H11A	0.375559	0.623795	1.02065	0.00109626	FALSE	2.37943e-07	1.02065	1.15184	-23.1657
360	GM38394	0.307669	0.566157	0.882003	0.00189674	FALSE	0.00156796	0.882003	0.864602	-31.2759
361	ATP2B4	3.84438e-05	0.0049768	0.379289	0.164918	FALSE	0.000286868	0.379289	0.0921356	-1348.9
362	BTG2	0.0455627	0.219289	0.0625518	1.51295	FALSE	7.77783e-07	0.0625518	0.031285	-4298.16
363	CHIT1	0.0351223	0.192113	0.0915409	0.778883	FALSE	0.211916	0.0915409	0.0434472	-2637.17
364	TMEM183A	0.198153	0.459638	0.39052	0.0151846	FALSE	0.016885	0.39052	0.303474	-134.703
365	CYB5R1	0.517368	0.727793	0.142011	0.030208	FALSE	5.77226e-08	0.142011	0.219353	-388.855
366	ADIPOR1	0.0078157	0.0896803	0.347211	0.0824479	FALSE	0.108884	0.347211	0.130534	-204.503
367	KLHL12	0.0809295	0.295728	0.564377	0.0132556	FALSE	0.0139407	0.564377	0.323366	-147.194
368	RABIF	0.5668	0.76057	0.218945	0.00979757	FALSE	3.41851e-07	0.218945	0.382256	-152.76
369	KDM5B	0.000701162	0.0248606	0.391304	0.104897	FALSE	0.000113502	0.391304	0.115459	-979.789
370	PPP1R12B	0.0221718	0.152491	0.569506	0.0223597	FALSE	0.0216528	0.569506	0.248974	-227.134
371	UBE2T	0.0919907	0.311287	0.403008	0.0260192	FALSE	1.92527e-10	0.403008	0.239176	-348.041
372	LGR6	0.28281	0.544056	0.128425	0.114455	FALSE	6.06769e-12	0.128425	0.119574	-1063.94
373	ARL8A	0.04524	0.218374	1.02205	0.00558458	FALSE	1.71437e-05	1.02205	0.510409	-93.6332
374	ELF3	0.740512	0.870365	-0.244849	0.00299171	FALSE	0.000114209	-0.244849	0.739333	-57.4435
375	RNPEP	0.263163	0.525839	0.318707	0.0173772	FALSE	0.0168793	0.318707	0.284828	-181.382
376	TIMM17A	0.455579	0.683782	-0.0881098	0.110899	FALSE	0.00209031	-0.0881098	0.118086	-1024.3
377	IPO9	0.218771	0.484257	0.457698	0.0100437	FALSE	2.2379e-06	0.457698	0.372172	-156.056
378	CSRP1	0.959349	0.982969	-0.00227164	0.758571	FALSE	0.809521	-0.00227164	0.044568	-266.377
379	PHLDA3	0.0721624	0.278289	-0.130983	0.30122	FALSE	3.30331e-11	-0.130983	0.0728458	-2002.98
380	LAD1	0.401072	0.643885	0.0882883	0.133102	FALSE	0.105973	0.0882883	0.105142	-520.135
381	TNNT2	0.807957	0.908245	0.264081	0.00120366	FALSE	1.83506e-08	0.264081	1.08647	-25.6308
382	PKP1	0.00896353	0.0956405	0.175909	0.357089	FALSE	4.70161e-10	0.175909	0.0673094	-2240.32
383	TMEM9	0.731507	0.864771	0.122637	0.0114265	FALSE	9.9498e-08	0.122637	0.357416	-178.281
384	INAVA	0.0958038	0.317231	0.659772	0.00884674	FALSE	0.00926818	0.659772	0.396129	-110.806
385	CAMSAP2	0.18929	0.450736	0.278016	0.0316078	FALSE	8.68535e-07	0.278016	0.211793	-391.331
386	DDX59	0.543549	0.745206	0.547132	0.00170893	FALSE	5.76534e-07	0.547132	0.900696	-34.3649
387	KIF14	0.84393	0.925607	0.0541849	0.0208131	FALSE	1.39471e-11	0.0541849	0.275234	-292.498
388	GM4258	0.788244	0.89707	0.184147	0.00306555	FALSE	0.00307231	0.184147	0.685602	-26.4737
389	ATP6V1G3	0.258263	0.522073	-0.293736	0.0258164	FALSE	3.46147e-10	-0.293736	0.259827	-346.917
390	NEK7	0.0820455	0.298091	0.226595	0.0841995	FALSE	1.26016e-07	0.226595	0.130306	-840.469
391	GM28501	0.556668	0.754002	0.346165	0.00405104	FALSE	0.00448033	0.346165	0.588919	-58.7568
392	2310009B15RIK	0.519672	0.728746	0.121598	0.0409338	FALSE	0.32477	0.121598	0.18886	-319.855
393	DENND1B	0.0139602	0.122279	0.564698	0.0262676	FALSE	0.0206612	0.564698	0.229712	-229.139
394	ZBTB41	0.112471	0.343894	0.766317	0.00599753	FALSE	0.00722918	0.766317	0.482815	-12.6087
395	ASPM	0.184625	0.444359	-0.209553	0.0794594	FALSE	1.08799e-09	-0.209553	0.157957	-811.635
396	CDC73	0.0712396	0.276152	0.433853	0.02409	FALSE	0.0264841	0.433853	0.240502	-131.069
397	GLRX2	0.759201	0.881489	0.0375415	0.0993647	FALSE	0.0915599	0.0375415	0.122472	-413.945
398	RO60	0.106476	0.335688	0.582388	0.0106481	FALSE	5.44071e-07	0.582388	0.360782	-161.56
399	UCHL5	0.256263	0.520472	-0.206464	0.0487233	FALSE	8.99365e-06	-0.206464	0.181863	-559.282
400	RGS2	0.999254	0.999741	-0.000128216	0.0801748	FALSE	0.00170423	-0.000128216	0.137048	-816.704
401	PLA2G4A	0.132464	0.374631	0.244057	0.0541656	FALSE	2.92481e-05	0.244057	0.162223	-600.562
402	PTGS2	0.249755	0.513694	-0.153348	0.100998	FALSE	1.15185e-09	-0.153348	0.133237	-972.806
403	ODR4	0.319401	0.576204	0.295416	0.0160656	FALSE	0.0156008	0.295416	0.296695	-184.229
404	TPR	0.0706403	0.274973	0.148564	0.222769	FALSE	1.87543e-10	0.148564	0.0821802	-1660.36
405	HMCN1	0.359749	0.610111	0.299632	0.0137148	FALSE	3.57776e-13	0.299632	0.327165	-208.713
406	GM10138	0.0877657	0.305312	1.26069	0.00284814	FALSE	2.21736e-05	1.26069	0.738407	-52.9035
407	IVNS1ABP	0.000558977	0.0222725	0.406169	0.100799	FALSE	0.101133	0.406169	0.117704	-371.14
408	SWT1	0.174937	0.432456	0.343575	0.0219085	FALSE	9.49795e-06	0.343575	0.253279	-292.248
409	TRMT1L	0.0572353	0.247805	0.856381	0.00696474	FALSE	1.23912e-07	0.856381	0.450369	-111.958
410	RNF2	0.0333048	0.187753	0.605343	0.017137	FALSE	0.000464227	0.605343	0.284413	-122.729
411	FAM129A	0.978992	0.990867	0.0118477	0.00741405	FALSE	1.87653e-06	0.0118477	0.449921	-125.826
412	EDEM3	0.137711	0.382519	0.703566	0.00619297	FALSE	0.00576075	0.703566	0.473983	-85.6688
413	1700025G04RIK	0.150691	0.400484	0.125575	0.197787	FALSE	2.297e-10	0.125575	0.0873815	-1536.58
414	TSEN15	0.355164	0.605567	0.306021	0.0128915	FALSE	0.0140072	0.306021	0.330969	-149.727
415	ARPC5	0.024987	0.162438	0.217337	0.152336	FALSE	2.46765e-05	0.217337	0.096956	-1280.29
416	SMG7	0.0251654	0.163401	0.48436	0.0296802	FALSE	0.000168218	0.48436	0.216343	-370.764
417	GM28791	0.781033	0.893674	0.369695	0.000792257	FALSE	3.47859e-07	0.369695	1.32997	-17.6226
418	LAMC2	0.287807	0.549169	0.0712768	0.424256	FALSE	1.78982e-09	0.0712768	0.067056	-2499
419	LAMC1	0.259746	0.523164	0.417739	0.0101542	FALSE	0.00898919	0.417739	0.370668	-120.118
420	DHX9	0.0269553	0.168147	0.319962	0.0673771	FALSE	4.41944e-07	0.319962	0.144638	-711.023
421	NPL	0.0603767	0.255565	0.292277	0.0584154	FALSE	3.50284e-05	0.292277	0.155629	-638.128
422	RNASEL	0.0304883	0.179505	1.54422	0.0034043	FALSE	0.00331158	1.54422	0.7137	-48.1151
423	TEDDM2	0.699819	0.845735	0.167941	0.00761966	FALSE	0.008495	0.167941	0.435571	-12.1254
424	GLUL	0.000652002	0.0241116	0.373148	0.127183	FALSE	1.66521e-11	0.373148	0.10946	-1139.96
425	A830008E24RIK	0.297195	0.557828	0.214282	0.0339112	FALSE	0.0367065	0.214282	0.205553	-84.6442
426	IER5	0.6248	0.799264	0.112581	0.0276088	FALSE	0.0201952	0.112581	0.230199	-196.999
427	MR1	0.763591	0.883826	-0.176917	0.00460716	FALSE	0.0048397	-0.176917	0.588217	-64.9664
428	STX6	0.26197	0.524925	0.324478	0.0168362	FALSE	0.0166798	0.324478	0.289261	-171.59
429	XPR1	0.00689728	0.0845207	0.721505	0.0195325	FALSE	0.00634955	0.721505	0.26705	-127.732
430	ACBD6	0.681624	0.836194	-0.054856	0.0855909	FALSE	0.0780163	-0.054856	0.133714	-665.641
431	QSOX1	0.890491	0.94931	0.143621	0.00133532	FALSE	1.63029e-06	0.143621	1.04313	-28.3308
432	CEP350	0.0046685	0.068134	0.479564	0.0483554	FALSE	0.0677445	0.479564	0.169514	-236.815
433	TOR1AIP1	0.0112595	0.109917	0.533448	0.0313048	FALSE	0.0288592	0.533448	0.210471	-304.686
434	TOR1AIP2	0.00979034	0.101193	0.393985	0.0600962	FALSE	0.311332	0.393985	0.152521	-453.446
435	SOAT1	0.0899741	0.307357	-3.52655	0.00514403	FALSE	1.74386e-10	-3.52655	2.0799	-79.6759
436	ABL2	0.00756255	0.0877125	0.440661	0.0511686	FALSE	0.0513388	0.440661	0.16498	-455.647
437	TOR3A	0.137412	0.381923	1.26475	0.0021452	FALSE	3.79492e-06	1.26475	0.851398	-40.8686
438	FAM20B	0.0025722	0.049699	0.864374	0.0172034	FALSE	0.018177	0.864374	0.286718	-174.576
439	RALGPS2	0.145949	0.394671	0.189898	0.0843818	FALSE	0.0479907	0.189898	0.130605	-203.78
440	RASAL2	0.0663933	0.268306	0.291886	0.0559679	FALSE	0.00496155	0.291886	0.159	-237.539
441	COP1	0.0338246	0.188267	0.36262	0.0480316	FALSE	2.0884e-07	0.36262	0.170873	-541.363
442	4930523C07RIK	0.172888	0.429888	0.0782558	0.559713	FALSE	4.74606e-09	0.0782558	0.0574152	-2918.6
443	CACYBP	0.122749	0.359778	0.149955	0.153698	FALSE	0.15309	0.149955	0.0971632	-677.021
444	RABGAP1L	0.0604937	0.25596	0.26307	0.0723568	FALSE	8.28871e-06	0.26307	0.140141	-751.676
445	GM36975	0.207863	0.471818	0.632067	0.00550687	FALSE	2.24558e-06	0.632067	0.501854	-94.1439
446	RC3H1	0.00063438	0.0237627	0.507914	0.0627915	FALSE	0.0569937	0.507914	0.148666	-406.962
447	ZBTB37	0.641654	0.809212	0.265612	0.00436087	FALSE	0.00275944	0.265612	0.570733	-65.2123
448	GAS5	0.36166	0.612176	0.0379761	0.859851	FALSE	1.22292e-05	0.0379761	0.041631	-3483.29
449	DARS2	0.733828	0.866281	-0.288923	0.00230537	FALSE	5.23821e-07	-0.288923	0.84968	-44.9971
450	CENPL	0.136481	0.380708	0.667434	0.00691169	FALSE	4.03326e-07	0.667434	0.448236	-113.476
451	KLHL20	0.271223	0.532098	0.512403	0.0063976	FALSE	0.190309	0.512403	0.465715	-81.2802
452	PRDX6	0.382965	0.630108	0.0608678	0.304357	FALSE	0.0265005	0.0608678	0.0697668	-549.304
453	TNFSF4	0.735578	0.866993	-0.301834	0.00209471	FALSE	2.9534e-07	-0.301834	0.893753	-42.1756
454	TNFSF18	0.637553	0.80725	0.357302	0.00243964	FALSE	0.00259594	0.357302	0.758406	-38.6207
455	SUCO	0.00421792	0.0643815	0.514514	0.0429126	FALSE	0.000236859	0.514514	0.179813	-500.043
456	PIGC	0.092711	0.31222	0.667194	0.00881782	FALSE	0.00812731	0.667194	0.39684	-114.168
457	DNM3	0.00891374	0.0953921	0.517528	0.0365354	FALSE	3.45005e-12	0.517528	0.197881	-452.894
458	EEF1AKNMT	0.541042	0.743373	0.369249	0.00384017	FALSE	0.00387479	0.369249	0.604101	-6.96528
459	VAMP4	0.0111595	0.109325	0.500675	0.0356616	FALSE	0.0366342	0.500675	0.197297	-306.618
460	PRRC2C	0.000399926	0.0179933	0.314657	0.203248	FALSE	5.29027e-11	0.314657	0.0888828	-1569.65
461	GORAB	0.0797749	0.293196	0.902079	0.00536497	FALSE	0.00382085	0.902079	0.514887	-25.7423
462	KIFAP3	0.0248445	0.162195	0.608971	0.0188207	FALSE	0.0225086	0.608971	0.2714	-170.509
463	SCYL3	0.313856	0.57204	0.429686	0.00765783	FALSE	3.49028e-05	0.429686	0.42663	-123.646
464	METTL18	0.865661	0.935677	0.123555	0.00273596	FALSE	0.00278364	0.123555	0.730351	-44.2118
465	SLC19A2	0.744433	0.872606	0.229872	0.00287359	FALSE	3.38785e-07	0.229872	0.705154	-54.2128
466	CCDC181	0.987042	0.993761	-0.00904507	0.00486716	FALSE	0.00495631	-0.00904507	0.556932	-71.7569
467	BLZF1	0.0615497	0.25921	0.657444	0.0112244	FALSE	0.00926306	0.657444	0.351663	-43.4727
468	NME7	0.567058	0.760616	0.184825	0.0138184	FALSE	0.000104146	0.184825	0.3229	-204.052
469	ATP1B1	0.0481882	0.226825	0.165494	0.229597	FALSE	6.22149e-10	0.165494	0.0837645	-1701.8
470	SFT2D2	0.506181	0.72006	0.184963	0.0186119	FALSE	0.0182815	0.184963	0.278225	-130.876
471	TIPRL	0.448445	0.67773	0.166332	0.0300326	FALSE	0.0348343	0.166332	0.219433	-205.955
472	DCAF6	0.0318258	0.184166	0.464374	0.0297148	FALSE	4.4911e-06	0.464374	0.216331	-375.866
473	MPC2	0.0500278	0.231275	-0.129736	0.357757	FALSE	0.0227072	-0.129736	0.066201	-2081.61
474	MPZL1	0.104266	0.33154	1.01795	0.00370197	FALSE	1.33366e-06	1.01795	0.62662	-65.9508
475	CREG1	0.73477	0.866824	-0.0560088	0.0560119	FALSE	0.00646002	-0.0560088	0.165321	-237.918
476	POU2F1	0.0738139	0.282039	0.434563	0.0235814	FALSE	0.0308915	0.434563	0.243076	-146.374
477	TADA1	0.755846	0.878782	0.188791	0.00390525	FALSE	0.00526037	0.188791	0.607163	-58.3825
478	POGK	0.05447	0.241635	0.704329	0.0103727	FALSE	1.18966e-05	0.704329	0.36625	-157.298
479	UCK2	0.0507682	0.23268	0.342029	0.0458522	FALSE	0.0533606	0.342029	0.175091	-25.3744
480	GM37982	0.427903	0.662458	0.523931	0.00317589	FALSE	1.14e-08	0.523931	0.660874	-59.1645
481	TMCO1	0.830761	0.920713	0.0218659	0.142992	FALSE	0.014009	0.0218659	0.102308	-1169.15
482	ALDH9A1	0.275519	0.53632	0.291332	0.0198243	FALSE	4.11322e-07	0.291332	0.267169	-274.048
483	MGST3	0.364323	0.614231	-0.0594914	0.356338	FALSE	0.372008	-0.0594914	0.0655799	-663.905
484	PBX1	0.00867896	0.0941863	0.230808	0.212098	FALSE	1.18114e-10	0.230808	0.0879454	-1617.2
485	NUF2	0.0335399	0.18804	-0.457587	0.044615	FALSE	5.45511e-10	-0.457587	0.215278	-524.961
486	HSD17B7	0.0806277	0.294825	0.362689	0.03254	FALSE	0.0337747	0.362689	0.2076	-100.537
487	3110045C21RIK	0.909364	0.958167	-0.105966	0.00179523	FALSE	8.77734e-08	-0.105966	0.930824	-37.2496
488	DDR2	0.15535	0.406713	0.242634	0.0503407	FALSE	1.95351e-11	0.242634	0.170762	-581.667
489	UAP1	0.0233934	0.15708	0.336121	0.0659388	FALSE	1.35655e-10	0.336121	0.14827	-710.044
490	UHMK1	0.983625	0.991841	-0.0100751	0.00626711	FALSE	6.61399e-06	-0.0100751	0.490875	-104.17
491	NOS1AP	0.00439644	0.065696	0.68798	0.0238248	FALSE	0.00019197	0.68798	0.241547	-307.675
492	ATF6	0.00268789	0.050688	0.587609	0.0361598	FALSE	1.29955e-06	0.587609	0.195782	-431.477
493	DUSP12	0.450515	0.679043	0.224272	0.0161901	FALSE	0.0169502	0.224272	0.297224	-180.745
494	SDHC	0.797069	0.901828	-0.032758	0.0936697	FALSE	0.0945771	-0.032758	0.127392	-525.732
495	TOMM40L	0.352086	0.603081	-0.327499	0.0136552	FALSE	1.82548e-08	-0.327499	0.351941	-204.779
496	FCER1G	0.0437552	0.214661	-1.90972	0.00575548	FALSE	8.37908e-11	-1.90972	0.947082	-94.645
497	NDUFS2	0.889269	0.948941	0.0137304	0.160326	FALSE	5.38956e-11	0.0137304	0.0986174	-1338.05
498	B4GALT3	0.548039	0.748605	0.262081	0.00746667	FALSE	1.04101e-07	0.262081	0.436291	-123.19
499	PPOX	0.54462	0.746025	0.395918	0.00327293	FALSE	0.00337443	0.395918	0.653501	-35.2128
500	USP21	0.886255	0.9471	-0.149261	0.00144976	FALSE	3.6258e-06	-0.149261	1.04345	-24.4166
501	UFC1	0.583307	0.770276	0.0543927	0.152848	FALSE	1.17432e-05	0.0543927	0.0991553	-1291.41
502	DEDD	0.159428	0.411966	0.918319	0.00334769	FALSE	2.39223e-06	0.918319	0.652679	-59.9346
503	NIT1	0.258551	0.522249	0.301127	0.0198926	FALSE	0.0195985	0.301127	0.266526	-165.293
504	PFDN2	0.401615	0.644499	0.0852364	0.142581	FALSE	0.140991	0.0852364	0.101624	-449.893
505	NECTIN4	0.601907	0.783626	0.0852904	0.0550839	FALSE	1.99464e-05	0.0852904	0.163498	-614.205
506	USF1	0.548665	0.749082	0.223064	0.010342	FALSE	0.0102644	0.223064	0.371922	-113.145
507	F11R	7.54523e-05	0.00706203	0.389236	0.144649	FALSE	0.124972	0.389236	0.0983316	-342.042
508	B930036N10RIK	0.744975	0.872762	-0.114159	0.0126623	FALSE	0.00350584	-0.114159	0.350964	-180.756
509	VANGL2	0.0215395	0.151248	0.771779	0.0124057	FALSE	0.0119561	0.771779	0.335791	-134.115
510	NCSTN	0.10741	0.337155	0.631231	0.00902185	FALSE	0.00806469	0.631231	0.392082	-102.477
511	COPA	0.0600767	0.255096	0.420594	0.0278746	FALSE	0.000381837	0.420594	0.223693	-355.628
512	PEX19	0.480299	0.700847	0.329505	0.00645973	FALSE	0.00645996	0.329505	0.466839	-87.4797
513	DCAF8	0.0270199	0.168341	0.580694	0.0200973	FALSE	0.012076	0.580694	0.262611	-143.499
514	PEA15A	0.415596	0.653007	0.38273	0.00633185	FALSE	3.30792e-06	0.38273	0.470134	-104.662
515	IGSF8	0.315864	0.573806	0.330767	0.0129429	FALSE	0.0131899	0.330767	0.32978	-17.057
516	PIGM	0.678628	0.834224	0.256285	0.00371827	FALSE	8.64184e-08	0.256285	0.618542	-66.9442
517	IGSF9	0.941954	0.975095	0.0241552	0.0135919	FALSE	4.60929e-05	0.0241552	0.331736	-202.727
518	TAGLN2	3.24878e-06	0.00120966	-0.18837	0.977304	FALSE	0.788891	-0.18837	0.040471	-389.904
519	4933439K11RIK	0.118604	0.352794	1.31609	0.00222526	FALSE	1.22063e-08	1.31609	0.843293	-43.3345
520	DUSP23	0.501894	0.716859	-0.419491	0.00451458	FALSE	0.00481938	-0.419491	0.624696	-66.9551
521	AIM2	0.83215	0.920713	0.134339	0.00362392	FALSE	0.00299485	0.134339	0.633838	-48.5536
522	IFI202B	0.127948	0.366954	0.145095	0.175628	FALSE	1.1939e-10	0.145095	0.0953169	-1426.97
523	FH1	0.767798	0.885473	0.0572724	0.0394082	FALSE	0.0400917	0.0572724	0.193975	-145.638
524	CHML	0.597176	0.780006	0.381337	0.00268812	FALSE	1.19886e-05	0.381337	0.721594	-50.7536
525	EXO1	0.5889	0.773732	-0.253459	0.00842543	FALSE	2.57449e-10	-0.253459	0.468996	-137.357
526	SDCCAG8	0.0243012	0.160689	1.18754	0.00546046	FALSE	5.81907e-06	1.18754	0.527249	-90.8933
527	AKT3	0.583468	0.77034	-0.451044	0.00264246	FALSE	0.00283328	-0.451044	0.822583	-42.3825
528	ZBTB18	0.447096	0.677383	0.638459	0.00196699	FALSE	0.00207777	0.638459	0.839784	-32.7323
529	ADSS	0.0120036	0.113915	0.427985	0.0480241	FALSE	2.78421e-06	0.427985	0.170374	-544.664
530	DESI2	0.0958789	0.317268	0.255624	0.0603725	FALSE	4.21203e-06	0.255624	0.153512	-655.507
531	COX20	0.69112	0.840612	-0.0447552	0.123178	FALSE	3.75487e-10	-0.0447552	0.112638	-1115.45
532	HNRNPU	0.000257912	0.0139946	0.310907	0.211631	FALSE	3.28396e-11	0.310907	0.0850805	-1608.22
533	EFCAB2	0.811394	0.909995	0.210492	0.00184272	FALSE	0.0016471	0.210492	0.882096	-30.6298
534	KIF26B	0.0327185	0.185749	0.440818	0.0373222	FALSE	8.99599e-11	0.440818	0.206422	-458.372
535	SMYD3	0.00479671	0.0691114	0.330221	0.106197	FALSE	3.42357e-10	0.330221	0.117084	-1002.2
536	TFB2M	0.768856	0.886031	0.0945862	0.0141821	FALSE	3.97102e-07	0.0945862	0.321862	-206.466
537	CNST	0.0540458	0.240562	0.832183	0.00754651	FALSE	1.01846e-06	0.832183	0.431973	-121.036
538	AHCTF1	0.0102276	0.103991	0.681454	0.0197339	FALSE	0.019091	0.681454	0.26536	-192.362
539	CDC42BPA	0.00216782	0.0452725	0.615954	0.034357	FALSE	0.123919	0.615954	0.200884	-294.661
540	COQ8A	0.777471	0.891109	0.123632	0.00762604	FALSE	3.05612e-06	0.123632	0.437455	-126.992
541	PSEN2	0.633427	0.805718	0.275112	0.00426242	FALSE	0.00470015	0.275112	0.576866	-62.9816
542	ITPKB	0.19752	0.459254	0.392596	0.0150641	FALSE	0.0157667	0.392596	0.304657	-170.861
543	PARP1	0.473755	0.696722	0.203496	0.0177922	FALSE	0.0186482	0.203496	0.28406	-46.8866
544	LIN9	0.198182	0.459638	0.54044	0.00786004	FALSE	0.00843762	0.54044	0.420004	-34.6882
545	ACBD3	8.12503e-05	0.00707578	0.716511	0.0421199	FALSE	0.00451125	0.716511	0.181824	-130.207
546	H3F3A	0.699115	0.845357	-0.0136477	1.21247	FALSE	0.227048	-0.0136477	0.0353096	-98.2607
547	SDE2	0.00354593	0.0581016	0.566083	0.0367779	FALSE	2.7574e-05	0.566083	0.194133	-441.927
548	PYCR2	0.300478	0.560212	-0.202243	0.0421715	FALSE	0.0308592	-0.202243	0.195327	-301.268
549	LEFTY1	0.956888	0.981706	0.0200993	0.0108325	FALSE	1.84765e-09	0.0200993	0.371799	-170.805
550	TMEM63A	0.32842	0.584423	0.394789	0.0085665	FALSE	0.00817848	0.394789	0.403958	-38.7726
551	EPHX1	0.109974	0.34163	0.219683	0.0757703	FALSE	0.077763	0.219683	0.137447	-84.4558
552	NVL	0.507212	0.720426	0.155635	0.0263153	FALSE	0.0244957	0.155635	0.234679	-273.971
553	CNIH4	0.689725	0.840038	-0.0311218	0.259857	FALSE	4.07964e-10	-0.0311218	0.0779547	-1834.15
554	WDR26	9.83747e-06	0.00216841	0.813182	0.0415215	FALSE	1.66407e-06	0.813182	0.183948	-476.168
555	LBR	0.308419	0.56679	0.214537	0.0322945	FALSE	0.033647	0.214537	0.21063	-336.631
556	ENAH	0.213347	0.477752	0.23759	0.0391465	FALSE	4.92963e-07	0.23759	0.190925	-471.552
557	SRP9	0.635641	0.806806	0.0395445	0.220815	FALSE	9.56245e-11	0.0395445	0.0834619	-1652.06
558	DEGS1	0.374488	0.622614	-0.18362	0.0373807	FALSE	0.0151145	-0.18362	0.206756	-183.313
559	FBXO28	0.0523464	0.236163	0.672409	0.0115652	FALSE	0.0117773	0.672409	0.346554	-123.931
560	TRP53BP2	0.0908197	0.308873	0.309587	0.0421148	FALSE	2.07131e-06	0.309587	0.18307	-491.719
561	CAPN2	0.662224	0.824328	-0.123673	0.0195222	FALSE	4.15692e-06	-0.123673	0.283105	-273.93
562	DISP1	0.801903	0.904845	-0.117365	0.00713469	FALSE	0.00710504	-0.117365	0.467804	-96.2861
563	BROX	0.418253	0.655046	0.298786	0.0103747	FALSE	0.00799055	0.298786	0.369119	-109.46
564	AIDA	0.0357543	0.194203	0.654146	0.0142999	FALSE	2.45413e-07	0.654146	0.311541	-205.802
565	MIA3	0.0540998	0.240597	0.479019	0.0224641	FALSE	1.46337e-08	0.479019	0.248707	-297.585
566	TAF1A	0.0443145	0.216031	0.917323	0.00685327	FALSE	3.02641e-06	0.917323	0.456129	-110.08
567	DUSP10	0.44007	0.671529	0.857607	0.00114513	FALSE	0.00113058	0.857607	1.11078	-15.5768
568	2025-03-02	0.343532	0.596667	-0.109397	0.116743	FALSE	2.6231e-09	-0.109397	0.115494	-1065.8
569	RAB3GAP2	0.111592	0.342962	0.686857	0.0074586	FALSE	1.92372e-07	0.686857	0.431693	-119.56
570	IARS2	0.0825798	0.2989	0.433268	0.0223684	FALSE	4.30684e-08	0.433268	0.249591	-295.877
571	BPNT1	0.261819	0.524896	0.661888	0.00399016	FALSE	0.00515282	0.661888	0.589865	-56.1827
572	EPRS	0.00966825	0.100479	0.306532	0.100611	FALSE	3.85779e-08	0.306532	0.118468	-952.838
573	TGFB2	0.95612	0.98159	0.0258602	0.00676863	FALSE	0.00327954	0.0258602	0.469982	-71.6109
574	RRP15	0.535795	0.738905	0.114362	0.0428697	FALSE	0.0420784	0.114362	0.184698	-350.157
575	GPATCH2	0.0326173	0.185454	0.645343	0.0152111	FALSE	0.00113143	0.645343	0.302019	-210.895
576	KCTD3	0.834413	0.921456	0.104262	0.00589277	FALSE	6.25951e-07	0.104262	0.498753	-99.2288
577	KCNK2	0.702242	0.847147	-0.440796	0.00133841	FALSE	0.0021968	-0.440796	1.15302	-24.5237
578	CENPF	0.0436694	0.214435	-0.173118	0.332502	FALSE	4.45854e-09	-0.173118	0.0858186	-2149.29
579	PTPN14	0.384095	0.630984	0.0718872	0.243209	FALSE	5.88126e-10	0.0718872	0.0825934	-1768.41
580	SMYD2	0.350545	0.601948	0.224364	0.0247606	FALSE	0.0240447	0.224364	0.240339	-255.581
581	RPS6KC1	0.240731	0.505723	0.513397	0.00724521	FALSE	5.74602e-06	0.513397	0.437619	-119.011
582	ANGEL2	0.157745	0.409618	0.418906	0.0158649	FALSE	0.296213	0.418906	0.296529	-121.524
583	FLVCR1	0.000324627	0.0160794	0.591975	0.0511123	FALSE	0.000124299	0.591975	0.164675	-581.324
584	TATDN3	0.563199	0.758661	0.481895	0.0019994	FALSE	0.001142	0.481895	0.83359	-31.3431
585	NSL1	0.47486	0.697036	-0.464545	0.00493924	FALSE	2.35421e-10	-0.464545	0.650082	-86.822
586	FAM71A	0.111452	0.342887	0.833047	0.00581737	FALSE	1.28333e-10	0.833047	0.523369	-98.9701
587	ATF3	0.0853057	0.301307	0.0433025	2.34981	FALSE	2.07633	0.0433025	0.0251656	-23.8372
588	NENF	0.0501142	0.231451	-0.160308	0.248056	FALSE	9.44646e-10	-0.160308	0.0818323	-1781.21
589	PPP2R5A	0.0660326	0.267952	0.227427	0.0933855	FALSE	0.0910278	0.227427	0.123723	-63.5435
590	DTL	0.505496	0.719708	0.16217	0.0311616	FALSE	9.53149e-10	0.16217	0.243548	-394.491
591	INTS7	0.00837956	0.0928978	0.918995	0.0117377	FALSE	0.00848371	0.918995	0.348582	-77.972
592	LPGAT1	0.384736	0.63124	-0.391634	0.00856873	FALSE	7.49681e-08	-0.391634	0.450566	-140.436
593	NEK2	0.135572	0.378955	-0.518857	0.0162369	FALSE	2.38755e-12	-0.518857	0.347647	-237.658
594	SLC30A1	0.557977	0.754733	0.539948	0.00163232	FALSE	0.00138879	0.539948	0.921649	-28.0061
595	TRAF5	0.754697	0.878149	0.0687823	0.0305091	FALSE	0.0311417	0.0687823	0.220137	-288.163
596	RCOR3	0.146855	0.395686	0.53055	0.0103693	FALSE	0.278896	0.53055	0.365712	-94.3007
597	GM10516	0.258985	0.522551	0.92107	0.00214285	FALSE	6.92081e-05	0.92107	0.815977	-33.6535
598	KCNH1	0.456762	0.684445	-0.388324	0.00759054	FALSE	6.39659e-10	-0.388324	0.521808	-123.264
599	HHAT	0.0712248	0.276152	1.9844	0.0018097	FALSE	0.0019242	1.9844	1.09997	-29.9107
600	SERTAD4	0.637405	0.80725	0.25299	0.00494031	FALSE	9.9425e-07	0.25299	0.536757	-86.8992
601	GM15867	0.857291	0.930981	-0.114989	0.00381538	FALSE	1.14524e-09	-0.114989	0.639454	-71.5665
602	UTP25	0.246041	0.509841	0.55789	0.00599307	FALSE	6.19244e-06	0.55789	0.480932	-100.925
603	IRF6	0.140979	0.388142	0.173333	0.104165	FALSE	0.0982083	0.173333	0.117741	-571.141
604	A130010J15RIK	0.670688	0.829374	-0.512349	0.00126873	FALSE	1.7889e-06	-0.512349	1.20495	-26.594
605	LAMB3	0.714687	0.853592	0.0497233	0.0803047	FALSE	0.0970673	0.0497233	0.136016	-431.937
606	MIR205HG	0.233326	0.498211	0.18441	0.0601859	FALSE	0.0564448	0.18441	0.154727	-426.826
607	PLXNA2	0.00172739	0.0404607	0.692158	0.0284957	FALSE	0.0236228	0.692158	0.22089	-220.676
608	A330023F24RIK	0.353157	0.604341	0.5951	0.00337409	FALSE	0.00358344	0.5951	0.640938	-52.0542
609	CD46	0.750415	0.875997	-0.174387	0.005299	FALSE	0.00352656	-0.174387	0.548226	-76.1048
610	CR1L	0.040366	0.206379	0.40218	0.0362949	FALSE	0.000774106	0.40218	0.196187	-435.012
611	NMT2	0.0973499	0.319282	0.374907	0.0273875	FALSE	0.0255104	0.374907	0.226142	-302.531
612	RPP38	0.340332	0.593634	-0.252442	0.0234002	FALSE	0.0230466	-0.252442	0.26475	-245.658
613	DCLRE1C	0.402354	0.644785	0.386546	0.006566	FALSE	4.2299e-08	0.386546	0.46159	-108.47
614	SUV39H2	0.833566	0.921104	-0.0922624	0.00803224	FALSE	0.00889716	-0.0922624	0.439073	-17.753
615	HSPA14	0.623193	0.798534	0.104291	0.0325342	FALSE	5.18084e-07	0.104291	0.212263	-407.607
616	FAM107B	0.869335	0.937784	-0.0954405	0.00460513	FALSE	0.00319413	-0.0954405	0.580174	-68.1518
617	FRMD4A	0.209838	0.473361	0.549315	0.0072248	FALSE	1.87214e-06	0.549315	0.438046	-116.96
618	PRPF18	0.302849	0.561884	0.383363	0.0101086	FALSE	0.000104535	0.383363	0.372074	-154.127
619	SEPHS1	0.989694	0.995207	-0.00695863	0.00519887	FALSE	1.23988e-07	-0.00695863	0.538712	-90.0175
620	PHYH	0.532222	0.737353	0.187152	0.0160412	FALSE	1.80159e-06	0.187152	0.299626	-234.34
621	MCM10	0.20381	0.467692	0.559052	0.00720149	FALSE	2.07039e-12	0.559052	0.439931	-122.589
622	CCDC3	0.115177	0.347403	0.184122	0.117349	FALSE	2.9881e-10	0.184122	0.116877	-1082.18
623	CAMK1D	0.142749	0.390042	0.0640402	0.956771	FALSE	9.64381e-11	0.0640402	0.0436946	-3835.61
624	CDC123	0.99848	0.999741	-0.00023684	0.0974359	FALSE	0.104376	-0.00023684	0.124319	-302.418
625	NUDT5	0.855833	0.930268	-0.0319172	0.0492434	FALSE	0.0430744	-0.0319172	0.175677	-176.091
626	SEC61A2	0.460585	0.687348	0.288462	0.00926288	FALSE	5.04223e-05	0.288462	0.390932	-147.354
627	UPF2	0.0345757	0.190581	0.268979	0.0876381	FALSE	0.0458433	0.268979	0.12728	-309.9
628	PROSER2	0.719056	0.856048	-0.138687	0.0105806	FALSE	8.82078e-07	-0.138687	0.38554	-165.93
629	USP6NL	0.118315	0.352238	0.611755	0.00903687	FALSE	7.55312e-07	0.611755	0.391677	-141.028
630	CELF2	0.963766	0.984275	-0.0136683	0.0166991	FALSE	0.015401	-0.0136683	0.300872	-184.539
631	GM13219	0.295894	0.556728	-0.143332	0.0837765	FALSE	0.0568361	-0.143332	0.137124	-262.536
632	GATA3	0.000547077	0.022208	0.167303	0.617156	FALSE	9.73785e-07	0.167303	0.0484014	-2992.1
633	4930412O13RIK	0.403894	0.645634	0.876338	0.00128522	FALSE	8.57784e-05	0.876338	1.0499	-16.8074
634	TAF3	4.1287e-05	0.00506611	0.786059	0.0381122	FALSE	0.00230339	0.786059	0.191714	-190.637
635	ATP5C1	0.958224	0.982239	-0.0032275	0.397002	FALSE	0.0227646	-0.0032275	0.0616147	-2263.98
636	KIN	0.428703	0.66275	0.211952	0.0199851	FALSE	0.0200504	0.211952	0.267815	-182.085
637	ITIH5	0.59772	0.780433	0.101989	0.0392609	FALSE	0.0400922	0.101989	0.193277	-347.895
638	PRKCQ	0.869402	0.937784	0.0673851	0.00880512	FALSE	0.000849172	0.0673851	0.409841	-90.8719
639	PFKFB3	0.268997	0.530333	0.469905	0.0076926	FALSE	0.00682236	0.469905	0.425109	-56.5191
640	RBM17	0.294806	0.555604	0.19898	0.0398309	FALSE	7.66521e-06	0.19898	0.189932	-472.661
641	IL15RA	0.500182	0.715748	0.19489	0.017209	FALSE	1.61025e-07	0.19489	0.289067	-240.429
642	FBH1	0.130323	0.370421	0.788379	0.00515926	FALSE	0.0053051	0.788379	0.521129	-71.3233
643	ANKRD16	0.0100422	0.102783	1.6894	0.00431491	FALSE	0.00289407	1.6894	0.656238	-50.6741
644	MINDY3	0.00363677	0.0586381	0.399327	0.0741047	FALSE	4.12988e-06	0.399327	0.137317	-762.003
645	PTER	0.694152	0.842091	-0.0952352	0.0264253	FALSE	5.23019e-05	-0.0952352	0.242189	-345.565
646	RSU1	0.785137	0.895901	-0.0664009	0.0258903	FALSE	0.0249323	-0.0664009	0.243557	-283.855
647	VIM	0.228207	0.493922	-0.547217	0.0116691	FALSE	2.5042e-09	-0.547217	0.454125	-170.993
648	STAM	0.113063	0.34435	0.537205	0.0120644	FALSE	0.00911506	0.537205	0.339021	-114.155
649	NSUN6	0.0270137	0.168341	0.826913	0.0100637	FALSE	0.010549	0.826913	0.373945	-121.183
650	ARL5B	0.0147389	0.125315	0.171189	0.355845	FALSE	4.87503e-10	0.171189	0.0701961	-2244.33
651	PLXDC2	0.00715276	0.0855542	0.258905	0.156306	FALSE	7.11539e-11	0.258905	0.09626	-1309.64
652	NEBL	0.794418	0.900457	0.074124	0.0187916	FALSE	1.28709e-10	0.074124	0.28446	-270.122
653	MLLT10	0.00510795	0.0711686	0.296081	0.126478	FALSE	0.000306539	0.296081	0.105738	-1125.39
654	DNAJC1	0.00094628	0.0287021	0.328533	0.150399	FALSE	8.21337e-10	0.328533	0.099374	-1277.8
655	COMMD3	0.347664	0.599807	-0.109417	0.114719	FALSE	0.000196415	-0.109417	0.116508	-1052.11
656	BMI1	0.552296	0.751013	0.418277	0.0028165	FALSE	0.00279993	0.418277	0.703788	-44.953
657	PIP4K2A	0.21016	0.473441	0.373755	0.0157464	FALSE	0.0140358	0.373755	0.298258	-179.133
658	MSRB2	0.500638	0.715917	0.621185	0.00162992	FALSE	3.34e-07	0.621185	0.922342	-33.4713
659	OTUD1	0.192373	0.454185	0.376396	0.0167974	FALSE	0.00126699	0.376396	0.288738	-233.481
660	ETL4	0.112798	0.344055	0.135627	0.242158	FALSE	2.31814e-09	0.135627	0.085529	-1766.98
661	GM17171	0.432634	0.666101	0.354841	0.00686402	FALSE	2.03406e-06	0.354841	0.452204	-117.797
662	ARHGAP21	0.000124402	0.00952039	0.744618	0.0370587	FALSE	0.0413533	0.744618	0.194048	-314.051
663	THNSL1	0.424492	0.659747	0.871794	0.00118816	FALSE	7.92194e-05	0.871794	1.09158	-24.9859
664	PDSS1	0.238914	0.504063	0.463138	0.00899278	FALSE	0.00948795	0.463138	0.393254	-116.578
665	ABI1	0.0408156	0.207325	0.158497	0.269602	FALSE	1.11042e-10	0.158497	0.0774898	-1885.18
666	ACBD5	0.132937	0.375513	0.276859	0.0417707	FALSE	0.0419683	0.276859	0.184251	-102.467
667	MASTL	0.159059	0.411381	-0.312353	0.0361102	FALSE	1.71659e-11	-0.312353	0.221803	-450.787
668	YME1L1	0.00322612	0.0558263	0.597846	0.0336424	FALSE	0.0339705	0.597846	0.202981	-291.993
669	SPOPL	0.0367408	0.196571	0.659274	0.0139329	FALSE	1.71801e-08	0.659274	0.315649	-199.003
670	HNMT	0.920184	0.964808	-0.0856531	0.00211473	FALSE	1.22428e-09	-0.0856531	0.854801	-42.0539
671	IL1F9	0.621594	0.797786	0.292531	0.00402797	FALSE	0.00435651	0.292531	0.592658	-61.0903
672	IL1F5	0.296477	0.55736	0.400891	0.0094754	FALSE	1.69089e-07	0.400891	0.383989	-151.146
673	IL1RN	0.110104	0.341933	0.253072	0.0567309	FALSE	0.0552494	0.253072	0.158395	-299.576
674	PSD4	0.236427	0.501524	0.429472	0.0105931	FALSE	0.0111308	0.429472	0.362741	-127.955
675	EHMT1	7.16066e-05	0.00686548	0.793895	0.0350734	FALSE	0.0197405	0.793895	0.199929	-219.699
676	ARRDC1	0.0609195	0.257258	0.590817	0.0139459	FALSE	2.47406e-06	0.590817	0.315257	-203.934
677	ZMYND19	0.355887	0.606321	0.246459	0.0199942	FALSE	0.0180465	0.246459	0.266953	-172.953
678	DPH7	0.788083	0.89707	0.230651	0.00194036	FALSE	0.0016682	0.230651	0.858075	-32.7714
679	PNPLA7	0.404302	0.645807	0.561167	0.00306134	FALSE	0.0048013	0.561167	0.672892	-45.5582
680	NRARP	0.24021	0.505446	-0.167175	0.0784019	FALSE	0.000339727	-0.167175	0.142341	-800.205
681	GM38287	0.622004	0.797862	0.301423	0.00378019	FALSE	1.30354e-05	0.301423	0.611391	-70.1186
682	NELFB	0.448817	0.677807	0.284698	0.0100243	FALSE	0.00977829	0.284698	0.375894	-125.352
683	TUBB4B	0.945934	0.976484	-0.00210182	1.56846	FALSE	0.135831	-0.00210182	0.0309938	-160.497
684	CYSRT1	0.956409	0.98159	0.00667513	0.100781	FALSE	0.000338231	0.00667513	0.12212	-958.968
685	RNF208	0.999254	0.999741	0.000238815	0.0230882	FALSE	0.0228765	0.000238815	0.255372	-234.88
686	NDOR1	0.0836563	0.299728	0.381378	0.0287965	FALSE	0.0275494	0.381378	0.220468	-268.291
687	TMEM203	0.656579	0.820569	0.130266	0.0169779	FALSE	0.0165343	0.130266	0.292968	-189.679
688	TPRN	0.373795	0.622012	0.884216	0.001435	FALSE	0.00142411	0.884216	0.994185	-25.1936
689	SSNA1	0.900678	0.954231	-0.012257	0.159337	FALSE	8.14861e-06	-0.012257	0.0982099	-1329.86
690	ANAPC2	0.666738	0.826102	0.166525	0.00967003	FALSE	0.0096261	0.166525	0.386701	-119.528
691	MAN1B1	0.598652	0.780706	0.214069	0.00866224	FALSE	0.00854588	0.214069	0.406713	-112.677
692	DPP7	0.588572	0.773732	0.227589	0.00807435	FALSE	5.69549e-08	0.227589	0.420754	-131.71
693	UAP1L1	0.890935	0.949503	0.0560674	0.00887154	FALSE	4.89816e-06	0.0560674	0.40889	-144.725
694	SAPCD2	0.304594	0.56338	-0.246962	0.0304456	FALSE	9.39156e-11	-0.246962	0.240556	-394.339
695	ENTPD2	0.835024	0.921712	-0.117966	0.00486745	FALSE	1.36681e-06	-0.117966	0.566427	-86.3785
696	NPDC1	0.816514	0.912043	0.032524	0.0775256	FALSE	1.90837e-10	0.032524	0.140171	-802.206
697	ABCA2	0.76934	0.886262	0.275963	0.00160135	FALSE	0.00160558	0.275963	0.941091	-27.8977
698	PAXX	0.103251	0.330244	0.263731	0.0542304	FALSE	0.052334	0.263731	0.161868	-486.046
699	CLIC3	0.565873	0.760314	0.0493839	0.200828	FALSE	0.197486	0.0493839	0.0860137	-808.465
700	FBXW5	0.778285	0.891461	-0.119748	0.00863861	FALSE	1.52804e-07	-0.119748	0.425307	-139.504
701	TRAF2	0.646934	0.814172	0.189553	0.00840459	FALSE	0.00822697	0.189553	0.413847	-102.915
702	EDF1	0.00735898	0.0867026	-0.139376	0.581697	FALSE	7.35956e-09	-0.139376	0.0520029	-2895.2
703	PHPT1	0.411891	0.65052	-0.179561	0.033322	FALSE	0.0332461	-0.179561	0.218825	-412.435
704	RABL6	0.217784	0.482939	0.266324	0.030416	FALSE	0.0219417	0.266324	0.216095	-236.75
705	TMEM141	0.7327	0.865801	0.0871851	0.022586	FALSE	3.98045e-05	0.0871851	0.255273	-308.577
706	BMYC	0.686865	0.838579	0.0909788	0.0288688	FALSE	2.33976e-07	0.0909788	0.22569	-372.304
707	CAMSAP1	0.0026359	0.05011	0.870475	0.0168944	FALSE	0.0237923	0.870475	0.289455	-12.3089
708	UBAC1	0.873357	0.9401	0.0502084	0.0149716	FALSE	0.00460654	0.0502084	0.314992	-204.408
709	NACC2	0.112479	0.343894	1.19144	0.00269682	FALSE	0.0030065	1.19144	0.75068	-41.8653
710	TMEM250-PS	0.43928	0.670912	0.329606	0.00775127	FALSE	0.00689449	0.329606	0.426172	-100.37
711	QSOX2	0.0891944	0.306289	0.78563	0.00655608	FALSE	0.000866699	0.78563	0.462227	-103.882
712	DNLZ	0.533842	0.73801	-0.0985666	0.0618207	FALSE	7.60863e-08	-0.0985666	0.158428	-671.414
713	SNAPC4	0.392499	0.636559	0.618432	0.00265075	FALSE	0.00252542	0.618432	0.723233	-40.6972
714	ENTR1	0.232641	0.497412	0.46438	0.00918687	FALSE	0.00847629	0.46438	0.389064	-106.224
715	PMPCA	0.717237	0.855209	0.115435	0.0143906	FALSE	1.79461e-07	0.115435	0.318747	-209.938
716	INPP5E	0.7586	0.881075	0.310769	0.00138009	FALSE	1.12195e-07	0.310769	1.01122	-28.6875
717	SEC16A	0.262515	0.525598	0.367931	0.0129985	FALSE	0.0133163	0.367931	0.328373	-146.608
718	0610009E02RIK	0.468791	0.693767	0.591645	0.00207812	FALSE	0.00023753	0.591645	0.816685	-26.5318
719	NOTCH1	0.0157918	0.130069	0.248757	0.134098	FALSE	2.75411e-07	0.248757	0.103061	-1169.69
720	AGPAT2	0.830839	0.920713	-0.0446079	0.0349875	FALSE	0.114638	-0.0446079	0.208813	-315.888
721	SURF6	0.146996	0.395728	0.470062	0.0132322	FALSE	0.0135898	0.470062	0.324131	-148.384
722	MED22	0.576502	0.767076	0.308693	0.00462079	FALSE	0.00470707	0.308693	0.552716	-66.0774
723	SURF1	0.725968	0.861051	0.0655029	0.0423653	FALSE	5.74496e-07	0.0655029	0.186888	-503.92
724	SURF2	0.290789	0.552123	-0.289443	0.0221751	FALSE	0.0223293	-0.289443	0.273993	-78.2832
725	SURF4	0.529368	0.735097	-0.123501	0.0405807	FALSE	0.0445686	-0.123501	0.196354	-163.887
726	REXO4	0.157355	0.409254	0.439611	0.0144103	FALSE	0.0143651	0.439611	0.310894	-160.715
727	CACFD1	0.0358138	0.194428	0.903634	0.00767631	FALSE	0.00624904	0.903634	0.4305	-97.3763
728	VAV2	0.269359	0.530853	0.726384	0.00322198	FALSE	2.52937e-07	0.726384	0.657636	-59.2452
729	BRD3	0.167607	0.422756	0.26882	0.0374124	FALSE	0.000145353	0.26882	0.194807	-448.135
730	WDR5	0.79181	0.899144	0.0959412	0.0111176	FALSE	6.15461e-07	0.0959412	0.363467	-169.225
731	RXRA	0.0213131	0.150886	0.427149	0.0405033	FALSE	0.0434566	0.427149	0.185524	-145.613
732	OLFM1	0.127108	0.365419	1.80718	0.00140884	FALSE	0.00193332	1.80718	1.18457	-24.3673
733	1700007K13RIK	0.189407	0.450884	1.02992	0.00236623	FALSE	1.40179e-06	1.02992	0.784802	-46.7065
734	RALGDS	0.0175333	0.137192	0.501944	0.0310856	FALSE	0.0295989	0.501944	0.211315	-276.101
735	GTF3C5	0.691454	0.840612	0.218551	0.00472146	FALSE	0.00616529	0.218551	0.550669	-4.64092
736	TSC1	0.402278	0.644785	0.319944	0.0096596	FALSE	2.12505e-07	0.319944	0.381995	-150.154
737	GTF3C4	0.191095	0.452609	0.817596	0.00359411	FALSE	0.00293763	0.817596	0.625386	-24.3167
738	DDX31	0.572959	0.764847	0.230784	0.00852332	FALSE	2.77393e-09	0.230784	0.409409	-138.711
739	TTF1	0.332155	0.587922	0.385142	0.00887112	FALSE	0.000526753	0.385142	0.397143	-137.274
740	SETX	0.0322535	0.185125	0.625232	0.0162645	FALSE	0.016482	0.625232	0.291993	-173.801
741	MED27	0.329277	0.585175	0.31803	0.0132668	FALSE	0.000129662	0.31803	0.325994	-194.236
742	RAPGEF1	0.0211543	0.150886	0.66132	0.0168689	FALSE	0.0159216	0.66132	0.286879	-169.635
743	TRUB2	0.473465	0.696617	0.397905	0.00453578	FALSE	0.00261588	0.397905	0.555073	-60.6116
744	COQ4	0.619644	0.796394	-0.190688	0.0108549	FALSE	5.06492e-06	-0.190688	0.384177	-168.662
745	SLC27A4	0.37958	0.626542	0.429188	0.00584225	FALSE	0.00200235	0.429188	0.488452	-93.3185
746	URM1	0.961135	0.983652	0.0105226	0.032198	FALSE	5.61502e-06	0.0105226	0.215938	-403.293
747	ODF2	0.0669099	0.269278	0.493791	0.0191189	FALSE	0.020199	0.493791	0.269495	-166.132
748	GLE1	0.486779	0.706579	0.245142	0.0114697	FALSE	7.28569e-07	0.245142	0.352499	-172.854
749	SPTAN1	0.00146478	0.0363601	0.491067	0.0582936	FALSE	0.060253	0.491067	0.154347	-423.186
750	WDR34	0.564171	0.759307	0.22889	0.00907089	FALSE	0.00856677	0.22889	0.396925	-120.127
751	SET	0.323486	0.580619	0.0510604	0.568831	FALSE	6.83211e-11	0.0510604	0.0517162	-2895.17
752	PKN3	0.149748	0.399526	0.966109	0.00319736	FALSE	0.00441814	0.966109	0.670713	-29.5419
753	ZDHHC12	0.694421	0.842133	-0.281673	0.00322821	FALSE	0.00312636	-0.281673	0.716974	-52.2314
754	ZER1	0.211705	0.475695	1.05679	0.00204788	FALSE	0.00211646	1.05679	0.846183	-33.346
755	TBC1D13	0.879759	0.944204	0.0832164	0.00486837	FALSE	0.00503536	0.0832164	0.550101	-70.8887
756	ENDOG	0.746142	0.873653	0.102156	0.014728	FALSE	1.43763e-07	0.102156	0.315559	-217.473
757	SPOUT1	0.258934	0.522551	-0.353766	0.0174195	FALSE	0.0174914	-0.353766	0.313368	-188.789
758	KYAT1	0.326584	0.583017	0.372135	0.00973624	FALSE	0.00416336	0.372135	0.379336	-118.928
759	LRRC8A	0.15331	0.403963	0.689018	0.00597056	FALSE	5.55373e-05	0.689018	0.482527	-100.138
760	DOLK	0.613407	0.792483	-0.672848	0.00113021	FALSE	0.000676702	-0.672848	1.3318	-17.8511
761	NUP188	0.506688	0.720279	-0.258107	0.0108794	FALSE	6.03425e-06	-0.258107	0.388713	-165.743
762	SH3GLB2	0.931716	0.969965	-0.0146484	0.0517394	FALSE	0.0553472	-0.0146484	0.170954	-411.678
763	MIGA2	0.323099	0.580118	0.46304	0.00633311	FALSE	0.00621793	0.46304	0.468612	-80.8404
764	DOLPP1	0.484964	0.705154	-0.206948	0.0183534	FALSE	3.73414e-06	-0.206948	0.296343	-253.847
765	CRAT	0.139436	0.385277	1.38989	0.00183852	FALSE	0.00177783	1.38989	0.940454	-29.8322
766	PTPA	0.286186	0.547286	0.184402	0.0481992	FALSE	0.000399213	0.184402	0.1729	-547.42
767	IER5L	0.238816	0.504063	0.406026	0.011754	FALSE	2.11109e-08	0.406026	0.344688	-181.663
768	1700001O22RIK	0.684603	0.837659	0.391662	0.00150397	FALSE	0.00147784	0.391662	0.964232	-27.0638
769	NTMT1	0.982526	0.991581	0.005537	0.023524	FALSE	6.50597e-05	0.005537	0.252807	-314.82
770	ASB6	0.0631627	0.261968	-1.09221	0.00753164	FALSE	2.4881e-07	-1.09221	0.587829	-123.874
771	PTGES	0.0141937	0.122807	0.318649	0.0834985	FALSE	0.0802573	0.318649	0.129938	-590.976
772	TOR1B	0.156893	0.408663	0.54261	0.00943669	FALSE	1.95895e-08	0.54261	0.383307	-147
773	TOR1A	0.368092	0.617375	0.237927	0.0204193	FALSE	0.0164188	0.237927	0.264348	-142.024
774	BC005624	0.258152	0.522073	0.243938	0.0306298	FALSE	0.000304644	0.243938	0.215727	-387.926
775	USP20	0.998961	0.999741	0.00051307	0.00969787	FALSE	0.00870143	0.00051307	0.394015	-117.718
776	FNBP1	0.000758606	0.0260363	0.41074	0.0938292	FALSE	1.53775e-05	0.41074	0.121973	-905.425
777	D330023K18RIK	0.780767	0.893464	0.214969	0.00240144	FALSE	0.00129302	0.214969	0.772384	-32.0132
778	GPR107	0.0215593	0.151248	0.594313	0.020724	FALSE	0.020482	0.594313	0.258617	-203.732
779	NCS1	0.037204	0.197349	0.620103	0.0156533	FALSE	0.0153819	0.620103	0.297623	-161.661
780	ASS1	0.100802	0.325984	0.346401	0.0315292	FALSE	0.0369941	0.346401	0.211094	-366.253
781	FUBP3	0.421956	0.658252	0.295824	0.0104206	FALSE	0.00556664	0.295824	0.368383	-134.681
782	EXOSC2	0.735499	0.866993	0.121903	0.0112119	FALSE	0.00301116	0.121903	0.360851	-94.7074
783	ABL1	0.558784	0.755068	0.20102	0.0121496	FALSE	4.8704e-06	0.20102	0.343831	-181.544
784	NUP214	0.0332688	0.187753	0.547356	0.020971	FALSE	0.0203458	0.547356	0.257116	-211.023
785	PRRC2B	0.000688217	0.0246889	0.670391	0.0356025	FALSE	0.000171324	0.670391	0.197509	-424.403
786	POMT1	0.945914	0.976484	-0.0537223	0.00243939	FALSE	7.15241e-07	-0.0537223	0.79191	-47.1199
787	UCK1	0.904913	0.95684	-0.0573647	0.00664128	FALSE	0.00637407	-0.0573647	0.480212	-65.3123
788	SWI5	0.0943821	0.314168	-0.102389	0.414654	FALSE	5.77549e-07	-0.102389	0.0612109	-2404.31
789	GOLGA2	0.0481261	0.226631	0.629456	0.0136705	FALSE	0.000152796	0.629456	0.31851	-196.967
790	CIZ1	0.269826	0.531077	0.548193	0.00561721	FALSE	2.03778e-07	0.548193	0.496793	-93.7029
791	1110008P14RIK	0.64737	0.814625	-0.0560019	0.102131	FALSE	0.0118789	-0.0560019	0.12243	-550.035
792	LCN2	0	0	-297.776	0.00620606	FALSE	1.97767e-10	-297.776	2.22276e-162	-84.8885
793	PTGES2	0.891722	0.949801	0.0306928	0.0293699	FALSE	9.92785e-08	0.0306928	0.225475	-381.013
794	SLC25A25	0.028915	0.174524	0.352977	0.0537784	FALSE	0.053537	0.352977	0.161572	-449.286
795	FAM102A	0.138387	0.383549	0.541889	0.0103679	FALSE	0.0107232	0.541889	0.365691	-121.894
796	DPM2	0.268472	0.530265	-0.177169	0.0621938	FALSE	2.51142e-09	-0.177169	0.160103	-674.112
797	AK1	0.566608	0.76057	0.288994	0.00556582	FALSE	0.00633839	0.288994	0.504304	-82.0631
798	FPGS	0.156554	0.408425	0.491108	0.0115573	FALSE	0.0112007	0.491108	0.346642	-144.72
799	CDK9	0.0877936	0.305312	0.405783	0.0247176	FALSE	0.0277665	0.405783	0.237696	-203.9
800	TOR2A	0.53794	0.740714	0.161022	0.0211817	FALSE	0.0209188	0.161022	0.261429	-225.728
801	PTRH1	0.636322	0.807119	0.178229	0.0101541	FALSE	0.010191	0.178229	0.376927	-67.3965
802	CFAP157	0.329894	0.585788	0.703908	0.0026657	FALSE	0.00151354	0.703908	0.722456	-44.1418
803	STXBP1	0.593089	0.776452	0.461735	0.0018628	FALSE	0.00212332	0.461735	0.864083	-32.4366
804	FAM129B	0.0216203	0.151248	0.333933	0.066574	FALSE	4.8783e-06	0.333933	0.14538	-696.717
805	LRSAM1	0.239201	0.504175	0.809929	0.00296585	FALSE	7.29902e-08	0.809929	0.688137	-54.6337
806	SLC2A8	0.0849213	0.30115	0.783811	0.00676597	FALSE	0.0074688	0.783811	0.454959	-15.3251
807	GARNL3	0.189251	0.450736	0.771213	0.00405305	FALSE	8.28624e-05	0.771213	0.587458	-54.617
808	RALGPS1	0.296558	0.55736	0.732296	0.00283259	FALSE	1.71747e-06	0.732296	0.701537	-53.2378
809	ANGPTL2	0.720384	0.856686	-0.222404	0.00419943	FALSE	1.17046e-06	-0.222404	0.621334	-75.5431
810	ZBTB43	0.365037	0.614574	0.340164	0.00996969	FALSE	0.00892896	0.340164	0.375536	-122.64
811	PBX3	0.311363	0.569588	0.214047	0.0330205	FALSE	1.4973e-10	0.214047	0.211432	-421.353
812	MAPKAP1	0.160239	0.412421	0.234757	0.0510849	FALSE	0.0510822	0.234757	0.167174	-133.237
813	GAPVD1	0.0136986	0.121443	0.40018	0.0530164	FALSE	0.0499333	0.40018	0.16234	-336.358
814	HSPA5	0.692039	0.840945	-0.020003	0.593812	FALSE	0.400873	-0.020003	0.0505014	-426.47
815	RABEPK	0.936008	0.972053	-0.0254864	0.0150533	FALSE	0.0175879	-0.0254864	0.317439	-169.839
816	FBXW2	0.0258151	0.164867	0.50258	0.0273032	FALSE	0.0353928	0.50258	0.225475	-13.8782
817	PSMD5	0.397631	0.640551	0.327187	0.00941199	FALSE	0.00934125	0.327187	0.386809	-111.712
818	PHF19	0.968069	0.986309	0.0226911	0.00483651	FALSE	2.31133e-11	0.0226911	0.566848	-87.8767
819	CNTRL	0.103881	0.33118	0.526135	0.0132524	FALSE	0.00682905	0.526135	0.323512	-101.912
820	RAB14	0.0167101	0.134053	0.215641	0.176407	FALSE	0.172608	0.215641	0.0901122	-971.58
821	GSN	0.303812	0.562801	-0.0451211	0.792443	FALSE	0.862019	-0.0451211	0.0438797	-266.224
822	STOM	0.745708	0.873335	-0.120316	0.0113551	FALSE	0.0114904	-0.120316	0.370998	-137.3
823	GGTA1	0.291438	0.552483	0.151421	0.0704125	FALSE	6.02563e-07	0.151421	0.143531	-739.718
824	DAB2IP	0.00176717	0.0406361	0.793796	0.0217525	FALSE	2.50693e-06	0.793796	0.253868	-285.172
825	NDUFA8	0.649202	0.815508	0.0392316	0.211019	FALSE	6.59686e-10	0.0392316	0.0862477	-1607.18
826	RBM18	0.121049	0.357126	0.75161	0.005941	FALSE	0.000444056	0.75161	0.484788	-96.8585
827	MRRF	0.240709	0.505723	0.452952	0.00933599	FALSE	7.44827e-07	0.452952	0.386078	-146.062
828	PTGS1	0.616388	0.794342	-0.0526586	0.138416	FALSE	0.0894436	-0.0526586	0.105112	-79.2399
829	PDCL	0.243478	0.508132	0.559402	0.00602573	FALSE	0.00596836	0.559402	0.479622	-28.6133
830	RC3H2	0.0497923	0.230952	0.663588	0.0121343	FALSE	3.06103e-07	0.663588	0.338264	-177.544
831	ZBTB6	0.938118	0.97327	0.046205	0.00419822	FALSE	6.56434e-07	0.046205	0.59515	-74.1804
832	RABGAP1	2.18284e-05	0.00392838	0.574486	0.0756883	FALSE	0.0788035	0.574486	0.135322	-453.825
833	STRBP	0.0967326	0.31838	0.231558	0.0734915	FALSE	3.87531e-05	0.231558	0.139417	-759.074
834	DENND1A	0.00974572	0.100955	0.371305	0.0678956	FALSE	0.252543	0.371305	0.143654	-493.578
835	PSMB7	0.169535	0.424446	0.134033	0.152942	FALSE	1.6086e-06	0.134033	0.0975705	-1285.33
836	NR6A1	0.297181	0.557828	0.141579	0.0788144	FALSE	0.0814979	0.141579	0.135807	-67.4203
837	NR6A1OS	0.241873	0.506359	0.780091	0.00315086	FALSE	0.00403469	0.780091	0.666563	-48.9665
838	ARPC5L	0.934757	0.97165	-0.00805074	0.156044	FALSE	9.48599e-09	-0.00805074	0.0983456	-1304.15
839	GOLGA1	0.0936134	0.313365	0.386789	0.0262866	FALSE	0.0103517	0.386789	0.230693	-167.658
840	SCAI	0.035899	0.194557	0.886397	0.00794899	FALSE	3.58818e-06	0.886397	0.422482	-124.918
841	PPP6C	0.385554	0.631843	0.163537	0.0407341	FALSE	1.30964e-06	0.163537	0.18847	-478.525
842	LRP1B	0.0302852	0.179067	0.410436	0.03889	FALSE	0.0380683	0.410436	0.18946	-409.479
843	GTDC1	0.000263186	0.0141387	0.56971	0.0568634	FALSE	0.000577628	0.56971	0.156125	-615.5
844	GM13481	0.837601	0.922712	0.127296	0.00378035	FALSE	0.00389814	0.127296	0.621068	-22.3088
845	ACVR2A	0.185714	0.445765	0.238431	0.0439533	FALSE	0.0443796	0.238431	0.18017	-37.2233
846	ORC4	0.0323575	0.185159	0.702728	0.0129016	FALSE	0.0121488	0.702728	0.328383	-137.341
847	MBD5	0.0165399	0.133752	0.403898	0.0491851	FALSE	4.43395e-07	0.403898	0.168517	-552.034
848	EPC2	0.0172223	0.13606	0.572652	0.0239797	FALSE	5.9354e-05	0.572652	0.240416	-311.876
849	LYPD6B	0.00048943	0.020644	0.445653	0.0852111	FALSE	0.0201044	0.445653	0.127823	-773.197
850	LYPD6	0.376965	0.624788	0.740792	0.00198425	FALSE	8.5263e-07	0.740792	0.838472	-39.4645
851	MMADHC	0.637719	0.80725	0.0984182	0.0336028	FALSE	0.0551839	0.0984182	0.209004	-140.044
852	RND3	0.0818718	0.297761	0.0785093	0.724416	FALSE	0.0767073	0.0785093	0.0451222	-90.2541
853	RBM43	0.353578	0.604391	-1.12971	0.00180078	FALSE	7.30472e-07	-1.12971	1.21779	-35.9061
854	NMI	0.480365	0.700849	0.318374	0.00692702	FALSE	0.00678581	0.318374	0.451137	-91.0712
855	RIF1	0.00381162	0.0600845	0.477973	0.0509194	FALSE	0.00242852	0.477973	0.165197	-563.605
856	ARL5A	0.427917	0.662458	0.240294	0.0155246	FALSE	0.0143813	0.240294	0.30311	-196.606
857	A430018G15RIK	0.194412	0.455965	0.571099	0.00715574	FALSE	0.000119802	0.571099	0.440107	-101.23
858	STAM2	0.00626535	0.0804439	0.618197	0.0271098	FALSE	0.000233089	0.618197	0.226151	-341.247
859	FMNL2	0.168465	0.423102	-0.470945	0.0180524	FALSE	4.06502e-10	-0.470945	0.341971	-253.838
860	PRPF40A	0.0321488	0.185125	0.220445	0.140058	FALSE	5.06817e-10	0.220445	0.102889	-1217.61
861	ARL6IP6	0.181684	0.440806	0.513746	0.00937746	FALSE	0.00990748	0.513746	0.384659	-92.798
862	NR4A2	0.0261096	0.165985	0.242863	0.141197	FALSE	5.84996e-10	0.242863	0.109173	-1229.93
863	GPD2	0.0411717	0.208426	0.39984	0.0364358	FALSE	0.0370719	0.39984	0.195828	-298.952
864	ACVR1	0.12673	0.364623	0.468908	0.0147459	FALSE	0.0142376	0.468908	0.307053	-172.794
865	UPP2	0.00237549	0.0475891	0.819349	0.019339	FALSE	0.0223098	0.819349	0.269632	-122.958
866	CCDC148	0.789951	0.897538	0.16758	0.00365279	FALSE	0.00498318	0.16758	0.629116	-54.1908
867	PKP4	0.000241878	0.0136438	0.336151	0.18783	FALSE	5.45308e-11	0.336151	0.0915766	-1488.26
868	DAPL1	0.932548	0.970288	0.00291117	1.27182	FALSE	1.34356	0.00291117	0.0343947	-314.527
869	TANC1	0.000104988	0.00852375	0.469069	0.0950623	FALSE	2.10326e-07	0.469069	0.120933	-909.508
870	WDSUB1	0.497962	0.714094	0.358639	0.00500984	FALSE	1.11644e-06	0.358639	0.5292	-85.776
871	BAZ2B	0.00850437	0.0933233	0.222474	0.225397	FALSE	4.58515e-10	0.222474	0.084547	-1681.35
872	2025-03-07	0.00153848	0.037649	0.526435	0.0502076	FALSE	0.0352891	0.526435	0.166208	-166.185
873	ITGB6	0.300836	0.560212	0.120344	0.121394	FALSE	3.86948e-10	0.120344	0.116314	-1109.04
874	RBMS1	0.0455133	0.219289	0.147957	0.271609	FALSE	3.17313e-10	0.147957	0.0739829	-1880.62
875	TANK	0.00605241	0.0789298	0.784155	0.0171612	FALSE	0.0172929	0.784155	0.285674	-179.141
876	PSMD14	0.626577	0.800606	0.0545274	0.118144	FALSE	0.112959	0.0545274	0.112069	-609.718
877	DPP4	0.129943	0.369923	0.787098	0.00518564	FALSE	3.97143e-07	0.787098	0.519767	-87.8958
878	IFIH1	0.0608815	0.257198	0.80835	0.00754965	FALSE	9.14998e-08	0.80835	0.431268	-120.384
879	GRB14	0.108927	0.339843	1.17389	0.00282366	FALSE	4.25835e-12	1.17389	0.73229	-54.5995
880	COBLL1	0.00448049	0.0666396	0.493782	0.0460048	FALSE	0.0404544	0.493782	0.173733	-323.164
881	GALNT3	0.0426994	0.211973	0.363314	0.0443815	FALSE	2.17263e-10	0.363314	0.179269	-526.84
882	TTC21B	0.454511	0.682779	-1.05998	0.00126763	FALSE	0.0016762	-1.05998	1.41724	-22.4602
883	STK39	0.53714	0.739895	0.129939	0.0328736	FALSE	0.0275478	0.129939	0.210549	-326.993
884	CERS6	0.0047543	0.0686323	0.254624	0.195622	FALSE	2.36144e-10	0.254624	0.0901892	-1531.58
885	SPC25	0.386012	0.632402	-0.136217	0.0769734	FALSE	1.0086e-09	-0.136217	0.157136	-795.08
886	DHRS9	0.703696	0.84788	-0.158885	0.00907576	FALSE	0.000643715	-0.158885	0.417747	-95.4043
887	BBS5	0.857545	0.930981	0.190713	0.00127487	FALSE	7.07598e-07	0.190713	1.06247	-26.9071
888	FASTKD1	0.481896	0.702151	0.370288	0.00505441	FALSE	5.66295e-07	0.370288	0.526533	-87.6894
889	PPIG	0.000789522	0.0264983	0.282921	0.199401	FALSE	0.00222902	0.282921	0.084292	-151.721
890	CCDC173	0.100705	0.325866	1.93924	0.00152694	FALSE	0.00169767	1.93924	1.18142	-22.8187
891	PHOSPHO2	0.390684	0.635141	0.444595	0.0051901	FALSE	0.0051936	0.444595	0.517948	-73.7549
892	KLHL23	0.646474	0.813783	-0.443731	0.00190379	FALSE	0.00149833	-0.443731	0.967439	-33.4715
893	SSB	0.172527	0.429547	0.106273	0.251623	FALSE	1.64029e-10	0.106273	0.0779053	-1795.59
894	METTL5	0.604578	0.78534	-0.140012	0.0215222	FALSE	1.74885e-06	-0.140012	0.270383	-296.734
895	UBR3	0.000939752	0.0285843	0.624449	0.0389142	FALSE	0.00474184	0.624449	0.188771	-440.289
896	GORASP2	0.735614	0.866993	0.0786132	0.0272109	FALSE	0.0279074	0.0786132	0.232813	-165.318
897	TLK1	0.0173383	0.13606	0.415437	0.045776	FALSE	0.0453217	0.415437	0.174594	-144.23
898	METTL8	0.27974	0.540159	0.45089	0.00799833	FALSE	0.00891652	0.45089	0.417142	-109.843
899	DCAF17	0.209631	0.473361	0.41725	0.0126134	FALSE	0.00855199	0.41725	0.332582	-163.477
900	DYNC1I2	0.481227	0.701639	0.0587971	0.223575	FALSE	6.20568e-10	0.0587971	0.0834796	-1667.35
901	SLC25A12	0.883903	0.946163	0.0649933	0.00747027	FALSE	0.00783712	0.0649933	0.445088	-98.6579
902	HAT1	0.114032	0.345825	0.363927	0.0264411	FALSE	2.92434e-06	0.363927	0.230286	-344.902
903	METAP1D	0.160783	0.41307	0.42344	0.0152969	FALSE	0.015671	0.42344	0.30193	-169.753
904	ITGA6	0.239502	0.504515	0.0509363	0.990485	FALSE	5.8358e-09	0.0509363	0.0433046	-3903.83
905	PDK1	0.61968	0.796394	0.153607	0.015136	FALSE	1.88652e-05	0.153607	0.309502	-219.458
906	RAPGEF4	0.230445	0.495118	0.205987	0.0486364	FALSE	0.0496745	0.205987	0.171769	-299.841
907	MAP3K20	0.0950457	0.315651	0.165382	0.156585	FALSE	3.56495e-11	0.165382	0.099069	-1317.85
908	CDCA7	0.328321	0.584423	0.221537	0.0278592	FALSE	1.13249e-09	0.221537	0.226636	-365.146
909	SP3	0.0371471	0.197302	0.47368	0.0269074	FALSE	0.032695	0.47368	0.227278	-15.8186
910	GM11084	0.853231	0.928469	0.134456	0.00275609	FALSE	0.00292994	0.134456	0.726801	-41.6921
911	SP3OS	0.0071546	0.0855542	0.498407	0.0404275	FALSE	0.0398243	0.498407	0.185312	-385.886
912	OLA1	0.911792	0.959884	-0.0101974	0.17822	FALSE	0.00492932	-0.0101974	0.0920522	-1409.86
913	CIR1	0.40517	0.646238	0.0931669	0.117326	FALSE	1.55323e-05	0.0931669	0.111922	-1060.67
914	SCRN3	0.546818	0.747694	0.296058	0.00585715	FALSE	2.50876e-08	0.296058	0.491355	-98.9739
915	GPR155	0.0542823	0.241111	0.93815	0.00602222	FALSE	8.14218e-05	0.93815	0.487458	-99.8438
916	CHRNA1OS	0.218045	0.483062	0.683033	0.00451936	FALSE	4.65259e-05	0.683033	0.554525	-59.6035
917	ATF2	0.0145988	0.124516	0.593634	0.0234586	FALSE	5.84433e-09	0.593634	0.243075	-308.394
918	ATP5G3	0.205805	0.469587	-0.0790693	0.394786	FALSE	1.21417e-08	-0.0790693	0.0624963	-2343.14
919	GM13667	0.508143	0.720827	0.380742	0.00422825	FALSE	2.23578e-05	0.380742	0.575373	-76.2498
920	LNPK	0.181146	0.440644	0.295934	0.0288742	FALSE	0.000128912	0.295934	0.221303	-368.979
921	MTX2	0.872743	0.939756	0.0312171	0.0393047	FALSE	0.029378	0.0312171	0.194893	-242.199
922	HNRNPA3	0.589294	0.773918	-0.031804	0.500289	FALSE	2.97547e-09	-0.031804	0.0589115	-2727.86
923	NFE2L2	0.0296138	0.17706	0.279333	0.0859589	FALSE	9.01645e-05	0.279333	0.128416	-851.604
924	AGPS	0.300264	0.560212	0.236391	0.0274065	FALSE	0.0266133	0.236391	0.228206	-265.089
925	RBM45	0.201347	0.464352	0.690949	0.00475429	FALSE	1.68532e-05	0.690949	0.540766	-83.1122
926	PRKRA	0.0418492	0.209999	0.611392	0.0153592	FALSE	0.00956486	0.611392	0.300436	-64.9518
927	PLEKHA3	0.628792	0.801903	0.253087	0.00519308	FALSE	0.0051167	0.253087	0.523527	-68.9655
928	SESTD1	0.372848	0.621309	0.629348	0.00278069	FALSE	0.00283837	0.629348	0.706218	-40.9676
929	CWC22	0.152149	0.402384	0.404818	0.0174759	FALSE	0.000437479	0.404818	0.282698	-244.145
930	UBE2E3	0.0506856	0.232401	0.382548	0.0365189	FALSE	0.0360578	0.382548	0.195764	-304.546
931	ITPRID2	0.0240203	0.159712	0.355206	0.0566575	FALSE	0.31534	0.355206	0.157393	-409.456
932	DNAJC10	0.513525	0.725412	0.232493	0.0112792	FALSE	0.000493535	0.232493	0.355843	-169.585
933	NCKAP1	0.0335028	0.188027	0.203262	0.160306	FALSE	3.72371e-10	0.203262	0.0956075	-1333.96
934	DUSP19	0.879289	0.943981	-0.0800111	0.00555711	FALSE	0.00513731	-0.0800111	0.526836	-78.4008
935	NUP35	0.882353	0.94559	-0.0535254	0.0116932	FALSE	0.010827	-0.0535254	0.36169	-133.981
936	ZC3H15	0.0628485	0.261777	0.152431	0.222393	FALSE	2.40067e-10	0.152431	0.0819408	-1656.8
937	ITGAV	0.000417106	0.0183658	0.590107	0.0495702	FALSE	0.0012053	0.590107	0.167216	-556.571
938	GM13684	0.309545	0.567492	0.641361	0.00348264	FALSE	7.6496e-07	0.641361	0.631151	-63.1374
939	CALCRL	0.00288733	0.0525121	0.628383	0.0311784	FALSE	4.02239e-06	0.628383	0.210903	-393.894
940	CTNND1	0.0854419	0.301307	0.124947	0.331237	FALSE	9.82638e-10	0.124947	0.0726459	-2149.57
941	SELENOH	0.187208	0.447348	-0.142116	0.153724	FALSE	4.13539e-10	-0.142116	0.107755	-1305.96
942	TMX2	0.597013	0.779982	0.158472	0.0161218	FALSE	0.000231057	0.158472	0.299738	-231.706
943	MED19	0.0173053	0.13606	0.401041	0.049211	FALSE	3.95878e-06	0.401041	0.168494	-558.879
944	ZDHHC5	0.650448	0.816391	0.0944591	0.033812	FALSE	0.0447451	0.0944591	0.208455	-19.7854
945	CLP1	0.828421	0.919427	-0.165266	0.00272995	FALSE	0.00415594	-0.165266	0.762552	-18.1741
946	UBE2L6	0.946598	0.976484	-0.0305202	0.00738624	FALSE	4.49758e-12	-0.0305202	0.455661	-126.011
947	TIMM10	0.895314	0.951348	-0.0177419	0.0832478	FALSE	0.00633335	-0.0177419	0.134834	-254.3
948	SLC43A1	0.0894541	0.306643	0.686941	0.00849554	FALSE	0.00777501	0.686941	0.404491	-108.635
949	SSRP1	0.885766	0.946793	0.0235298	0.0557693	FALSE	0.0609313	0.0235298	0.163784	-529.759
950	TNKS1BP1	0.114942	0.347095	0.328187	0.0324855	FALSE	0.00175797	0.328187	0.208193	-140.052
951	4833423E24RIK	0.0631693	0.261968	0.288251	0.0607477	FALSE	5.90831e-11	0.288251	0.155141	-669.236
952	PTPRJ	0.525362	0.733455	0.12561	0.0372916	FALSE	0.0385136	0.12561	0.197779	-126.481
953	NUP160	0.116111	0.348643	0.461654	0.0161127	FALSE	0.0139585	0.461654	0.293802	-182.494
954	FNBP4	0.20135	0.464352	0.340709	0.0197723	FALSE	2.97226e-06	0.340709	0.266655	-269.891
955	MTCH2	0.689005	0.83962	0.0492509	0.0981101	FALSE	0.117224	0.0492509	0.123064	-274.486
956	C1QTNF4	0.157129	0.409036	0.284962	0.0349124	FALSE	0.0344427	0.284962	0.201416	-351.101
957	NDUFS3	0.678	0.833832	-0.0374265	0.19927	FALSE	7.05347e-10	-0.0374265	0.0901424	-1549.26
958	KBTBD4	0.967295	0.986294	0.0297256	0.00284148	FALSE	5.34872e-07	0.0297256	0.724993	-54.4409
959	PTPMT1	0.141253	0.388402	-0.209815	0.0793245	FALSE	0.0810729	-0.209815	0.142621	-516.691
960	CELF1	0.105742	0.334348	0.241131	0.0641821	FALSE	0.00564342	0.241131	0.149064	-286.754
961	PSMC3	0.719854	0.856325	-0.0284079	0.24199	FALSE	0.245796	-0.0284079	0.0792071	-747.277
962	SLC39A13	0.613967	0.79292	-0.358699	0.00339002	FALSE	0.000782948	-0.358699	0.711114	-40.5086
963	MADD	0.165172	0.419744	0.603274	0.00733669	FALSE	6.39589e-06	0.603274	0.434672	-117.402
964	ACP2	0.500459	0.715852	0.45745	0.00301802	FALSE	1.39882e-07	0.45745	0.678942	-56.1843
965	DDB2	0.0566465	0.246442	0.91809	0.00614635	FALSE	0.0067899	0.91809	0.481677	-10.5485
966	PACSIN3	0.19859	0.460166	-0.429057	0.0158873	FALSE	0.0168359	-0.429057	0.333746	-179.926
967	ARFGAP2	0.53099	0.736696	0.161981	0.0216516	FALSE	0.0175806	0.161981	0.258551	-125.974
968	1110051M20RIK	0.0517717	0.23469	0.331304	0.0485122	FALSE	9.1636e-05	0.331304	0.170334	-550.901
969	LRP4	0.00217181	0.0452725	0.348387	0.108766	FALSE	2.64167e-08	0.348387	0.113641	-1012.34
970	CKAP5	0.148671	0.398085	0.209717	0.0680084	FALSE	0.0806811	0.209717	0.145209	-48.2251
971	ZFP408	0.698537	0.844855	0.318149	0.0020893	FALSE	0.00259446	0.318149	0.821462	-34.0156
972	ARHGAP1	0.250692	0.514516	0.335863	0.0164541	FALSE	0.0163644	0.335863	0.292393	-139.54
973	ATG13	0.00562155	0.0755553	0.54422	0.035894	FALSE	0.178347	0.54422	0.196535	-310.945
974	HARBI1	0.134766	0.377584	1.11391	0.00268094	FALSE	0.00263783	1.11391	0.744805	-14.8009
975	AMBRA1	0.000221694	0.0130811	0.536714	0.0656477	FALSE	0.0623457	0.536714	0.145336	-439.61
976	DGKZ	0.152246	0.402384	0.495594	0.0115865	FALSE	3.02455e-06	0.495594	0.346171	-173.305
977	CREB3L1	0.603526	0.784787	0.539609	0.00128434	FALSE	1.49302e-05	0.539609	1.03903	-21.3436
978	PHF21A	0.03429	0.189684	0.230308	0.122362	FALSE	1.52507e-11	0.230308	0.108808	-1105.68
979	LARGE2	0.708303	0.85033	0.32296	0.0018909	FALSE	0.00224233	0.32296	0.863215	-32.1527
980	PEX16	0.828838	0.919483	0.0337886	0.061077	FALSE	1.84779e-07	0.0337886	0.15629	-665.368
981	CRY2	0.67669	0.832614	0.20167	0.00613977	FALSE	4.15352e-06	0.20167	0.48364	-102.385
982	SLC35C1	0.57662	0.767076	-0.539192	0.00200197	FALSE	5.46626e-07	-0.539192	0.965727	-39.7836
983	TRP53I11	0.43575	0.668071	0.459146	0.00400823	FALSE	0.00502347	0.459146	0.589109	-58.4216
984	CD82	0.595454	0.778699	0.155694	0.0168543	FALSE	0.0172249	0.155694	0.293237	-189.651
985	EXT2	0.174393	0.431713	0.40841	0.0154418	FALSE	2.33083e-08	0.40841	0.300695	-218.077
986	ALKBH3	0.176426	0.434831	0.535128	0.00884947	FALSE	0.00897043	0.535128	0.395851	-112.656
987	HSD17B12	0.0369825	0.197103	0.237643	0.109945	FALSE	7.50854e-05	0.237643	0.113925	-1018.07
988	TTC17	0.0669425	0.269278	0.468467	0.0212633	FALSE	0.0289914	0.468467	0.255705	-123.809
989	API5	0.0137848	0.121618	0.56005	0.0268052	FALSE	4.45872e-09	0.56005	0.227402	-338.319
990	B230118H07RIK	0.543511	0.745206	-0.197801	0.0151523	FALSE	7.32618e-05	-0.197801	0.325593	-221.691
991	TRAF6	0.424251	0.65962	0.229683	0.0172949	FALSE	0.0185411	0.229683	0.287438	-37.0998
992	COMMD9	0.532584	0.737478	-0.122644	0.0404986	FALSE	3.83282e-07	-0.122644	0.196524	-483.574
993	LDLRAD3	0.97951	0.990867	-0.00978784	0.0103968	FALSE	1.5637e-06	-0.00978784	0.381099	-163.63
994	GM13919	0.83231	0.920713	-0.260675	0.00108571	FALSE	1.58233e-05	-0.260675	1.23111	-23.342
995	TRIM44	0.0140076	0.122453	0.380096	0.0584971	FALSE	0.000360595	0.380096	0.154695	-637.64
996	FJX1	0.591004	0.774849	0.243798	0.0069258	FALSE	0.000191423	0.243798	0.453678	-116.235
997	CD44	0.0416469	0.209554	0.120882	0.504805	FALSE	1.80793e-10	0.120882	0.0593424	-2751.01
998	PDHX	0.172074	0.428914	0.644354	0.00623153	FALSE	0.00513273	0.644354	0.471857	-79.4616
999	APIP	0.730273	0.864447	0.117027	0.0126846	FALSE	0.0170515	0.117027	0.339444	-89.5253
1000	EHF	0.00266014	0.0503051	0.479253	0.0546107	FALSE	6.54524e-07	0.479253	0.159511	-611.943
1001	CAT	0.186818	0.447089	0.279853	0.0315367	FALSE	1.9271e-06	0.279853	0.212002	-392.018
1002	ABTB2	0.0564107	0.245843	0.48474	0.0215186	FALSE	2.67577e-07	0.48474	0.254077	-295.303
1003	NAT10	0.494974	0.712345	0.275387	0.00870968	FALSE	1.69817e-06	0.275387	0.403546	-138.132
1004	CAPRIN1	0.00500623	0.0704788	0.422843	0.0614396	FALSE	0.0625019	0.422843	0.150659	-460.547
1005	FBXO3	0.0152573	0.12801	0.609349	0.0219778	FALSE	0.019378	0.609349	0.251152	-103.931
1006	CD59A	0.616629	0.794364	0.0582294	0.109579	FALSE	0.000129511	0.0582294	0.116312	-1023.38
1007	HIPK3	0.00112886	0.0318728	0.662543	0.0335366	FALSE	4.41853e-05	0.662543	0.203467	-406.959
1008	CSTF3	0.142238	0.389721	0.168368	0.116167	FALSE	2.78125e-11	0.168368	0.114731	-1072.61
1009	TCP11L1	0.817322	0.912482	0.081463	0.0118501	FALSE	0.0182402	0.081463	0.352668	-128.588
1010	DEPDC7	0.211311	0.475164	0.862228	0.00297131	FALSE	0.000379749	0.862228	0.6898	-31.8016
1011	QSER1	0.0865072	0.303488	0.549081	0.0135106	FALSE	0.0134261	0.549081	0.320329	-57.2387
1012	PRRG4	0.0325755	0.185454	0.858439	0.00875926	FALSE	2.00532e-07	0.858439	0.401651	-136.271
1013	CCDC73	0.51323	0.72528	0.794309	0.000949907	FALSE	5.21467e-06	0.794309	1.21488	-20.506
1014	EIF3M	0.231703	0.496613	-0.0925352	0.264119	FALSE	6.20016e-10	-0.0925352	0.0773717	-1847.84
1015	RCN1	0.854389	0.929162	0.0374444	0.0358031	FALSE	0.0416804	0.0374444	0.204032	-157.929
1016	ELP4	0.0359097	0.194557	0.361006	0.0473711	FALSE	0.198652	0.361006	0.172075	-376.985
1017	IMMP1L	0.120539	0.356206	0.202131	0.0847165	FALSE	0.0894972	0.202131	0.130196	-533.05
1018	DNAJC24	0.0400854	0.205514	0.720602	0.0113043	FALSE	2.40363e-07	0.720602	0.351022	-169.256
1019	ARL14EP	0.203271	0.466906	0.552224	0.00735844	FALSE	0.00741595	0.552224	0.434041	-28.8942
1020	METTL15	0.12622	0.364223	0.449033	0.0161428	FALSE	0.0092918	0.449033	0.293643	-136.578
1021	KIF18A	0.186377	0.446725	0.387368	0.0162774	FALSE	0.00923814	0.387368	0.293155	-163.828
1022	LIN7C	0.214337	0.478976	0.399552	0.0134956	FALSE	0.000258056	0.399552	0.321771	-194.664
1023	LGR4	0.00876375	0.0945364	0.771651	0.0161395	FALSE	4.88084e-06	0.771651	0.294396	-227.243
1024	CCDC34	0.0726242	0.279572	-0.157522	0.23611	FALSE	2.75409e-11	-0.157522	0.0877471	-1736.44
1025	BBOX1	0.0625045	0.261399	0.177539	0.158824	FALSE	1.19726e-05	0.177539	0.0953125	-1312.94
1026	MUC15	0.0151582	0.127475	0.771632	0.0138559	FALSE	0.0141964	0.771632	0.31773	-160.025
1027	NOP10	0.00918351	0.097124	-0.179062	0.337678	FALSE	0.327801	-0.179062	0.068734	-589.888
1028	SLC12A6	0.508896	0.721378	0.151422	0.0276046	FALSE	0.022525	0.151422	0.229234	-125.538
1029	EMC4	0.478638	0.699783	-0.0875361	0.101285	FALSE	2.37567e-09	-0.0875361	0.123552	-962.932
1030	KATNBL1	0.0195415	0.145323	0.430748	0.0409557	FALSE	0.0019711	0.430748	0.184472	-475.011
1031	EMC7	0.637252	0.80725	0.0747446	0.0587566	FALSE	4.31954e-05	0.0747446	0.15851	-641.939
1032	AVEN	0.505555	0.719708	0.153891	0.0271358	FALSE	6.26038e-07	0.153891	0.231145	-351.159
1033	FMN1	0.0100201	0.102653	0.573632	0.027932	FALSE	2.80445e-05	0.573632	0.222758	-356.678
1034	ARHGAP11A	0.255498	0.519855	-0.206088	0.053729	FALSE	3.58661e-10	-0.206088	0.18124	-610.822
1035	AQR	0.0420331	0.210216	0.412102	0.0339751	FALSE	9.84495e-07	0.412102	0.202687	-415.321
1036	ZFP770	0.43055	0.664673	0.577162	0.00258522	FALSE	0.00244581	0.577162	0.732206	-40.6418
1037	DPH6	0.0902783	0.307807	0.322507	0.0388728	FALSE	0.0293538	0.322507	0.19039	-295.036
1038	BC052040	0.00319794	0.0555166	0.6754	0.0264668	FALSE	0.000191501	0.6754	0.229101	-338.865
1039	MEIS2	0.013553	0.120747	0.38345	0.0580139	FALSE	2.72026e-07	0.38345	0.155312	-637.088
1040	2700033N17RIK	0.283379	0.544237	0.910365	0.00197764	FALSE	2.49912e-07	0.910365	0.84862	-39.0292
1041	SPRED1	0.214611	0.479192	0.42437	0.0119242	FALSE	0.0125534	0.42437	0.341962	-135.893
1042	FAM98B	0.0163268	0.132954	0.464969	0.0370956	FALSE	2.14452e-06	0.464969	0.193614	-450.259
1043	RASGRP1	0.0830606	0.299126	0.431132	0.0225235	FALSE	0.256402	0.431132	0.24875	-186.064
1044	GM13986	0.0747695	0.283714	1.28997	0.00299228	FALSE	0.000993064	1.28997	0.723938	-48.4878
1045	THBS1	0.471613	0.695205	0.0342011	0.707808	FALSE	1.35739e-10	0.0342011	0.047511	-3264.68
1046	EIF2AK4	0.16733	0.422478	0.711278	0.00524619	FALSE	0.00513501	0.711278	0.515107	-72.7148
1047	SRP14	0.00658241	0.0823721	-0.246339	0.202531	FALSE	3.25871e-10	-0.246339	0.0906572	-1556.49
1048	BUB1B	0.99016	0.995305	-0.00271739	0.0383271	FALSE	3.43456e-11	-0.00271739	0.220347	-466.158
1049	PAK6	0.0116793	0.112001	0.467403	0.0404702	FALSE	4.90179e-07	0.467403	0.185353	-475.769
1050	INAFM2	0.0273215	0.16955	1.48691	0.00372554	FALSE	3.07831e-06	1.48691	0.673756	-65.1024
1051	CCDC9B	0.435213	0.667603	0.497972	0.00340884	FALSE	8.87428e-05	0.497972	0.638178	-43.646
1052	KNSTRN	0.720145	0.856496	-0.0560426	0.0646413	FALSE	1.83377e-11	-0.0560426	0.156428	-702.839
1053	IVD	0.761767	0.883044	0.145677	0.00628982	FALSE	0.00639378	0.145677	0.480524	-86.4636
1054	BAHD1	0.451084	0.679426	0.635209	0.00195234	FALSE	7.05855e-06	0.635209	0.842889	-38.5238
1055	CCDC32	0.402528	0.644785	0.360418	0.00756723	FALSE	6.80901e-05	0.360418	0.430548	-123.778
1056	RPUSD2	0.856861	0.930925	0.157066	0.00191072	FALSE	0.00173127	0.157066	0.87079	-32.7397
1057	KNL1	0.3005	0.560212	0.135431	0.10513	FALSE	5.71728e-10	0.135431	0.130806	-997.943
1058	RAD51	0.334244	0.589927	-0.216803	0.0336691	FALSE	6.27024e-12	-0.216803	0.224527	-427.64
1059	RMDN3	0.347658	0.599807	0.449652	0.00607173	FALSE	4.98187e-06	0.449652	0.478789	-102.153
1060	DNAJC17	0.173756	0.431117	0.484295	0.0109587	FALSE	5.86526e-08	0.484295	0.356038	-168.026
1061	ZFYVE19	0.0449367	0.217836	0.763097	0.00965121	FALSE	0.0108731	0.763097	0.38055	-124.141
1062	SPINT1	0.227716	0.493551	0.448706	0.0100598	FALSE	0.0102244	0.448706	0.37198	-124.318
1063	RHOV	0.823831	0.916613	0.0324666	0.0735936	FALSE	8.87906e-12	0.0324666	0.145838	-773.757
1064	VPS18	0.699558	0.845735	0.380001	0.00144381	FALSE	3.95361e-07	0.380001	0.984669	-29.9097
1065	INO80	0.0235657	0.157855	0.401519	0.0444225	FALSE	7.83682e-07	0.401519	0.177339	-508.636
1066	CHP1	0.0750287	0.284126	0.370568	0.032341	FALSE	0.00627189	0.370568	0.208151	-376.757
1067	OIP5OS1	0.00382073	0.0601403	0.603191	0.0318778	FALSE	0.0267597	0.603191	0.208529	-239.255
1068	OIP5	0.33783	0.591933	0.56172	0.00407476	FALSE	5.19348e-13	0.56172	0.586065	-75.9749
1069	NUSAP1	0.334807	0.590095	-0.096095	0.212363	FALSE	5.91632e-10	-0.096095	0.0996343	-1618
1070	NDUFAF1	0.552377	0.751013	-0.319619	0.00582625	FALSE	0.00598853	-0.319619	0.537897	-76.2892
1071	RTF1	0.111614	0.342962	0.147034	0.169996	FALSE	3.7662e-05	0.147034	0.092417	-1379.37
1072	ITPKA	0.465251	0.691623	-0.425429	0.0052049	FALSE	7.07196e-07	-0.425429	0.582597	-92.9148
1073	RPAP1	0.138858	0.384267	0.742507	0.00554357	FALSE	0.00676966	0.742507	0.501675	-4.96621
1074	TYRO3	0.577676	0.767722	0.290542	0.00519722	FALSE	0.00543426	0.290542	0.521823	-68.6268
1075	MGA	0.022171	0.152491	0.504794	0.0284998	FALSE	0.0294919	0.504794	0.220682	-252.118
1076	MAPKBP1	0.206856	0.470734	0.277828	0.0292667	FALSE	0.000147122	0.277828	0.220104	-374.264
1077	JMJD7	0.974046	0.988383	-0.0216592	0.00341877	FALSE	0.00380606	-0.0216592	0.665728	-15.7959
1078	EHD4	0.00800958	0.0902586	0.334518	0.0884056	FALSE	4.39414e-09	0.334518	0.126154	-869.373
1079	PLA2G4E	0.74481	0.872728	-0.13719	0.00884822	FALSE	0.00983367	-0.13719	0.421488	-98.4691
1080	PLA2G4F	0.518548	0.728314	0.100108	0.0610221	FALSE	0.314264	0.100108	0.155065	-426.244
1081	VPS39	0.236757	0.501753	0.679207	0.00421598	FALSE	0.00455399	0.679207	0.574075	-6.14071
1082	TMEM87A	0.0116788	0.112001	0.590501	0.0252768	FALSE	0.0259819	0.590501	0.234168	-238.228
1083	GANC	0.303606	0.562692	0.821203	0.00220687	FALSE	0.00270813	0.821203	0.798269	-35.4569
1084	ZFP106	0.292052	0.553124	0.171248	0.0546875	FALSE	0.209651	0.171248	0.162531	-412.56
1085	SNAP23	0.262986	0.525749	0.476068	0.00768308	FALSE	0.00719701	0.476068	0.425303	-103.019
1086	LRRC57	0.057828	0.249291	1.49939	0.00272154	FALSE	0.00279639	1.49939	0.790403	-12.1512
1087	HAUS2	0.409868	0.649549	0.295611	0.0109913	FALSE	8.31612e-07	0.295611	0.358697	-169.873
1088	UBR1	0.0141171	0.122636	0.691238	0.0175267	FALSE	3.0704e-06	0.691238	0.281647	-241.418
1089	TMEM62	0.428461	0.66275	0.726098	0.00165713	FALSE	6.72377e-07	0.726098	0.91699	-33.3183
1090	CCNDBP1	0.525768	0.733455	0.251448	0.00906475	FALSE	0.00833938	0.251448	0.396307	-76.3423
1091	TGM5	0.348731	0.600782	0.6456	0.00292304	FALSE	0.00304911	0.6456	0.688968	-17.9104
1092	TGM7	0.317157	0.574587	1.11022	0.00120619	FALSE	0.00118747	1.11022	1.10987	-21.2875
1093	LCMT2	0.702711	0.847428	0.358672	0.00158866	FALSE	0.00144815	0.358672	0.939758	-27.7804
1094	ADAL	0.292592	0.553311	0.620392	0.00399039	FALSE	0.0039488	0.620392	0.589473	-59.256
1095	ZSCAN29	0.385541	0.631843	0.574554	0.00316137	FALSE	0.00301899	0.574554	0.662134	-48.9096
1096	TUBGCP4	0.0288772	0.174393	0.978789	0.00718655	FALSE	0.129287	0.978789	0.447926	-86.9518
1097	TRP53BP1	0.273929	0.534396	0.436065	0.00876971	FALSE	0.008825	0.436065	0.398575	-109.267
1098	PPIP5K1	0.534003	0.73801	0.194453	0.0147099	FALSE	1.56589e-06	0.194453	0.312672	-212.421
1099	CKMT1	0.346603	0.598891	-0.0558189	0.435224	FALSE	0.333314	-0.0558189	0.0593061	-1163.17
1100	CATSPER2	0.40515	0.646238	0.501644	0.00382262	FALSE	0.00355072	0.501644	0.602605	-34.855
1101	PDIA3	0.0583359	0.250461	-0.121609	0.396806	FALSE	1.49633e-09	-0.121609	0.064236	-2370.72
1102	SERF2	0.529035	0.734824	-0.0273001	0.806895	FALSE	2.25971e-06	-0.0273001	0.0433694	-3395.5
1103	HYPK	0.705529	0.848768	0.0631134	0.0530728	FALSE	0.0504603	0.0631134	0.167025	-383.168
1104	MFAP1B	0.73334	0.866149	-0.141589	0.00911449	FALSE	8.61661e-05	-0.141589	0.4156	-144.972
1105	MFAP1A	0.0487915	0.228173	0.596181	0.0151408	FALSE	0.015855	0.596181	0.302567	-168.083
1106	WDR76	0.953604	0.980519	-0.0205583	0.0121316	FALSE	0.261592	-0.0205583	0.353349	-148.051
1107	CTDSPL2	0.0794323	0.292829	0.460104	0.0202144	FALSE	0.0193933	0.460104	0.262318	-224.646
1108	EIF3J1	0.0508273	0.232732	0.155559	0.242575	FALSE	8.6682e-10	0.155559	0.079654	-1756.88
1109	SPG11	0.120668	0.356392	0.705161	0.00674004	FALSE	2.2239e-06	0.705161	0.454363	-109.29
1110	B2M	0.0201587	0.146876	0.0880858	1.02373	FALSE	0.164005	0.0880858	0.0379128	-3360.96
1111	SORD	0.0326853	0.185658	0.947463	0.0072846	FALSE	0.00677405	0.947463	0.443584	-95.2499
1112	DUOXA1	0.930235	0.969384	0.0343195	0.00970739	FALSE	0.000199316	0.0343195	0.392002	-154.266
1113	DUOX1	0.0624831	0.261399	0.52606	0.0173926	FALSE	4.28937e-07	0.52606	0.282395	-250.405
1114	SLC30A4	0.0578556	0.249291	0.746895	0.00900141	FALSE	0.00910097	0.746895	0.393768	-106.164
1115	BLOC1S6	0.635807	0.806806	0.207256	0.00749037	FALSE	0.00688544	0.207256	0.437645	-94.4546
1116	SQOR	0.849204	0.927185	0.16761	0.00186039	FALSE	0.00070494	0.16761	0.881535	-19.6607
1117	DUT	0.894247	0.950869	-0.0136835	0.152216	FALSE	9.67601e-10	-0.0136835	0.102936	-1295.37
1118	CEP152	0.0192832	0.144097	1.35103	0.00480735	FALSE	5.2414e-08	1.35103	0.577361	-83.5886
1119	EID1	0.049182	0.229106	0.179933	0.172346	FALSE	0.139933	0.179933	0.0914756	-383.092
1120	SECISBP2L	0.0153737	0.128586	0.789461	0.0132049	FALSE	0.0190725	0.789461	0.325758	-5.16137
1121	COPS2	0.137378	0.381923	0.30119	0.0343798	FALSE	3.61989e-06	0.30119	0.202736	-418.947
1122	GALK2	0.0602494	0.255528	0.469128	0.0223021	FALSE	0.0231047	0.469128	0.249674	-221.702
1123	DTWD1	0.215131	0.480153	0.563105	0.00671683	FALSE	0.00702603	0.563105	0.454271	-26.8953
1124	GABPB1	0.279231	0.539802	0.400317	0.010208	FALSE	0.00936857	0.400317	0.369962	-129.382
1125	USP8	0.227344	0.493439	0.335727	0.0181896	FALSE	0.000392544	0.335727	0.278097	-252.047
1126	USP50	0.0236618	0.158205	1.18087	0.00556173	FALSE	0.00593621	1.18087	0.521916	-74.3749
1127	TRPM7	0.039473	0.203594	0.396205	0.037756	FALSE	0.036426	0.396205	0.192405	-207.093
1128	SPPL2A	5.21593e-05	0.00580635	0.781368	0.0375362	FALSE	2.0725e-08	0.781368	0.193134	-442.254
1129	AP4E1	0.229574	0.49456	0.697952	0.00412139	FALSE	0.00399964	0.697952	0.580921	-61.1495
1130	BLVRA	0.435372	0.667682	-0.148179	0.0437251	FALSE	0.0431319	-0.148179	0.189965	-173.206
1131	NCAPH	0.0888636	0.305995	-0.551251	0.0183551	FALSE	2.01345e-11	-0.551251	0.323994	-263.502
1132	ITPRIPL1	0.131615	0.37311	-1.13545	0.00472791	FALSE	0.00443782	-1.13545	0.753066	-69.7603
1133	1810024B03RIK	0.310697	0.569111	0.803229	0.00223544	FALSE	0.00218076	0.803229	0.792326	-20.4055
1134	SNRNP200	0.149253	0.399118	0.435148	0.0153037	FALSE	0.000365511	0.435148	0.301731	-216.66
1135	CIAO1	0.832732	0.920824	-0.063175	0.0171471	FALSE	3.72382e-06	-0.063175	0.299126	-245.62
1136	TMEM127	0.0872262	0.304489	0.713197	0.00800527	FALSE	1.23624e-06	0.713197	0.417022	-125.68
1137	STARD7	0.206791	0.470734	0.604627	0.00604332	FALSE	0.00180766	0.604627	0.478936	-64.5025
1138	FAHD2A	0.149671	0.399526	0.595747	0.00810609	FALSE	0.00840867	0.595747	0.413514	-104.273
1139	KCNIP3	0.614039	0.79292	0.311897	0.00368907	FALSE	0.00351651	0.311897	0.618456	-11.5095
1140	PROM2	0.70018	0.845887	0.0636992	0.0541002	FALSE	0.0455672	0.0636992	0.165419	-524.571
1141	MALL	0.191605	0.453221	-0.188507	0.0768188	FALSE	0.000477467	-0.188507	0.144356	-773.676
1142	NPHP1	0.583089	0.770082	0.36719	0.0031321	FALSE	0.00331689	0.36719	0.668981	-49.3507
1143	MTLN	0.999743	0.999743	3.53616e-05	0.125319	FALSE	0.0721863	3.53616e-05	0.109615	-135.531
1144	BUB1	0.236844	0.501753	0.289563	0.0266837	FALSE	2.66504e-10	0.289563	0.244788	-353.72
1145	BCL2L11	0.227846	0.493551	0.637555	0.00496286	FALSE	0.00032805	0.637555	0.528685	-62.9666
1146	MORRBID	0.127262	0.365667	-1.12488	0.00490983	FALSE	3.81848e-11	-1.12488	0.737633	-88.0472
1147	ANAPC1	0.228403	0.493954	0.363705	0.015379	FALSE	1.64573e-06	0.363705	0.301959	-218.853
1148	TMEM87B	0.0226681	0.153847	0.672419	0.015955	FALSE	0.0148637	0.672419	0.295052	-159.732
1149	ZC3H8	0.972063	0.987612	-0.0153147	0.00790857	FALSE	0.00776749	-0.0153147	0.437304	-104.481
1150	ZC3H6	0.00277326	0.0513423	0.956199	0.0140549	FALSE	0.0131092	0.956199	0.319605	-156.169
1151	TTL	0.52837	0.734669	0.329581	0.00515211	FALSE	5.30005e-06	0.329581	0.522733	-88.4269
1152	POLR1B	0.0913014	0.309943	0.806505	0.00615399	FALSE	0.00512151	0.806505	0.477625	-44.4921
1153	CHCHD5	0.83631	0.921953	0.048572	0.026891	FALSE	2.64319e-05	0.048572	0.235084	-354.897
1154	SLC20A1	0.685978	0.838486	0.174048	0.00779165	FALSE	0.00833337	0.174048	0.430472	-102.338
1155	CKAP2L	0.606421	0.786947	0.0549895	0.149981	FALSE	5.29217e-11	0.0549895	0.106736	-1284.87
1156	GM14023	0.927521	0.96827	0.0884056	0.00155777	FALSE	3.79584e-05	0.0884056	0.971875	-26.5394
1157	SIRPA	0.965378	0.985176	-0.0358625	0.00222895	FALSE	0.00467374	-0.0358625	0.826215	-36.3546
1158	STK35	0.431475	0.665107	0.435437	0.00454735	FALSE	0.275292	0.435437	0.55352	-48.7026
1159	TGM3	0.787892	0.89696	-0.0847967	0.0155803	FALSE	1.40765e-10	-0.0847967	0.315173	-231.707
1160	SNRPB	0.419838	0.65616	-0.0548927	0.330511	FALSE	0.333083	-0.0548927	0.0680458	-563.062
1161	NOP56	0.0699458	0.27365	0.21715	0.099744	FALSE	0.00514033	0.21715	0.119823	-926.233
1162	IDH3B	0.923017	0.966331	0.0135988	0.0757494	FALSE	0.0769019	0.0135988	0.140724	-641.851
1163	VPS16	0.678393	0.834126	0.17693	0.00792584	FALSE	8.56952e-07	0.17693	0.426689	-128.386
1164	PTPRA	0.0811704	0.296508	0.301746	0.0471965	FALSE	2.57198e-05	0.301746	0.173026	-535.982
1165	UBOX5	0.878049	0.943213	0.125537	0.00217934	FALSE	0.00186841	0.125537	0.818139	-20.3233
1166	FASTKD5	0.574948	0.766372	0.596516	0.00122499	FALSE	1.25624e-06	0.596516	1.06373	-25.9709
1167	DDRGK1	0.424706	0.659747	-0.0843097	0.140063	FALSE	9.22469e-11	-0.0843097	0.105614	-1216.84
1168	ITPA	0.662795	0.824479	0.0954161	0.0306788	FALSE	0.0278395	0.0954161	0.218815	-328.32
1169	SLC4A11	0.920769	0.965033	0.0711399	0.0028885	FALSE	8.00375e-05	0.0711399	0.715227	-45.443
1170	4930402H24RIK	0.0366158	0.196217	1.36582	0.00377308	FALSE	1.07381e-06	1.36582	0.653496	-66.1326
1171	ATRN	0.126537	0.364367	0.367854	0.0241808	FALSE	0.0232718	0.367854	0.240758	-117.981
1172	1700037H04RIK	0.198457	0.460055	0.309064	0.0244376	FALSE	2.72134e-06	0.309064	0.240337	-325.643
1173	SPEF1	0.196173	0.458098	1.14659	0.00190656	FALSE	2.58899e-06	1.14659	0.887089	-37.1494
1174	CENPB	0.935656	0.972044	0.00984576	0.100961	FALSE	0.010186	0.00984576	0.121957	-921.571
1175	CDC25B	0.179829	0.439129	0.282964	0.0318327	FALSE	0.0318152	0.282964	0.210965	-145.112
1176	AP5S1	0.908168	0.957982	0.051974	0.00731358	FALSE	0.00761038	0.051974	0.450578	-55.3723
1177	MAVS	0.851332	0.927711	0.0869637	0.00683634	FALSE	0.260102	0.0869637	0.464008	-80.6756
1178	PANK2	0.105995	0.334853	0.477562	0.015921	FALSE	0.0137203	0.477562	0.295436	-170.308
1179	RNF24	0.068026	0.270558	0.888662	0.00598484	FALSE	0.00982569	0.888662	0.486982	-83.0327
1180	SMOX	0.762267	0.88334	-0.0573086	0.0426714	FALSE	0.0420714	-0.0573086	0.189447	-139.825
1181	PRNP	0.421571	0.657821	0.0710805	0.198192	FALSE	6.56681e-10	0.0710805	0.0884417	-1541.09
1182	SLC23A2	0.550579	0.750366	0.241651	0.00870032	FALSE	0.00816219	0.241651	0.404849	-110.158
1183	TMEM230	0.891883	0.949801	-0.0557379	0.00910283	FALSE	8.46369e-08	-0.0557379	0.410074	-145.943
1184	PCNA	0.637542	0.80725	0.0569747	0.101402	FALSE	1.95326e-05	0.0569747	0.12093	-966.579
1185	AV099323	0.690404	0.840288	-0.35946	0.00210551	FALSE	0.0016694	-0.35946	0.902472	-36.549
1186	CDS2	0.0401683	0.205758	1.24132	0.00421719	FALSE	0.00410625	1.24132	0.60493	-59.9728
1187	GPCPD1	0.00504138	0.0707377	0.418221	0.0627274	FALSE	0.000337508	0.418221	0.149131	-669.542
1188	SHLD1	0.986237	0.993391	-0.00595135	0.0126723	FALSE	0.00460101	-0.00595135	0.345001	-102.7
1189	TRMT6	0.464597	0.691103	0.149534	0.0347075	FALSE	1.0663e-07	0.149534	0.204477	-430.185
1190	MCM8	0.750328	0.875997	0.194309	0.00385685	FALSE	0.189931	0.194309	0.610638	-57.2905
1191	CRLS1	0.382139	0.629294	0.268902	0.0149973	FALSE	2.47453e-07	0.268902	0.307682	-216.206
1192	FERMT1	0.767056	0.885098	0.0321107	0.127025	FALSE	0.0161424	0.0321107	0.108399	-1076.69
1193	BMP2	0.419171	0.655687	0.163881	0.0351585	FALSE	0.0204397	0.163881	0.202858	-256.457
1194	TMX4	0.539176	0.741659	0.223708	0.0107775	FALSE	0.00338823	0.223708	0.36431	-107.241
1195	PLCB1	0.432155	0.665679	0.202633	0.0237821	FALSE	3.10094e-10	0.202633	0.257964	-323.887
1196	PLCB4	0.914009	0.961	-0.0250579	0.0281654	FALSE	0.0284986	-0.0250579	0.232055	-273.747
1197	MKKS	0.163635	0.416828	0.580391	0.0079835	FALSE	1.29289e-05	0.580391	0.416663	-132.028
1198	SLX4IP	0.0230647	0.155853	0.891435	0.00922654	FALSE	0.00901662	0.891435	0.392295	-50.1201
1199	JAG1	0.5251	0.733455	0.178539	0.0182768	FALSE	0.0179921	0.178539	0.280941	-188.262
1200	BTBD3	0.0125672	0.116184	0.425908	0.0478765	FALSE	1.41024e-06	0.425908	0.17065	-543.079
1201	GM14066	0.00317276	0.0553798	0.684392	0.0258301	FALSE	0.0165777	0.684392	0.231959	-168.548
1202	SPTLC3	0.00415242	0.0640541	0.253861	0.181432	FALSE	0.00259374	0.253861	0.0885662	-358.485
1203	ISM1	0.523703	0.732601	0.163667	0.022538	FALSE	3.51848e-12	0.163667	0.256674	-312.248
1204	TASP1	0.424001	0.659409	0.276564	0.011851	FALSE	6.69509e-06	0.276564	0.345922	-180.404
1205	ESF1	0.490715	0.709051	0.0968569	0.0743431	FALSE	1.09641e-06	0.0968569	0.140541	-764.595
1206	NDUFAF5	0.920181	0.964808	0.0551048	0.00490605	FALSE	1.26262e-05	0.0551048	0.549913	-85.3674
1207	MACROD2	0.149972	0.399704	0.180565	0.0966018	FALSE	1.03332e-11	0.180565	0.125425	-941.314
1208	FLRT3	0.684059	0.837601	-0.0669445	0.0567572	FALSE	1.94107e-06	-0.0669445	0.164511	-629.713
1209	MACROD2OS1	0.542512	0.744877	-0.528927	0.00246252	FALSE	0.000262552	-0.528927	0.868492	-37.3877
1210	KIF16B	0.0136695	0.121341	0.60028	0.0233899	FALSE	1.63264e-06	0.60028	0.243439	-304.954
1211	SNRPB2	0.807632	0.908191	0.0355102	0.0701083	FALSE	0.0487033	0.0355102	0.145843	-281.95
1212	DSTN	0.223974	0.490066	0.0444732	1.11226	FALSE	0.182518	0.0444732	0.0365726	-37.0072
1213	RRBP1	0.000691676	0.0247309	0.319023	0.17035	FALSE	3.60103e-11	0.319023	0.0940278	-1390.95
1214	SNX5	0.0490443	0.228837	0.333383	0.049045	FALSE	0.0494652	0.333383	0.169384	-337.938
1215	MGME1	0.974573	0.988488	0.0124539	0.00986184	FALSE	7.55176e-12	0.0124539	0.390728	-159.915
1216	OVOL2	0.901105	0.954278	0.0397585	0.014551	FALSE	0.0152269	0.0397585	0.319949	-69.5773
1217	KAT14	0.311024	0.569455	0.328368	0.013402	FALSE	0.0129105	0.328368	0.32413	-161.566
1218	POLR3F	0.763438	0.883826	0.161851	0.00500505	FALSE	3.94897e-09	0.161851	0.537766	-86.8779
1219	RBBP9	0.798291	0.902573	0.172709	0.00316219	FALSE	5.05093e-09	0.172709	0.675809	-58.5708
1220	SEC23B	0.388	0.633528	0.325478	0.00990825	FALSE	2.14739e-07	0.325478	0.377038	-153.359
1221	SMIM26	0.236936	0.501753	0.315746	0.0197866	FALSE	0.0196282	0.315746	0.266975	-33.9974
1222	DTD1	0.293231	0.554035	0.235037	0.0285489	FALSE	0.0280949	0.235037	0.223619	-284.04
1223	SLC24A3	0.000125325	0.00952039	0.20759	0.749542	FALSE	3.6887e-09	0.20759	0.0541237	-3434.09
1224	RIN2	0.050578	0.232104	0.35976	0.0414284	FALSE	7.78991e-05	0.35976	0.184016	-482.643
1225	NAA20	0.609764	0.789454	0.101162	0.0373429	FALSE	0.00172162	0.101162	0.198198	-450.183
1226	CRNKL1	0.0300845	0.178707	0.716713	0.0127531	FALSE	0.0111361	0.716713	0.330438	-144.031
1227	RALGAPA2	0.00416108	0.0640961	0.621845	0.0294475	FALSE	5.23631e-07	0.621845	0.216997	-368.116
1228	KIZ	0.0325478	0.185454	0.917661	0.00773737	FALSE	0.00744133	0.917661	0.429291	-100.56
1229	XRN2	0.00422557	0.0643815	0.288612	0.140496	FALSE	1.87661e-10	0.288612	0.100885	-1214.98
1230	THBD	0.481511	0.701856	0.191356	0.0194694	FALSE	0.00913511	0.191356	0.271861	-118.099
1231	NXT1	0.716989	0.855209	0.046517	0.0902905	FALSE	1.66967e-07	0.046517	0.128328	-888.937
1232	GZF1	0.571314	0.764042	0.217911	0.00966415	FALSE	1.36934e-05	0.217911	0.384921	-153.017
1233	NAPB	0.692523	0.841344	0.363718	0.00165745	FALSE	0.00114695	0.363718	0.919797	-27.8266
1234	CST3	0.857703	0.930981	0.00594131	1.36909	FALSE	0.266852	0.00594131	0.0331364	-2218.62
1235	ZFP120	0.0491554	0.229081	0.673646	0.011846	FALSE	0.0122495	0.673646	0.342432	-40.0454
1236	3300002I08RIK	0.447837	0.677572	0.574753	0.00241722	FALSE	0.00248804	0.574753	0.757225	-38.9759
1237	GM10130	0.508027	0.720827	0.458594	0.00289803	FALSE	6.25793e-07	0.458594	0.692831	-54.0542
1238	ZFP442	0.850596	0.927539	0.239312	0.000883754	FALSE	0.000927778	0.239312	1.27052	-16.7292
1239	APMAP	0.143138	0.390042	0.646463	0.00711805	FALSE	1.87074e-06	0.646463	0.441512	-117.857
1240	ENTPD6	0.83229	0.920713	0.100534	0.00650963	FALSE	0.00620264	0.100534	0.474741	-89.3686
1241	PYGB	0.684238	0.837601	-0.129776	0.0153977	FALSE	0.0160286	-0.129776	0.319105	-149.226
1242	ABHD12	0.31373	0.57204	0.221822	0.0295136	FALSE	0.169215	0.221822	0.220187	-271.322
1243	GINS1	0.448377	0.67773	0.325694	0.0076316	FALSE	2.87985e-09	0.325694	0.429606	-126.974
1244	NINL	0.0142877	0.123072	2.00022	0.00331672	FALSE	0.00324347	2.00022	0.816434	-47.6198
1245	NANP	0.937277	0.973002	0.0294578	0.010659	FALSE	0.0080206	0.0294578	0.374338	-125.959
1246	NSFL1C	0.965468	0.985176	-0.00669667	0.0630514	FALSE	0.00619273	-0.00669667	0.154685	-658.261
1247	FKBP1A	0.39669	0.639974	-0.102476	0.106278	FALSE	0.0982554	-0.102476	0.120908	-557.562
1248	SDCBP2	0.956322	0.98159	0.0147547	0.020663	FALSE	0.000199444	0.0147547	0.269397	-285.741
1249	PSMF1	0.588335	0.773732	0.155001	0.0176743	FALSE	0.0208304	0.155001	0.286375	-131.62
1250	FAM110A	0.990399	0.995305	-0.00238858	0.0382438	FALSE	0.0383626	-0.00238858	0.198495	-351.794
1251	SLC52A3	0.684323	0.837601	0.204431	0.00567745	FALSE	0.00623712	0.204431	0.502818	-80.828
1252	SRXN1	0.975302	0.988882	0.0161095	0.00553667	FALSE	0.00512019	0.0161095	0.520337	-76.3826
1253	CSNK2A1	0.145982	0.394671	0.141676	0.153073	FALSE	2.38423e-06	0.141676	0.0974477	-1285.24
1254	TBC1D20	0.0960642	0.317514	0.597532	0.0107525	FALSE	0.0107531	0.597532	0.359041	-125.196
1255	RBCK1	0.410568	0.649759	0.22713	0.0187646	FALSE	0.0226779	0.22713	0.276014	-26.3113
1256	TRIB3	0.248706	0.512407	0.848624	0.00260729	FALSE	2.0355e-06	0.848624	0.735696	-50.814
1257	GM14164	0.293102	0.553984	0.579407	0.00456335	FALSE	5.79053e-05	0.579407	0.551112	-54.5773
1258	H13	0.795522	0.900738	0.0491966	0.0412289	FALSE	0.0434898	0.0491966	0.189841	-329.945
1259	MCTS2	0.459333	0.686393	0.197097	0.0202588	FALSE	0.0205985	0.197097	0.266366	-88.1257
1260	ID1	0.271929	0.533177	-0.101698	0.196225	FALSE	4.2653e-10	-0.101698	0.0925675	-1535.97
1261	BCL2L1	0.222746	0.489181	0.691867	0.0043179	FALSE	4.03196e-08	0.691867	0.567449	-75.4072
1262	TPX2	0.660411	0.82355	-0.0592076	0.108203	FALSE	1.31163e-09	-0.0592076	0.134763	-1015.84
1263	PDRG1	0.77283	0.888334	-0.0384129	0.0859972	FALSE	0.0874151	-0.0384129	0.133066	-102.882
1264	TM9SF4	0.0148218	0.125823	0.564745	0.0258041	FALSE	9.44345e-07	0.564745	0.231766	-330.577
1265	PLAGL2	0.336915	0.591933	0.682656	0.00274981	FALSE	2.25609e-08	0.682656	0.710893	-51.8503
1266	POFUT1	0.603898	0.785041	0.278939	0.00490391	FALSE	0.00804046	0.278939	0.537658	-63.8553
1267	KIF3B	0.256674	0.520677	0.603314	0.00489985	FALSE	0.00308551	0.603314	0.531888	-51.5022
1268	ASXL1	0.0113829	0.110334	0.474593	0.0395194	FALSE	4.53214e-07	0.474593	0.187533	-467.328
1269	COMMD7	0.853994	0.928924	-0.0324462	0.0488955	FALSE	0.046777	-0.0324462	0.176314	-210.327
1270	DNMT3B	0.575028	0.766372	0.360356	0.00339565	FALSE	7.83781e-05	0.360356	0.642732	-48.5804
1271	MAPRE1	0.772519	0.888261	0.0332669	0.112672	FALSE	0.00537021	0.0332669	0.115078	-1016.12
1272	CDK5RAP1	0.0869938	0.304098	1.0685	0.00377248	FALSE	4.15139e-06	1.0685	0.624317	-66.3443
1273	CBFA2T2	0.0140884	0.122601	0.641729	0.0203039	FALSE	8.27529e-07	0.641729	0.261397	-274.305
1274	E2F1	0.444786	0.674984	-0.185325	0.0287319	FALSE	4.94104e-12	-0.185325	0.242529	-377.612
1275	PXMP4	0.141928	0.389069	0.302375	0.0333302	FALSE	8.79119e-08	0.302375	0.205887	-409.804
1276	ZFP341	0.443153	0.673898	0.41878	0.00467798	FALSE	1.44478e-05	0.41878	0.546083	-81.1543
1277	CHMP4B	0.000596907	0.0231018	0.29992	0.185176	FALSE	2.17692e-06	0.29992	0.0873633	-1455.43
1278	RALY	0.495756	0.712805	0.0616536	0.180803	FALSE	0.0111456	0.0616536	0.0905096	-1399.87
1279	A	0.487272	0.70665	0.774846	0.00112459	FALSE	0.00108387	0.774846	1.11544	-20.5392
1280	EIF2S2	0.224677	0.490807	-0.0562277	0.713899	FALSE	0.00053101	-0.0562277	0.046309	-3174.23
1281	AHCY	0.262095	0.52503	0.620096	0.00453508	FALSE	0.000249698	0.620096	0.552939	-81.2466
1282	ITCH	0.0353629	0.192756	0.488988	0.0257175	FALSE	3.33521e-08	0.488988	0.232389	-330.794
1283	DYNLRB1	0.575832	0.766877	-0.035138	0.385667	FALSE	0.0204592	-0.035138	0.0628044	-2241.58
1284	MAP1LC3A	0.795662	0.900771	-0.0133562	0.568249	FALSE	0.153696	-0.0133562	0.0515751	-590.359
1285	PIGU	0.388591	0.633549	0.250068	0.0169274	FALSE	0.000655289	0.250068	0.290043	-237.346
1286	TRP53INP2	0.632447	0.805041	0.147653	0.0152327	FALSE	0.0158997	0.147653	0.308712	-128.816
1287	NCOA6	0.012996	0.11865	0.441535	0.0440725	FALSE	0.0348174	0.441535	0.17776	-237.212
1288	ACSS2	0.495485	0.712801	0.53833	0.00222293	FALSE	1.75542e-07	0.53833	0.789791	-43.2725
1289	GSS	0.723799	0.859327	-0.206708	0.00471032	FALSE	2.23626e-05	-0.206708	0.584936	-83.1674
1290	TRPC4AP	0.0180848	0.139286	0.710288	0.0154167	FALSE	6.93395e-05	0.710288	0.300476	-217.34
1291	EDEM2	0.663596	0.824891	0.155467	0.0113444	FALSE	0.0102834	0.155467	0.357433	-137.517
1292	PROCR	0.580784	0.769202	-0.2557	0.00908496	FALSE	1.17152e-09	-0.2557	0.463024	-144.504
1293	BC029722	0.208003	0.471853	0.322477	0.0214803	FALSE	1.41725e-07	0.322477	0.256122	-294.412
1294	EIF6	0.0905318	0.308251	0.0934076	0.482554	FALSE	0.00257864	0.0934076	0.0551859	-1745.82
1295	FAM83C	0.45013	0.678936	0.205454	0.0193903	FALSE	1.18149e-07	0.205454	0.272053	-266.177
1296	UQCC1	0.317016	0.574449	0.317422	0.0140111	FALSE	2.71244e-06	0.317422	0.317229	-202.291
1297	CEP250	0.88278	0.94559	0.0834994	0.00459343	FALSE	0.00503709	0.0834994	0.566306	-66.9132
1298	ERGIC3	0.0430296	0.212778	0.202814	0.144287	FALSE	1.63947e-12	0.202814	0.100233	-1239.72
1299	CPNE1	0.142483	0.389833	0.47636	0.0131729	FALSE	0.0134324	0.47636	0.324804	-148.728
1300	NFS1	0.267672	0.529652	0.49918	0.0068451	FALSE	0.00016419	0.49918	0.450345	-111.479
1301	ROMO1	0.0846403	0.301135	-0.118808	0.329069	FALSE	0.0180437	-0.118808	0.068899	-137.715
1302	RBM39	0.0208199	0.149708	0.132175	0.485152	FALSE	1.25967e-09	0.132175	0.057188	-2669.54
1303	PHF20	0.00505737	0.0707377	0.609563	0.0293211	FALSE	0.195165	0.609563	0.21744	-266.002
1304	SCAND1	0.997962	0.999741	0.000206527	0.236873	FALSE	1.17586e-11	0.000206527	0.0808661	-1727.54
1305	2900097C17RIK	0.0614955	0.259083	0.393394	0.0315878	FALSE	0.0236822	0.393394	0.210381	-194.149
1306	EPB41L1	0.217705	0.482905	0.611612	0.00563123	FALSE	7.05351e-06	0.611612	0.496175	-94.6807
1307	AAR2	0.215459	0.480289	0.648481	0.00506302	FALSE	5.43081e-09	0.648481	0.52352	-86.5255
1308	DLGAP4	0.0119865	0.113915	0.581508	0.025875	FALSE	9.17763e-05	0.581508	0.231442	-330.879
1309	5430405H02RIK	0.662444	0.824466	0.182596	0.00823859	FALSE	0.00787582	0.182596	0.418278	-106.634
1310	RAB5IF	0.0482647	0.226987	-0.158327	0.246414	FALSE	0.000154619	-0.158327	0.0801641	-1762.87
1311	NDRG3	0.332858	0.588538	0.381278	0.00902898	FALSE	1.21243e-05	0.381278	0.39373	-140.671
1312	DSN1	0.154263	0.405582	0.73462	0.00524379	FALSE	0.00612063	0.73462	0.515654	-16.0161
1313	SAMHD1	0.025799	0.164867	0.46321	0.0322099	FALSE	0.0274996	0.46321	0.20779	-311.44
1314	RBL1	0.261597	0.524748	0.429487	0.00952325	FALSE	2.64181e-06	0.429487	0.382574	-151.616
1315	RPN2	0.227888	0.493551	0.158174	0.0841818	FALSE	0.000990727	0.158174	0.131176	-834.249
1316	MANBAL	0.424719	0.659747	0.1489	0.041713	FALSE	0.0430576	0.1489	0.18653	-136.949
1317	SRC	0.440182	0.671529	0.433515	0.00441757	FALSE	1.32969e-07	0.433515	0.561631	-77.4632
1318	BLCAP	0.133512	0.376118	0.759735	0.00544956	FALSE	3.90321e-06	0.759735	0.506356	-92.0684
1319	CTNNBL1	0.276019	0.536379	0.360195	0.0128297	FALSE	0.19961	0.360195	0.330665	-142.264
1320	TTI1	0.382137	0.629294	0.667443	0.00238099	FALSE	0.00229604	0.667443	0.763695	-39.346
1321	RPRD1B	0.0866661	0.303488	0.48758	0.017149	FALSE	1.54564e-05	0.48758	0.284593	-239.173
1322	SNHG17	0.775088	0.889415	0.109301	0.0100054	FALSE	1.17709e-05	0.109301	0.382538	-155.702
1323	RALGAPB	0.00224449	0.0461638	0.698149	0.0266466	FALSE	0.0267813	0.698149	0.228466	-41.7946
1324	ACTR5	0.0652182	0.266377	1.53975	0.0024814	FALSE	0.00257438	1.53975	0.835116	-32.3343
1325	FAM83D	0.219042	0.484577	0.325327	0.0204927	FALSE	3.67365e-12	0.325327	0.264692	-288.921
1326	DHX35	0.15674	0.408611	1.08917	0.00249827	FALSE	0.00225833	1.08917	0.769124	-30.0243
1327	GM826	0.837597	0.922712	-0.186686	0.0019284	FALSE	0.000712091	-0.186686	0.910808	-25.2538
1328	MAFB	0.203857	0.467692	0.0979288	0.250838	FALSE	6.22593e-11	0.0979288	0.0770705	-1787.88
1329	TOP1	0.010157	0.103468	0.154622	0.442841	FALSE	1.09687e-10	0.154622	0.060154	-2537.85
1330	PLCG1	0.318342	0.575582	0.452535	0.00676653	FALSE	6.80751e-08	0.452535	0.453501	-109.822
1331	ZHX3	0.19405	0.455412	0.49314	0.00963054	FALSE	5.09975e-05	0.49314	0.379721	-150.691
1332	CHD6	0.0180302	0.139163	0.422744	0.0436463	FALSE	0.0458716	0.422744	0.17875	-221.666
1333	PTPRT	0.49914	0.714905	0.547399	0.00211331	FALSE	0.00217624	0.547399	0.809949	-29.7965
1334	SRSF6	0.0933665	0.313057	0.292425	0.0465806	FALSE	0.00982233	0.292425	0.17428	-244.152
1335	IFT52	0.377106	0.624921	0.314782	0.0111047	FALSE	4.41129e-06	0.314782	0.356393	-169.679
1336	MYBL2	0.313394	0.57182	-0.549852	0.00639719	FALSE	8.28413e-12	-0.549852	0.545421	-111.044
1337	OSER1	0.240492	0.505516	0.298941	0.0217914	FALSE	0.195284	0.298941	0.254687	-219.113
1338	FITM2	0.949041	0.97799	0.0286217	0.00744915	FALSE	0.00770886	0.0286217	0.447834	-98.5887
1339	TTPAL	0.510312	0.722763	0.282428	0.00769896	FALSE	0.00771528	0.282428	0.428992	-100.862
1340	SERINC3	0.00239881	0.0476146	0.636294	0.0315752	FALSE	2.5556e-06	0.636294	0.209595	-388.482
1341	PKIG	0.371627	0.620222	0.178754	0.0360345	FALSE	6.99825e-07	0.178754	0.200077	-443.417
1342	YWHAB	0.279632	0.540059	0.0969771	0.1825	FALSE	0.180615	0.0969771	0.0896985	-674.68
1343	TOMM34	0.518527	0.728314	0.275675	0.007779	FALSE	0.00905431	0.275675	0.426995	-98.6741
1344	STK4	0.0503457	0.231977	0.57791	0.0158939	FALSE	4.79846e-07	0.57791	0.295302	-223.481
1345	WFDC5	0.490586	0.70896	0.599032	0.00183577	FALSE	0.000997976	0.599032	0.868947	-31.5208
1346	SDC4	0.684953	0.837944	0.0145743	1.16216	FALSE	0.00216524	0.0145743	0.0359225	-3899.65
1347	SYS1	0.358227	0.60858	-0.11599	0.0979169	FALSE	5.43311e-09	-0.11599	0.126247	-945.081
1348	DBNDD2	0.440595	0.671874	-0.149734	0.0418791	FALSE	4.54691e-06	-0.149734	0.194159	-498.953
1349	PIGT	0.876198	0.941599	0.0375409	0.0256672	FALSE	0.0248849	0.0375409	0.240971	-249.676
1350	DNTTIP1	0.4159	0.653125	-0.173815	0.0348838	FALSE	0.0363764	-0.173815	0.213648	-307.859
1351	UBE2C	0.538839	0.741384	-0.0497386	0.368888	FALSE	5.27044e-09	-0.0497386	0.0809324	-2294.43
1352	SNX21	0.929972	0.969384	-0.0154878	0.0486951	FALSE	0.0522171	-0.0154878	0.176238	-43.4418
1353	ACOT8	0.220845	0.487272	0.231062	0.040106	FALSE	0.040041	0.231062	0.188733	-218.01
1354	ZSWIM1	0.897845	0.952799	0.134659	0.0013233	FALSE	0.00135447	0.134659	1.04887	-23.8185
1355	CTSA	0.23701	0.501811	0.268288	0.0275838	FALSE	0.0361245	0.268288	0.226883	-41.2418
1356	PLTP	0.733789	0.866281	-0.184272	0.00544421	FALSE	6.61191e-05	-0.184272	0.541834	-68.4644
1357	PCIF1	0.00734178	0.0867026	0.509523	0.0384187	FALSE	0.0290207	0.509523	0.190055	-220.443
1358	ZFP335	0.448605	0.677772	0.669894	0.00177695	FALSE	0.00181236	0.669894	0.884065	-6.17303
1359	ZFP335OS	0.140732	0.387561	1.77064	0.00134151	FALSE	0.00130805	1.77064	1.20201	-22.6126
1360	NCOA5	0.0648345	0.265684	0.625325	0.01209	FALSE	1.65129e-07	0.625325	0.338673	-177.826
1361	SLC35C2	0.718086	0.855743	-0.153568	0.00873687	FALSE	3.48925e-07	-0.153568	0.425374	-139.66
1362	ELMO2	0.449136	0.677911	0.387799	0.00532813	FALSE	0.00516548	0.387799	0.512381	-70.0201
1363	TRP53RKA	0.192054	0.453922	0.612753	0.00628371	FALSE	0.00605994	0.612753	0.469713	-80.9171
1364	ZMYND8	0.0563878	0.245843	0.30024	0.0570763	FALSE	0.0527448	0.30024	0.157356	-527.421
1365	NCOA3	0.137745	0.382519	0.440244	0.0158307	FALSE	0.0159877	0.440244	0.296612	-134.438
1366	SULF2	0.389243	0.633925	0.565592	0.00321201	FALSE	5.88233e-06	0.565592	0.656908	-61.7947
1367	TRP53RKB	0.437549	0.669499	-0.610368	0.00313457	FALSE	1.92927e-08	-0.610368	0.786214	-58.8362
1368	ARFGEF2	0.312405	0.570786	0.334867	0.0128033	FALSE	1.54212e-06	0.334867	0.33149	-187.271
1369	CSE1L	0.818586	0.913327	0.0634774	0.0193289	FALSE	0.0093559	0.0634774	0.276754	-168.008
1370	STAU1	0.0173662	0.136155	0.444385	0.0398999	FALSE	0.00995998	0.444385	0.186806	-189.764
1371	DDX27	0.0911425	0.309581	0.346752	0.0333485	FALSE	0.0357705	0.346752	0.205251	-44.3261
1372	ZNFX1	0.143087	0.390042	0.845751	0.00422911	FALSE	0.00548078	0.845751	0.577544	-61.2075
1373	ZFAS1	0.19123	0.45273	0.177117	0.0785685	FALSE	2.36787e-05	0.177117	0.13552	-801.598
1374	SLC9A8	0.518194	0.728257	0.446765	0.00291185	FALSE	0.00225446	0.446765	0.691445	-46.3518
1375	SPATA2	0.324536	0.581633	0.684023	0.00288291	FALSE	1.40106e-06	0.684023	0.694314	-53.8689
1376	RNF114	0.158606	0.410596	0.608073	0.00745141	FALSE	9.98855e-06	0.608073	0.431326	-119.63
1377	UBE2V1	0.927681	0.968303	-0.0108508	0.105683	FALSE	0.10066	-0.0108508	0.11955	-577.484
1378	TMEM189	0.34323	0.596667	0.438507	0.00650749	FALSE	0.00640299	0.438507	0.462656	-27.85
1379	CEBPB	0.840045	0.923487	-0.0151178	0.26956	FALSE	0.00946553	-0.0151178	0.0749017	-354.652
1380	1200007C13RIK	0.868607	0.937506	-0.113949	0.00328704	FALSE	0.00355131	-0.113949	0.688812	-8.80172
1381	PTPN1	0.0318847	0.18431	0.280361	0.0830287	FALSE	0.0607618	0.280361	0.130653	-246.808
1382	PARD6B	0.0234543	0.157207	1.08088	0.0064817	FALSE	1.94174e-08	1.08088	0.477009	-106.246
1383	ADNP	0.00111074	0.0316457	0.629458	0.0372189	FALSE	0.204423	0.629458	0.193034	-315.567
1384	DPM1	0.223353	0.489605	0.10205	0.208805	FALSE	0.190924	0.10205	0.0838083	-212.411
1385	MOCS3	0.777078	0.891028	0.208688	0.00264003	FALSE	3.78278e-09	0.208688	0.737076	-51.4217
1386	NFATC2	0.548967	0.749381	0.30288	0.00553128	FALSE	0.00261963	0.30288	0.505382	-53.4064
1387	ATP9A	0.00126092	0.0340052	0.698439	0.0296496	FALSE	0.0323873	0.698439	0.216589	-89.3242
1388	ZFP64	0.322134	0.579734	0.416543	0.00788274	FALSE	0.00732444	0.416543	0.420716	-101.193
1389	TSHZ2	0.0865559	0.303488	0.21095	0.0949364	FALSE	8.49468e-11	0.21095	0.123085	-924.483
1390	ZFP217	0.0266319	0.167387	1.30131	0.00456896	FALSE	3.09063e-08	1.30131	0.587002	-77.6106
1391	PFDN4	0.431454	0.665107	-0.168874	0.0344948	FALSE	0.0346804	-0.168874	0.214659	-311.188
1392	FAM210B	0.0910297	0.309295	0.50153	0.0157618	FALSE	1.63665e-07	0.50153	0.296765	-225.27
1393	AURKA	0.0978796	0.320135	-0.341958	0.045125	FALSE	1.84345e-10	-0.341958	0.206593	-532.082
1394	CSTF1	0.454402	0.682739	-0.338713	0.00829028	FALSE	0.00422129	-0.338713	0.452766	-97.1732
1395	RTF2	0.255918	0.520023	0.186166	0.0536424	FALSE	0.0520005	0.186166	0.163865	-347.346
1396	GCNT7	0.855373	0.929955	-0.185319	0.00154672	FALSE	0.00158114	-0.185319	1.01674	-6.30054
1397	TFAP2C	0.322668	0.580031	0.0879854	0.185921	FALSE	0.0241385	0.0879854	0.0889649	-356.683
1398	BMP7	0.0173275	0.13606	1.03267	0.0077439	FALSE	2.32691e-05	1.03267	0.433951	-123.001
1399	RAE1	0.113253	0.34435	0.37878	0.0244758	FALSE	5.78836e-08	0.37878	0.239168	-322.277
1400	RBM38	0.190905	0.452556	-0.899009	0.00485183	FALSE	0.000794392	-0.899009	0.687365	-40.868
1401	PMEPA1	0.176956	0.435255	0.247742	0.0423128	FALSE	8.19223e-08	0.247742	0.183487	-502.901
1402	RAB22A	0.0280355	0.171809	0.297031	0.0773374	FALSE	0.0616344	0.297031	0.135212	-177.219
1403	VAPB	0.492073	0.709982	0.155992	0.0281095	FALSE	2.47595e-05	0.155992	0.227057	-358.212
1404	STX16	0.0421534	0.210241	0.536269	0.0199092	FALSE	0.0180001	0.536269	0.263912	-241.487
1405	NPEPL1	0.289658	0.550799	0.382747	0.0107112	FALSE	0.00957633	0.382747	0.361467	-102.752
1406	GNAS	0.587859	0.773732	-0.0270223	0.610391	FALSE	0.45942	-0.0270223	0.049862	-222.022
1407	NELFCD	0.667964	0.827426	0.203275	0.00639291	FALSE	2.78169e-08	0.203275	0.473898	-107.073
1408	CTSZ	0.432063	0.665632	0.508633	0.00331117	FALSE	3.59742e-06	0.508633	0.64739	-62.5536
1409	ATP5E	0.107785	0.338036	-0.0738615	0.729818	FALSE	0.75066	-0.0738615	0.0459272	-242.772
1410	PRELID3B	0.35021	0.601585	-0.154212	0.058026	FALSE	0.000437495	-0.154212	0.165077	-634.878
1411	ZFP973	0.469377	0.693816	0.855307	0.00101066	FALSE	1.36432e-06	0.855307	1.18219	-21.6698
1412	ZFP970	0.562391	0.758235	0.694276	0.000968095	FALSE	1.90477e-07	0.694276	1.19849	-20.9444
1413	ZFP971	0.747961	0.874849	-0.424159	0.00101329	FALSE	0.00167705	-0.424159	1.32002	-18.3422
1414	ZFP931	0.262566	0.525598	0.981335	0.00188027	FALSE	8.51188e-07	0.981335	0.875921	-36.7229
1415	CDH4	0.0399912	0.205338	0.223958	0.130142	FALSE	4.55819e-11	0.223958	0.109043	-1161.7
1416	TAF4	0.00105672	0.0304279	1.84753	0.0063521	FALSE	0.00934114	1.84753	0.564135	-9.6006
1417	LSM14B	0.675953	0.832263	-0.259267	0.0042747	FALSE	1.18853e-08	-0.259267	0.620267	-75.7793
1418	PSMA7	0.0303299	0.179067	-0.10673	0.640639	FALSE	0.699434	-0.10673	0.0492806	-430.733
1419	MTG2	0.773573	0.888825	0.103771	0.011269	FALSE	0.00436414	0.103771	0.360684	-74.8318
1420	OSBPL2	0.0372657	0.197349	0.71475	0.0118234	FALSE	0.00814679	0.71475	0.343161	-151.325
1421	ADRM1	0.600875	0.782754	-0.0596641	0.117826	FALSE	0.0740294	-0.0596641	0.11405	-507.913
1422	LAMA5	0.83754	0.922712	-0.142757	0.00324896	FALSE	6.82011e-05	-0.142757	0.696238	-47.9991
1423	CABLES2	0.522425	0.731433	0.612001	0.00151428	FALSE	0.0014792	0.612001	0.956831	-5.29696
1424	SLCO4A1	0.410113	0.649618	0.52622	0.00339839	FALSE	0.00341879	0.52622	0.638854	-10.6376
1425	MRGBP	0.552653	0.751013	0.232426	0.00932174	FALSE	0.00982952	0.232426	0.391428	-31.8537
1426	OGFR	0.33728	0.591933	-0.44868	0.0081686	FALSE	0.00832186	-0.44868	0.467592	-106.225
1427	DIDO1	0.0277318	0.170607	0.613894	0.0178224	FALSE	0.120389	0.613894	0.278909	-187.475
1428	GID8	0.0792602	0.292829	0.243133	0.0742808	FALSE	0.000774687	0.243133	0.138538	-757.225
1429	YTHDF1	0.0171005	0.135673	0.64985	0.0186844	FALSE	0.00113352	0.64985	0.272526	-250.991
1430	ARFGAP1	0.238372	0.503411	0.562862	0.00608228	FALSE	0.00620346	0.562862	0.47738	-55.1991
1431	PPDPF	0.505683	0.719719	0.0730956	0.12245	FALSE	0.000987631	0.0730956	0.109823	-1091.33
1432	PTK6	0.732653	0.865801	0.253392	0.00258659	FALSE	5.928e-08	0.253392	0.741783	-51.1433
1433	GMEB2	0.0288073	0.174264	0.510894	0.0254075	FALSE	0.0252204	0.510894	0.2337	-236.943
1434	ARFRP1	0.487672	0.706716	0.15518	0.0289912	FALSE	2.81193e-06	0.15518	0.223597	-372.003
1435	ZGPAT	0.025778	0.164867	0.961472	0.00772753	FALSE	2.65432e-07	0.961472	0.431242	-123.926
1436	TPD52L2	0.803559	0.905629	-0.0282509	0.117691	FALSE	0.000420411	-0.0282509	0.113574	-1062.93
1437	DNAJC5	0.370784	0.619579	0.192136	0.0312186	FALSE	1.54037e-05	0.192136	0.214676	-388.234
1438	UCKL1	0.76356	0.883826	0.172204	0.00440732	FALSE	0.00426223	0.172204	0.57247	-23.5177
1439	ZFP512B	0.17877	0.437628	1.08179	0.00227881	FALSE	0.000968693	1.08179	0.804573	-37.3229
1440	PRPF6	0.474229	0.696745	0.191397	0.0201155	FALSE	1.05512e-06	0.191397	0.267458	-272.24
1441	SAMD10	0.9515	0.97953	0.0382021	0.00377748	FALSE	2.32814e-07	0.0382021	0.628079	-69.2292
1442	RGS19	0.368356	0.617625	-0.222395	0.0265245	FALSE	0.0247963	-0.222395	0.247227	-196.836
1443	PCMTD2	0.103347	0.330256	0.535557	0.0128269	FALSE	0.0132981	0.535557	0.328796	-140.678
1444	POLR3K	0.796002	0.900918	-0.0531573	0.0361773	FALSE	2.63287e-07	-0.0531573	0.205618	-442.616
1445	PEX2	0.874541	0.940567	-0.0543627	0.0129075	FALSE	0.0114884	-0.0543627	0.344301	-80.2905
1446	PKIA	0.285373	0.546746	0.157793	0.0664039	FALSE	0.0643073	0.157793	0.147701	-430.531
1447	ZC2HC1A	0.166244	0.421205	0.316397	0.0269972	FALSE	4.03065e-08	0.316397	0.228549	-347.565
1448	GM16685	0.90611	0.957386	-0.0696866	0.00441891	FALSE	1.40207e-11	-0.0696866	0.590829	-81.9153
1449	TPD52	0.0512544	0.233817	0.247422	0.0884314	FALSE	0.0946443	0.247422	0.126926	-222.968
1450	ZBTB10	0.277194	0.537174	0.588119	0.0047317	FALSE	0.00509798	0.588119	0.541224	-69.7882
1451	ZFP704	0.427799	0.662458	0.197218	0.0232368	FALSE	7.837e-07	0.197218	0.24871	-315.503
1452	PAG1	0.902887	0.955353	-0.0713268	0.00450117	FALSE	0.00433314	-0.0713268	0.584576	-68.1879
1453	FABP5	0.0144158	0.12315	-0.183165	0.392912	FALSE	1.09367e-09	-0.183165	0.0748612	-2388.44
1454	IMPA1	0.250349	0.514224	0.367251	0.0137326	FALSE	0.00684514	0.367251	0.319487	-83.6386
1455	ZFAND1	0.0601966	0.255404	0.627549	0.0124374	FALSE	5.06716e-07	0.627549	0.333918	-184.692
1456	CHMP4C	0.0414501	0.208968	0.557755	0.0185252	FALSE	0.0250078	0.557755	0.273543	-149.592
1457	SNX16	0.0257633	0.164867	0.82603	0.0102531	FALSE	0.00927491	0.82603	0.370457	-134.565
1458	LRRCC1	0.228641	0.494066	0.324938	0.0193354	FALSE	0.0216907	0.324938	0.269912	-32.9682
1459	E2F5	0.349902	0.601342	0.479481	0.00528119	FALSE	0.00526928	0.479481	0.512935	-26.8244
1460	RBIS	0.00474935	0.0686323	-0.231285	0.242446	FALSE	9.75371e-06	-0.231285	0.0819126	-1742.38
1461	CAR13	0.198035	0.459619	0.238575	0.0415304	FALSE	0.192283	0.238575	0.185349	-343.03
1462	YTHDF3	0.0176123	0.137511	0.48285	0.0335738	FALSE	3.93428e-05	0.48285	0.203419	-411.35
1463	ARMC1	0.232284	0.497068	0.35994	0.0154493	FALSE	1.33155e-06	0.35994	0.301333	-221.575
1464	MTFR1	0.154428	0.405622	0.549178	0.00932177	FALSE	0.00751374	0.549178	0.385641	-31.3395
1465	PDE7A	1.07456e-05	0.00223137	1.18267	0.0209958	FALSE	0.0149909	1.18267	0.268691	-92.1059
1466	GM16093	0.374502	0.622614	0.784713	0.00179386	FALSE	5.12987e-06	0.784713	0.883615	-35.904
1467	HPS3	0.481735	0.702089	0.494487	0.00281055	FALSE	0.0025572	0.494487	0.702881	-7.54986
1468	HLTF	0.0213323	0.150886	0.670349	0.0163788	FALSE	6.85611e-09	0.670349	0.291196	-229.514
1469	GYG	0.252317	0.5163	-0.969051	0.00334537	FALSE	0.00349227	-0.969051	0.846525	-17.6353
1470	TBL1XR1	0.00130494	0.0343967	0.563537	0.0451107	FALSE	9.51536e-08	0.563537	0.17529	-515.44
1471	NAALADL2	0.305275	0.563753	0.164255	0.0563571	FALSE	0.074761	0.164255	0.16022	-433.189
1472	ECT2	0.797544	0.90205	-0.0375005	0.0844597	FALSE	1.24477e-09	-0.0375005	0.146185	-853.265
1473	NCEH1	0.475798	0.697389	0.488412	0.00296053	FALSE	3.70771e-09	0.488412	0.684936	-57.6872
1474	FNDC3B	0.000145802	0.0104263	1.06724	0.0186175	FALSE	5.67906e-06	1.06724	0.280991	-253.594
1475	PLD1	0.735746	0.866993	0.0952643	0.0184364	FALSE	0.126325	0.0952643	0.282271	-199.782
1476	TNIK	0.0172842	0.13606	0.320402	0.0778099	FALSE	0.0828535	0.320402	0.134588	-49.5105
1477	MYNN	0.363382	0.613669	0.694853	0.00237949	FALSE	0.000145104	0.694853	0.764466	-29.5104
1478	LRRC31	0.875136	0.940926	0.0960684	0.00392945	FALSE	0.00278293	0.0960684	0.611361	-58.4208
1479	SEC62	0.467242	0.692615	-0.0468996	0.366799	FALSE	0.379189	-0.0468996	0.0645134	-417.85
1480	GPR160	0.00190972	0.0422847	0.700322	0.0273254	FALSE	0.0807925	0.700322	0.225625	-254.22
1481	PHC3	0.109971	0.34163	0.524831	0.0128642	FALSE	4.73478e-06	0.524831	0.328364	-187.43
1482	PRKCI	0.0167987	0.134371	0.708228	0.0158634	FALSE	0.0178194	0.708228	0.296195	-26.4719
1483	SKIL	0.000926358	0.0283366	0.679918	0.0329697	FALSE	0.000625836	0.679918	0.20529	-404.125
1484	ZMAT3	0.370315	0.618988	0.353453	0.00901894	FALSE	0.00917982	0.353453	0.39453	-53.0829
1485	PIK3CA	0.000680858	0.024607	0.799485	0.0253284	FALSE	0.026182	0.799485	0.235338	-255.966
1486	ZFP639	0.238847	0.504063	0.461751	0.00905022	FALSE	0.00370136	0.461751	0.39202	-83.111
1487	MFN1	0.231103	0.495719	0.401737	0.0124133	FALSE	0.000133932	0.401737	0.335473	-181.593
1488	ACTL6A	0.614951	0.793065	-0.0977774	0.0410562	FALSE	1.27394e-07	-0.0977774	0.194381	-487.598
1489	NDUFB5	0.274794	0.535504	-0.0757782	0.319922	FALSE	0.332216	-0.0757782	0.0693883	-716.026
1490	TTC14	0.00526303	0.0723462	0.443135	0.0552175	FALSE	0.0532765	0.443135	0.158802	-428.454
1491	FXR1	0.122899	0.359778	0.208641	0.0784173	FALSE	0.0817968	0.208641	0.135242	-477.872
1492	DNAJC19	0.345081	0.597816	0.105507	0.117357	FALSE	0.15002	0.105507	0.111745	-312.746
1493	ATP11B	0.00151965	0.0373786	0.410205	0.0834155	FALSE	0.0485382	0.410205	0.129365	-220.594
1494	DCUN1D1	0.0763052	0.287106	0.486919	0.0184068	FALSE	0.178831	0.486919	0.274701	-178.824
1495	GM15952	0.257812	0.522005	1.12555	0.00150781	FALSE	0.00150439	1.12555	0.994672	-25.8688
1496	MCCC1	0.315186	0.57292	0.447495	0.00701294	FALSE	5.19314e-06	0.447495	0.445535	-115.463
1497	ACAD9	0.0375097	0.197614	0.415513	0.034972	FALSE	0.00217008	0.415513	0.199749	-417.934
1498	ZFP267	0.717138	0.855209	0.337036	0.00162517	FALSE	7.09924e-05	0.337036	0.930303	-28.2972
1499	ANXA5	0.785742	0.896085	-0.0188758	0.314011	FALSE	0.208555	-0.0188758	0.0694358	-183.29
1500	EXOSC9	0.924548	0.967072	0.0259222	0.0199562	FALSE	0.0254725	0.0259222	0.27371	-40.2544
1501	CCNA2	0.217081	0.482396	-0.182725	0.0881774	FALSE	1.39232e-09	-0.182725	0.148036	-878.047
1502	BBS7	0.398715	0.641628	0.625402	0.00252506	FALSE	0.00158309	0.625402	0.741069	-40.8086
1503	4932438A13RIK	0.0208509	0.149748	0.452921	0.0362195	FALSE	1.51883e-05	0.452921	0.196013	-433.847
1504	NUDT6	0.223191	0.489542	0.691661	0.00431213	FALSE	1.10543e-07	0.691661	0.567825	-75.5053
1505	SPATA5	0.000930408	0.0283801	0.676334	0.0332897	FALSE	5.98493e-07	0.676334	0.204283	-403.614
1506	SPRY1	0.68556	0.838351	0.143704	0.0115341	FALSE	0.0145538	0.143704	0.354924	-14.6296
1507	ANKRD50	0.03887	0.201788	0.917546	0.00722619	FALSE	0.00449448	0.917546	0.444212	-77.1131
1508	HSPA4L	0.162637	0.41546	0.314365	0.0278263	FALSE	0.0066181	0.314365	0.225148	-140.941
1509	PLK4	0.988797	0.995027	-0.00344714	0.0250101	FALSE	0.0254415	-0.00344714	0.245491	-133.814
1510	MFSD8	0.0711597	0.276099	1.10048	0.0039847	FALSE	3.49134e-05	1.10048	0.60987	-69.8375
1511	ABHD18	0.0635643	0.262984	0.724484	0.00913626	FALSE	0.0087575	0.724484	0.39051	-111.394
1512	6430590A07RIK	0.0564177	0.245843	0.76186	0.00876334	FALSE	0.00882411	0.76186	0.399341	-104.685
1513	LARP1B	0.0487053	0.227937	0.229885	0.105055	FALSE	0.0616558	0.229885	0.116624	-430.885
1514	PGRMC2	0.00281122	0.0517131	0.305549	0.135022	FALSE	0.0191716	0.305549	0.10227	-1091.27
1515	JADE1	0.854471	0.929162	-0.0634573	0.0128189	FALSE	0.00404019	-0.0634573	0.345975	-93.4356
1516	SCLT1	0.71526	0.854102	-0.146814	0.00973756	FALSE	7.52821e-06	-0.146814	0.402449	-155.62
1517	D3ERTD751E	0.296214	0.557038	1.06687	0.00140909	FALSE	0.00136864	1.06687	1.02133	-24.5979
1518	SLC7A11	0.575954	0.766893	-0.522411	0.00212207	FALSE	0.00208728	-0.522411	0.934038	-24.9621
1519	NOCT	0.983102	0.991736	0.0136031	0.00363645	FALSE	0.00280278	0.0136031	0.642273	-55.645
1520	ELF2	0.0007546	0.0260325	0.269948	0.262844	FALSE	2.76883e-10	0.269948	0.0801287	-1856.93
1521	NDUFC1	0.206135	0.469837	-0.0815968	0.370468	FALSE	0.36378	-0.0815968	0.0645409	-759.711
1522	NAA15	0.0217809	0.151636	0.233249	0.13815	FALSE	1.17037e-05	0.233249	0.101671	-1194.28
1523	RAB33B	0.299079	0.559407	0.506104	0.00584268	FALSE	2.10446e-06	0.506104	0.487384	-97.9529
1524	SETD7	0.0196408	0.145559	0.437325	0.0396496	FALSE	0.0149151	0.437325	0.187441	-405.284
1525	MGST2	0.0339166	0.188508	0.51365	0.0236598	FALSE	0.0214919	0.51365	0.242166	-248.917
1526	MAML3	0.00570654	0.0760347	0.209106	0.339371	FALSE	7.05191e-10	0.209106	0.0756482	-2184.11
1527	GM37229	0.447908	0.677572	0.544632	0.00269196	FALSE	0.00290391	0.544632	0.717653	-38.6868
1528	FOXO1	0.229095	0.494484	0.224278	0.0411294	FALSE	0.00031326	0.224278	0.18648	-479.923
1529	COG6	0.269907	0.531077	0.673333	0.00372925	FALSE	1.16724e-07	0.673333	0.610303	-66.3217
1530	LHFP	0.49421	0.711436	-0.406353	0.0055603	FALSE	4.12718e-12	-0.406353	0.594407	-96.8717
1531	NHLRC3	0.636215	0.807078	0.429827	0.00168785	FALSE	0.00125968	0.429827	0.90873	-28.0582
1532	PROSER1	0.208095	0.471962	0.5724	0.00670344	FALSE	0.0051253	0.5724	0.454711	-88.7973
1533	FREM2	0.907569	0.957982	-0.0499613	0.00825228	FALSE	0.00861297	-0.0499613	0.430308	-110.719
1534	UFM1	0.891186	0.949672	0.0152438	0.120763	FALSE	0.00041679	0.0152438	0.111428	-1093.62
1535	TRPC4	0.0794086	0.292829	0.625686	0.0108994	FALSE	2.89403e-06	0.625686	0.356694	-170.782
1536	POSTN	0.343846	0.596977	0.111193	0.120272	FALSE	4.01314e-10	0.111193	0.117466	-1101.87
1537	SUPT20	0.0795611	0.292829	0.407139	0.0258937	FALSE	0.00482827	0.407139	0.232221	-123.83
1538	EXOSC8	0.0302201	0.179067	-0.265604	0.10977	FALSE	0.114587	-0.265604	0.122557	-105.49
1539	ALG5	0.329415	0.585175	0.171109	0.0469354	FALSE	5.15179e-05	0.171109	0.175444	-541.893
1540	RFXAP	0.26124	0.524748	0.212825	0.0399374	FALSE	0.0422427	0.212825	0.189436	-81.0116
1541	SPG20	0.930193	0.969384	0.0355626	0.00904862	FALSE	0.00759829	0.0355626	0.405954	-107.261
1542	NBEA	0.274081	0.534501	-0.698804	0.00500712	FALSE	5.50675e-11	-0.698804	0.638929	-90.3378
1543	TM4SF1	0.786294	0.896085	-0.183763	0.00348689	FALSE	3.16551e-11	-0.183763	0.677776	-66.9833
1544	WWTR1	0.0441274	0.215605	0.155888	0.294127	FALSE	2.65027e-10	0.155888	0.0774455	-1998.04
1545	COMMD2	0.605337	0.785956	-0.0827359	0.0602193	FALSE	0.00976788	-0.0827359	0.160111	-623.288
1546	RNF13	0.00270894	0.0508715	0.58164	0.0368468	FALSE	0.0361445	0.58164	0.193947	-317.841
1547	PFN2	0.188733	0.450075	3.22167	0.000929097	FALSE	0.00106122	3.22167	2.45118	-14.2913
1548	TSC22D2	0.138126	0.383104	0.210089	0.0714306	FALSE	0.068431	0.210089	0.141683	-585.846
1549	SERP1	0.568971	0.76217	0.0895468	0.0595104	FALSE	7.76605e-05	0.0895468	0.157219	-647.316
1550	EIF2A	0.00215403	0.0452336	0.582643	0.0384332	FALSE	0.0388843	0.582643	0.189902	-417.506
1551	SELENOT	0.125922	0.363744	0.343588	0.0278827	FALSE	0.0288251	0.343588	0.224511	-289.926
1552	SIAH2	0.257763	0.522005	0.523044	0.00649374	FALSE	0.00447968	0.523044	0.462178	-84.0084
1553	GPR87	0.647811	0.81471	0.100317	0.0304233	FALSE	0.00813476	0.100317	0.219605	-343.753
1554	AADACL2	0.903263	0.955563	0.0636274	0.00540174	FALSE	0.00541327	0.0636274	0.523507	-80.519
1555	AADAC	0.424042	0.659409	-0.284145	0.01316	FALSE	8.85398e-11	-0.284145	0.355435	-201.647
1556	MBNL1	0.0775032	0.289879	0.127071	0.35458	FALSE	7.87655e-10	0.127071	0.0719802	-2243.65
1557	P2RY1	0.00188611	0.0420789	1.07072	0.0123929	FALSE	0.0132338	1.07072	0.344547	-16.8361
1558	RAP2B	0.0266044	0.167312	0.373542	0.0493556	FALSE	0.0506985	0.373542	0.168469	-264.542
1559	ARHGEF26	0.583498	0.77034	0.277913	0.00551838	FALSE	1.40443e-05	0.277913	0.50688	-94.8286
1560	DHX36	0.0544944	0.241635	0.438619	0.0267706	FALSE	0.0309721	0.438619	0.228105	-317.109
1561	E130311K13RIK	0.687823	0.838982	0.203648	0.00558886	FALSE	0.269521	0.203648	0.506824	-62.1256
1562	SLC33A1	0.686986	0.838579	0.243631	0.00389953	FALSE	9.56735e-06	0.243631	0.60462	-70.8029
1563	GMPS	0.119599	0.354772	0.32431	0.032448	FALSE	0.0378219	0.32431	0.208364	-238.502
1564	SSR3	0.408902	0.649136	0.149451	0.0443097	FALSE	0.0364774	0.149451	0.180972	-226.028
1565	TIPARP	0.000836277	0.027086	0.299066	0.19732	FALSE	1.06759e-10	0.299066	0.0895274	-1538.59
1566	CCNL1	0.000398056	0.0179841	0.217583	0.414474	FALSE	2.89287e-10	0.217583	0.0614403	-2438.33
1567	GM37305	0.64112	0.809096	0.424176	0.00168392	FALSE	6.34845e-07	0.424176	0.909987	-33.9627
1568	RSRC1	0.0204542	0.147951	0.24086	0.136455	FALSE	4.09035e-11	0.24086	0.103913	-1195.46
1569	MLF1	0.222309	0.489181	0.162045	0.0867896	FALSE	1.05137e-11	0.162045	0.132779	-872.064
1570	GFM1	0.184258	0.443901	0.516932	0.00915304	FALSE	1.17842e-08	0.516932	0.389326	-142.511
1571	LXN	0.316208	0.574044	-0.148115	0.0755793	FALSE	8.10856e-12	-0.148115	0.147778	-788.517
1572	RARRES1	0.242552	0.50718	0.187015	0.0562359	FALSE	0.00013906	0.187015	0.160029	-618.023
1573	MFSD1	0.0302612	0.179067	0.470849	0.0294353	FALSE	2.3125e-05	0.470849	0.217316	-368.093
1574	SCHIP1	0.581608	0.769553	0.131442	0.0256038	FALSE	1.8251e-06	0.131442	0.238536	-342.993
1575	IFT80	0.473854	0.696722	0.630953	0.0017871	FALSE	0.0012483	0.630953	0.880946	-21.0966
1576	SMC4	0.0359984	0.1947	0.181609	0.248225	FALSE	1.27662e-11	0.181609	0.0866065	-1794.47
1577	TRIM59	0.450338	0.679043	-0.13986	0.0487716	FALSE	2.0939e-10	-0.13986	0.185282	-568.859
1578	KPNA4	0.0138344	0.121846	0.210936	0.212455	FALSE	6.4289e-10	0.210936	0.0856928	-1615.38
1579	PPM1L	0.151873	0.402259	0.324345	0.0274964	FALSE	0.0287629	0.324345	0.226348	-263.148
1580	NMD3	0.173562	0.430932	0.394291	0.0166526	FALSE	1.67646e-05	0.394291	0.289739	-233.214
1581	PDCD10	0.000879188	0.0275173	0.410351	0.0917408	FALSE	4.18699e-07	0.410351	0.123355	-885.266
1582	GOLIM4	0.0268745	0.168074	0.220583	0.151301	FALSE	4.96692e-10	0.220583	0.0996608	-1285.34
1583	RAPGEF2	0.00154687	0.0377046	0.616724	0.0365327	FALSE	0.0131896	0.616724	0.194812	-137.589
1584	4921511C10RIK	0.765527	0.884538	0.278924	0.00162066	FALSE	4.09237e-08	0.278924	0.935261	-33.8126
1585	FNIP2	0.000788545	0.0264983	0.954921	0.0177363	FALSE	5.04574e-07	0.954921	0.284475	-239.484
1586	PPID	0.518357	0.728257	0.111235	0.0493413	FALSE	0.0495686	0.111235	0.172222	-194.81
1587	ETFDH	0.109276	0.340342	0.612985	0.00946265	FALSE	0.00839755	0.612985	0.382767	-110.987
1588	4930579G24RIK	0.209865	0.473361	0.533718	0.00776665	FALSE	4.02305e-11	0.533718	0.425634	-130.572
1589	TMEM144	0.926117	0.967781	0.0814257	0.00191156	FALSE	0.0019274	0.0814257	0.878083	-31.6602
1590	PDGFC	0.122324	0.359204	0.494952	0.013531	FALSE	0.0136505	0.494952	0.320338	-163.254
1591	GM9989	0.0827111	0.2989	0.776855	0.00698192	FALSE	1.30517e-06	0.776855	0.447712	-116.233
1592	CTSO	0.135415	0.378714	1.17036	0.0024582	FALSE	3.03742e-07	1.17036	0.783856	-46.0602
1593	MAP9	0.747382	0.874537	0.360675	0.00111866	FALSE	0.00118302	0.360675	1.11978	-4.16713
1594	PLRG1	0.301793	0.5608	0.444996	0.00749696	FALSE	0.00858436	0.444996	0.430949	-97.3551
1595	TMEM131L	0.00181914	0.0410842	0.500646	0.0538531	FALSE	0.0612985	0.500646	0.160552	-321.755
1596	MND1	0.86729	0.936874	0.0457212	0.0198656	FALSE	1.14659e-05	0.0457212	0.273612	-276.528
1597	TRIM2	0.000219256	0.0130084	0.795007	0.0302999	FALSE	0.295986	0.795007	0.215115	-229.026
1598	FHDC1	0.219177	0.484577	0.496758	0.00849429	FALSE	1.14531e-05	0.496758	0.40429	-135.025
1599	ARFIP1	0.00298256	0.053409	0.856858	0.0169679	FALSE	0.0176744	0.856858	0.28855	-179.068
1600	GM37240	0.0540473	0.240562	0.327398	0.0487562	FALSE	1.44812e-06	0.327398	0.169948	-550.754
1601	TMEM154	0.147416	0.396321	0.278665	0.0383158	FALSE	0.0414252	0.278665	0.192353	-38.7577
1602	FBXW7	0.240412	0.505446	0.230055	0.0372065	FALSE	3.32933e-05	0.230055	0.195966	-450.494
1603	GATB	0.264247	0.526739	0.609869	0.00464552	FALSE	0.00467822	0.609869	0.546278	-64.5841
1604	FAM160A1	0.0498705	0.231117	0.958583	0.0060114	FALSE	0.00790286	0.958583	0.488806	-4.90435
1605	GLT28D2	0.195045	0.456754	0.502463	0.00923168	FALSE	0.00666403	0.502463	0.387763	-72.7872
1606	SH3D19	0.207496	0.471572	0.0912118	0.379481	FALSE	1.48025e-11	0.0912118	0.0723627	-2340.93
1607	PRSS48	0.250839	0.514642	1.02924	0.00181385	FALSE	5.50971e-05	1.02924	0.896304	-36.3033
1608	LRBA	0.00239433	0.0476146	0.405344	0.0783667	FALSE	0.0384378	0.405344	0.133495	-90.3169
1609	ETV3	0.00358793	0.0585234	0.736178	0.0218232	FALSE	0.0205378	0.736178	0.252784	-208.658
1610	ARHGEF11	0.0783125	0.29079	0.348926	0.0357583	FALSE	0.035656	0.348926	0.19819	-302.221
1611	PRCC	0.649444	0.81562	0.243441	0.00496979	FALSE	0.00454519	0.243441	0.535583	-68.095
1612	HDGF	0.221627	0.488385	-0.0812565	0.3491	FALSE	0.00153133	-0.0812565	0.0664832	-2177.83
1613	RRNAD1	0.584444	0.771024	0.319895	0.00411991	FALSE	0.00489653	0.319895	0.584919	-7.52458
1614	ISG20L2	0.256571	0.520567	0.486038	0.00756853	FALSE	0.00956492	0.486038	0.428404	-93.6801
1615	CRABP2	0.372243	0.621056	-0.3125	0.013709	FALSE	2.01576e-11	-0.3125	0.350227	-208.36
1616	GPATCH4	0.273095	0.533715	-0.176438	0.0614952	FALSE	1.75903e-05	-0.176438	0.160989	-664.957
1617	NAXE	0.695861	0.843216	-0.0448994	0.11565	FALSE	0.0142352	-0.0448994	0.114857	-1027.17
1618	IQGAP3	0.612841	0.792035	-0.134199	0.0229082	FALSE	8.71104e-11	-0.134199	0.265204	-316.378
1619	MEF2D	0.0697835	0.273411	0.535033	0.0159282	FALSE	6.88127e-08	0.535033	0.295058	-223.79
1620	1700113A16RIK	0.292099	0.553124	0.812813	0.00236023	FALSE	0.00271956	0.812813	0.771516	-37.692
1621	RHBG	0.255413	0.51978	-0.326623	0.020499	FALSE	2.01153e-07	-0.326623	0.287192	-282.559
1622	TSACC	0.341699	0.5953	0.550901	0.0041295	FALSE	3.47e-08	0.550901	0.5794	-74.2546
1623	CCT3	0.71842	0.855933	-0.0373709	0.141708	FALSE	0.047955	-0.0373709	0.103644	-459.187
1624	GLMP	0.955305	0.981389	0.00973061	0.0498198	FALSE	2.48599e-06	0.00973061	0.173616	-571.901
1625	TMEM79	0.31945	0.576204	0.193122	0.0382292	FALSE	5.32097e-05	0.193122	0.193978	-456.951
1626	SMG5	0.0601401	0.255265	0.588711	0.0141311	FALSE	2.59584e-05	0.588711	0.313183	-119.981
1627	PMF1	0.664975	0.825333	-0.0716543	0.0562686	FALSE	1.00712e-11	-0.0716543	0.165462	-631.657
1628	SLC25A44	0.376494	0.624387	0.689938	0.00228419	FALSE	0.000967812	0.689938	0.780143	-35.0274
1629	SEMA4A	0.221461	0.488227	0.503644	0.00817999	FALSE	0.00906517	0.503644	0.411927	-100.36
1630	LMNA	0.267015	0.529518	0.0369714	1.34357	FALSE	0.56353	0.0369714	0.0333087	-179.305
1631	RAB25	0.777292	0.891047	0.0141899	0.595932	FALSE	4.4695e-06	0.0141899	0.0501678	-2928.94
1632	LAMTOR2	0.294042	0.554958	0.0793407	0.257919	FALSE	0.0552248	0.0793407	0.0756132	-129.303
1633	UBQLN4	0.111015	0.342495	0.636409	0.00869809	FALSE	0.00784014	0.636409	0.399341	-112.717
1634	SSR2	0.761506	0.88286	-0.0271674	0.200396	FALSE	7.20437e-10	-0.0271674	0.0895126	-1554.51
1635	KHDC4	0.0403475	0.206379	0.651147	0.0137575	FALSE	0.0196469	0.651147	0.317606	-11.0048
1636	RIT1	0.524602	0.733238	-0.19137	0.0177144	FALSE	0.0871338	-0.19137	0.30077	-193.173
1637	1500004A13RIK	0.118122	0.35205	1.48675	0.00186829	FALSE	0.001946	1.48675	0.951395	-30.278
1638	GON4L	0.0950636	0.315651	0.393283	0.0251872	FALSE	0.00524414	0.393283	0.235602	-309.932
1639	GM43713	0.689797	0.840038	0.293653	0.00261328	FALSE	6.33736e-08	0.293653	0.735731	-50.17
1640	MSTO1	0.347688	0.599807	-0.470082	0.00720081	FALSE	0.00748021	-0.470082	0.500575	-97.9456
1641	DAP3	0.133786	0.376473	0.257011	0.0484088	FALSE	0.000455148	0.257011	0.171416	-548.222
1642	ASH1L	0.00480715	0.0691114	0.288588	0.138044	FALSE	8.70498e-11	0.288588	0.102348	-1201.96
1643	RUSC1	0.891595	0.949801	-0.0735297	0.00528797	FALSE	0.00516548	-0.0735297	0.539523	-77.4429
1644	FDPS	0.0827568	0.298965	-0.133237	0.27295	FALSE	3.79149e-10	-0.133237	0.0767975	-1887.9
1645	CLK2	0.0475459	0.225072	0.740315	0.00999242	FALSE	0.142673	0.740315	0.373631	-106.13
1646	SCAMP3	0.701068	0.846652	0.0795016	0.0343796	FALSE	1.17082e-06	0.0795016	0.2071	-427.313
1647	GBA	0.225497	0.491277	0.405738	0.0124621	FALSE	0.0124013	0.405738	0.334756	-71.2788
1648	MTX1	0.884376	0.946276	-0.0288485	0.0385845	FALSE	1.25934e-05	-0.0288485	0.198374	-467.341
1649	THBS3	0.113248	0.34435	1.4817	0.00193073	FALSE	1.49238e-12	1.4817	0.935558	-38.9712
1650	KRTCAP2	0.0727747	0.279751	-0.148757	0.229599	FALSE	7.18219e-05	-0.148757	0.0829082	-1690.09
1651	DPM3	0.58153	0.769553	-0.0496018	0.196525	FALSE	5.78947e-10	-0.0496018	0.0899968	-1532.38
1652	SLC50A1	0.707785	0.850224	0.064247	0.0503825	FALSE	0.0516743	0.064247	0.171402	-61.0399
1653	EFNA1	0.0779389	0.290289	0.223614	0.0888917	FALSE	0.0808216	0.223614	0.126854	-427.248
1654	EFNA3	0.714369	0.853575	0.0447784	0.0993787	FALSE	0.0915387	0.0447784	0.122347	-374.036
1655	EFNA4	0.336608	0.591747	0.25142	0.0207954	FALSE	0.0237928	0.25142	0.261653	-178.45
1656	ADAM15	0.110752	0.342495	0.542203	0.0119955	FALSE	0.0171367	0.542203	0.339977	-95.0734
1657	ZBTB7B	0.0635815	0.262984	0.309687	0.0506468	FALSE	8.05069e-08	0.309687	0.166938	-562.432
1658	GM15417	0.565573	0.760247	-0.225642	0.0105255	FALSE	0.0103852	-0.225642	0.392706	-101.193
1659	FLAD1	0.566769	0.76057	0.249014	0.00753659	FALSE	1.9392e-07	0.249014	0.434719	-123.521
1660	CKS1B	0.508113	0.720827	-0.0739019	0.135854	FALSE	1.33919e-11	-0.0739019	0.111672	-1199.66
1661	SHC1	0.123447	0.360156	0.755859	0.0058016	FALSE	9.43889e-07	0.755859	0.490668	-96.2513
1662	PYGO2	0.295691	0.556541	0.659546	0.00348973	FALSE	2.85925e-05	0.659546	0.630711	-63.1609
1663	PBXIP1	0.178772	0.437628	0.740151	0.00460323	FALSE	0.00508319	0.740151	0.550484	-60.6386
1664	PMVK	0.578636	0.767886	0.128488	0.027236	FALSE	0.0260905	0.128488	0.231353	-187.013
1665	ADAR	0.170082	0.425521	0.796469	0.00416085	FALSE	1.09798e-06	0.796469	0.580542	-73.8212
1666	4632404H12RIK	0.742354	0.871487	0.280219	0.00195063	FALSE	9.39618e-08	0.280219	0.85241	-39.1307
1667	UBE2Q1	0.154416	0.405622	0.356756	0.0223612	FALSE	1.36875e-07	0.356756	0.250513	-298.286
1668	IL6RA	4.96489e-05	0.00564325	0.411375	0.135779	FALSE	0.00165427	0.411375	0.101392	-1173.21
1669	ATP8B2	0.477447	0.698953	0.392645	0.00457705	FALSE	4.52736e-08	0.392645	0.552698	-80.0529
1670	HAX1	0.84418	0.925614	-0.0310058	0.0610542	FALSE	2.91626e-05	-0.0310058	0.157751	-668.736
1671	GM19710	0.876567	0.941901	-0.152678	0.0016356	FALSE	0.00160989	-0.152678	0.982973	-28.4307
1672	UBAP2L	0.00191021	0.0422847	0.442208	0.0686066	FALSE	0.069462	0.442208	0.142471	-449.725
1673	4933434E20RIK	0.161268	0.413968	0.51851	0.0101256	FALSE	0.0167332	0.51851	0.370148	-102.844
1674	1700094D03RIK	0.618671	0.795855	0.422344	0.00193695	FALSE	0.00169464	0.422344	0.848531	-31.8486
1675	TPM3	0.133574	0.376195	0.123358	0.230174	FALSE	1.02597e-09	0.123358	0.0822301	-1700.21
1676	NUP210L	0.144512	0.391873	0.946318	0.00340736	FALSE	0.00344044	0.946318	0.648521	-17.2896
1677	RAB13	0.327862	0.584251	-0.405416	0.0101955	FALSE	0.0104391	-0.405416	0.414353	-72.1127
1678	JTB	0.0964167	0.317992	-0.185315	0.128684	FALSE	0.0646463	-0.185315	0.111469	-264.326
1679	SLC39A1	0.805542	0.907016	-0.0418583	0.0527244	FALSE	0.000327362	-0.0418583	0.170031	-597.966
1680	CRTC2	0.286632	0.547797	1.28447	0.00107717	FALSE	0.000942373	1.28447	1.20547	-18.5255
1681	GATAD2B	0.00313304	0.0549197	0.55016	0.0399771	FALSE	4.40687e-08	0.55016	0.186219	-466.733
1682	SLC27A3	0.665422	0.825427	0.0422983	0.165749	FALSE	1.76459e-10	0.0422983	0.097813	-1371.16
1683	INTS3	0.126355	0.364367	0.562756	0.0102273	FALSE	0.0101587	0.562756	0.368143	-47.6085
1684	ILF2	0.453731	0.682081	0.110467	0.0673301	FALSE	5.19112e-06	0.110467	0.147444	-708.713
1685	SNAPIN	0.265978	0.528882	0.361672	0.0132676	FALSE	2.48492e-08	0.361672	0.325136	-196.806
1686	CHTOP	0.113028	0.34435	0.337744	0.0309631	FALSE	0.0304795	0.337744	0.213124	-171.505
1687	S100A1	0.755463	0.878782	-0.0612567	0.0396366	FALSE	5.30487e-05	-0.0612567	0.196686	-480.907
1688	S100A13	0.0781754	0.290476	-0.13876	0.273092	FALSE	3.80855e-11	-0.13876	0.0787798	-1897.71
1689	S100A14	0.209797	0.473361	-0.0508025	0.931441	FALSE	0.0814912	-0.0508025	0.0405084	-283.503
1690	S100A16	0.0378791	0.198707	-0.0878413	0.863801	FALSE	8.03818e-06	-0.0878413	0.0423095	-3487.82
1691	S100A4	0.922236	0.965888	-0.013011	0.0865493	FALSE	1.09296e-10	-0.013011	0.133286	-868.317
1692	S100A6	0.212267	0.476578	-0.0334707	2.11168	FALSE	0.00233552	-0.0334707	0.0268333	-4650.95
1693	PGLYRP4	0.967901	0.986309	0.0198832	0.00613368	FALSE	0.00585692	0.0198832	0.49411	-88.2058
1694	LOR	0.000982157	0.0292973	0.694018	0.0430582	FALSE	1.81258e-09	0.694018	0.21059	-489.072
1695	SPRR2A3	0.715285	0.854102	0.107102	0.0213811	FALSE	1.65792e-09	0.107102	0.293618	-291.538
1696	SPRR2H	0.541925	0.744398	-0.469314	0.00304618	FALSE	0.000236267	-0.469314	0.769488	-45.765
1697	SPRR1B	0.000727724	0.0253483	-0.869309	0.0467462	FALSE	8.37296e-10	-0.869309	0.257275	-508.402
1698	SPRR1A	0.0191493	0.143295	-0.356408	0.110126	FALSE	6.9576e-09	-0.356408	0.152141	-998.96
1699	2310046K23RIK	0.209579	0.473361	0.42843	0.0133439	FALSE	2.26022e-10	0.42843	0.341454	-200.838
1700	IVL	0.709425	0.850774	0.114532	0.0154797	FALSE	0.0155508	0.114532	0.307361	-97.7193
1701	LCE1A1	0.0386247	0.201161	1.05688	0.00581835	FALSE	2.32515e-10	1.05688	0.511023	-99.6104
1702	LCE1B	0.0625053	0.261399	0.812216	0.00763386	FALSE	1.44434e-10	0.812216	0.436043	-126.527
1703	LCE1A2	0.174437	0.431714	0.651598	0.00616136	FALSE	1.79612e-10	0.651598	0.479791	-106.494
1704	LCE1C	0.940027	0.974279	-0.0320361	0.00851648	FALSE	9.34745e-11	-0.0320361	0.425809	-141.643
1705	LCE1D	0.783505	0.89489	0.147014	0.00518188	FALSE	1.7715e-10	0.147014	0.535073	-92.8269
1706	LCE1I	0.500856	0.716039	0.402687	0.00504721	FALSE	6.13195e-10	0.402687	0.598219	-85.6906
1707	LCE1L	0.0918443	0.311084	0.783682	0.00664008	FALSE	5.1397e-11	0.783682	0.464887	-113.103
1708	2310050C09RIK	0.0475866	0.225072	0.777148	0.012759	FALSE	2.91335e-10	0.777148	0.392293	-181.877
1709	LCE3D	0.103434	0.330339	-1.48176	0.00420788	FALSE	1.10517e-11	-1.48176	0.909934	-76.4426
1710	CRCT1	0.0128232	0.117742	0.691467	0.0228372	FALSE	6.68559e-10	0.691467	0.277849	-301.643
1711	LCE1M	0.588365	0.773732	0.140086	0.0224821	FALSE	5.5656e-12	0.140086	0.258839	-311.462
1712	FLG2	0.00436706	0.0656762	1.21309	0.0161907	FALSE	9.55964e-11	1.21309	0.425593	-193.387
1713	FLG	0.1807	0.44021	0.620485	0.0108367	FALSE	1.76429e-09	0.620485	0.463532	-152.015
1714	HRNR	0.136028	0.380032	0.724797	0.0112367	FALSE	5.79573e-10	0.724797	0.486198	-151.015
1715	TCHH	0.0925175	0.31222	0.366587	0.0296436	FALSE	4.90286e-11	0.366587	0.217913	-385.423
1716	S100A11	0.31299	0.571371	-0.0276116	2.02672	FALSE	4.42978e-05	-0.0276116	0.0273662	-4502.53
1717	S100A10	0.368753	0.617642	-0.0263906	1.75997	FALSE	0.0135719	-0.0263906	0.0293617	-4335.79
1718	THEM4	0.566882	0.760585	0.324099	0.00439813	FALSE	0.00275605	0.324099	0.565963	-60.9063
1719	THEM5	0.723983	0.859452	0.0650881	0.0441037	FALSE	1.05841e-11	0.0650881	0.184312	-526.122
1720	RORC	0.262605	0.525598	0.898671	0.00220897	FALSE	0.00236649	0.898671	0.802201	-2.65429
1721	SNX27	0.0256129	0.164801	0.496151	0.0280993	FALSE	0.00697447	0.496151	0.222287	-333.929
1722	TUFT1	0.000394662	0.0179722	0.297866	0.244318	FALSE	1.43096e-09	0.297866	0.0840569	-1772.27
1723	CGN	0.851064	0.927605	0.147391	0.00235603	FALSE	0.00216716	0.147391	0.784991	-39.4546
1724	POGZ	0.455502	0.683782	0.319905	0.00767063	FALSE	3.93528e-07	0.319905	0.42867	-124.718
1725	PSMB4	0.992603	0.996757	-0.000643826	0.31229	FALSE	0.00530168	-0.000643826	0.0694453	-2008.73
1726	SELENBP1	0.82031	0.914297	-0.108972	0.00676499	FALSE	0.00687509	-0.108972	0.479745	-94.3627
1727	RFX5	0.904113	0.956182	0.11345	0.00164927	FALSE	4.87421e-08	0.11345	0.941755	-33.4518
1728	PI4KB	0.050988	0.233092	0.905797	0.00660635	FALSE	0.000334591	0.905797	0.464135	-105.502
1729	ZFP687	0.742297	0.871487	0.368397	0.00111654	FALSE	0.001277	0.368397	1.12038	-20.5416
1730	PSMD4	0.778357	0.891461	-0.023491	0.217635	FALSE	0.225161	-0.023491	0.0834611	-572.905
1731	PIP5K1A	0.0131595	0.11926	0.398591	0.054072	FALSE	0.000112644	0.398591	0.160759	-603.924
1732	VPS72	0.273844	0.534327	-0.197366	0.0493685	FALSE	3.11474e-05	-0.197366	0.180366	-561.398
1733	TMOD4	0.0312732	0.182633	0.425815	0.0356629	FALSE	2.2403e-06	0.425815	0.197724	-437.24
1734	SCNM1	0.657556	0.821222	0.0876332	0.0376567	FALSE	5.40856e-07	0.0876332	0.197688	-457.859
1735	LYSMD1	0.994609	0.998492	0.00221929	0.0139499	FALSE	0.0167885	0.00221929	0.328444	-159.323
1736	GABPB2	0.00103784	0.0301254	0.80983	0.0230394	FALSE	0.0173238	0.80983	0.246895	-198.08
1737	CDC42SE1	0.44405	0.674476	-0.0954188	0.0997315	FALSE	0.0442051	-0.0954188	0.12467	-219.395
1738	BNIPL	0.997069	0.999741	0.000560231	0.0647514	FALSE	0.0607814	0.000560231	0.152484	-465.801
1739	PRUNE1	0.319472	0.576204	1.13773	0.00114597	FALSE	0.00110256	1.13773	1.14282	-19.438
1740	MINDY1	0.969107	0.986744	-0.00762717	0.0389078	FALSE	0.0278527	-0.00762717	0.19694	-230.84
1741	CERS2	0.247385	0.511052	0.940701	0.00216463	FALSE	3.43508e-05	0.940701	0.813246	-43.2784
1742	SETDB1	0.0344062	0.189938	0.669427	0.0138664	FALSE	0.00175137	0.669427	0.316472	-92.125
1743	ARNT	0.00685705	0.0844599	0.798834	0.0160682	FALSE	2.00304e-05	0.798834	0.295459	-223.564
1744	CTSS	0.116549	0.349399	-0.801975	0.00993683	FALSE	3.34401e-10	-0.801975	0.510999	-151.644
1745	GOLPH3L	0.157823	0.409618	0.725828	0.00527648	FALSE	1.74832e-05	0.725828	0.513885	-89.2627
1746	ENSA	0.0034367	0.0568293	0.747757	0.021368	FALSE	0.0205636	0.747757	0.255581	-210.05
1747	MCL1	0.00064575	0.0240442	0.221845	0.368628	FALSE	2.58482e-10	0.221845	0.0650261	-2274.73
1748	ECM1	0.903175	0.955563	-0.0133336	0.130506	FALSE	4.09694e-11	-0.0133336	0.109605	-1162.83
1749	TARS2	0.614614	0.79292	-0.219952	0.00848741	FALSE	0.0105743	-0.219952	0.436848	-93.553
1750	RPRD2	0.430841	0.664793	0.216998	0.0188733	FALSE	3.94165e-08	0.216998	0.275464	-260.199
1751	PRPF3	0.27292	0.533617	0.52742	0.00599317	FALSE	1.82015e-08	0.52742	0.481064	-100.514
1752	C920021L13RIK	0.505763	0.719719	0.757313	0.0010786	FALSE	1.3847e-07	0.757313	1.13805	-23.033
1753	APH1A	0.389676	0.634361	0.173914	0.0353236	FALSE	5.8056e-05	0.173914	0.202177	-436.201
1754	ANP32E	0.289043	0.550359	0.10453	0.160624	FALSE	5.80936e-11	0.10453	0.0985927	-1341.77
1755	VPS45	0.0967407	0.31838	0.594958	0.0108015	FALSE	0.0111065	0.594958	0.358222	-121.682
1756	OTUD7B	0.0594462	0.253615	0.474603	0.0219216	FALSE	0.00270405	0.474603	0.251795	-284.996
1757	MTMR11	0.133107	0.375701	0.831325	0.0045961	FALSE	0.00448976	0.831325	0.553493	-65.709
1758	SF3B4	0.301326	0.560578	0.15638	0.0633031	FALSE	0.000360625	0.15638	0.151297	-681.946
1759	BOLA1	0.452879	0.681354	-0.0968792	0.0930987	FALSE	0.01306	-0.0968792	0.129065	-219.707
1760	HIST2H2AB	0.185033	0.444788	0.84521	0.00347783	FALSE	2.35529e-11	0.84521	0.637694	-65.9873
1761	HIST2H2AC	0.483808	0.703875	-0.0855211	0.139579	FALSE	7.58724e-10	-0.0855211	0.12214	-1212.58
1762	HIST2H2AA1	0.506138	0.72006	0.188729	0.017867	FALSE	0.0173887	0.188729	0.283862	-197.77
1763	GM20627	0.159328	0.411882	-0.747205	0.00741823	FALSE	0.00737796	-0.747205	0.530937	-58.7899
1764	HIST2H3B	0.208508	0.472403	0.632242	0.00555708	FALSE	3.17902e-11	0.632242	0.502705	-98.4967
1765	HIST2H2BB	0.718807	0.856048	0.176155	0.0061939	FALSE	6.93004e-12	0.176155	0.489247	-108.261
1766	TXNIP	0.011488	0.111041	0.127067	0.576958	FALSE	3.68434e-05	0.127067	0.050274	-2908.17
1767	POLR3GL	0.150001	0.399704	0.665229	0.00650211	FALSE	0.172478	0.665229	0.462116	-81.4706
1768	RBM8A	0.0968352	0.318497	-0.13444	0.239542	FALSE	0.233112	-0.13444	0.0809687	-506.596
1769	PEX11B	0.399911	0.642595	0.256504	0.0153206	FALSE	0.0141728	0.256504	0.304716	-124.129
1770	ANKRD35	0.836315	0.921953	0.0392119	0.0413599	FALSE	0.0415275	0.0392119	0.189788	-96.8874
1771	PIAS3	0.46429	0.69079	0.511306	0.00284247	FALSE	0.00229953	0.511306	0.698696	-45.272
1772	NUDT17	0.981348	0.991494	-0.00809121	0.0126007	FALSE	0.0112023	-0.00809121	0.346086	-159.134
1773	POLR3C	0.20597	0.469707	-0.597055	0.00863283	FALSE	0.00891352	-0.597055	0.472082	-113.218
1774	RNF115	0.150502	0.400484	0.436392	0.0151222	FALSE	4.96369e-05	0.436392	0.303522	-216.64
1775	GPR89	0.469994	0.694344	0.208908	0.0171541	FALSE	0.00149736	0.208908	0.28915	-236.946
1776	ACP6	0.785637	0.896085	0.148699	0.00485569	FALSE	3.51173e-08	0.148699	0.546725	-85.6062
1777	BCL9	0.0628867	0.261777	0.522916	0.0175499	FALSE	0.0171658	0.522916	0.281139	-191.957
1778	CHD1L	0.13444	0.377354	0.818291	0.00470379	FALSE	0.00301615	0.818291	0.546686	-63.312
1779	FMO5	0.135009	0.378165	0.96024	0.00348093	FALSE	0.00445086	0.96024	0.642457	-52.4273
1780	PRKAB2	0.405813	0.64669	0.341992	0.00830532	FALSE	2.45183e-05	0.341992	0.411402	-131.164
1781	PDE4DIP	0.375982	0.623995	0.797783	0.00172722	FALSE	1.16327e-06	0.797783	0.901119	-34.6431
1782	SEC22B	0.295629	0.55652	0.322317	0.0148361	FALSE	0.0146178	0.322317	0.308185	-172.866
1783	NOTCH2	0.0704428	0.2746	0.385311	0.0308422	FALSE	0.0320862	0.385311	0.21299	-314.104
1784	HMGCS2	0.945314	0.976289	0.0341563	0.00601606	FALSE	0.00671348	0.0341563	0.497958	-15.6894
1785	PHGDH	0.843369	0.925539	0.0198303	0.159127	FALSE	3.07769e-10	0.0198303	0.100363	-1334.85
1786	WARS2	0.402694	0.644785	0.270086	0.0136269	FALSE	7.8184e-08	0.270086	0.322753	-200.436
1787	WDR3	0.460499	0.687348	0.240351	0.0134482	FALSE	2.48811e-06	0.240351	0.325668	-196.872
1788	GDAP2	0.0862246	0.303324	0.734195	0.00761354	FALSE	1.73182e-05	0.734195	0.427938	-121.782
1789	MAN1A2	0.0516475	0.23452	0.315644	0.0536087	FALSE	0.00725059	0.315644	0.162197	-567.394
1790	GM42869	0.527783	0.734502	-0.816425	0.00130302	FALSE	2.1727e-07	-0.816425	1.29305	-27.4557
1791	GM43462	0.688729	0.839474	-0.298073	0.0030173	FALSE	0.0030763	-0.298073	0.744102	-48.249
1792	TTF2	0.00481551	0.0691114	1.37996	0.00676073	FALSE	0.006506	1.37996	0.489498	-85.7206
1793	PTGFRN	0.335065	0.590218	0.176127	0.0432319	FALSE	1.48187e-05	0.176127	0.182712	-499.62
1794	IGSF3	0.172903	0.429888	0.546475	0.00862373	FALSE	0.0116455	0.546475	0.400954	-103.455
1795	ATP1A1	0.912985	0.96054	0.0101104	0.180793	FALSE	8.27812e-11	0.0101104	0.0925238	-1448.63
1796	GM42941	0.143426	0.390105	1.41954	0.00174765	FALSE	1.29673e-07	1.41954	0.970196	-34.4423
1797	MAB21L3	0.166617	0.42155	1.24898	0.00189729	FALSE	0.00208604	1.24898	0.90299	-5.10691
1798	SLC22A15	0.000969165	0.0290702	0.983342	0.0162467	FALSE	0.0172443	0.983342	0.298043	-206.526
1799	VANGL1	0.0818647	0.297761	0.415752	0.0244397	FALSE	0.025464	0.415752	0.238943	-245.145
1800	NGF	0.770235	0.886486	0.107613	0.0114246	FALSE	1.78809e-10	0.107613	0.368451	-179.409
1801	SIKE1	0.439393	0.670989	0.237566	0.0151167	FALSE	2.75149e-07	0.237566	0.307243	-217.192
1802	CSDE1	0.00177552	0.0407051	0.307681	0.145679	FALSE	0.157988	0.307681	0.0984446	-512.177
1803	NRAS	0.00291749	0.0528575	0.537636	0.0424946	FALSE	0.0459717	0.537636	0.180639	-196.649
1804	DENND2C	0.0178603	0.138347	0.292317	0.0945306	FALSE	3.29118e-10	0.292317	0.123419	-921.141
1805	BCAS2	0.443816	0.674405	-0.0811025	0.137554	FALSE	1.17465e-06	-0.0811025	0.10591	-1194.08
1806	TRIM33	0.00590434	0.0775216	0.491314	0.0436036	FALSE	0.0447276	0.491314	0.178462	-355.723
1807	HIPK1	0.0711379	0.276099	0.503311	0.0178438	FALSE	2.82373e-07	0.503311	0.278905	-245.079
1808	GM15886	0.0517163	0.234636	1.79557	0.00230614	FALSE	0.0020612	1.79557	0.922942	-36.9527
1809	DCLRE1B	0.426635	0.661327	-1.09381	0.00137618	FALSE	2.69559e-05	-1.09381	1.37593	-25.2686
1810	AP4B1	0.411978	0.650562	0.990458	0.000991613	FALSE	1.43135e-05	0.990458	1.20726	-17.526
1811	BCL2L15	0.709822	0.851156	-0.116536	0.0160311	FALSE	7.28165e-12	-0.116536	0.313189	-237.662
1812	RSBN1	0.0571151	0.247583	0.444496	0.0255054	FALSE	1.40527e-06	0.444496	0.233647	-328.611
1813	PHTF1	0.0569735	0.247267	0.528471	0.0179937	FALSE	3.23989e-05	0.528471	0.277629	-248.911
1814	MAGI3	0.950091	0.978654	-0.0308398	0.00625825	FALSE	0.00594392	-0.0308398	0.492711	-89.5212
1815	LRIG2	0.0793855	0.292829	0.698154	0.00878151	FALSE	1.3863e-06	0.698154	0.397976	-136.965
1816	GM43696	0.333427	0.589061	0.819496	0.00195864	FALSE	1.10211e-08	0.819496	0.847257	-38.7983
1817	SLC16A1	0.732059	0.865328	-0.194392	0.00497691	FALSE	0.00509632	-0.194392	0.567754	-40.3573
1818	CAPZA1	0.00794017	0.0901678	0.466251	0.0450736	FALSE	1.67081e-07	0.466251	0.175639	-515.762
1819	ST7L	0.235156	0.500142	0.334086	0.0177672	FALSE	0.0197531	0.334086	0.281411	-185.508
1820	CTTNBP2NL	0.291351	0.552483	0.374123	0.0111419	FALSE	0.0108592	0.374123	0.354565	-138.123
1821	DDX20	0.473993	0.696722	0.571541	0.0021752	FALSE	0.20304	0.571541	0.798245	-33.333
1822	INKA2	0.921166	0.965049	0.0442151	0.00745354	FALSE	0.00795734	0.0442151	0.446777	-103.314
1823	RAP1A	0.145906	0.394663	0.23821	0.0531704	FALSE	0.0364785	0.23821	0.163814	-248.752
1824	ATP5F1	0.512229	0.72449	0.0454016	0.309915	FALSE	6.04158e-06	0.0454016	0.0692762	-2020.24
1825	WDR77	0.761118	0.882672	-0.0958723	0.0155889	FALSE	0.0176755	-0.0958723	0.315357	-55.8601
1826	DENND2D	0.062124	0.26055	1.33106	0.00312465	FALSE	1.6367e-07	1.33106	0.713551	-56.1814
1827	CEPT1	0.283507	0.544237	0.284425	0.0201391	FALSE	2.02583e-07	0.284425	0.265205	-273.294
1828	DRAM2	0.301366	0.560578	0.477701	0.00650444	FALSE	4.39897e-06	0.477701	0.462214	-107.16
1829	LRIF1	0.0827071	0.2989	0.643058	0.0101016	FALSE	0.0101034	0.643058	0.370598	-123.533
1830	LAMTOR5	0.244084	0.508527	0.122269	0.136247	FALSE	2.03277e-10	0.122269	0.104967	-1195.55
1831	SLC16A4	0.727179	0.861736	0.350194	0.00139384	FALSE	0.00125464	0.350194	1.00376	-24.9782
1832	RBM15	0.252364	0.5163	0.809297	0.00280918	FALSE	0.00303277	0.809297	0.70704	-4.14115
1833	STRIP1	0.0834236	0.299728	0.791438	0.00670589	FALSE	0.00864831	0.791438	0.457173	-13.4489
1834	AHCYL1	0.795549	0.900738	0.0544631	0.0335863	FALSE	0.0326845	0.0544631	0.210191	-315.633
1835	CSF1	0.0963201	0.317992	0.751206	0.00684219	FALSE	1.74245e-06	0.751206	0.451728	-111.507
1836	4933431E20RIK	0.3091	0.56721	0.528889	0.00512926	FALSE	6.87215e-06	0.528889	0.51999	-90.0165
1837	GSTM5	0.384957	0.631248	0.106102	0.0982412	FALSE	5.50579e-09	0.106102	0.122125	-935.58
1838	GSTM2	0.76343	0.883826	0.0411207	0.082469	FALSE	4.71984e-12	0.0411207	0.136623	-839.957
1839	GSTM1	0.0126602	0.116642	-0.231151	0.18924	FALSE	0.000218392	-0.231151	0.0927129	-1487.62
1840	GSTM4	0.0723102	0.27876	1.32866	0.00290819	FALSE	0.189862	1.32866	0.739311	-43.3924
1841	AMPD2	0.943092	0.975993	-0.0342779	0.00659554	FALSE	0.154886	-0.0342779	0.480192	-89.2351
1842	GNAI3	0.00324522	0.0559002	0.346589	0.101334	FALSE	0.0378874	0.346589	0.117747	-343.174
1843	CYB561D1	0.849878	0.927185	0.132668	0.00296447	FALSE	0.00311917	0.132668	0.700928	-47.2944
1844	ATXN7L2	0.590795	0.774669	0.606269	0.00109035	FALSE	0.000819019	0.606269	1.12755	-19.4194
1845	PSMA5	0.132265	0.374169	-0.13789	0.187357	FALSE	0.00766915	-0.13789	0.0916073	-1428.08
1846	SORT1	0.042284	0.210601	0.716283	0.0111921	FALSE	0.0111707	0.716283	0.352725	-131.427
1847	PSRC1	0.947043	0.976618	-0.0159117	0.0285898	FALSE	1.49922e-11	-0.0159117	0.23956	-375.716
1848	CELSR2	0.000594073	0.0230748	0.654955	0.038162	FALSE	2.51496e-07	0.654955	0.19071	-447.291
1849	SARS	0.475657	0.697372	0.0786758	0.121232	FALSE	3.21837e-09	0.0786758	0.110298	-1087.7
1850	TMEM167B	0.415127	0.652987	0.406043	0.00562482	FALSE	0.00576529	0.406043	0.49827	-77.2129
1851	TAF13	0.307482	0.565909	0.100034	0.152712	FALSE	0.0136218	0.100034	0.0980222	-1167.93
1852	WDR47	0.0390281	0.20222	0.500089	0.0236446	FALSE	0.0243294	0.500089	0.242304	-226.659
1853	CLCC1	0.183781	0.442988	0.340271	0.0214541	FALSE	0.00180524	0.340271	0.255996	-281.046
1854	GPSM2	0.209657	0.473361	0.245428	0.0372346	FALSE	0.037999	0.245428	0.195637	-350.757
1855	AKNAD1	0.00519964	0.0720367	0.289658	0.144841	FALSE	1.96788e-11	0.289658	0.103657	-1249.71
1856	STXBP3	0.0876134	0.305068	0.254063	0.0643268	FALSE	0.0607934	0.254063	0.148738	-388.649
1857	PRPF38B	0.0785266	0.291385	0.223516	0.0886209	FALSE	0.327391	0.223516	0.127048	-562.339
1858	FAM102B	0.930173	0.969384	-0.0756612	0.00206603	FALSE	0.0014678	-0.0756612	0.86344	-34.4458
1859	SLC25A24	0.0283818	0.173592	0.558624	0.0213424	FALSE	2.72278e-06	0.558624	0.25485	-285.17
1860	VAV3	0.0571859	0.247691	0.284527	0.0632876	FALSE	0.000521293	0.284527	0.149603	-673.973
1861	NTNG1	0.716669	0.855209	-0.172273	0.00836765	FALSE	6.72634e-10	-0.172273	0.474694	-136.12
1862	PRMT6	0.673788	0.830904	0.432015	0.00132314	FALSE	4.94144e-06	0.432015	1.02627	-27.5347
1863	RNPC3	0.0292603	0.175432	0.741565	0.0120559	FALSE	0.0119767	0.741565	0.340173	-130.994
1864	A930005H10RIK	0.913322	0.960745	-0.0632575	0.004543	FALSE	4.91318e-06	-0.0632575	0.581144	-82.0237
1865	DPH5	0.237996	0.502912	0.375753	0.0138116	FALSE	0.0141956	0.375753	0.318432	-158.757
1866	SLC30A7	0.125007	0.362564	0.602914	0.00897457	FALSE	2.15608e-09	0.602914	0.39301	-138.766
1867	CDC14A	0.873619	0.9401	-0.15143	0.00174296	FALSE	0.00165147	-0.15143	0.952012	-29.8424
1868	RTCA	0.316772	0.5742	0.471173	0.00627551	FALSE	0.00919786	0.471173	0.47065	-80.7669
1869	DBT	0.215862	0.480594	0.408128	0.012839	FALSE	0.0108693	0.408128	0.329772	-144.807
1870	TRMT13	0.0377105	0.198343	0.732214	0.0112277	FALSE	1.55863e-07	0.732214	0.352367	-168.686
1871	SASS6	0.080676	0.294902	0.637221	0.0104236	FALSE	0.0101356	0.637221	0.364798	-62.8001
1872	MFSD14A	0.000542675	0.0221125	0.90076	0.0209663	FALSE	0.0221108	0.90076	0.260429	-201.567
1873	SLC35A3	0.0574255	0.248467	0.802409	0.00786817	FALSE	0.00830031	0.802409	0.422308	-99.619
1874	AGL	0.160114	0.412235	1.08488	0.00247496	FALSE	0.00245273	1.08488	0.772327	-1.78774
1875	FRRS1	0.0197066	0.145619	0.531481	0.0266967	FALSE	0.00687466	0.531481	0.227919	-318.974
1876	PALMD	0.824829	0.917251	0.0147986	0.383463	FALSE	1.79555e-09	0.0147986	0.0668599	-2342.48
1877	SNX7	0.181294	0.440804	0.305531	0.0270344	FALSE	0.0275352	0.305531	0.228557	-256.443
1878	DPYD	0.894781	0.950969	-0.0264243	0.0392129	FALSE	2.49407e-10	-0.0264243	0.199794	-481.824
1879	PTBP2	0.0674863	0.269595	0.444295	0.0235812	FALSE	0.0237116	0.444295	0.242994	-250.664
1880	TMEM56	0.980295	0.991075	0.0158206	0.00365417	FALSE	0.0032479	0.0158206	0.640518	-54.2462
1881	ALG14	0.735229	0.866993	0.0871172	0.022179	FALSE	0.00214488	0.0871172	0.257607	-294.702
1882	F3	0.123666	0.360588	0.609135	0.00908037	FALSE	5.18214e-11	0.609135	0.395653	-148.017
1883	ABCD3	0.0141837	0.122807	0.437027	0.0438737	FALSE	1.80648e-06	0.437027	0.178191	-502.98
1884	ARHGAP29	0.387768	0.633357	0.366105	0.00780186	FALSE	0.00342157	0.366105	0.423894	-69.6804
1885	ABCA4	0.899612	0.953757	-0.127077	0.00154373	FALSE	8.73689e-08	-0.127077	1.00734	-32.4872
1886	GCLM	0.566187	0.760314	-0.130499	0.0303075	FALSE	0.0265467	-0.130499	0.227479	-156.024
1887	DNTTIP2	0.476257	0.69774	0.108463	0.0631643	FALSE	2.07353e-05	0.108463	0.152264	-677.199
1888	BCAR3	0.0218976	0.151888	0.387024	0.0496892	FALSE	1.66316e-11	0.387024	0.168848	-573.071
1889	GM4610	0.852297	0.928006	-0.082002	0.00912874	FALSE	4.36877e-10	-0.082002	0.440426	-147.348
1890	FNBP1L	1.98117e-06	0.00089136	0.759809	0.0547306	FALSE	0.0170322	0.759809	0.15978	-264.553
1891	PDE5A	0.446865	0.67725	0.499457	0.00321988	FALSE	0.00453639	0.499457	0.656617	-47.3718
1892	1810037I17RIK	0.861162	0.933055	-0.00852362	0.635516	FALSE	1.85306e-05	-0.00852362	0.0487354	-2991.97
1893	USP53	0.00762914	0.0881064	0.320285	0.0978077	FALSE	0.000255567	0.320285	0.120044	-942.556
1894	SYNPO2	0.103838	0.331142	-1.30773	0.00469272	FALSE	0.100122	-1.30773	0.804002	-67.5606
1895	SEC24D	0.0195115	0.1452	0.651478	0.017837	FALSE	0.01707	0.651478	0.278932	-58.7063
1896	METTL14	0.105028	0.332773	0.575075	0.0110118	FALSE	1.42801e-05	0.575075	0.354776	-165.988
1897	SNHG8	0.0310394	0.181562	-0.154534	0.314568	FALSE	4.26103e-10	-0.154534	0.0716575	-2058.54
1898	CAMK2D	0.149776	0.399526	0.177488	0.0950172	FALSE	0.0516322	0.177488	0.123228	-230.502
1899	LARP7	0.0143802	0.12315	0.416053	0.0482907	FALSE	0.0485911	0.416053	0.169982	-392.723
1900	ZGRF1	0.155597	0.406713	0.652013	0.0065829	FALSE	0.00768086	0.652013	0.459152	-90.7656
1901	ALPK1	0.551068	0.750484	0.110751	0.0424099	FALSE	0.31907	0.110751	0.185774	-347.63
1902	TIFA	0.358617	0.608821	0.596655	0.00328123	FALSE	0.00386603	0.596655	0.649949	-50.2187
1903	AP1AR	0.0821092	0.298122	0.419841	0.0239198	FALSE	4.17889e-07	0.419841	0.241486	-310.818
1904	FAM241A	0.108376	0.339298	0.160209	0.145414	FALSE	0.000152421	0.160209	0.0997855	-1236.34
1905	ELOVL6	0.00101239	0.0297868	0.582669	0.04411	FALSE	0.0472549	0.582669	0.177261	-163.494
1906	GAR1	0.224122	0.490243	0.158168	0.085565	FALSE	0.0240187	0.158168	0.130111	-274.976
1907	PLA2G12A	0.642782	0.809984	0.108138	0.0269418	FALSE	9.59631e-07	0.108138	0.23315	-347.288
1908	CASP6	0.245967	0.509841	-0.600554	0.00719374	FALSE	0.0123716	-0.600554	0.51763	-90.6845
1909	MCUB	0.838679	0.923063	0.0815656	0.00918146	FALSE	0.000601764	0.0815656	0.400651	-146.187
1910	SEC24B	0.0322025	0.185125	0.548196	0.0211638	FALSE	0.0283917	0.548196	0.255941	-19.4987
1911	OSTC	0.451301	0.679658	0.094823	0.0927052	FALSE	6.08538e-07	0.094823	0.125886	-900.429
1912	HADH	0.0851265	0.301255	0.194672	0.112479	FALSE	0.116325	0.194672	0.113071	-535.715
1913	SGMS2	0.673997	0.830904	0.116783	0.0189651	FALSE	2.44944e-06	0.116783	0.277613	-266.668
1914	PAPSS1	0.190993	0.452609	0.291487	0.0284775	FALSE	0.0285636	0.291487	0.222909	-137.297
1915	AIMP1	0.954448	0.980789	-0.00449944	0.243002	FALSE	0.248647	-0.00449944	0.0787687	-751.407
1916	TBCK	0.0296545	0.177205	0.59745	0.0183646	FALSE	0.0203889	0.59745	0.274731	-182.096
1917	NPNT	0.36459	0.614231	0.530588	0.00404945	FALSE	0.00294279	0.530588	0.585215	-56.4558
1918	GSTCD	0.0317022	0.183747	0.756181	0.0112723	FALSE	8.52771e-08	0.756181	0.352016	-169.798
1919	INTS12	0.210123	0.473441	0.614576	0.00576505	FALSE	3.67932e-08	0.614576	0.490395	-96.8223
1920	PPA2	0.417022	0.653936	0.213279	0.0207518	FALSE	0.0212419	0.213279	0.262789	-214.898
1921	TET2	0.122775	0.359778	0.33968	0.0290223	FALSE	0.029001	0.33968	0.22011	-122.61
1922	CENPE	0.0180112	0.139117	-0.331546	0.101376	FALSE	1.13824e-09	-0.331546	0.140165	-970.977
1923	CISD2	0.672773	0.830525	0.0812465	0.0398293	FALSE	0.0418007	0.0812465	0.19237	-355.998
1924	UBE2D3	0.000199251	0.0124365	0.338054	0.170294	FALSE	0.179657	0.338054	0.0908756	-99.8881
1925	MANBA	0.138275	0.383336	0.797204	0.00484826	FALSE	0.00567404	0.797204	0.537835	-51.0799
1926	NFKB1	0.283492	0.544237	0.0994473	0.187015	FALSE	3.48121e-10	0.0994473	0.0927241	-1488.33
1927	SLC39A8	0.0498181	0.230973	0.39557	0.0343704	FALSE	0.0419375	0.39557	0.201665	-19.2416
1928	PPP3CA	0.770011	0.886467	0.0178534	0.469186	FALSE	1.89362e-10	0.0178534	0.0610665	-2635.88
1929	H2AFZ	0.02142	0.150975	-0.110958	0.828908	FALSE	1.1809e-10	-0.110958	0.0482321	-3579.11
1930	DNAJB14	0.011175	0.109325	0.739009	0.0164405	FALSE	1.4336e-08	0.739009	0.291272	-229.768
1931	LAMTOR3	0.0773272	0.289321	0.404917	0.0265785	FALSE	0.0321705	0.404917	0.229232	-17.8964
1932	DAPP1	0.0698515	0.273493	0.692241	0.00953576	FALSE	0.00882168	0.692241	0.381848	-65.3066
1933	MTTP	0.561358	0.757309	0.559978	0.00149127	FALSE	8.11507e-07	0.559978	0.964108	-31.0565
1934	TRMT10A	0.335734	0.591106	0.344039	0.0110024	FALSE	6.8791e-06	0.344039	0.357396	-167.947
1935	ADH7	0.661731	0.824116	-0.0372962	0.218681	FALSE	4.39952e-10	-0.0372962	0.0852435	-1643.05
1936	ADH1	0.819574	0.913949	-0.185961	0.0024061	FALSE	0.188422	-0.185961	0.815288	-39.2884
1937	ADH6A	0.160301	0.412421	0.918597	0.00333187	FALSE	0.00355593	0.918597	0.654243	-30.4183
1938	ADH6B	0.341955	0.595553	0.698658	0.00257334	FALSE	5.07909e-07	0.698658	0.735189	-49.8565
1939	ADH5	0.985031	0.992754	0.00241656	0.0907051	FALSE	0.00214976	0.00241656	0.128801	-399.374
1940	METAP1	0.418008	0.654912	0.270149	0.0127576	FALSE	9.31493e-06	0.270149	0.333567	-187.952
1941	EIF4E	0.0108631	0.107813	0.40253	0.0559317	FALSE	0.0548818	0.40253	0.158036	-477.685
1942	TSPAN5	0.0180513	0.139227	0.208937	0.193055	FALSE	4.39224e-10	0.208937	0.0883619	-1514.01
1943	RAP1GDS1	0.0110887	0.109053	0.387307	0.060159	FALSE	0.00181427	0.387307	0.15249	-646.736
1944	BMPR1B	0.885409	0.946679	0.0201256	0.0857978	FALSE	3.91838e-10	0.0201256	0.139649	-865.654
1945	PDLIM5	0.026811	0.168025	0.147766	0.397975	FALSE	1.78965e-09	0.147766	0.066734	-2400.35
1946	GBP7	0.365405	0.614969	0.418694	0.00651918	FALSE	4.61968e-07	0.418694	0.462587	-111.81
1947	GBP2	0.114133	0.345825	-0.478379	0.0197592	FALSE	1.41929e-06	-0.478379	0.302793	-279.146
1948	KYAT3	0.544589	0.746025	0.446768	0.00256039	FALSE	5.946e-08	0.446768	0.737377	-48.7422
1949	GTF2B	0.186522	0.446835	0.36303	0.0185668	FALSE	0.0218553	0.36303	0.274827	-27.5212
1950	PKN2	0.0334388	0.18796	0.249286	0.103662	FALSE	4.32009e-05	0.249286	0.117213	-976.614
1951	LMO4	0.102743	0.329302	0.0925483	0.456913	FALSE	5.62804e-06	0.0925483	0.056719	-2535.97
1952	HS2ST1	0.0483197	0.227039	0.527746	0.0194152	FALSE	0.00157926	0.527746	0.267275	-258.122
1953	SELENOF	0.952756	0.980099	-0.0053884	0.190429	FALSE	4.8115e-10	-0.0053884	0.0909493	-1501.57
1954	SH3GLB1	0.225895	0.491578	0.102836	0.203345	FALSE	0.000377553	0.102836	0.0849181	-1547.38
1955	CLCA3A1	0.0239596	0.159469	0.640045	0.0172623	FALSE	0.0154087	0.640045	0.283485	-86.7006
1956	CLCA3A2	2.34637e-11	6.33402e-08	0.251889	1.002	FALSE	0.000201726	0.251889	0.0376929	-3784.77
1957	CLCA1	0.261717	0.524795	1.16282	0.00140405	FALSE	0.00197554	1.16282	1.03606	-24.5809
1958	CLCA2	5.42681e-06	0.00146497	0.518933	0.106538	FALSE	0.0493931	0.518933	0.114112	-252.64
1959	ODF2L	0.0368784	0.196843	0.640845	0.0147147	FALSE	0.0143602	0.640845	0.30705	-166.254
1960	ZNHIT6	0.950105	0.978654	0.0135005	0.0322276	FALSE	0.0304957	0.0135005	0.21575	-288.735
1961	CCN1	0.700756	0.846488	-0.014171	1.11189	FALSE	0.000777846	-0.014171	0.0368748	-3821.53
1962	DDAH1	0.589505	0.773918	0.198863	0.0105776	FALSE	4.77209e-06	0.198863	0.36857	-166.696
1963	BCL10	0.215632	0.480323	-0.115714	0.181162	FALSE	2.62754e-11	-0.115714	0.0934516	-1446.86
1964	2410004B18RIK	0.40198	0.64478	0.213068	0.0221734	FALSE	3.49182e-06	0.213068	0.25423	-298.844
1965	SYDE2	0.37853	0.626033	0.633838	0.00267725	FALSE	0.00250499	0.633838	0.719773	-42.474
1966	SSX2IP	0.00634472	0.0808853	0.655144	0.0240905	FALSE	0.180421	0.655144	0.240031	-225.337
1967	CTBS	0.459634	0.686654	0.531928	0.00267993	FALSE	5.14792e-07	0.531928	0.719357	-51.7821
1968	SPATA1	0.273701	0.534241	0.585628	0.00484193	FALSE	0.00437074	0.585628	0.535025	-69.6241
1969	GNG5	0.72125	0.857055	0.019508	0.500966	FALSE	1.40273e-05	0.019508	0.0546768	-2687.91
1970	RPF1	0.0889887	0.306115	0.356491	0.0319414	FALSE	3.30361e-07	0.356491	0.209608	-400.67
1971	PRKACB	0.152912	0.403251	0.758551	0.0049604	FALSE	2.02825e-06	0.758551	0.530708	-84.9733
1972	TTLL7	0.585818	0.77227	0.386697	0.00277784	FALSE	0.00247712	0.386697	0.709658	-43.9382
1973	ADGRL2	0.143771	0.390451	0.186921	0.0931326	FALSE	2.20624e-11	0.186921	0.127862	-917.007
1974	GIPC2	0.21595	0.480689	0.544029	0.00717229	FALSE	0.00755528	0.544029	0.439666	-94.9668
1975	DNAJB4	0.131017	0.371611	0.386228	0.0213871	FALSE	0.0220315	0.386228	0.255763	-240.262
1976	FUBP1	0.022373	0.153154	0.271561	0.100389	FALSE	0.0920257	0.271561	0.118898	-539.803
1977	NEXN	0.971358	0.987546	-0.0114982	0.0147312	FALSE	0.000215922	-0.0114982	0.320239	-218.192
1978	USP33	0.0611539	0.257945	0.554674	0.015796	FALSE	0.016354	0.554674	0.29624	-68.7415
1979	ZZZ3	0.0033054	0.0562382	0.499774	0.0479688	FALSE	0.0445339	0.499774	0.170118	-361.347
1980	PIGK	0.44721	0.677383	0.2829	0.010227	FALSE	0.0123213	0.2829	0.3722	-16.2943
1981	ASB17	0.413185	0.651419	-0.674433	0.00295372	FALSE	0.000420876	-0.674433	0.824186	-39.0957
1982	RABGGTB	0.179568	0.438683	0.276151	0.0334969	FALSE	0.232907	0.276151	0.205763	-244.901
1983	ACADM	0.220848	0.487272	0.213515	0.0471146	FALSE	0.274661	0.213515	0.1744	-387.068
1984	TYW3	0.806078	0.907237	0.293636	0.000988713	FALSE	0.000793326	0.293636	1.19613	-18.6976
1985	FPGT	0.291313	0.552483	0.842052	0.00221431	FALSE	3.07761e-08	0.842052	0.797968	-42.6929
1986	ZRANB2	0.525289	0.733455	0.0705415	0.123003	FALSE	1.0247e-10	0.0705415	0.111052	-1113.49
1987	ANKRD13C	0.0418586	0.209999	0.528912	0.0205293	FALSE	1.12472e-06	0.528912	0.259917	-277.714
1988	SRSF11	0.787244	0.896836	-0.0250225	0.18329	FALSE	6.85823e-10	-0.0250225	0.092713	-1462.9
1989	LRRC40	0.789564	0.897538	0.157597	0.00415436	FALSE	0.00349194	0.157597	0.590523	-60.3225
1990	LRRC7	0.804139	0.905999	-0.0366041	0.0820099	FALSE	5.32895e-10	-0.0366041	0.147601	-835.294
1991	DEPDC1A	0.470065	0.694344	-0.163363	0.0355464	FALSE	5.46612e-10	-0.163363	0.226148	-442.749
1992	WLS	0.0908146	0.308873	0.134909	0.262885	FALSE	9.77805e-11	0.134909	0.0797748	-1858.88
1993	TMEM68	0.297279	0.557875	0.42769	0.00827926	FALSE	2.18979e-06	0.42769	0.410338	-131.134
1994	TGS1	0.240351	0.505446	0.283968	0.0242165	FALSE	0.0203716	0.283968	0.241858	-121.521
1995	CHCHD7	0.373102	0.621309	-0.138585	0.0649599	FALSE	0.0623518	-0.138585	0.155595	-437.478
1996	SDR16C5	0.552675	0.751013	0.132757	0.0291334	FALSE	0.0305181	0.132757	0.223587	-201.08
1997	SDR16C6	0.112553	0.343894	-1.34661	0.00441286	FALSE	9.54626e-12	-1.34661	0.848622	-79.163
1998	IMPAD1	0.508761	0.721378	-0.114788	0.051693	FALSE	0.0495564	-0.114788	0.173719	-342.81
[truncated: 8,799 more rows]
