# Supplementary material for: Distinctive DNA sequence features define epigenetic longevity of inflammatory memory
Source: Science. Author manuscript; Available in PMC 2026 Jun 26. (PMC13295011; doi:10.1126/science.adz6830)
Supplement: Data s14 [file NIHMS2170334-supplement-Data_s14.xlsx]

## Sheet: Data S14
	gene	pval	qval	log2fc	mean	zero_mean	grad	coef_mle	coef_sd	ll
0	XKR4	0.20845	0.999337	-0.147113	0.167007	FALSE	0.0876109	-0.147113	0.116957	-170.864
1	GM1992	0.113806	0.999337	-1.25673	0.00487617	FALSE	0.00229633	-1.25673	0.794737	-25.2847
2	GM19938	0.283245	0.999337	-0.532429	0.00964805	FALSE	4.91963e-06	-0.532429	0.496178	-90.4484
3	LYPLA1	0.340736	0.999337	-0.155532	0.0857235	FALSE	9.81413e-06	-0.155532	0.163252	-480.094
4	TCEA1	0.163443	0.999337	-0.11026	0.364984	FALSE	3.848e-06	-0.11026	0.07912	-1214.08
5	RGS20	0.407829	0.999337	-0.476999	0.00708044	FALSE	1.27782e-05	-0.476999	0.576281	-71.4467
6	ATP6V1H	0.412967	0.999337	0.0912658	0.186205	FALSE	0.146977	0.0912658	0.111479	-206.092
7	NPBWR1	0.584726	0.999337	0.390229	0.00479784	FALSE	2.41006e-06	0.390229	0.714059	-50.0345
8	RB1CC1	0.519447	0.999337	-0.0386904	0.634801	FALSE	0.000932849	-0.0386904	0.0600597	-1599.16
9	4732440D04RIK	0.562987	0.999337	0.115885	0.0578191	FALSE	0.0475017	0.115885	0.20035	-359.384
10	ST18	0.426814	0.999337	0.529889	0.00572874	FALSE	0.00733117	0.529889	0.666816	-9.31972
11	PCMTD1	0.23305	0.999337	0.0861091	0.44358	FALSE	0.35319	0.0861091	0.0722066	-155.822
12	SNTG1	0.7137	0.999337	-0.342879	0.00264362	FALSE	2.24927e-08	-0.342879	0.934553	-30.6045
13	RRS1	0.118601	0.999337	-0.280036	0.0713207	FALSE	0.058573	-0.280036	0.179433	-152.17
14	ADHFE1	0.509586	0.999337	0.610493	0.00305483	FALSE	0.0030799	0.610493	0.925716	-18.0876
15	2610203C22RIK	0.581493	0.999337	-0.318746	0.00688853	FALSE	3.12911e-05	-0.318746	0.578271	-69.4104
16	MYBL1	0.671734	0.999337	0.121904	0.0280674	FALSE	0.011404	0.121904	0.287667	-77.4008
17	VCPIP1	0.988556	0.999337	0.00234506	0.0858677	FALSE	1.68165e-06	0.00234506	0.163498	-481.084
18	1700034P13RIK	0.842557	0.999337	0.12798	0.00561212	FALSE	7.51022e-11	0.12798	0.644338	-60.651
19	SGK3	0.643817	0.999337	0.0368676	0.361999	FALSE	9.37515e-07	0.0368676	0.0797363	-1204.44
20	MCMDC2	0.422008	0.999337	0.485064	0.00688311	FALSE	0.00697628	0.485064	0.604108	-55.5417
21	SNHG6	0.614072	0.999337	0.0969418	0.0626558	FALSE	1.93806e-05	0.0969418	0.192242	-380.775
22	COPS5	0.253663	0.999337	0.152861	0.130067	FALSE	0.0236515	0.152861	0.133912	-68.5315
23	CSPP1	0.995396	0.999573	-0.000613107	0.203313	FALSE	0.00175391	-0.000613107	0.106243	-853.765
24	ARFGEF1	0.269336	0.999337	-0.0946214	0.311449	FALSE	1.59294e-05	-0.0946214	0.0856618	-1101.26
25	NCOA2	0.570848	0.999337	-0.0428334	0.400883	FALSE	3.68554e-09	-0.0428334	0.0755702	-1271.25
26	TRAM1	0.983204	0.999337	-0.00417422	0.058359	FALSE	9.42923e-08	-0.00417422	0.198279	-365.941
27	LACTB2	0.905225	0.999337	0.0254709	0.0502432	FALSE	0.000265121	0.0254709	0.213926	-327.943
28	TERF1	0.435331	0.999337	0.115341	0.106159	FALSE	3.28755e-07	0.115341	0.147854	-567.785
29	RDH10	0.441244	0.999337	-0.282807	0.01703	FALSE	1.39298e-06	-0.282807	0.367237	-143.088
30	STAU2	0.289156	0.999337	-0.117189	0.186909	FALSE	2.6355e-07	-0.117189	0.110558	-821.759
31	UBE2W	0.283834	0.999337	0.125728	0.168857	FALSE	0.047313	0.125728	0.117311	-279.125
32	ELOC	0.223251	0.999337	0.123078	0.227473	FALSE	0.0192342	0.123078	0.101055	-26.2568
33	TMEM70	0.172317	0.999337	0.361296	0.0346559	FALSE	1.13064e-05	0.361296	0.264725	-243.202
34	LY96	0.370902	0.999337	0.226466	0.0368468	FALSE	2.18713e-06	0.226466	0.253096	-255.278
35	GM28376	0.780092	0.999337	-0.0661186	0.0407835	FALSE	0.0364591	-0.0661186	0.236816	-209.171
36	JPH1	0.749458	0.999337	0.0516437	0.0881263	FALSE	4.95509e-07	0.0516437	0.161713	-498.429
37	PI15	0.457234	0.999337	0.671663	0.0032804	FALSE	0.00314065	0.671663	0.903491	-30.7861
38	GM28153	0.718582	0.999337	-0.34843	0.00247108	FALSE	1.9259e-05	-0.34843	0.966908	-28.8683
39	TFAP2B	0.934181	0.999337	-0.00849137	0.216966	FALSE	6.14362e-08	-0.00849137	0.102819	-891.125
40	MCM3	0.122582	0.999337	-0.37702	0.0388723	FALSE	0.0398807	-0.37702	0.24418	-32.8675
41	PAQR8	0.895292	0.999337	0.0532254	0.0140932	FALSE	0.00685626	0.0532254	0.404414	-68.567
42	EFHC1	0.257235	0.999337	-1.21151	0.00263316	FALSE	0.00239561	-1.21151	1.06934	-24.8147
43	TRAM2	0.435725	0.999337	-0.19629	0.036052	FALSE	3.78738e-07	-0.19629	0.251837	-257.289
44	TMEM14A	0.935096	0.999337	-0.0843481	0.00213074	FALSE	0.00224759	-0.0843481	1.03578	-21.214
45	KCNQ5	0.713684	0.999337	0.221514	0.0064701	FALSE	3.92363e-09	0.221514	0.603724	-65.2123
46	OGFRL1	0.32854	0.999337	0.131257	0.128858	FALSE	0.107742	0.131257	0.134339	-174.867
47	B3GAT2	0.509773	0.999337	0.181225	0.0309921	FALSE	2.94599e-08	0.181225	0.27492	-230.546
48	SMAP1	0.164138	0.999337	0.102675	0.425458	FALSE	0.0147947	0.102675	0.0737985	-1306.48
49	SDHAF4	0.960965	0.999337	-0.010571	0.0491622	FALSE	2.88214e-07	-0.010571	0.215986	-317.671
50	FAM135A	0.76073	0.999337	0.0234913	0.386332	FALSE	0.0117996	0.0234913	0.0771415	-1205.28
51	COL19A1	0.327286	0.999337	0.438597	0.0123627	FALSE	0.0120304	0.438597	0.447734	-89.762
52	LMBRD1	0.101604	0.999337	-0.159906	0.239481	FALSE	0.00132167	-0.159906	0.0976747	-99.0457
53	PHF3	0.678321	0.999337	0.0365754	0.295947	FALSE	3.45325e-06	0.0365754	0.0881856	-1071.28
54	PTP4A1	0.74392	0.999337	0.102157	0.0236916	FALSE	0.023892	0.102157	0.312726	-136.031
55	PTP4A1-1	0.781465	0.999337	-0.121537	0.0119022	FALSE	1.47058e-06	-0.121537	0.438112	-107.572
56	PRIM2	0.0959318	0.999337	-0.287844	0.076866	FALSE	0.000107908	-0.287844	0.172889	-450.847
57	RAB23	0.630652	0.999337	0.164823	0.0198829	FALSE	7.42741e-06	0.164823	0.342804	-160.496
58	BAG2	0.253322	0.999337	-1.41363	0.00218769	FALSE	0.0024858	-1.41363	1.23751	-21.1844
59	ZFP451	0.586396	0.999337	-0.0821961	0.100159	FALSE	5.59616e-07	-0.0821961	0.151077	-537.34
60	DST	0.47681	0.999337	0.0255001	1.7898	FALSE	0.00285817	0.0255001	0.0358428	-2407.5
61	GM26788	0.395736	0.999337	0.133717	0.0938356	FALSE	0.0250332	0.133717	0.157451	-441.974
62	CCDC115	0.733918	0.999337	-0.0939157	0.0299391	FALSE	0.00732729	-0.0939157	0.27629	-59.8596
63	IMP4	0.723341	0.999337	-0.110639	0.0233897	FALSE	0.0228167	-0.110639	0.312543	-129.112
64	ARHGEF4	0.32949	0.999337	-0.0855032	0.297319	FALSE	3.95547e-06	-0.0855032	0.0876828	-1079.17
65	FAM168B	0.979342	0.999337	0.00238967	0.269501	FALSE	0.202216	0.00238967	0.0922884	-379.259
66	PLEKHB2	0.692661	0.999337	0.0678542	0.0783189	FALSE	1.28243e-06	0.0678542	0.171676	-447.369
67	HS6ST1	0.448558	0.999337	-0.145425	0.062035	FALSE	0.0617284	-0.145425	0.191899	-326.183
68	UGGT1	0.382157	0.999337	-0.120722	0.119723	FALSE	3.94834e-07	-0.120722	0.138137	-606.291
69	ARID5A	0.405281	0.999337	-0.0913544	0.189678	FALSE	0.104743	-0.0913544	0.109771	-240.384
70	4930403P22RIK	0.609122	0.999337	0.510938	0.00253585	FALSE	0.000780641	0.510938	0.999238	-16.2394
71	KANSL3	0.177893	0.999337	-0.164209	0.153807	FALSE	0.00167459	-0.164209	0.121882	-715.249
72	LMAN2L	0.436732	0.999337	0.199996	0.0355297	FALSE	3.31399e-05	0.199996	0.257156	-252.66
73	CNNM4	0.837071	0.999337	-0.0607725	0.0261939	FALSE	9.12877e-07	-0.0607725	0.295525	-200.95
74	CNNM3	0.397504	0.999337	-0.197144	0.0421154	FALSE	7.75351e-05	-0.197144	0.233007	-285.626
75	ANKRD23	0.545972	0.999337	-0.328163	0.00780529	FALSE	7.20373e-08	-0.328163	0.54349	-75.949
76	ANKRD39	0.947985	0.999337	-0.0320802	0.00947268	FALSE	0.00901394	-0.0320802	0.491743	-9.00348
77	SEMA4C	0.348727	0.999337	0.302393	0.023008	FALSE	0.000233744	0.302393	0.322704	-179.429
78	FAM178B	0.762121	0.999337	-0.249011	0.00338637	FALSE	0.00329284	-0.249011	0.822642	-4.30331
79	COX5B	0.122567	0.999337	0.127243	0.342262	FALSE	2.54971e-06	0.127243	0.0824066	-1205.98
80	ACTR1B	0.84603	0.999337	-0.0412597	0.0507148	FALSE	0.00213453	-0.0412597	0.212475	-46.1893
81	TMEM131	0.566317	0.999337	-0.0489158	0.314588	FALSE	0.0311178	-0.0489158	0.085296	-65.1665
82	GM38115	0.412889	0.999337	0.621685	0.00455959	FALSE	0.00503472	0.621685	0.759245	-38.5585
83	INPP4A	0.268383	0.999337	-0.214981	0.0606432	FALSE	0.0140687	-0.214981	0.194238	-351.284
84	COA5	0.965864	0.999337	-0.0107415	0.0364052	FALSE	0.000171754	-0.0107415	0.250991	-253.378
85	UNC50	0.861476	0.999337	0.0397781	0.0443007	FALSE	2.46717e-07	0.0397781	0.22796	-293.186
86	MGAT4A	0.720829	0.999337	-0.105009	0.0264616	FALSE	0.000220813	-0.105009	0.293854	-201.357
87	2010300C02RIK	0.6053	0.999337	-0.111015	0.0495128	FALSE	1.24637e-06	-0.111015	0.214814	-326.298
88	TSGA10	0.839687	0.999337	-0.0743321	0.0169355	FALSE	5.18026e-09	-0.0743321	0.367447	-142.144
89	LIPT1	0.494366	0.999337	0.413173	0.00673277	FALSE	0.00664749	0.413173	0.6046	-54.9125
90	MITD1	0.735773	0.999337	0.0459349	0.124313	FALSE	0.0365326	0.0459349	0.136121	-129.038
91	TXNDC9	0.461594	0.999337	0.10096	0.123191	FALSE	0.0338043	0.10096	0.137133	-489.743
92	EIF5B	0.643378	0.999337	-0.028595	0.600586	FALSE	0.00845105	-0.028595	0.0617628	-1490.34
93	REV1	0.0398502	0.890848	-0.222271	0.195687	FALSE	0.198464	-0.222271	0.108146	-544.258
94	AFF3	0.00163521	0.168441	-0.250126	0.363382	FALSE	0.0123645	-0.250126	0.0794164	-1127.87
95	GM16150	0.21591	0.999337	-0.743369	0.00693223	FALSE	1.76936e-08	-0.743369	0.600714	-69.937
96	GM16152	0.743088	0.999337	0.340809	0.00223536	FALSE	0.00266229	0.340809	1.03979	-22.328
97	PDCL3	0.31567	0.999337	0.187562	0.067105	FALSE	1.54962e-08	0.187562	0.186927	-400.707
98	NPAS2	0.87162	0.999337	0.0112978	0.46993	FALSE	0.197519	0.0112978	0.0699116	-105.673
99	TBC1D8	0.488908	0.999337	-0.0912722	0.131397	FALSE	0.0857658	-0.0912722	0.131887	-29.2237
100	CNOT11	0.302096	0.999337	-0.293117	0.0284894	FALSE	6.34322e-07	-0.293117	0.284041	-211.325
101	GM15832	0.557531	0.999337	0.480925	0.00373143	FALSE	0.166953	0.480925	0.819973	-32.8237
102	RNF149	0.84713	0.999337	0.0391518	0.0558125	FALSE	6.48881e-05	0.0391518	0.203089	-353.204
103	MAP4K4	0.534964	0.999337	0.0528554	0.317596	FALSE	0.220281	0.0528554	0.0851894	-150.268
104	IL1R2	0.746706	0.999337	0.022603	0.4694	FALSE	1.64979e-05	0.022603	0.0699813	-1426.25
105	GM16894	0.783895	0.999337	-0.0605223	0.0469728	FALSE	0.0468019	-0.0605223	0.220686	-39.0684
106	IL1R1	0.67235	0.999337	0.0497181	0.166731	FALSE	4.27576e-08	0.0497181	0.117558	-756.542
107	IL1RL2	0.9635	0.999337	-0.00340903	0.413466	FALSE	6.61738e-06	-0.00340903	0.0744942	-1298.88
108	IL18R1	0.135554	0.999337	0.399558	0.034219	FALSE	0.0345018	0.399558	0.2677	-171.989
109	MFSD9	0.762855	0.999337	-0.257165	0.00315638	FALSE	0.00300949	-0.257165	0.852289	-1.0528
110	TGFBRAP1	0.495693	0.999337	-0.166303	0.0383466	FALSE	0.183213	-0.166303	0.244103	-181.558
111	AI597479	0.873934	0.999337	0.0456378	0.0278395	FALSE	2.55208e-07	0.0456378	0.287639	-207.802
112	FHL2	0.818437	0.999337	0.0833067	0.0175552	FALSE	0.00536826	0.0833067	0.362905	-136.785
113	NCK2	0.626386	0.999337	-0.0881856	0.0696571	FALSE	9.9127e-07	-0.0881856	0.181146	-419.673
114	UXS1	0.673209	0.999337	0.0873581	0.0539121	FALSE	0.00490006	0.0873581	0.207133	-61.7064
115	TPP2	0.452104	0.999337	0.0714078	0.256027	FALSE	0.254908	0.0714078	0.0949682	-734.81
116	TEX30	0.0503803	0.926499	0.337747	0.0810599	FALSE	1.22858e-05	0.337747	0.172609	-458.672
117	POGLUT2	0.325975	0.999337	-0.349946	0.0182043	FALSE	0.0176246	-0.349946	0.356268	-110.172
118	BIVM	0.858147	0.999337	0.063582	0.0182322	FALSE	0.000773068	0.063582	0.355737	-147.74
119	ERCC5	0.0249903	0.748169	0.28052	0.152285	FALSE	1.49115e-05	0.28052	0.125145	-708.997
120	WDR75	0.586059	0.999337	-0.0891488	0.0852838	FALSE	8.09702e-06	-0.0891488	0.163709	-475.68
121	SLC39A10	0.909784	0.999337	0.0209146	0.0674672	FALSE	1.50662e-08	0.0209146	0.184577	-407.598
122	TMEFF2	0.154446	0.999337	-1.43931	0.00332764	FALSE	0.00397532	-1.43931	1.01075	-29.872
123	GM29325	0.208797	0.999337	-1.36823	0.0027567	FALSE	0.000118402	-1.36823	1.08859	-30.4523
124	CAVIN2	0.522482	0.999337	0.627937	0.00273247	FALSE	0.00139382	0.627937	0.981882	-17.557
125	NABP1	0.551769	0.999337	-0.0747411	0.144964	FALSE	0.143859	-0.0747411	0.125592	-457.374
126	MYO1B	0.499531	0.999337	-0.38119	0.00727605	FALSE	0.0070287	-0.38119	0.564535	-61.3034
127	STAT1	0.495056	0.999337	-0.107134	0.0926713	FALSE	0.0949655	-0.107134	0.157022	-243.367
128	GLS	0.112352	0.999337	-0.0910102	0.695598	FALSE	0.0034389	-0.0910102	0.0573216	-1645.39
129	NAB1	0.188023	0.999337	0.0929062	0.464703	FALSE	0.417551	0.0929062	0.0705734	-149.486
130	GM553	0.594309	0.999337	0.419405	0.00397558	FALSE	0.00404947	0.419405	0.787462	-36.7587
131	NEMP2	0.183226	0.999337	-0.599673	0.0118673	FALSE	0.000100021	-0.599673	0.450581	-106.263
132	MFSD6	0.314446	0.999337	-0.124814	0.14839	FALSE	0.0413366	-0.124814	0.124077	-580.946
133	INPP1	0.988506	0.999337	0.00712545	0.00938621	FALSE	0.00934819	0.00712545	0.494601	-14.3995
134	HIBCH	0.279976	0.999337	0.221428	0.0561391	FALSE	5.13768e-05	0.221428	0.204955	-352.566
135	PMS1	0.453129	0.999337	-0.230875	0.0241745	FALSE	2.27566e-06	-0.230875	0.307748	-187.66
136	ORMDL1	0.263178	0.999337	0.677054	0.00732858	FALSE	0.00660286	0.677054	0.605101	-56.2722
137	OSGEPL1	0.734913	0.999337	0.142285	0.013189	FALSE	0.0127806	0.142285	0.420219	-88.8963
138	ASNSD1	0.0629654	0.981286	0.285131	0.101526	FALSE	6.86337e-07	0.285131	0.153343	-532.467
139	STK17B	0.427586	0.999337	0.183217	0.0439316	FALSE	0.0318689	0.183217	0.230947	-93.7166
140	GTF3C3	0.851011	0.999337	-0.0337234	0.0710516	FALSE	0.0701437	-0.0337234	0.179543	-201.222
141	PGAP1	0.367365	0.999337	-0.140468	0.0940754	FALSE	0.104809	-0.140468	0.15583	-15.7767
142	ANKRD44	0.839797	0.999337	0.036608	0.0701812	FALSE	0.0741151	0.036608	0.18109	-10.9208
143	4930444A19RIK	0.425036	0.999337	-0.328405	0.0136037	FALSE	0.000126672	-0.328405	0.411683	-120.606
144	SF3B1	0.471173	0.999337	-0.0414776	0.690995	FALSE	0.000371549	-0.0414776	0.057562	-1665.06
145	COQ10B	0.318153	0.999337	-0.0570633	0.700207	FALSE	0.0228124	-0.0570633	0.0571627	-1419
146	HSPD1	0.920539	0.999337	-0.00855694	0.311725	FALSE	0.113665	-0.00855694	0.0857796	-91.543
147	HSPE1	0.499537	0.999337	0.0675684	0.2305	FALSE	0.00635623	0.0675684	0.100069	-908.081
148	MOB4	0.89316	0.999337	-0.0130298	0.243636	FALSE	0.232147	-0.0130298	0.0970148	-308.277
149	MARS2	0.935911	0.999337	-0.0459404	0.00701286	FALSE	0.0050734	-0.0459404	0.571322	-41.5077
150	PLCL1	0.59104	0.999337	-0.114416	0.0503885	FALSE	0.0522119	-0.114416	0.212935	-190.831
151	SATB2	0.861252	0.999337	0.0825027	0.0103754	FALSE	0.000305868	0.0825027	0.472035	-97.1005
152	4930558J18RIK	0.286306	0.999337	1.55761	0.00204026	FALSE	0.00212247	1.55761	1.46081	-4.6889
153	1700066M21RIK	0.77803	0.999337	0.231187	0.0035121	FALSE	3.31737e-07	0.231187	0.820139	-38.9235
154	TYW5	0.195161	0.999337	0.490944	0.0175215	FALSE	4.41172e-07	0.490944	0.378972	-144.494
155	MAIP1	0.278215	0.999337	0.294672	0.0323909	FALSE	3.15078e-05	0.294672	0.271753	-230.724
156	SPATS2L	0.763893	0.999337	0.199275	0.0053376	FALSE	0.00523021	0.199275	0.663426	-15.6553
157	KCTD18	0.300481	0.999337	0.337444	0.022736	FALSE	0.0198045	0.337444	0.325906	-157.012
158	SGO2A	0.080589	0.999337	0.359366	0.057387	FALSE	0.0346918	0.359366	0.205672	-159.777
159	AOX1	0.642932	0.999337	0.184079	0.0148643	FALSE	3.67415e-07	0.184079	0.397062	-128.431
160	GM15759	0.340498	0.999337	-0.821169	0.00345339	FALSE	0.000959531	-0.821169	0.861503	-34.9245
161	AOX2	0.820096	0.999337	0.154042	0.00508479	FALSE	0.00534702	0.154042	0.677338	-44.3327
162	BZW1	0.842442	0.999337	0.0107375	0.787068	FALSE	2.55192e-05	0.0107375	0.0540195	-1748.73
163	CLK1	0.076417	0.999337	-0.0902551	0.880886	FALSE	0.000172763	-0.0902551	0.0509379	-1865.16
164	PPIL3	0.492124	0.999337	0.212257	0.0246599	FALSE	1.22096e-06	0.212257	0.308992	-189.389
165	NIF3L1	0.193043	0.999337	0.67565	0.00995339	FALSE	5.11933e-08	0.67565	0.51908	-92.2437
166	ORC2	0.983249	0.999337	-0.00356925	0.0793966	FALSE	4.09242e-05	-0.00356925	0.169996	-457.719
167	FAM126B	0.776076	0.999337	0.0483323	0.079792	FALSE	0.0769788	0.0483323	0.169923	-217.175
168	NDUFB3	0.846842	0.999337	-0.0246252	0.140978	FALSE	8.22191e-06	-0.0246252	0.127493	-677.975
169	CFLAR	0.320653	0.999337	0.145091	0.109158	FALSE	0.0263563	0.145091	0.146096	-487.387
170	CASP8	0.610099	0.999337	0.0641261	0.145907	FALSE	0.00053768	0.0641261	0.125754	-691.289
171	TRAK2	0.698934	0.999337	-0.0537872	0.118314	FALSE	0.000171771	-0.0537872	0.139071	-608.842
172	STRADB	0.682716	0.999337	0.11592	0.0288583	FALSE	5.36188e-08	0.11592	0.28359	-213.566
173	TMEM237	0.747268	0.999337	-0.116857	0.017373	FALSE	0.0195954	-0.116857	0.362635	-8.94763
174	ALS2	0.44587	0.999337	-0.175266	0.0432334	FALSE	3.96866e-06	-0.175266	0.229911	-296.707
175	FZD7	0.684301	0.999337	0.353513	0.00320681	FALSE	1.65318e-06	0.353513	0.869436	-36.0676
176	GM973	0.91966	0.999337	-0.0151534	0.101578	FALSE	2.89355e-05	-0.0151534	0.150239	-548.311
177	SUMO1	0.0696887	0.999337	-0.113223	0.586415	FALSE	0.0033705	-0.113223	0.0624184	-1526.4
178	NOP58	0.955662	0.999337	-0.00321695	0.685362	FALSE	0.018751	-0.00321695	0.0578609	-1662.15
179	BMPR2	0.958248	0.999337	-0.00357276	0.492661	FALSE	0.18797	-0.00357276	0.0682443	-270.803
180	FAM117B	0.653312	0.999337	0.0692205	0.0972051	FALSE	1.45917e-05	0.0692205	0.154109	-530.418
181	ICA1L	0.75297	0.999337	0.272262	0.00318163	FALSE	1.6826e-06	0.272262	0.865076	-35.9904
182	WDR12	0.984872	0.999337	-0.00372774	0.0593597	FALSE	2.05121e-07	-0.00372774	0.196604	-368.593
183	CARF	0.836117	0.999337	-0.050806	0.0379401	FALSE	0.000946338	-0.050806	0.245603	-265.538
184	NBEAL1	0.911416	0.999337	0.00995016	0.287108	FALSE	0.211893	0.00995016	0.089438	-173.006
185	CYP20A1	0.230647	0.999337	-0.442275	0.0171768	FALSE	0.0223537	-0.442275	0.368964	-2.19672
186	ABI2	0.303065	0.999337	-0.195573	0.0634039	FALSE	0.0273631	-0.195573	0.189898	-126.248
187	RAPH1	0.79682	0.999337	-0.0231242	0.284095	FALSE	0.214818	-0.0231242	0.0898148	-983.654
188	CTLA4	0.557094	0.999337	0.609965	0.00242531	FALSE	0.00223647	0.609965	1.03884	-23.88
189	PARD3B	0.358798	0.999337	-0.0588499	0.556277	FALSE	0.00387287	-0.0588499	0.0641306	-1550.69
190	PARD3BOS1	0.479271	0.999337	-0.136113	0.061716	FALSE	3.06351e-05	-0.136113	0.192392	-387.014
191	PARD3BOS3	0.446063	0.999337	-0.602631	0.00385471	FALSE	0.00544915	-0.602631	0.79086	0
192	NRP2	0.35757	0.999337	-0.633807	0.00511751	FALSE	0.00512634	-0.633807	0.688917	-43.7163
193	INO80D	0.788616	0.999337	-0.0259468	0.244649	FALSE	3.2468e-06	-0.0259468	0.0967774	-962.055
194	INO80DOS	0.194352	0.999337	-0.454708	0.0190856	FALSE	8.851e-07	-0.454708	0.350365	-156.716
195	NDUFS1	0.964148	0.999337	-0.0077154	0.0778533	FALSE	0.0155813	-0.0077154	0.17165	-410.821
196	EEF1B2	0.0391123	0.887802	0.0920417	1.16264	FALSE	1.33665e-06	0.0920417	0.0446154	-2260.45
197	FASTKD2	0.553086	0.999337	-0.164268	0.0297901	FALSE	4.03481e-06	-0.164268	0.276945	-219.188
198	KLF7	0.891147	0.999337	-0.012544	0.272941	FALSE	4.77585e-06	-0.012544	0.0916602	-1029.93
199	GM13748	0.809916	0.999337	-0.167393	0.00471806	FALSE	3.59044e-09	-0.167393	0.695918	-50.1395
200	CREB1	0.57806	0.999337	-0.0558382	0.227042	FALSE	0.00364089	-0.0558382	0.100388	-897.461
201	METTL21A	0.419524	0.999337	0.377344	0.0111591	FALSE	0.0112957	0.377344	0.467446	-16.218
202	2810408I11RIK	0.431122	0.999337	0.618381	0.0042551	FALSE	0.000809226	0.618381	0.785472	-30.662
203	CCNYL1	0.235561	0.999337	0.236026	0.0597158	FALSE	0.0285786	0.236026	0.198984	-242.314
204	FZD5	0.346463	0.999337	0.341056	0.0184174	FALSE	1.05099e-06	0.341056	0.362258	-151.716
205	PLEKHM3	0.89655	0.999337	-0.0277411	0.0503301	FALSE	0.00530542	-0.0277411	0.213359	-323.732
206	IDH1	0.985171	0.999337	0.00339857	0.0686591	FALSE	3.01621e-08	0.00339857	0.18285	-408.638
207	PIKFYVE	0.869814	0.999337	-0.0257911	0.0925301	FALSE	0.0286328	-0.0257911	0.157364	-456.79
208	MAP2	0.50727	0.999337	-0.293297	0.0117486	FALSE	0.00671778	-0.293297	0.442316	-58.0214
209	RPE	0.689567	0.999337	-0.0894175	0.0456115	FALSE	0.0100765	-0.0894175	0.223856	-276.768
210	KANSL1L	0.939474	0.999337	0.0065284	0.310606	FALSE	1.16488e-07	0.0065284	0.0859777	-1113.22
211	ACADL	0.0409801	0.890848	0.201273	0.2423	FALSE	0.22446	0.201273	0.098483	-459.953
212	LANCL1	0.575902	0.999337	0.064777	0.172077	FALSE	1.02462e-05	0.064777	0.115801	-764.063
213	GM29114	0.199256	0.999337	-0.434188	0.0204144	FALSE	4.85231e-07	-0.434188	0.338239	-165.509
214	IKZF2	8.34301e-05	0.0270271	-0.239842	0.616358	FALSE	0.45374	-0.239842	0.0609613	-105.894
215	GM28112	0.301857	0.999337	-0.890904	0.00352611	FALSE	0.00347394	-0.890904	0.862894	-29.56
216	VWC2L	0.571956	0.999337	-0.607259	0.00209059	FALSE	0.000215161	-0.607259	1.07447	-24.276
217	BARD1	0.47216	0.999337	0.181613	0.0367129	FALSE	0.000186043	0.181613	0.252601	-267.563
218	ABCA12	0.102023	0.999337	-0.251979	0.0965168	FALSE	0.076552	-0.251979	0.154104	-303.769
219	ATIC	0.996286	0.999883	-0.000561685	0.157597	FALSE	0.164458	-0.000561685	0.120673	-240.398
220	FN1	0.597692	0.999337	-0.238128	0.0112485	FALSE	0.00977189	-0.238128	0.451236	-24.1234
221	MREG	0.456739	0.999337	-0.0723354	0.242061	FALSE	1.66435e-06	-0.0723354	0.0971953	-979.833
222	PECR	0.243083	0.999337	-0.33656	0.0277574	FALSE	2.16317e-06	-0.33656	0.28832	-206.914
223	XRCC5	0.963801	0.999337	-0.00658646	0.108918	FALSE	0.101807	-0.00658646	0.145127	-263.721
224	SMARCAL1	0.57144	0.999337	-0.183011	0.0218568	FALSE	0.0210405	-0.183011	0.32338	-129.889
225	TNS1	0.350788	0.999337	-0.0774619	0.331735	FALSE	0.307922	-0.0774619	0.0830191	-315.657
226	RUFY4	0.0508116	0.930367	-1.09679	0.00904756	FALSE	0.00958209	-1.09679	0.561571	-63.563
227	ARPC2	0.351958	0.999337	0.0460536	0.940925	FALSE	4.94806e-06	0.0460536	0.0494776	-1933.13
228	AAMP	0.492078	0.999337	-0.0756375	0.188634	FALSE	6.65184e-08	-0.0756375	0.110097	-815.363
229	PNKD	0.368809	0.999337	0.14383	0.0909476	FALSE	0.00570932	0.14383	0.160041	-486.025
230	TMBIM1	0.753579	0.999337	-0.0401354	0.140077	FALSE	0.00360152	-0.0401354	0.127851	-633.2
231	GM29358	0.295723	0.999337	0.975444	0.00352296	FALSE	0.00177858	0.975444	0.93286	-29.9497
232	CTDSP1	0.777981	0.999337	0.0467167	0.0839075	FALSE	0.0876823	0.0467167	0.165691	-302.586
233	USP37	0.275276	0.999337	-0.116087	0.201787	FALSE	0.101578	-0.116087	0.106405	-766.508
234	CNOT9	0.870157	0.999337	-0.0391443	0.039928	FALSE	0.0390596	-0.0391443	0.239474	-172.821
235	PLCD4	0.839435	0.999337	-0.225686	0.00184496	FALSE	9.99524e-07	-0.225686	1.11386	-22.4793
236	ZFP142	0.556266	0.999337	-0.145986	0.0371108	FALSE	0.0418433	-0.145986	0.248109	-5.16156
237	BCS1L	0.686155	0.999337	0.16843	0.0134554	FALSE	0.0147822	0.16843	0.416826	-5.49607
238	RNF25	0.824112	0.999337	0.0320451	0.110672	FALSE	0.00661724	0.0320451	0.144179	-550.813
239	TTLL4	0.87324	0.999337	-0.0306293	0.0621544	FALSE	0.292729	-0.0306293	0.191979	-259.22
240	WNT6	0.216459	0.999337	0.28623	0.0445252	FALSE	0.0454462	0.28623	0.231578	-205.574
241	WNT10A	0.342395	0.999337	0.105535	0.187605	FALSE	1.98686e-06	0.105535	0.111155	-819.207
242	NHEJ1	0.552085	0.999337	-0.189833	0.0224312	FALSE	1.38682e-06	-0.189833	0.31924	-177.26
243	CNPPD1	0.17571	0.999337	0.28174	0.0551048	FALSE	6.33382e-07	0.28174	0.208067	-346.327
244	RETREG2	0.3458	0.999337	0.16489	0.0763827	FALSE	9.68317e-06	0.16489	0.1749	-438.769
245	ZFAND2B	0.795962	0.999337	0.046791	0.0703485	FALSE	0.00199636	0.046791	0.180956	-400.668
246	ABCB6	0.89536	0.999337	0.145489	0.0019042	FALSE	0.00185575	0.145489	1.10617	-19.6131
247	ATG9A	0.47359	0.999337	0.174772	0.039346	FALSE	4.29623e-07	0.174772	0.243873	-271.209
248	ANKZF1	0.267731	0.999337	-0.322766	0.0271702	FALSE	7.45903e-05	-0.322766	0.291225	-202.66
249	GLB1L	0.966188	0.999337	-0.0308861	0.00431486	FALSE	1.16896e-08	-0.0308861	0.728626	-46.6855
250	STK16	0.71248	0.999337	0.119586	0.0220512	FALSE	1.83066e-08	0.119586	0.324497	-173.388
251	TUBA4A	0.0659904	0.99824	0.197102	0.204321	FALSE	0.000242079	0.197102	0.107209	-870.602
252	DNAJB2	0.837547	0.999337	0.027517	0.127678	FALSE	0.104187	0.027517	0.134209	-495.433
253	DNPEP	0.143386	0.999337	0.229623	0.0959071	FALSE	2.36272e-07	0.229623	0.156922	-513.829
254	GMPPA	0.752918	0.999337	-0.117444	0.0164137	FALSE	0.00501768	-0.117444	0.373081	-72.1415
255	CHPF	0.693384	0.999337	-0.405328	0.00220083	FALSE	1.19563e-05	-0.405328	1.02805	-25.9391
256	OBSL1	0.849656	0.999337	0.174301	0.00276744	FALSE	1.6648e-06	0.174301	0.919514	-31.8432
257	INHA	0.699643	0.999337	-0.316446	0.00342319	FALSE	5.30873e-06	-0.316446	0.820227	-38.7072
258	STK11IP	0.971774	0.999337	0.0213821	0.00629444	FALSE	0.00641672	0.0213821	0.604302	-51.4524
259	SLC4A3	0.646024	0.999337	-0.468216	0.00225933	FALSE	0.00204095	-0.468216	1.01943	-0.781649
260	EPHA4	0.450435	0.999337	0.0561592	0.416368	FALSE	0.098365	0.0561592	0.0744136	-1105.18
261	FARSB	0.428487	0.999337	-0.152554	0.0615414	FALSE	6.61953e-07	-0.152554	0.192672	-380.687
262	ACSL3	0.00379695	0.299102	0.264083	0.285583	FALSE	0.246333	0.264083	0.0912344	-187.441
263	UTP14B	0.00742277	0.449475	0.317099	0.171347	FALSE	0.0188517	0.317099	0.118442	-88.1518
264	GM29536	0.483804	0.999337	-0.627246	0.00302181	FALSE	0.00258483	-0.627246	0.895813	-28.909
265	AP1S3	0.74076	0.999337	-0.0490783	0.10401	FALSE	0.0396203	-0.0490783	0.148341	-175.759
266	WDFY1	0.299553	0.999337	0.332962	0.0234178	FALSE	0.0220335	0.332962	0.32096	-20.309
267	SERPINE2	0.228635	0.999337	-1.39014	0.00247982	FALSE	6.88857e-07	-1.39014	1.15472	-28.5068
268	CUL3	0.492744	0.999337	0.0451238	0.532244	FALSE	0.00018972	0.0451238	0.0657828	-1458.78
269	IRS1	0.121601	0.999337	0.272255	0.0769834	FALSE	8.33447e-05	0.272255	0.175865	-451.429
270	RHBDD1	0.837666	0.999337	0.029664	0.109721	FALSE	4.165e-07	0.029664	0.144788	-574.408
271	GM28940	0.812366	0.999337	0.160207	0.00512602	FALSE	0.00670196	0.160207	0.674911	-42.3494
272	COL4A4	0.48682	0.999337	-0.546429	0.00385742	FALSE	0.00417737	-0.546429	0.785803	0
273	C430014B12RIK	0.418599	0.999337	0.402913	0.00989158	FALSE	0.00820948	0.402913	0.498128	-78.2168
274	MFF	0.330625	0.999337	0.137943	0.115772	FALSE	0.00189577	0.137943	0.141792	-574.803
275	AGFG1	0.868352	0.999337	-0.0169563	0.219065	FALSE	0.0398547	-0.0169563	0.102299	-82.7905
276	CCL20	0.735646	0.999337	-0.124155	0.0172499	FALSE	1.73418e-10	-0.124155	0.367732	-153.007
277	PID1	0.265	0.999337	0.10992	0.238483	FALSE	7.29157e-06	0.10992	0.0986135	-1001.3
278	TRIP12	0.525337	0.999337	-0.0437191	0.483168	FALSE	0.00849183	-0.0437191	0.0688337	-82.027
279	FBXO36	0.548071	0.999337	0.194021	0.0224961	FALSE	0.097549	0.194021	0.323016	-122.856
280	SLC16A14	0.928206	0.999337	-0.0140663	0.0940803	FALSE	0.00491131	-0.0140663	0.156115	-497.594
281	SP110	0.481078	0.999337	0.501385	0.00498515	FALSE	9.60705e-05	0.501385	0.71162	-52.7593
282	SP140	0.786301	0.999337	0.0921669	0.0200256	FALSE	0.00550996	0.0921669	0.339952	-150.598
283	SP100	0.810403	0.999337	-0.0817388	0.0196934	FALSE	0.0215055	-0.0817388	0.340712	-17.3943
284	CAB39	0.631358	0.999337	-0.0417085	0.303	FALSE	0.000226074	-0.0417085	0.086926	-1088.51
285	ITM2C	0.816458	0.999337	-0.0411229	0.0729371	FALSE	2.22608e-05	-0.0411229	0.177175	-423.503
286	PSMD1	0.715723	0.999337	0.0368041	0.22535	FALSE	0.220177	0.0368041	0.10106	-880.067
287	HTR2B	0.52609	0.999337	0.498709	0.00407644	FALSE	0.00456753	0.498709	0.786625	-33.2472
288	ARMC9	0.815027	0.999337	-0.0679766	0.0270888	FALSE	0.0397309	-0.0679766	0.290565	-3.11661
289	NCL	0.887499	0.999337	-0.00638679	1.12554	FALSE	7.79339e-07	-0.00638679	0.0451461	-2060.07
290	C130036L24RIK	0.381665	0.999337	0.543433	0.00663034	FALSE	0.00931603	0.543433	0.621185	-42.4494
291	PTMA	0.147128	0.999337	0.0457525	2.31269	FALSE	1.88048	0.0457525	0.0315589	-7.10703
292	PDE6D	0.398402	0.999337	0.23403	0.0307751	FALSE	0.0319672	0.23403	0.27713	-159.559
293	COPS7B	0.809354	0.999337	-0.0951872	0.0146814	FALSE	0.0157328	-0.0951872	0.394542	-8.04343
294	DIS3L2	0.0821808	0.999337	-0.150191	0.305981	FALSE	0.000270069	-0.150191	0.0864073	-1098.47
295	GM29055	0.374849	0.999337	-0.616375	0.00501364	FALSE	0.00441083	-0.616375	0.694564	-8.73635
296	GM28375	0.253474	0.999337	-0.235854	0.0536863	FALSE	0.0524335	-0.235854	0.206536	-236.134
297	EIF4E2	0.917355	0.999337	0.0125282	0.157581	FALSE	0.0500592	0.0125282	0.120735	-597.426
298	GIGYF2	0.297431	0.999337	-0.107666	0.213995	FALSE	2.00247e-07	-0.107666	0.103331	-887.248
299	KCNJ13	0.464169	0.999337	0.392075	0.00853105	FALSE	9.17902e-08	0.392075	0.535623	-82.2786
300	NGEF	0.365326	0.999337	0.833211	0.00338121	FALSE	2.66196e-08	0.833211	0.920407	-37.6063
301	ATG16L1	0.29058	0.999337	-0.168187	0.090225	FALSE	0.00247426	-0.168187	0.15914	-495.376
302	SAG	0.60972	0.999337	-0.316713	0.00598308	FALSE	2.12368e-06	-0.316713	0.620429	-61.5965
303	DGKD	0.760739	0.999337	-0.0376552	0.149755	FALSE	0.000413382	-0.0376552	0.123658	-707.67
304	USP40	0.691946	0.999337	-0.0639585	0.0877823	FALSE	0.0381148	-0.0639585	0.161423	-110.222
305	GM20528	0.381217	0.999337	0.523132	0.00712161	FALSE	0.00750194	0.523132	0.597417	-20.612
306	DNAJB3	0.871848	0.999337	-0.179788	0.00183988	FALSE	0.00183851	-0.179788	1.11454	-18.8445
307	HJURP	0.131967	0.999337	0.172091	0.179227	FALSE	0.00150291	0.172091	0.114241	-810.428
308	GM29538	0.812348	0.999337	0.261523	0.00195777	FALSE	1.042e-06	0.261523	1.10163	-23.5851
309	ARL4C	0.048998	0.917098	0.21712	0.193718	FALSE	1.27212e-05	0.21712	0.110291	-825.583
310	SH3BP4	0.630898	0.999337	0.121852	0.0361105	FALSE	0.000358511	0.121852	0.253614	-256
311	AGAP1	0.0804459	0.999337	-0.170861	0.239197	FALSE	3.46405e-07	-0.170861	0.0977404	-944.874
312	4933400F21RIK	0.524177	0.999337	0.442316	0.00514412	FALSE	8.8695e-06	0.442316	0.694461	-53.9609
313	ACKR3	0.252397	0.999337	-0.16611	0.10848	FALSE	0.00332885	-0.16611	0.145131	-546.098
314	COPS8	0.0848191	0.999337	-0.203284	0.164369	FALSE	4.8395e-08	-0.203284	0.117956	-744.358
315	MLPH	0.351962	0.999337	1.00917	0.00265338	FALSE	0.00398421	1.00917	1.08421	-8.45387
316	LRRFIP1	0.411698	0.999337	0.08807	0.200981	FALSE	1.87101e-06	0.08807	0.107283	-859.515
317	UBE2F	0.615482	0.999337	0.0647448	0.138868	FALSE	0.120783	0.0647448	0.128906	-335.022
318	SCLY	0.791227	0.999337	-0.0876544	0.0208471	FALSE	0.0208588	-0.0876544	0.331125	-119.67
319	ILKAP	0.869067	0.999337	-0.0266523	0.087649	FALSE	8.07126e-05	-0.0266523	0.161683	-483.118
320	HES6	0.504463	0.999337	-0.577637	0.00320139	FALSE	1.46897e-06	-0.577637	0.865395	-35.6361
321	PER2	0.408909	0.999337	-0.45354	0.00776609	FALSE	0.0067367	-0.45354	0.549202	-28.6442
322	TRAF3IP1	0.760633	0.999337	-0.118224	0.0151705	FALSE	0.0161841	-0.118224	0.388065	-98.1916
323	ASB1	0.50106	0.999337	0.542147	0.0039388	FALSE	0.132344	0.542147	0.805779	-33.6941
324	HDAC4	0.0429802	0.897775	-0.22467	0.185743	FALSE	0.185375	-0.22467	0.111008	-325.625
325	NDUFA10	0.335131	0.999337	0.0991733	0.218768	FALSE	3.73254e-08	0.0991733	0.102895	-901.346
326	COPS9	0.344077	0.999337	0.102479	0.197508	FALSE	0.262154	0.102479	0.108312	-661.558
327	GM29481	0.731706	0.999337	-0.30776	0.00285609	FALSE	7.46054e-05	-0.30776	0.897631	-26.8225
328	GPC1	0.778568	0.999337	-0.0548923	0.060042	FALSE	1.05994e-05	-0.0548923	0.195217	-369.706
329	GM29480	0.905841	0.999337	0.0864548	0.00432944	FALSE	0.00303555	0.0864548	0.730896	-38.152
330	ANKMY1	0.899647	0.999337	-0.131728	0.00209365	FALSE	0.00301463	-0.131728	1.04457	-20.1679
331	DUSP28	0.853122	0.999337	0.172122	0.00270623	FALSE	0.163086	0.172122	0.9297	-23.8104
332	RNPEPL1	0.488625	0.999337	-0.109622	0.0911783	FALSE	0.0221187	-0.109622	0.158299	-206.443
333	9430060I03RIK	0.753767	0.999337	-0.251778	0.00355755	FALSE	0.00325311	-0.251778	0.80267	-33.5953
334	CAPN10	0.547703	0.999337	-0.261406	0.0121309	FALSE	0.0115634	-0.261406	0.434803	-83.3463
335	GPR35	0.969348	0.999337	-0.0164061	0.012577	FALSE	4.97826e-09	-0.0164061	0.426949	-112.174
336	MAB21L4	0.0159627	0.614561	0.533736	0.0519884	FALSE	1.01722e-05	0.533736	0.221488	-329.258
337	SNED1	0.392113	0.999337	0.553302	0.00614047	FALSE	3.531e-08	0.553302	0.646538	-63.2381
338	MTERF4	0.941341	0.999337	0.0323356	0.0119139	FALSE	2.06564e-05	0.0323356	0.439439	-105.25
339	PASK	0.421904	0.999337	0.700324	0.00356112	FALSE	5.36309e-06	0.700324	0.872002	-39.5822
340	PPP1R7	0.772936	0.999337	-0.0400294	0.118965	FALSE	0.00501503	-0.0400294	0.138733	-563.482
341	HDLBP	0.86192	0.999337	0.0115967	0.516685	FALSE	0.0507471	0.0115967	0.0666741	-1330.3
342	2025-09-02	0.935693	0.999337	-0.0189207	0.0416837	FALSE	0.000101476	-0.0189207	0.234503	-283.438
343	FARP2	0.388365	0.999337	-0.120359	0.11734	FALSE	0.0236678	-0.120359	0.139533	-523.342
344	STK25	0.913936	0.999337	0.0196022	0.0698633	FALSE	1.03027e-08	0.0196022	0.181375	-411.723
345	BOK	0.243701	0.999337	0.107313	0.273607	FALSE	2.51199e-08	0.107313	0.0920519	-1039.12
346	THAP4	0.787217	0.999337	0.0814162	0.0254081	FALSE	0.000723703	0.0814162	0.301624	-191.737
347	GM10550	0.680828	0.999337	-0.255256	0.00595317	FALSE	0.00572499	-0.255256	0.620558	-50.4392
348	ATG4B	0.498959	0.999337	0.141135	0.0534423	FALSE	0.0133202	0.141135	0.208739	-306.617
349	DTYMK	0.852183	0.999337	-0.0316248	0.0795217	FALSE	2.60252e-08	-0.0316248	0.169721	-462.651
350	ING5	0.297779	0.999337	0.176304	0.0816352	FALSE	2.59258e-06	0.176304	0.169327	-464.084
351	D2HGDH	0.0960032	0.999337	-0.712247	0.0135411	FALSE	0.0187092	-0.712247	0.427892	-11.7681
352	FAM174A	0.91184	0.999337	-0.0286535	0.0342068	FALSE	3.10167e-05	-0.0286535	0.258796	-242.335
353	D1ERTD622E	0.98582	0.999337	-0.00571041	0.0222221	FALSE	0.0235451	-0.00571041	0.321305	-128.143
354	PPIP5K2	0.383179	0.999337	-0.170959	0.0594577	FALSE	1.72854e-08	-0.170959	0.196042	-372.824
355	GIN1	0.525757	0.999337	-0.158053	0.0368193	FALSE	3.61949e-07	-0.158053	0.249101	-260.615
356	PAM	0.969063	0.999337	0.00278139	0.446308	FALSE	0.0656759	0.00278139	0.0717161	-66.4287
357	B230216N24RIK	0.242989	0.999337	-0.490063	0.0133767	FALSE	1.16905e-06	-0.490063	0.419737	-117.434
358	RNF152	0.77473	0.999337	-0.137172	0.00994399	FALSE	0.00953094	-0.137172	0.479299	-32.6858
359	GM28403	0.461789	0.999337	-0.25799	0.0186562	FALSE	2.30245e-07	-0.25799	0.350575	-155.903
360	PIGN	0.995327	0.999573	0.000901584	0.0968728	FALSE	6.21534e-06	0.000901584	0.153923	-529.851
361	RELCH	0.746763	0.999337	-0.038776	0.158797	FALSE	0.0774572	-0.038776	0.120083	-165.879
362	TNFRSF11A	0.05341	0.945073	0.364418	0.0682856	FALSE	0.000248432	0.364418	0.188662	-415.501
363	ZCCHC2	0.333326	0.999337	-0.164006	0.0795028	FALSE	0.00443509	-0.164006	0.169527	-440.963
364	PHLPP1	0.524052	0.999337	-0.0571113	0.284734	FALSE	4.44279e-07	-0.0571113	0.0896408	-1068.23
365	BCL2	0.0234469	0.726051	-0.237148	0.209117	FALSE	1.94159e-07	-0.237148	0.104652	-897.088
366	D630008O14RIK	0.162435	0.999337	-1.85534	0.00251211	FALSE	0.00266905	-1.85534	1.32816	-2.16582
367	KDSR	0.495429	0.999337	0.102977	0.101549	FALSE	0.377508	0.102977	0.151058	-181.057
368	VPS4B	0.398156	0.999337	-0.0715772	0.318645	FALSE	6.42232e-06	-0.0715772	0.0847148	-1106.48
369	SERPINB5	0.278113	0.999337	-0.0591883	0.768174	FALSE	0.00171294	-0.0591883	0.0545731	-1774.51
370	SERPINB7	0.134356	0.999337	0.119698	0.363256	FALSE	5.20203e-08	0.119698	0.079951	-1224.52
371	SERPINB2	0.0705645	0.999337	0.0636165	1.86417	FALSE	1.83945	0.0636165	0.0351809	-25.7885
372	SERPINB8	0.103781	0.999337	0.173088	0.206656	FALSE	0.0106258	0.173088	0.106398	-782.798
373	DSEL	0.749807	0.999337	-0.05064	0.0907552	FALSE	0.0464356	-0.05064	0.158799	-139.326
374	9330185C12RIK	0.849291	0.999337	-0.171958	0.00279047	FALSE	1.16829e-05	-0.171958	0.904937	-32.3324
375	TSN	0.219007	0.999337	0.159305	0.138989	FALSE	0.0334801	0.159305	0.129604	-224.868
376	NIFK	0.817432	0.999337	-0.0324612	0.115842	FALSE	0.117203	-0.0324612	0.140616	-358.154
377	CLASP1	0.775045	0.999337	-0.0323054	0.179252	FALSE	3.29555e-08	-0.0323054	0.113042	-788.143
378	2900060B14RIK	0.365626	0.999337	0.260044	0.0287486	FALSE	3.56054e-06	0.260044	0.287438	-213.469
379	TFCP2L1	0.854723	0.999337	0.147424	0.00359494	FALSE	0.00510505	0.147424	0.805178	0
380	GLI2	0.138272	0.999337	-0.758952	0.00958614	FALSE	0.00670831	-0.758952	0.512025	-30.9989
381	RALB	0.902492	0.999337	-0.0224313	0.0683658	FALSE	0.0621468	-0.0224313	0.183092	-360.88
382	TMEM185B	0.740983	0.999337	0.105894	0.0225871	FALSE	2.74023e-06	0.105894	0.320353	-176.829
383	EPB41L5	0.753435	0.999337	-0.0454054	0.109553	FALSE	0.104325	-0.0454054	0.144551	-225.792
384	PTPN4	0.257298	0.999337	-0.111467	0.235968	FALSE	0.234994	-0.111467	0.0983996	-311.099
385	TMEM177	0.777075	0.999337	-0.349363	0.00151749	FALSE	1.07611e-08	-0.349363	1.23392	-18.8408
386	DBI	0.228744	0.999337	0.10396	0.310633	FALSE	0.00136618	0.10396	0.0863744	-124.584
387	3110009E18RIK	0.226566	0.999337	0.522806	0.0135969	FALSE	0.000148101	0.522806	0.432338	-116.568
388	STEAP3	0.89897	0.999337	0.0928307	0.0043293	FALSE	0.00324522	0.0928307	0.731169	-29.8759
389	INSIG2	0.0536864	0.945872	0.242504	0.149843	FALSE	1.03618e-08	0.242504	0.125691	-694.922
390	CCDC93	0.591461	0.999337	-0.113203	0.0513586	FALSE	4.13777e-07	-0.113203	0.210916	-332.101
391	DDX18	0.421779	0.999337	-0.0969973	0.156754	FALSE	0.0485933	-0.0969973	0.120743	-250.518
392	DPP10	0.578358	0.999337	0.196867	0.0187165	FALSE	0.00130323	0.196867	0.354215	-153.802
393	ACTR3	0.103663	0.999337	0.0851762	0.844122	FALSE	0.0144774	0.0851762	0.0523405	-1798.61
394	SLC35F5	0.839072	0.999337	0.0392218	0.0617147	FALSE	0.00216207	0.0392218	0.193134	-380.174
395	NCKAP5	0.771616	0.999337	0.022404	0.38586	FALSE	0.366621	0.022404	0.0771854	-622.212
396	MGAT5	0.802154	0.999337	-0.0350873	0.11679	FALSE	1.91481e-05	-0.0350873	0.140035	-603.599
397	2900009J06RIK	0.581747	0.999337	0.360328	0.0056743	FALSE	0.00844101	0.360328	0.654147	-13.7369
398	CCNT2	0.316203	0.999337	-0.118809	0.16259	FALSE	0.000702745	-0.118809	0.118538	-743.62
399	RAB3GAP1	0.396847	0.999337	-0.0892985	0.205761	FALSE	0.000330401	-0.0892985	0.105396	-857.07
400	ZRANB3	0.494982	0.999337	0.190126	0.0302193	FALSE	5.61807e-05	0.190126	0.278611	-225.948
401	R3HDM1	0.19203	0.999337	-0.134378	0.215314	FALSE	0.135998	-0.134378	0.103003	-175.291
402	UBXN4	0.206534	0.999337	0.0926524	0.430173	FALSE	2.96326e-05	0.0926524	0.0733501	-1318.53
403	MCM6	0.307473	0.999337	-0.145337	0.112639	FALSE	0.0329893	-0.145337	0.142412	-88.7668
404	DARS	0.151512	0.999337	0.198975	0.12205	FALSE	1.47311e-05	0.198975	0.138735	-607.833
405	THSD7B	0.41327	0.999337	-0.783423	0.00276165	FALSE	0.173886	-0.783423	0.957551	-25.5664
406	GM15674	0.597809	0.999337	0.215434	0.0141263	FALSE	1.05141e-06	0.215434	0.408364	-124.976
407	CD55	0.498349	0.999337	-0.0474584	0.4659	FALSE	1.76222e-06	-0.0474584	0.0700918	-1374.77
408	GM16083	0.305846	0.999337	-0.299351	0.0269081	FALSE	0.0271641	-0.299351	0.292341	-148.427
409	PFKFB2	0.682455	0.999337	-0.050902	0.147837	FALSE	1.9169e-07	-0.050902	0.12442	-699.953
410	YOD1	0.992209	0.999337	0.00206228	0.051457	FALSE	0.0502484	0.00206228	0.211203	-226.437
411	AA986860	0.194819	0.999337	0.261261	0.0585023	FALSE	0.00114137	0.261261	0.20152	-367.754
412	IL10	0.34961	0.999337	-0.637328	0.00523583	FALSE	0.000197978	-0.637328	0.681382	-39.52
413	MAPKAPK2	0.713056	0.999337	0.0334895	0.277456	FALSE	0.000877975	0.0334895	0.0910647	-1031.84
414	EIF2D	0.687958	0.999337	0.0898202	0.04626	FALSE	1.76681e-05	0.0898202	0.22364	-304.294
415	RASSF5	0.2367	0.999337	0.178138	0.103303	FALSE	0.000393616	0.178138	0.150546	-548.196
416	IKBKE	0.458236	0.999337	-0.102563	0.119517	FALSE	0.0196729	-0.102563	0.138271	-45.8617
417	SRGAP2	0.863636	0.999337	-0.0142126	0.334824	FALSE	0.298951	-0.0142126	0.0827532	-868.819
418	GM29488	0.573908	0.999337	-0.397984	0.00463884	FALSE	0.00500681	-0.397984	0.707773	-38.0413
419	RAB7B	0.602144	0.999337	0.0704199	0.126537	FALSE	0.0293536	0.0704199	0.13508	-315.949
420	SLC41A1	0.793981	0.999337	0.0421476	0.0883962	FALSE	2.13077e-08	0.0421476	0.161396	-493.914
421	RAB29	0.954369	0.999337	0.0267361	0.0105334	FALSE	2.82852e-07	0.0267361	0.467241	-95.7708
422	NUCKS1	0.108766	0.999337	0.117052	0.435751	FALSE	2.38733e-06	0.117052	0.0729858	-1395.03
423	SLC45A3	0.945123	0.999337	0.0366697	0.00810932	FALSE	0.00707584	0.0366697	0.532738	-62.5672
424	ELK4	0.389844	0.999337	-0.0770387	0.284859	FALSE	0.000973332	-0.0770387	0.0895903	-1033.7
425	MFSD4A	0.117726	0.999337	-0.185015	0.163422	FALSE	0.0528481	-0.185015	0.118266	-21.6267
426	NUAK2	0.297823	0.999337	0.272031	0.0348737	FALSE	0.0364083	0.272031	0.261288	-166.568
427	DSTYK	0.657329	0.999337	0.0573119	0.138144	FALSE	0.108761	0.0573119	0.129196	-286.711
428	6030442K20RIK	0.764708	0.999337	0.248525	0.00343738	FALSE	0.000722463	0.248525	0.830341	-23.2154
429	RBBP5	0.246783	0.999337	-0.294552	0.0355416	FALSE	4.93596e-05	-0.294552	0.254319	-251.014
430	LRRN2	0.981702	0.999337	-0.0147024	0.00557949	FALSE	0.00626723	-0.0147024	0.641047	-8.50097
431	MDM4	0.883182	0.999337	-0.0148757	0.223704	FALSE	0.0686402	-0.0148757	0.101239	-380.767
432	PIK3C2B	0.842046	0.999337	0.0806247	0.0141203	FALSE	0.0138309	0.0806247	0.404586	-91.8099
433	PPP1R15B	0.256682	0.999337	0.146231	0.140201	FALSE	0.0389299	0.146231	0.128921	-340.094
434	PLEKHA6	0.813079	0.999337	-0.153982	0.00538725	FALSE	1.22021e-07	-0.153982	0.651209	-56.7816
435	SNRPE	0.0721671	0.999337	0.174535	0.248344	FALSE	2.09744e-08	0.174535	0.0970685	-982.766
436	ZC3H11A	0.770982	0.999337	-0.0951525	0.0213882	FALSE	9.57398e-07	-0.0951525	0.326882	-170.699
437	GM38394	0.220278	0.999337	-0.381222	0.0239749	FALSE	0.0255413	-0.381222	0.311001	-40.6854
438	LAX1	0.741021	0.999337	-0.275212	0.00331041	FALSE	0.00332842	-0.275212	0.832713	-31.6028
439	ATP2B4	0.992488	0.999337	0.00062729	0.517086	FALSE	7.00876e-06	0.00062729	0.0666224	-1457.87
440	BTG2	0.38797	0.999337	0.0308359	1.80306	FALSE	0.288158	0.0308359	0.0357185	-2055.02
441	CHIT1	9.66972e-06	0.00539859	-0.21625	0.957793	FALSE	0.000120092	-0.21625	0.0488764	-2035.39
442	TMEM183A	0.535017	0.999337	-0.104492	0.0805405	FALSE	0.0806597	-0.104492	0.168436	-371.982
443	CYB5R1	0.561659	0.999337	0.194891	0.0208189	FALSE	6.19392e-08	0.194891	0.335799	-165.792
444	ADIPOR1	0.379304	0.999337	0.0817022	0.267673	FALSE	0.0405284	0.0817022	0.09293	-82.5817
445	KLHL12	0.952595	0.999337	-0.00774842	0.135028	FALSE	0.0184292	-0.00774842	0.130337	-601.807
446	RABIF	0.712465	0.999337	-0.0715311	0.0607048	FALSE	0.0601482	-0.0715311	0.194089	-155.713
447	KDM5B	0.515001	0.999337	0.0554016	0.318392	FALSE	0.279138	0.0554016	0.0850931	-303.998
448	PPP1R12B	0.0404451	0.890848	-0.224521	0.190663	FALSE	0.131367	-0.224521	0.109566	-144.489
449	UBE2T	0.820298	0.999337	0.0695103	0.0246564	FALSE	9.89332e-06	0.0695103	0.305994	-193.477
450	LGR6	0.370313	0.999337	0.0589064	0.533433	FALSE	0.523856	0.0589064	0.065752	-124.104
451	ARL8A	0.0791151	0.999337	0.364784	0.0563165	FALSE	0.00179273	0.364784	0.207754	-348.053
452	RNPEP	0.561168	0.999337	-0.0920468	0.0910921	FALSE	4.80758e-06	-0.0920468	0.158399	-499.244
453	TIMM17A	0.858096	0.999337	0.0335078	0.0655136	FALSE	0.0658803	0.0335078	0.187405	-258.802
454	IPO9	0.218873	0.999337	-0.244177	0.0580914	FALSE	8.10124e-07	-0.244177	0.198593	-364.871
455	NAV1	0.988724	0.999337	0.0120746	0.00314657	FALSE	1.23022e-05	0.0120746	0.854396	-35.3605
456	CSRP1	0.121387	0.999337	0.070823	1.10448	FALSE	0.234677	0.070823	0.0457224	-121.201
457	PHLDA3	0.516775	0.999337	-0.0980734	0.0998649	FALSE	0.0791245	-0.0980734	0.151272	-232.741
458	LAD1	0.647652	0.999337	-0.052498	0.173432	FALSE	0.12615	-0.052498	0.114869	-437.182
459	TNNT2	0.168366	0.999337	-1.20156	0.00393797	FALSE	1.72405e-06	-1.20156	0.872292	-42.3538
460	PKP1	0.124677	0.999337	-0.0887682	0.683859	FALSE	6.54052e-05	-0.0887682	0.057813	-1679.01
461	TMEM9	0.828112	0.999337	0.110041	0.00902898	FALSE	0.00889521	0.110041	0.506815	-70.399
462	KIF21B	0.987353	0.999337	0.00976477	0.0060518	FALSE	3.02423e-05	0.00976477	0.616026	-62.0067
463	INAVA	0.860261	0.999337	-0.04817	0.0305697	FALSE	2.03434e-05	-0.04817	0.273629	-222.588
464	GM26568	0.874363	0.999337	-0.140379	0.00289828	FALSE	4.2869e-05	-0.140379	0.887806	-33.4468
465	CAMSAP2	0.875644	0.999337	0.0169871	0.195019	FALSE	0.0325942	0.0169871	0.108548	-686.026
466	9230116N13RIK	0.440294	0.999337	0.423173	0.00820656	FALSE	0.0101616	0.423173	0.548368	-59.2714
467	DDX59	0.452665	0.999337	-0.276757	0.0169036	FALSE	0.018511	-0.276757	0.368528	-107.039
468	KIF14	0.220064	0.999337	0.325643	0.0341565	FALSE	0.0381113	0.325643	0.265537	-178.192
469	ZFP281	0.102591	0.999337	0.480926	0.0289057	FALSE	4.60462e-07	0.480926	0.294609	-216.431
470	GM4258	0.665675	0.999337	-0.154261	0.0179246	FALSE	0.0179209	-0.154261	0.35701	-115.245
471	ATP6V1G3	0.370744	0.999337	0.36134	0.0149026	FALSE	0.0149932	0.36134	0.403696	-34.192
472	NEK7	0.613584	0.999337	0.0382799	0.400546	FALSE	8.08078e-06	0.0382799	0.0758072	-1275.88
473	GM28501	0.0849074	0.999337	-0.455903	0.0334658	FALSE	0.00355765	-0.455903	0.264614	-238.45
474	2310009B15RIK	0.556544	0.999337	0.116274	0.0593519	FALSE	0.0694693	0.116274	0.197751	-208.896
475	DENND1B	0.41175	0.999337	-0.0962562	0.166181	FALSE	2.92088e-05	-0.0962562	0.117269	-763.494
476	ZBTB41	0.884315	0.999337	0.0311298	0.0502559	FALSE	7.09782e-07	0.0311298	0.213949	-328.798
477	ASPM	0.00484312	0.34898	0.476617	0.0946535	FALSE	1.04645e-10	0.476617	0.169176	-559.987
478	KCNT2	0.0170413	0.624952	-1.11766	0.0131245	FALSE	0.01488	-1.11766	0.468459	-15.9839
479	CDC73	0.576449	0.999337	0.0561262	0.22836	FALSE	0.210216	0.0561262	0.10048	-577.539
480	B3GALT2	0.371524	0.999337	-0.394204	0.0119358	FALSE	0.0116306	-0.394204	0.44113	-25.3841
481	GLRX2	0.771802	0.999337	0.0420137	0.109719	FALSE	0.000732482	0.0420137	0.144866	-563.874
482	RO60	0.23053	0.999337	-0.173196	0.109518	FALSE	0.00932114	-0.173196	0.144451	-545.832
483	UCHL5	0.889387	0.999337	-0.0326654	0.0415228	FALSE	1.53417e-06	-0.0326654	0.234868	-285.588
484	GM29170	0.267304	0.999337	-0.65052	0.00709187	FALSE	0.00814688	-0.65052	0.586428	-7.85901
485	RGS2	0.604134	0.999337	0.0686031	0.131847	FALSE	2.15985e-05	0.0686031	0.13232	-670.421
486	PLA2G4A	0.659079	0.999337	-0.04165	0.256894	FALSE	0.262021	-0.04165	0.0944048	-776.824
487	PTGS2OS	0.675213	0.999337	0.305255	0.0045172	FALSE	0.00286707	0.305255	0.728524	-38.3135
488	PTGS2	0.811337	0.999337	-0.0301106	0.143968	FALSE	9.80703e-05	-0.0301106	0.126143	-729.927
489	ODR4	0.82548	0.999337	0.0382577	0.076465	FALSE	0.0732826	0.0382577	0.173502	-198.04
490	TPR	0.885973	0.999337	-0.00881613	0.606857	FALSE	0.00206113	-0.00881613	0.0614785	-1541.52
491	HMCN1	0.0457682	0.912043	-0.986454	0.0111966	FALSE	2.81455e-11	-0.986454	0.493838	-105.433
492	GM10138	0.315826	0.999337	0.722378	0.00526732	FALSE	4.61548e-08	0.722378	0.720165	-54.3061
493	IVNS1ABP	0.251603	0.999337	-0.0841406	0.424402	FALSE	5.99446e-06	-0.0841406	0.0733914	-1313.47
494	SWT1	0.958226	0.999337	-0.00643171	0.152154	FALSE	0.0282685	-0.00643171	0.122789	-623.843
495	TRMT1L	0.256186	0.999337	-0.222821	0.0594313	FALSE	0.061167	-0.222821	0.19624	-309.324
496	RNF2	0.948373	0.999337	0.00691955	0.201058	FALSE	2.77606e-08	0.00691955	0.106865	-846.852
497	FAM129A	0.901719	0.999337	0.0270404	0.0479625	FALSE	0.042527	0.0270404	0.218968	-141.018
498	EDEM3	0.52929	0.999337	-0.114407	0.0690788	FALSE	0.0676584	-0.114407	0.181861	-290.689
499	1700025G04RIK	0.0110869	0.536674	-0.152706	0.632039	FALSE	0.0039988	-0.152706	0.0601215	-1554.54
500	TSEN15	0.919057	0.999337	-0.0446	0.0118846	FALSE	0.0145424	-0.0446	0.438884	-55.1715
501	RGL1	0.954133	0.999337	0.0346539	0.00633923	FALSE	0.0065197	0.0346539	0.60249	-52.1931
502	ARPC5	0.186323	0.999337	0.0990434	0.412356	FALSE	0.0221123	0.0990434	0.0749456	-1148.59
503	SMG7	0.295101	0.999337	0.0882141	0.325868	FALSE	0.000894615	0.0882141	0.0842544	-1134.51
504	GM28791	0.65814	0.999337	-0.175069	0.0145986	FALSE	0.0141939	-0.175069	0.395652	-103.118
505	NMNAT2	0.737589	0.999337	0.286768	0.00325988	FALSE	1.33755e-07	0.286768	0.855901	-36.8158
506	LAMC2	0.0190378	0.651038	0.113479	0.990597	FALSE	8.7414e-07	0.113479	0.0483963	-2025.04
507	LAMC1	0.899043	0.999337	0.0148311	0.168121	FALSE	2.8247e-05	0.0148311	0.116899	-768.232
508	DHX9	0.360122	0.999337	0.0762151	0.333078	FALSE	0.331994	0.0762151	0.0832831	-892.458
509	NPL	0.817488	0.999337	0.0675735	0.0269217	FALSE	0.0278135	0.0675735	0.292809	-150.469
510	RNASEL	0.907958	0.999337	-0.0283156	0.0381955	FALSE	1.27896e-07	-0.0283156	0.244913	-268.977
511	TEDDM2	0.368015	0.999337	-0.216052	0.0397216	FALSE	0.038376	-0.216052	0.240005	-157.171
512	GLUL	0.0118646	0.557239	0.227975	0.287598	FALSE	0.241675	0.227975	0.0906048	-140.614
513	GM28286	0.213535	0.999337	-0.570184	0.0113924	FALSE	0.0109743	-0.570184	0.458383	-83.2267
514	A830008E24RIK	0.538574	0.999337	0.0815913	0.13132	FALSE	3.03046e-05	0.0815913	0.132675	-669.397
515	IER5	0.277431	0.999337	0.334161	0.0254921	FALSE	9.38208e-07	0.334161	0.307668	-195.825
516	MR1	0.916974	0.999337	-0.0345494	0.0208514	FALSE	1.50212e-06	-0.0345494	0.331421	-166.032
517	STX6	0.955544	0.999337	0.00710021	0.141544	FALSE	0.00374723	0.00710021	0.127366	-53.2212
518	XPR1	0.371357	0.999337	-0.111859	0.145917	FALSE	9.65076e-07	-0.111859	0.125131	-700.633
519	ACBD6	0.00697869	0.442435	0.361083	0.135571	FALSE	1.5123e-05	0.361083	0.133841	-652.805
520	QSOX1	0.664294	0.999337	0.175492	0.0143128	FALSE	0.0140303	0.175492	0.404366	-89.7899
521	GM37571	0.438932	0.999337	-0.386672	0.00929747	FALSE	0.00782977	-0.386672	0.499578	-65.101
522	CEP350	0.993008	0.999337	0.000741615	0.320478	FALSE	0.00634029	0.000741615	0.0846261	-230.718
523	TOR1AIP1	0.779428	0.999337	-0.0292646	0.209819	FALSE	0.000197439	-0.0292646	0.104492	-870.008
524	TOR1AIP2	0.49835	0.999337	-0.0568112	0.324996	FALSE	9.34375e-05	-0.0568112	0.0839052	-1134.89
525	ABL2	0.606091	0.999337	0.0390386	0.401644	FALSE	0.00055566	0.0390386	0.075706	-1282.71
526	TOR3A	0.859582	0.999337	0.0761732	0.0124607	FALSE	0.0157454	0.0761732	0.430585	-9.79659
527	FAM20B	0.3542	0.999337	-0.116338	0.144889	FALSE	0.00625127	-0.116338	0.125571	-654.875
528	RALGPS2	0.381428	0.999337	-0.0752296	0.309515	FALSE	9.00521e-08	-0.0752296	0.0859503	-1100.65
529	ANGPTL1	0.249654	0.999337	-0.532587	0.0110979	FALSE	1.50144e-08	-0.532587	0.46264	-101.61
530	RASAL2	0.629772	0.999337	-0.0514929	0.200557	FALSE	0.197341	-0.0514929	0.106821	-633.587
531	COP1	0.738746	0.999337	-0.0341521	0.218422	FALSE	0.0772589	-0.0341521	0.102401	-396.151
532	4930523C07RIK	0.0609444	0.977121	-0.0790915	1.28339	FALSE	2.05046e-06	-0.0790915	0.0422069	-2267.99
533	4930562F07RIK	0.385984	0.999337	0.66163	0.00457979	FALSE	0.00443101	0.66163	0.763193	-40.4996
534	CACYBP	0.557777	0.999337	0.0781063	0.130133	FALSE	1.64844e-06	0.0781063	0.133254	-651.199
535	RABGAP1L	0.349758	0.999337	-0.06627	0.455352	FALSE	0.433108	-0.06627	0.0708726	-271.08
536	GM36975	0.365067	0.999337	-0.149153	0.0842451	FALSE	0.000338266	-0.149153	0.164674	-482.76
537	GM37529	0.81422	0.999337	-0.113474	0.00979765	FALSE	0.0150094	-0.113474	0.482896	-13.9981
538	RC3H1	0.930714	0.999337	-0.0068009	0.374936	FALSE	6.01513e-08	-0.0068009	0.0782196	-1238.07
539	SERPINC1	0.874632	0.999337	-0.126378	0.00356066	FALSE	0.00342224	-0.126378	0.800989	-33.0789
540	ZBTB37	0.63031	0.999337	0.0950623	0.0593421	FALSE	2.28996e-07	0.0950623	0.197515	-373.202
541	GAS5	0.799424	0.999337	0.013117	0.861997	FALSE	0.121099	0.013117	0.0516229	-169.578
542	DARS2	0.734319	0.999337	-0.160882	0.0101674	FALSE	0.0105254	-0.160882	0.47404	-72.8683
543	CENPL	0.23322	0.999337	-0.185309	0.0945956	FALSE	0.0346794	-0.185309	0.155447	-50.825
544	KLHL20	0.409205	0.999337	-0.235072	0.0282261	FALSE	0.0263605	-0.235072	0.284834	-145.816
545	PRDX6	0.370708	0.999337	0.0805219	0.285641	FALSE	1.72822e-08	0.0805219	0.0899538	-1056.73
546	TNFSF4	0.408543	0.999337	-0.328688	0.0145771	FALSE	0.00236344	-0.328688	0.397706	-62.6913
547	TNFSF18	0.49311	0.999337	0.178521	0.0345104	FALSE	2.88636e-05	0.178521	0.260474	-250.998
548	SUCO	0.000493076	0.0788547	0.260885	0.423795	FALSE	2.30807e-08	0.260885	0.0748704	-1309.26
549	PIGC	0.701459	0.999337	0.162818	0.0129488	FALSE	1.0504e-06	0.162818	0.424723	-112.539
550	DNM3	0.438409	0.999337	-0.158908	0.0543266	FALSE	1.85915e-06	-0.158908	0.205073	-358.966
551	EEF1AKNMT	0.298123	0.999337	0.414844	0.0154886	FALSE	1.88659e-07	0.414844	0.39871	-131.893
552	VAMP4	0.458251	0.999337	0.130089	0.0755884	FALSE	0.0219787	0.130089	0.175386	-373.233
553	PRRC2C	0.797561	0.999337	0.0126349	0.946726	FALSE	0.284407	0.0126349	0.0492578	-1829.27
554	GORAB	0.885638	0.999337	0.0408972	0.0284747	FALSE	3.82404e-07	0.0408972	0.284352	-212.743
555	KIFAP3	0.463788	0.999337	-0.0911224	0.147743	FALSE	0.0054905	-0.0911224	0.124378	-31.9171
556	SCYL3	0.67812	0.999337	-0.0850571	0.0544244	FALSE	0.0487359	-0.0850571	0.204942	-159.693
557	BC055324	0.800096	0.999337	0.12878	0.00898844	FALSE	0.00782721	0.12878	0.508561	-65.0857
558	METTL18	0.50886	0.999337	-0.67054	0.00237939	FALSE	9.75914e-07	-0.67054	1.01503	-27.5526
559	SLC19A2	0.777907	0.999337	-0.0604643	0.0497784	FALSE	5.47564e-06	-0.0604643	0.214377	-328.281
560	CCDC181	0.340464	0.999337	0.288086	0.0261538	FALSE	7.67867e-08	0.288086	0.302215	-198.169
561	BLZF1	0.841996	0.999337	-0.0311191	0.0939968	FALSE	6.5439e-05	-0.0311191	0.156109	-511.403
562	NME7	0.130088	0.999337	-0.21801	0.110322	FALSE	2.59371e-06	-0.21801	0.144019	-577.607
563	ATP1B1	0.000106736	0.0301853	-0.330893	0.316226	FALSE	3.67587e-05	-0.330893	0.0853973	-1152.29
564	GM37184	0.806502	0.999337	0.191118	0.00385365	FALSE	9.30084e-07	0.191118	0.780259	-42.5583
565	SFT2D2	0.751616	0.999337	-0.0741537	0.041658	FALSE	0.117092	-0.0741537	0.234286	-205.681
566	TIPRL	0.237829	0.999337	0.179956	0.100768	FALSE	0.0112836	0.179956	0.15245	-243.55
567	GM38190	0.185918	0.999337	-1.02597	0.00459975	FALSE	0.000136951	-1.02597	0.775635	-48.5869
568	GPR161	0.713407	0.999337	-0.107463	0.0266898	FALSE	0.0245862	-0.107463	0.29259	-148.157
569	DCAF6	0.164039	0.999337	0.125633	0.285118	FALSE	0.279456	0.125633	0.0902784	-307.898
570	GM37864	0.411189	0.999337	0.744513	0.00335876	FALSE	3.49683e-07	0.744513	0.905951	-37.5425
571	MPC2	0.0591899	0.967407	0.184823	0.244253	FALSE	7.24406e-06	0.184823	0.0979569	-963.336
572	MPZL1	0.325978	0.999337	0.304678	0.0249151	FALSE	4.33289e-07	0.304678	0.310184	-190.394
573	CREG1	0.525357	0.999337	0.112385	0.0740873	FALSE	7.78833e-07	0.112385	0.176954	-428.372
574	CD247	0.627075	0.999337	0.446224	0.00294431	FALSE	9.03508e-07	0.446224	0.918442	-33.4548
575	POU2F1	0.772314	0.999337	0.0300658	0.213043	FALSE	0.0010947	0.0300658	0.103908	-886.068
576	TADA1	0.726325	0.999337	0.106583	0.0250011	FALSE	0.0247445	0.106583	0.304507	-127.527
577	POGK	0.306725	0.999337	0.155634	0.100641	FALSE	6.44385e-06	0.155634	0.152266	-539.495
578	FAM78B	0.729316	0.999337	-0.14025	0.0139064	FALSE	0.0161082	-0.14025	0.405304	-81.8127
579	UCK2	0.470318	0.999337	-0.104885	0.108264	FALSE	0.00510544	-0.104885	0.145278	-552.472
580	GM37982	0.402589	0.999337	-0.347294	0.0134174	FALSE	0.000698769	-0.347294	0.414924	-56.9991
581	TMCO1	0.124301	0.999337	0.182206	0.166701	FALSE	0.000169994	0.182206	0.118549	-751.727
582	ALDH9A1	0.61314	0.999337	0.0831505	0.0854796	FALSE	5.68914e-07	0.0831505	0.16446	-478.063
583	MGST3	0.167165	0.999337	0.150517	0.196388	FALSE	0.193896	0.150517	0.108962	-718.205
584	PBX1	0.120069	0.999337	-0.0908892	0.668564	FALSE	0.0616658	-0.0908892	0.0584691	-29.9898
585	NUF2	0.563143	0.999337	0.157947	0.0312776	FALSE	0.0308607	0.157947	0.27318	-165.96
586	HSD17B7	0.0792437	0.999337	0.223942	0.144912	FALSE	3.32983e-05	0.223942	0.127595	-692.091
587	DDR2	0.17491	0.999337	-0.378692	0.0297491	FALSE	0.0294498	-0.378692	0.279149	-170.411
588	UAP1	0.0275585	0.780661	-0.169883	0.384443	FALSE	1.71131e-05	-0.169883	0.0770962	-1281.07
589	UHMK1	0.975604	0.999337	-0.00497747	0.0866007	FALSE	2.25103e-08	-0.00497747	0.162764	-483.589
590	GM7694	0.322509	0.999337	0.65677	0.00604169	FALSE	0.00614908	0.65677	0.663864	-50.4783
591	NOS1AP	0.66966	0.999337	-0.057903	0.124196	FALSE	0.0308736	-0.057903	0.135726	-528.555
592	ATF6	0.313887	0.999337	-0.0906766	0.281937	FALSE	8.49615e-07	-0.0906766	0.0900374	-1048.66
593	DUSP12	0.165022	0.999337	-0.492226	0.0187567	FALSE	1.15752e-06	-0.492226	0.354533	-151.528
594	CFAP126	0.78053	0.999337	-0.306906	0.0018966	FALSE	0.00226415	-0.306906	1.10149	-17.8125
595	SDHC	0.214371	0.999337	0.213283	0.0798068	FALSE	7.02731e-07	0.213283	0.171776	-454.522
596	TOMM40L	0.96177	0.999337	-0.028552	0.00645675	FALSE	0.00681995	-0.028552	0.595673	-53.5526
597	NDUFS2	0.185331	0.999337	0.190875	0.112967	FALSE	0.00507692	0.190875	0.144109	-569.066
598	B4GALT3	0.77166	0.999337	0.0861388	0.0262505	FALSE	9.8481e-07	0.0861388	0.296821	-199.143
599	PPOX	0.685675	0.999337	0.173603	0.0127165	FALSE	6.61609e-08	0.173603	0.428935	-112.748
600	USP21	0.440509	0.999337	-0.309795	0.0142686	FALSE	0.0137894	-0.309795	0.401635	-94.4758
601	UFC1	0.629829	0.999337	0.0755793	0.0939423	FALSE	2.83211e-08	0.0755793	0.156814	-512.778
602	DEDD	0.385797	0.999337	0.193383	0.0472037	FALSE	0.0016921	0.193383	0.222981	-305.309
603	NIT1	0.506068	0.999337	0.143104	0.0502939	FALSE	0.000186121	0.143104	0.215203	-322.333
604	PFDN2	0.447991	0.999337	0.100117	0.133052	FALSE	2.35509e-06	0.100117	0.131947	-651.103
605	NECTIN4	0.28457	0.999337	-0.403515	0.0163549	FALSE	0.0163445	-0.403515	0.377079	-113.132
606	USF1	0.999881	0.999994	6.38226e-05	0.0125178	FALSE	0.0118476	6.38226e-05	0.428183	-83.8894
607	F11R	0.607274	0.999337	0.0303031	0.661724	FALSE	4.69735e-05	0.0303031	0.0589591	-1625.56
608	B930036N10RIK	0.609156	0.999337	0.122934	0.04018	FALSE	0.00898926	0.122934	0.240445	-254.864
609	ALYREF2	0.330875	0.999337	0.586663	0.00713137	FALSE	0.00835679	0.586663	0.603344	-4.79601
610	VANGL2	0.123079	0.999337	-0.262256	0.0792877	FALSE	4.443e-05	-0.262256	0.170078	-453.989
611	NCSTN	0.201666	0.999337	0.218486	0.0804948	FALSE	0.00692056	0.218486	0.171117	-443.147
612	COPA	0.971861	0.999337	-0.00329444	0.263043	FALSE	1.83839e-05	-0.00329444	0.0933965	-997.119
613	PEX19	0.223605	0.999337	0.348673	0.0294978	FALSE	1.42075e-05	0.348673	0.286502	-216.239
614	DCAF8	0.708645	0.999337	0.0444116	0.163045	FALSE	2.62848e-07	0.0444116	0.11885	-738.021
615	PEA15A	0.568089	0.999337	-0.125373	0.0473642	FALSE	3.9745e-08	-0.125373	0.219618	-309.802
616	IGSF8	0.14453	0.999337	0.281468	0.0641063	FALSE	9.26986e-07	0.281468	0.192901	-386.304
617	PIGM	0.519344	0.999337	-0.195848	0.0247502	FALSE	0.0258914	-0.195848	0.303942	-137.847
618	IGSF9	0.638334	0.999337	-0.120541	0.0347361	FALSE	0.0332778	-0.120541	0.256454	-186.563
619	TAGLN2	0.0813616	0.999337	0.104586	0.643601	FALSE	2.05867e-06	0.104586	0.060009	-1708.05
620	CFAP45	0.754907	0.999337	-0.210139	0.00504841	FALSE	4.32947e-05	-0.210139	0.673142	-53.2041
621	4933439K11RIK	0.0912442	0.999337	0.824257	0.0119772	FALSE	0.0117932	0.824257	0.488052	-83.7434
622	DUSP23	0.329934	0.999337	0.340387	0.0197966	FALSE	0.018415	0.340387	0.349385	-7.28991
623	AIM2	0.00064811	0.0920026	1.3703	0.0238186	FALSE	0.00064594	1.3703	0.401773	-179.295
624	MNDAL	0.498282	0.999337	-0.389094	0.00703111	FALSE	0.00686445	-0.389094	0.574566	-57.6563
625	IFI202B	0.101029	0.999337	-0.111821	0.49138	FALSE	0.391402	-0.111821	0.0681883	-307.606
626	FH1	0.911463	0.999337	-0.03319	0.0257079	FALSE	0.204402	-0.03319	0.298489	-132.76
627	KMO	0.578576	0.999337	0.459739	0.00363965	FALSE	0.00356653	0.459739	0.827664	-23.5535
628	OPN3	0.395534	0.999337	-0.709668	0.00355102	FALSE	1.45342e-07	-0.709668	0.835273	-39.4622
629	CHML	0.259851	0.999337	-0.238077	0.0513002	FALSE	0.0486303	-0.238077	0.211296	-303.837
630	EXO1	0.32414	0.999337	0.587292	0.00731863	FALSE	0.00773208	0.587292	0.59564	-55.7866
631	PLD5	0.549133	0.999337	0.532783	0.00322341	FALSE	2.95772e-06	0.532783	0.889365	-36.1676
632	CEP170	0.689416	0.999337	-0.188938	0.010228	FALSE	0.0108258	-0.188938	0.472762	-78.8742
633	SDCCAG8	0.551208	0.999337	-0.106345	0.0717559	FALSE	0.00316731	-0.106345	0.178446	-418.027
634	AKT3	0.902052	0.999337	-0.0308043	0.0365644	FALSE	0.0417925	-0.0308043	0.250299	-102.563
635	ZBTB18	0.883331	0.999337	-0.046635	0.0226655	FALSE	0.0227478	-0.046635	0.317789	-62.6206
636	ADSS	0.196621	0.999337	0.123318	0.254698	FALSE	0.000414428	0.123318	0.0955033	-975.23
637	CATSPERE2	0.909552	0.999337	0.0548453	0.00989084	FALSE	0.0179773	0.0548453	0.482778	-64.2111
638	DESI2	0.804274	0.999337	-0.0222871	0.283362	FALSE	0.239094	-0.0222871	0.089933	-142.087
639	COX20	0.291748	0.999337	0.178159	0.0819908	FALSE	0.000136868	0.178159	0.168984	-467.607
640	HNRNPU	0.703829	0.999337	0.0198239	0.845202	FALSE	0.890948	0.0198239	0.0521466	-102.201
641	EFCAB2	0.715994	0.999337	-0.153595	0.012818	FALSE	2.85108e-05	-0.153595	0.422176	-113.105
642	KIF26B	0.884688	0.999337	0.0388	0.0321619	FALSE	1.87607e-06	0.0388	0.267532	-245.301
643	SMYD3	0.0789885	0.999337	-0.143156	0.343951	FALSE	1.96523e-07	-0.143156	0.081497	-1199.36
644	TFB2M	0.145788	0.999337	-0.304245	0.0525851	FALSE	0.036218	-0.304245	0.209164	-216.676
645	CNST	0.987466	0.999337	-0.00171727	0.192041	FALSE	0.0106516	-0.00171727	0.109313	-28.6068
646	SCCPDH	0.738924	0.999337	0.385702	0.0018244	FALSE	0.00262133	0.385702	1.1573	-18.1467
647	AHCTF1	0.870275	0.999337	-0.0168971	0.214148	FALSE	2.05046e-08	-0.0168971	0.103467	-887.401
648	CDC42BPA	0.443104	0.999337	-0.0699519	0.274915	FALSE	0.000544574	-0.0699519	0.0912064	-1042.09
649	COQ8A	0.265078	0.999337	-0.178186	0.0894031	FALSE	1.89997e-05	-0.178186	0.159885	-495.494
650	PSEN2	0.325955	0.999337	0.398646	0.0148857	FALSE	6.91658e-06	0.398646	0.405832	-127.026
651	ITPKB	0.487967	0.999337	-0.168913	0.0385226	FALSE	0.0385643	-0.168913	0.24355	-190.169
652	PARP1	0.315101	0.999337	0.167183	0.0843928	FALSE	0.0938027	0.167183	0.166422	-25.6229
653	LIN9	0.390937	0.999337	0.210326	0.0391606	FALSE	0.000527723	0.210326	0.245158	-271.038
654	ACBD3	0.147969	0.999337	0.15826	0.19507	FALSE	2.12318e-05	0.15826	0.109391	-824.451
655	GM37768	0.250788	0.999337	0.456469	0.015767	FALSE	0.0159724	0.456469	0.397469	-41.3363
656	H3F3A	0.045585	0.912043	0.0933409	1.06183	FALSE	1.95672e-07	0.0933409	0.0466888	-2130.43
657	SDE2	0.306147	0.999337	0.0849456	0.335604	FALSE	1.75921e-06	0.0849456	0.0830082	-1141.81
658	PYCR2	0.776747	0.999337	0.100958	0.0182755	FALSE	0.128856	0.100958	0.356038	-102.662
659	LEFTY1	0.438919	0.999337	0.36068	0.0111831	FALSE	0.0102244	0.36068	0.465983	-72.1925
660	TMEM63A	0.759043	0.999337	0.0421788	0.121777	FALSE	0.026112	0.0421788	0.137508	-513.232
661	EPHX1	0.509724	0.999337	0.0779176	0.165421	FALSE	0.00216544	0.0779176	0.118188	-744.806
662	NVL	0.574463	0.999337	-0.0722249	0.138206	FALSE	0.000177286	-0.0722249	0.128631	-665.607
663	CNIH4	0.589487	0.999337	0.0696856	0.138417	FALSE	0.000656849	0.0696856	0.129148	-677.764
664	WDR26	0.876997	0.999337	-0.0116465	0.405018	FALSE	0.00148738	-0.0116465	0.0752472	-1271.64
665	LBR	0.883324	0.999337	0.0220698	0.101644	FALSE	0.0640279	0.0220698	0.150384	-188.341
666	ENAH	0.809627	0.999337	0.0315411	0.134205	FALSE	0.0019436	0.0315411	0.130926	-657.793
667	SRP9	0.469566	0.999337	0.0898694	0.149825	FALSE	5.42926e-06	0.0898694	0.124269	-707.557
668	DEGS1	0.465899	0.999337	-0.130452	0.0713724	FALSE	1.99229e-06	-0.130452	0.178905	-424.593
669	FBXO28	0.0259541	0.764315	0.367278	0.0894158	FALSE	0.0958323	0.367278	0.164928	-0.424952
670	TRP53BP2	0.568712	0.999337	-0.0453439	0.361661	FALSE	0.259514	-0.0453439	0.0795579	-154.289
671	CAPN2	0.961518	0.999337	0.00754542	0.0938907	FALSE	1.36024e-06	0.00754542	0.156385	-521.78
672	SUSD4	0.993019	0.999337	-0.0097604	0.00184295	FALSE	0.00138211	-0.0097604	1.11557	-15.7212
673	TLR5	0.529603	0.999337	0.467985	0.00450932	FALSE	0.00347526	0.467985	0.744474	-38.6774
674	DISP1	0.128414	0.999337	-0.322407	0.0512429	FALSE	0.0461614	-0.322407	0.212056	-245.63
675	BROX	0.353053	0.999337	0.138836	0.104157	FALSE	0.057009	0.138836	0.149498	-113.705
676	AIDA	0.80179	0.999337	0.0400985	0.0902281	FALSE	3.42256e-05	0.0400985	0.159735	-492.533
677	MIA3	0.455074	0.999337	-0.0799162	0.199742	FALSE	4.92238e-08	-0.0799162	0.106985	-843.552
678	TAF1A	0.572095	0.999337	0.0921909	0.0869149	FALSE	0.00118168	0.0921909	0.163179	-482.276
679	DUSP10	0.707685	0.999337	-0.119083	0.0226511	FALSE	0.000175657	-0.119083	0.317584	-179.634
680	2025-03-02	0.187495	0.999337	0.198829	0.103226	FALSE	0.0423547	0.198829	0.150854	-84.4653
681	MARK1	0.990319	0.999337	0.0104395	0.00310269	FALSE	1.12526e-07	0.0104395	0.860366	-35.1219
682	RAB3GAP2	0.638242	0.999337	-0.0696337	0.104257	FALSE	8.9112e-05	-0.0696337	0.148107	-555.314
683	IARS2	0.409997	0.999337	-0.103711	0.144207	FALSE	1.50331e-08	-0.103711	0.125878	-685.509
684	BPNT1	0.722777	0.999337	0.122293	0.0195455	FALSE	2.48287e-08	0.122293	0.34473	-157.268
685	4930532G15RIK	0.728962	0.999337	-0.322363	0.00266235	FALSE	6.58793e-05	-0.322363	0.930324	-20.4651
686	EPRS	0.766725	0.999337	0.0254641	0.312084	FALSE	4.39488e-06	0.0254641	0.0858355	-1114.57
687	LYPLAL1	0.311739	0.999337	0.919606	0.00360869	FALSE	0.00424467	0.919606	0.90908	-32.0865
688	TGFB2	0.236007	0.999337	0.231472	0.0619189	FALSE	0.0549743	0.231472	0.195331	-210.071
689	RRP15	0.707387	0.999337	0.062863	0.08226	FALSE	7.97287e-06	0.062863	0.167471	-464.306
690	GPATCH2	0.459371	0.999337	-0.108909	0.105452	FALSE	2.71129e-06	-0.108909	0.147198	-558.897
691	KCTD3	0.479518	0.999337	0.134151	0.0646293	FALSE	3.05431e-07	0.134151	0.189726	-393.877
692	KCNK2	0.442305	0.999337	-0.414933	0.00798545	FALSE	1.82838e-06	-0.414933	0.540062	-76.8998
693	CENPF	0.00589207	0.400217	0.484635	0.200802	FALSE	4.91989e-09	0.484635	0.175992	-855.258
694	PTPN14	0.171649	0.999337	0.0671615	0.956098	FALSE	0.0295293	0.0671615	0.0491332	-242.909
695	GM26574	0.584062	0.999337	0.326358	0.00677816	FALSE	0.0052985	0.326358	0.59613	-53.4934
696	SMYD2	0.0839914	0.999337	-0.423668	0.0387925	FALSE	3.21686e-05	-0.423668	0.245181	-266.732
697	PROX1	0.18875	0.999337	-0.800017	0.00686997	FALSE	0.00675283	-0.800017	0.608708	-55.4627
698	RPS6KC1	0.25697	0.999337	-0.234901	0.0533296	FALSE	0.183274	-0.234901	0.20722	-209.206
699	ANGEL2	0.821477	0.999337	0.0304591	0.126241	FALSE	0.0158791	0.0304591	0.134987	-574.319
700	FLVCR1	0.12528	0.999337	0.102545	0.517837	FALSE	6.31615e-06	0.102545	0.0668922	-1474.81
701	TATDN3	0.755381	0.999337	-0.107293	0.0192657	FALSE	1.32918e-05	-0.107293	0.344382	-157.489
702	NSL1	0.463429	0.999337	0.459528	0.00634713	FALSE	1.41089e-05	0.459528	0.626732	-63.2378
703	FAM71A	0.521057	0.999337	-0.475226	0.00428633	FALSE	4.94186e-07	-0.475226	0.740554	-46.8935
704	ATF3	0.99633	0.999883	0.000139485	2.49506	FALSE	1.19633e-06	0.000139485	0.0303287	-3001.74
705	D730003I15RIK	0.499441	0.999337	0.42762	0.00616311	FALSE	5.80637e-07	0.42762	0.633164	-62.1411
706	NENF	0.582297	0.999337	0.0698414	0.143194	FALSE	3.72316e-05	0.0698414	0.126977	-687.223
707	PACC1	0.637865	0.999337	0.449148	0.00272981	FALSE	1.26077e-07	0.449148	0.95424	-31.6364
708	PPP2R5A	0.813684	0.999337	0.0244389	0.213815	FALSE	9.22858e-06	0.0244389	0.103697	-887.308
709	DTL	0.550885	0.999337	-0.177863	0.0256991	FALSE	0.0273888	-0.177863	0.29821	-177.767
710	INTS7	0.289115	0.999337	-0.19981	0.0643642	FALSE	0.0163889	-0.19981	0.188489	-356.341
711	LPGAT1	0.641802	0.999337	-0.0931847	0.0569543	FALSE	2.62751e-07	-0.0931847	0.20032	-367.574
712	GM38037	0.528722	0.999337	-0.527523	0.00338408	FALSE	0.00456206	-0.527523	0.837395	-29.4054
713	NEK2	0.163101	0.999337	0.44639	0.0242466	FALSE	0.0254247	0.44639	0.320057	-122.904
714	SLC30A1	0.546816	0.999337	0.235231	0.0155111	FALSE	0.0138234	0.235231	0.3904	-99.1614
715	GM26670	0.498335	0.999337	0.73207	0.00234629	FALSE	0.00149158	0.73207	1.08116	-20.8304
716	TRAF5	0.367956	0.999337	0.10107	0.183827	FALSE	0.18851	0.10107	0.112261	-674.952
717	RCOR3	0.649568	0.999337	0.0748575	0.0851007	FALSE	3.56223e-06	0.0748575	0.164753	-474.68
718	GM10516	0.465675	0.999337	-0.412067	0.00729742	FALSE	3.32859e-06	-0.412067	0.564837	-71.6698
719	KCNH1	0.892945	0.999337	-0.108105	0.003541	FALSE	0.0033682	-0.108105	0.80328	-23.656
720	HHAT	0.535062	0.999337	0.205812	0.0213632	FALSE	0.000590187	0.205812	0.331796	-171.924
721	SERTAD4	0.901195	0.999337	0.0196014	0.0922006	FALSE	0.0933196	0.0196014	0.157883	-316.208
722	GM15867	0.421777	0.999337	0.185443	0.0439881	FALSE	3.79642e-05	0.185443	0.230839	-295.052
723	UTP25	0.989364	0.999337	0.00311508	0.0420413	FALSE	2.31398e-06	0.00311508	0.233669	-284.943
724	IRF6	0.562573	0.999337	0.0493114	0.317687	FALSE	4.59272e-08	0.0493114	0.0851631	-1113.88
725	A130010J15RIK	0.928042	0.999337	-0.0443869	0.00947632	FALSE	2.87943e-06	-0.0443869	0.4915	-88.5419
726	LAMB3	0.648741	0.999337	-0.028616	0.580508	FALSE	1.77091e-07	-0.028616	0.0628218	-1544.07
727	CAMK1G	0.942393	0.999337	0.0525765	0.00435391	FALSE	1.88037e-09	0.0525765	0.727575	-47.2688
728	MIR205HG	0.000170112	0.0393622	-0.484504	0.141775	FALSE	8.2206e-06	-0.484504	0.128867	-686.756
729	PLXNA2	0.990304	0.999337	0.00155602	0.139988	FALSE	0.128121	0.00155602	0.128047	-346.251
730	A330023F24RIK	0.583355	0.999337	-0.204725	0.0164165	FALSE	8.45539e-05	-0.204725	0.373252	-140.332
731	GM32250	0.941533	0.999337	0.0800578	0.00193978	FALSE	0.00203645	0.0800578	1.09155	-6.23095
732	CD46	0.301893	0.999337	-0.394853	0.0158793	FALSE	0.0150014	-0.394853	0.382468	-113.645
733	CR1L	0.168013	0.999337	0.183273	0.132585	FALSE	0.000195211	0.183273	0.13294	-639.33
734	NMT2	0.705444	0.999337	-0.0471473	0.147117	FALSE	0.0918238	-0.0471473	0.124734	-148.863
735	RPP38	0.582756	0.999337	0.146439	0.0327958	FALSE	2.11037e-07	0.146439	0.266562	-235.588
736	DCLRE1C	0.96008	0.999337	-0.0100428	0.0569716	FALSE	0.000238766	-0.0100428	0.200641	-360.635
737	SUV39H2	0.74431	0.999337	-0.130409	0.0142889	FALSE	1.15562e-06	-0.130409	0.399843	-124.058
738	HSPA14	0.237502	0.999337	0.257748	0.0498664	FALSE	0.0564565	0.257748	0.218198	-32.5056
739	GM45902	0.965844	0.999337	0.0347714	0.00348999	FALSE	0.00494931	0.0347714	0.812005	-30.3198
740	CDNF	0.885143	0.999337	0.151716	0.00211414	FALSE	0.00167602	0.151716	1.05027	-20.5946
741	FAM107B	0.188379	0.999337	0.4675	0.0197831	FALSE	2.5972e-07	0.4675	0.355408	-161.725
742	FRMD4A	0.924661	0.999337	-0.0117432	0.148706	FALSE	0.0339782	-0.0117432	0.124183	-152.688
743	PRPF18	0.166255	0.999337	-0.215079	0.0947852	FALSE	1.35622e-06	-0.215079	0.155366	-513.743
744	SEPHS1	0.57216	0.999337	0.133237	0.0418102	FALSE	0.0406806	0.133237	0.23587	-184.047
745	PHYH	0.4566	0.999337	0.122133	0.086299	FALSE	0.085765	0.122133	0.164057	-282.254
746	MCM10	0.564993	0.999337	-0.250293	0.0121141	FALSE	1.93137e-05	-0.250293	0.434959	-109.209
747	OPTN	0.887658	0.999337	-0.0874632	0.00596308	FALSE	1.75132e-08	-0.0874632	0.619127	-60.781
748	CCDC3	0.21526	0.999337	0.099814	0.357047	FALSE	0.294524	0.099814	0.0805451	-1005.92
749	CAMK1D	0.124847	0.999337	-0.0575467	1.62733	FALSE	0.27801	-0.0575467	0.037496	-17.2761
750	CDC123	0.786027	0.999337	0.0374654	0.120847	FALSE	0.000815643	0.0374654	0.138008	-606.051
751	NUDT5	0.509129	0.999337	0.108546	0.0857773	FALSE	0.00237846	0.108546	0.164415	-476.958
752	SEC61A2	0.813522	0.999337	-0.0343598	0.107943	FALSE	2.73198e-06	-0.0343598	0.145664	-570.769
753	UPF2	0.539217	0.999337	0.0522056	0.318801	FALSE	0.000426035	0.0522056	0.0850256	-1119.78
754	PROSER2	0.955843	0.999337	-0.0261692	0.0102582	FALSE	0.0117697	-0.0261692	0.472614	-10.1694
755	ECHDC3	0.358985	0.999337	-0.561278	0.00638146	FALSE	0.00614633	-0.561278	0.61188	-51.5301
756	USP6NL	0.742614	0.999337	-0.0650741	0.0582498	FALSE	7.38131e-08	-0.0650741	0.198159	-365.892
757	CELF2	0.00432031	0.324258	-0.53738	0.0670524	FALSE	0.000979035	-0.53738	0.188305	-413.505
758	GM13219	0.112281	0.999337	-0.125336	0.366735	FALSE	1.40882e-06	-0.125336	0.0789255	-1236.72
759	GATA3	0.191823	0.999337	-0.0665046	0.880953	FALSE	0.0002473	-0.0665046	0.0509535	-1876.1
760	GM13256	0.539667	0.999337	0.411249	0.00547101	FALSE	5.56733e-06	0.411249	0.670533	-55.9959
761	4930412O13RIK	0.634182	0.999337	0.195568	0.0138997	FALSE	0.0140237	0.195568	0.410989	-97.7454
762	9230102O04RIK	0.337251	0.999337	-0.646488	0.00536812	FALSE	0.00596914	-0.646488	0.673697	-43.7229
763	TAF3	0.340954	0.999337	-0.096649	0.22186	FALSE	0.0639879	-0.096649	0.101492	-342.892
764	ATP5C1	0.114611	0.999337	0.130862	0.338042	FALSE	1.73878e-07	0.130862	0.0829392	-1178.86
765	KIN	0.0201118	0.673985	0.337102	0.114792	FALSE	0.000285229	0.337102	0.145037	-581.272
766	ITIH5	0.842667	0.999337	-0.0387898	0.0599537	FALSE	0.0533771	-0.0387898	0.195431	-116.36
767	PFKFB3	0.536863	0.999337	0.131218	0.05151	FALSE	0.00140715	0.131218	0.212476	-336.232
768	RBM17	0.631051	0.999337	0.0634256	0.13228	FALSE	0.00219433	0.0634256	0.132068	-621.939
769	IL2RA	0.472593	0.999337	-0.499688	0.00487775	FALSE	0.00477999	-0.499688	0.695686	-42.8898
770	IL15RA	0.27394	0.999337	-0.200695	0.0679541	FALSE	0.00112653	-0.200695	0.183445	-407.277
771	FBH1	0.722669	0.999337	0.0860118	0.0393733	FALSE	1.03527e-05	0.0860118	0.242359	-274.861
772	ANKRD16	0.57248	0.999337	-0.126799	0.0452618	FALSE	0.000192214	-0.126799	0.22466	-304.035
773	MINDY3	0.697411	0.999337	-0.0286747	0.421234	FALSE	0.0152634	-0.0286747	0.0737483	-1261.46
774	PTER	0.0705215	0.999337	-0.342995	0.064194	FALSE	0.0578682	-0.342995	0.189653	-141.594
775	RSU1	0.362619	0.999337	0.0926676	0.223378	FALSE	0.233291	0.0926676	0.101789	-804.701
776	TRDMT1	0.322379	0.999337	0.828821	0.00407528	FALSE	0.00304111	0.828821	0.837547	-13.7436
777	HACD1	0.0681652	0.999337	1.1814	0.00817006	FALSE	0.00986826	1.1814	0.647726	-38.5663
778	STAMOS	0.61457	0.999337	0.516849	0.00240794	FALSE	0.00250484	0.516849	1.02639	-7.60753
779	STAM	0.845313	0.999337	-0.0221119	0.178424	FALSE	0.00926865	-0.0221119	0.113336	-752.411
780	NSUN6	0.808322	0.999337	0.0394669	0.0869763	FALSE	2.64323e-07	0.0394669	0.162689	-490.753
781	ARL5B	0.186918	0.999337	0.0698397	0.824426	FALSE	0.0885106	0.0698397	0.0529188	-83.6807
782	PLXDC2	0.0960021	0.999337	0.130274	0.379608	FALSE	0.00436838	0.130274	0.0782638	-24.6448
783	NEBL	0.0941501	0.999337	1.69316	0.00468316	FALSE	0.00370015	1.69316	1.01151	-38.8168
784	A930004D18RIK	0.893652	0.999337	-0.0769259	0.00690517	FALSE	0.00751506	-0.0769259	0.575427	-2.44365
785	MLLT10	0.169672	0.999337	-0.0943124	0.484542	FALSE	5.43026e-08	-0.0943124	0.0686778	-1407.32
786	DNAJC1	0.641387	0.999337	-0.0294587	0.572676	FALSE	3.94554e-06	-0.0294587	0.0632485	-1537.17
787	COMMD3	0.955228	0.999337	-0.00964689	0.0776839	FALSE	0.0121193	-0.00964689	0.171826	-142.378
788	BMI1	0.992086	0.999337	0.002746	0.0299531	FALSE	1.9034e-07	0.002746	0.276829	-220.793
789	PIP4K2A	0.24586	0.999337	0.158121	0.125727	FALSE	3.36702e-05	0.158121	0.136256	-630.213
790	MSRB2	0.275745	0.999337	0.568375	0.00948657	FALSE	0.00929992	0.568375	0.521479	-28.5178
791	OTUD1	0.370674	0.999337	0.178754	0.058727	FALSE	0.00381888	0.178754	0.199677	-353.62
792	ETL4	0.130945	0.999337	-0.0813166	0.788709	FALSE	6.46194e-07	-0.0813166	0.0538383	-1781.91
793	GM17171	0.760287	0.999337	-0.118842	0.0150578	FALSE	0.0154539	-0.118842	0.389514	-41.7281
794	GM13362	0.598682	0.999337	-0.41444	0.00375575	FALSE	0.00349523	-0.41444	0.787463	-33.7189
795	ARHGAP21	0.602173	0.999337	0.0420895	0.353191	FALSE	0.22973	0.0420895	0.0807428	-278.905
796	ENKUR	0.857345	0.999337	0.10813	0.00640772	FALSE	0.00579196	0.10813	0.601542	-53.3256
797	THNSL1	0.418611	0.999337	0.66348	0.00396718	FALSE	3.96286e-06	0.66348	0.820292	-42.6239
798	PDSS1	0.285696	0.999337	0.198725	0.0677971	FALSE	0.0654552	0.198725	0.18614	-255.147
799	ABI1	0.99595	0.999838	-0.000280531	0.751181	FALSE	0.0100111	-0.000280531	0.0552733	-1683.86
800	ACBD5	0.874236	0.999337	0.0163825	0.214482	FALSE	0.0410445	0.0163825	0.103503	-199.58
801	MASTL	0.0624362	0.980835	0.441606	0.0441533	FALSE	0.0400989	0.441606	0.237017	-50.7564
802	YME1L1	0.257384	0.999337	0.132718	0.16939	FALSE	0.00733849	0.132718	0.11718	-704.256
803	SPOPL	0.685702	0.999337	-0.0555487	0.121447	FALSE	0.0158754	-0.0555487	0.137261	-553.965
804	HNMT	0.745715	0.999337	-0.10915	0.0201692	FALSE	0.00149515	-0.10915	0.336575	-159.356
805	IL1F9	0.992101	0.999337	-0.0056921	0.00693967	FALSE	0.00737236	-0.0056921	0.574964	-13.5943
806	IL1F5	0.663807	0.999337	-0.234316	0.00787993	FALSE	3.69e-07	-0.234316	0.539075	-77.3761
807	IL1RN	0.439088	0.999337	0.0919212	0.163968	FALSE	0.0368407	0.0919212	0.118802	-36.5177
808	PSD4	0.268147	0.999337	-0.205373	0.0664916	FALSE	1.04962e-07	-0.205373	0.185466	-402.37
809	EHMT1	0.659135	0.999337	-0.0449343	0.220602	FALSE	8.23079e-07	-0.0449343	0.101867	-899.23
810	ARRDC1	0.853206	0.999337	0.0267661	0.109892	FALSE	0.00410436	0.0267661	0.144658	-559.399
811	ZMYND19	0.701307	0.999337	0.0986245	0.0350294	FALSE	3.41083e-07	0.0986245	0.257132	-250.908
812	DPH7	0.806848	0.999337	0.189496	0.00390454	FALSE	0.00403462	0.189496	0.775055	-13.4017
813	PNPLA7	0.962968	0.999337	-0.0157507	0.0199217	FALSE	5.5262e-06	-0.0157507	0.339242	-164.051
814	NSMF	0.981158	0.999337	-0.0189747	0.00355115	FALSE	3.25008e-05	-0.0189747	0.803429	-39.5662
815	GM13387	0.477104	0.999337	-0.656892	0.00286157	FALSE	7.00053e-08	-0.656892	0.92394	-32.3926
816	NRARP	0.0869732	0.999337	0.61981	0.0200297	FALSE	2.47819e-05	0.61981	0.362126	-165.433
817	GM38287	0.156358	0.999337	0.997555	0.00625974	FALSE	7.45819e-05	0.997555	0.703779	-62.2805
818	TOR4A	0.575503	0.999337	-0.250329	0.011468	FALSE	0.0128605	-0.250329	0.447044	-77.7962
819	NELFB	0.175111	0.999337	0.272475	0.0589683	FALSE	1.80578e-08	0.272475	0.200946	-366.338
820	TUBB4B	0.773453	0.999337	-0.0135597	1.03341	FALSE	5.11928e-08	-0.0135597	0.047105	-2217.05
821	CYSRT1	0.394812	0.999337	0.186697	0.0487018	FALSE	3.68866e-07	0.186697	0.219406	-324.085
822	RNF208	0.935311	0.999337	0.0198926	0.0382615	FALSE	3.3293e-07	0.0198926	0.24509	-264.953
823	NDOR1	0.317317	0.999337	-0.156396	0.0934016	FALSE	0.0108363	-0.156396	0.156398	-466.978
824	TMEM203	0.516714	0.999337	0.404595	0.00630682	FALSE	0.00676352	0.404595	0.623971	-45.7798
825	TPRN	0.183451	0.999337	0.372249	0.0310962	FALSE	0.000205464	0.372249	0.279843	-224.618
826	SSNA1	0.0811009	0.999337	0.375544	0.0525814	FALSE	0.0502355	0.375544	0.215294	-266.019
827	ANAPC2	0.572838	0.999337	0.0949427	0.0816589	FALSE	1.10254e-06	0.0949427	0.168375	-461.169
828	MAN1B1	0.656489	0.999337	-0.081095	0.0687663	FALSE	0.00418871	-0.081095	0.182332	-393.271
829	DPP7	0.74325	0.999337	-0.191265	0.00670495	FALSE	0.00494318	-0.191265	0.583921	-37.7412
830	UAP1L1	0.170658	0.999337	0.715886	0.00997996	FALSE	4.15001e-07	0.715886	0.522509	-90.5411
831	SAPCD2	0.0482639	0.916909	0.688578	0.0221749	FALSE	0.000236253	0.688578	0.34864	-177.923
832	ENTPD2	0.189646	0.999337	0.428419	0.023164	FALSE	0.000244921	0.428419	0.326631	-177.578
833	NPDC1	0.0309501	0.806235	0.53276	0.0418212	FALSE	0.0415335	0.53276	0.246909	-186
834	ABCA2	0.529969	0.999337	-0.188458	0.0253883	FALSE	1.29179e-06	-0.188458	0.300067	-197.924
835	PAXX	0.529411	0.999337	0.216207	0.0199349	FALSE	0.0200189	0.216207	0.343783	-125.078
836	CLIC3	0.475853	0.999337	0.190904	0.0327241	FALSE	0.0332781	0.190904	0.267753	-192.212
837	FBXW5	0.351112	0.999337	0.335891	0.018603	FALSE	0.0177326	0.335891	0.36023	-122.199
838	TRAF2	0.505212	0.999337	-0.137022	0.0540196	FALSE	0.0761037	-0.137022	0.205642	-24.6745
839	EDF1	0.0358219	0.867001	0.187306	0.294429	FALSE	0.0154622	0.187306	0.0892383	-90.9686
840	PHPT1	0.917544	0.999337	0.0299652	0.0274568	FALSE	3.51501e-06	0.0299652	0.28944	-204.604
841	RABL6	0.754555	0.999337	-0.0396056	0.142679	FALSE	0.0457002	-0.0396056	0.126681	-145.806
842	TMEM141	0.960224	0.999337	0.0313882	0.00580765	FALSE	0.00646674	0.0313882	0.629373	-44.3709
843	BMYC	0.701034	0.999337	0.0886806	0.0433595	FALSE	3.26975e-05	0.0886806	0.230984	-290.475
844	CAMSAP1	0.90355	0.999337	-0.0156566	0.13734	FALSE	1.3956e-06	-0.0156566	0.129204	-664.725
845	UBAC1	0.114634	0.999337	0.344056	0.0508588	FALSE	0.0490228	0.344056	0.218074	-232.792
846	NACC2	0.841933	0.999337	0.056078	0.0291568	FALSE	7.4037e-09	0.056078	0.281203	-218.49
847	TMEM250-PS	0.479039	0.999337	0.222072	0.0239621	FALSE	0.0236239	0.222072	0.313728	-132.76
848	QSOX2	0.186819	0.999337	-0.296661	0.0455225	FALSE	0.0615917	-0.296661	0.224735	-9.28488
849	GPSM1	0.438667	0.999337	0.864125	0.00233338	FALSE	0.00172826	0.864125	1.1158	-23.4125
850	DNLZ	0.42088	0.999337	0.23667	0.0273509	FALSE	0.0281873	0.23667	0.294037	-159.999
851	SNAPC4	0.445429	0.999337	0.265827	0.0195937	FALSE	0.0234971	0.265827	0.34837	-16.6923
852	GM13563	0.780733	0.999337	-0.243286	0.00299924	FALSE	0.00279584	-0.243286	0.873986	-29.6348
853	ENTR1	0.807451	0.999337	-0.0494303	0.0556379	FALSE	0.056342	-0.0494303	0.202819	-328.272
854	PMPCA	0.419793	0.999337	0.199909	0.0382667	FALSE	0.0231643	0.199909	0.247787	-163.695
855	INPP5E	0.625826	0.999337	0.222584	0.0113195	FALSE	8.88314e-05	0.222584	0.45648	-102.293
856	SEC16A	0.657292	0.999337	-0.0542475	0.15305	FALSE	0.00159649	-0.0542475	0.122274	-706.461
857	0610009E02RIK	0.608715	0.999337	-0.181693	0.018143	FALSE	1.42992e-05	-0.181693	0.354932	-150.725
858	NOTCH1	0.153643	0.999337	-0.131617	0.268453	FALSE	0.0125864	-0.131617	0.0922474	-38.0517
859	AGPAT2	0.338186	0.999337	0.39799	0.0141956	FALSE	5.70246e-07	0.39799	0.415544	-121.2
860	SURF6	0.758271	0.999337	0.0553176	0.0713551	FALSE	0.000116136	0.0553176	0.179747	-420.332
861	MED22	0.908491	0.999337	-0.0291882	0.0355274	FALSE	0.000901376	-0.0291882	0.253937	-249.29
862	SURF1	0.185282	0.999337	0.360684	0.0327537	FALSE	1.04076e-05	0.360684	0.272283	-232.689
863	SURF2	0.704293	0.999337	0.109109	0.0280583	FALSE	5.69457e-06	0.109109	0.287484	-207.826
864	SURF4	0.623161	0.999337	0.0766233	0.0950133	FALSE	0.000744514	0.0766233	0.155936	-138.713
865	REXO4	0.700386	0.999337	0.0648977	0.0811268	FALSE	0.0705597	0.0648977	0.168653	-240.337
866	CACFD1	0.617745	0.999337	-0.120658	0.0390814	FALSE	1.91352e-08	-0.120658	0.241777	-269.211
867	SLC2A6	0.756891	0.999337	0.221285	0.00461505	FALSE	0.00509723	0.221285	0.714821	-39.8405
868	VAV2	0.828439	0.999337	-0.0484273	0.0458312	FALSE	0.0458152	-0.0484273	0.223472	-261.147
869	BRD3	0.247064	0.999337	0.114186	0.238444	FALSE	0.10498	0.114186	0.0986476	-168.033
870	WDR5	0.179977	0.999337	0.30653	0.0458856	FALSE	2.10059e-06	0.30653	0.228613	-304.989
871	RXRA	0.693075	0.999337	-0.050112	0.14197	FALSE	1.73411e-05	-0.050112	0.126967	-677.586
872	OLFM1	0.207476	0.999337	0.458693	0.0188236	FALSE	4.74159e-09	0.458693	0.363887	-153.666
873	RALGDS	0.0262273	0.768808	-0.204918	0.269115	FALSE	0.00246494	-0.204918	0.0921881	-1012.93
874	GTF3C5	0.823238	0.999337	-0.0661451	0.0260859	FALSE	5.21143e-05	-0.0661451	0.296108	-198.062
875	TSC1	0.826997	0.999337	-0.0373049	0.0786001	FALSE	0.129987	-0.0373049	0.170689	-268.301
876	GTF3C4	0.553418	0.999337	0.178625	0.0257748	FALSE	0.0256234	0.178625	0.301402	-137.876
877	DDX31	0.931984	0.999337	-0.0248353	0.0270631	FALSE	1.85728e-05	-0.0248353	0.290985	-204.632
878	TTF1	0.492751	0.999337	0.124394	0.0706478	FALSE	0.0164015	0.124394	0.181348	-395.126
879	SETX	0.907836	0.999337	0.013456	0.17004	FALSE	0.0489233	0.013456	0.116232	-351.105
880	NTNG2	0.895545	0.999337	-0.0640272	0.00961789	FALSE	0.0102862	-0.0640272	0.487674	-13.6812
881	6530402F18RIK	0.848331	0.999337	0.202904	0.00208838	FALSE	4.37453e-08	0.202904	1.06095	-25.022
882	MED27	0.815181	0.999337	-0.0404495	0.0764604	FALSE	5.83284e-08	-0.0404495	0.173048	-443.303
883	GM13402	0.562755	0.999337	0.267896	0.0111028	FALSE	0.0112905	0.267896	0.462884	-31.0936
884	RAPGEF1	0.235786	0.999337	-0.127261	0.198271	FALSE	0.00021419	-0.127261	0.10734	-843.555
885	TRUB2	0.392789	0.999337	-0.277522	0.0217693	FALSE	7.872e-05	-0.277522	0.32475	-170.717
886	COQ4	0.656638	0.999337	-0.277217	0.00590411	FALSE	0.00798353	-0.277217	0.623576	-8.6963
887	SLC27A4	0.874492	0.999337	-0.0736172	0.0105271	FALSE	5.87416e-07	-0.0736172	0.466063	-96.5
888	URM1	0.321057	0.999337	-0.343772	0.0192389	FALSE	0.0346344	-0.343772	0.346444	-7.66585
889	ODF2	0.668487	0.999337	-0.0570283	0.129009	FALSE	0.00831974	-0.0570283	0.133173	-615.01
890	GLE1	0.9449	0.999337	0.0136924	0.0585291	FALSE	8.22809e-07	0.0136924	0.198116	-365.919
891	SPTAN1	0.339015	0.999337	0.0707411	0.421781	FALSE	0.0302432	0.0707411	0.0739882	-1070.58
892	WDR34	0.96136	0.999337	-0.0259399	0.00799278	FALSE	0.0084646	-0.0259399	0.535423	-10.7437
893	SET	0.299966	0.999337	0.056623	0.772609	FALSE	6.52137e-05	0.056623	0.0546287	-1790.13
894	PKN3	0.674448	0.999337	-0.119975	0.0280042	FALSE	1.21711e-06	-0.119975	0.285621	-210.192
895	ZDHHC12	0.890838	0.999337	-0.105404	0.0038739	FALSE	0.00429686	-0.105404	0.768005	-33.1193
896	ZER1	0.622846	0.999337	-0.139663	0.0283288	FALSE	5.70214e-05	-0.139663	0.283971	-213.148
897	TBC1D13	0.790102	0.999337	-0.0949437	0.0179626	FALSE	0.00118074	-0.0949437	0.356693	-146.963
898	ENDOG	0.954072	0.999337	0.024896	0.0123049	FALSE	2.35627e-08	0.024896	0.432268	-108.721
899	SPOUT1	0.300631	0.999337	-0.487569	0.0106167	FALSE	2.94695e-05	-0.487569	0.471045	-96.101
900	KYAT1	0.64389	0.999337	-0.124376	0.0315574	FALSE	0.0297927	-0.124376	0.269057	-18.3905
901	LRRC8A	0.852415	0.999337	0.0455753	0.0383796	FALSE	7.80792e-06	0.0455753	0.244978	-265.595
902	DOLK	0.769708	0.999337	-0.138821	0.0101597	FALSE	0.0166536	-0.138821	0.474184	-8.51592
903	NUP188	0.582974	0.999337	0.0961313	0.0755275	FALSE	0.000371743	0.0961313	0.175088	-441.246
904	GM14471	0.51764	0.999337	-0.468119	0.00448504	FALSE	0.00104009	-0.468119	0.723535	-24.2464
905	SH3GLB2	0.794129	0.999337	0.0772844	0.0263421	FALSE	0.024158	0.0772844	0.296162	-152.768
906	MIGA2	0.653212	0.999337	-0.147903	0.0210823	FALSE	0.0237714	-0.147903	0.329182	-122.717
907	DOLPP1	0.671365	0.999337	0.122904	0.0276822	FALSE	0.0001598	0.122904	0.28968	-206.764
908	CRAT	0.924498	0.999337	0.0449362	0.010244	FALSE	9.32192e-06	0.0449362	0.474165	-94.2524
909	PTPA	0.776987	0.999337	-0.0398585	0.11563	FALSE	0.000944127	-0.0398585	0.14072	-592.026
910	IER5L	0.508238	0.999337	0.347554	0.00877116	FALSE	0.00924654	0.347554	0.525336	-65.8656
911	NTMT1	0.459581	0.999337	0.162816	0.0481911	FALSE	2.9739e-08	0.162816	0.220159	-314.936
912	ASB6	0.881037	0.999337	0.0839893	0.00734108	FALSE	0.00205428	0.0839893	0.561218	-67.449
913	PTGES	0.918547	0.999337	-0.0104472	0.219753	FALSE	0.0156787	-0.0104472	0.102159	-827.998
914	TOR1B	0.630813	0.999337	0.0919047	0.0632804	FALSE	8.82014e-08	0.0919047	0.191236	-386.65
915	TOR1A	0.499337	0.999337	0.210536	0.0242324	FALSE	3.21414e-06	0.210536	0.311659	-185.238
916	BC005624	0.797783	0.999337	-0.0427633	0.0821858	FALSE	0.0228121	-0.0427633	0.166902	-19.5848
917	USP20	0.551835	0.999337	0.153955	0.0348449	FALSE	3.60572e-07	0.153955	0.258743	-249.709
918	FNBP1	0.57409	0.999337	-0.0351321	0.586144	FALSE	0.000561786	-0.0351321	0.0625084	-1535.46
919	D330023K18RIK	0.180632	0.999337	0.596177	0.013135	FALSE	1.39413e-07	0.596177	0.445304	-113.84
920	GPR107	0.815955	0.999337	-0.0247107	0.203298	FALSE	0.0283673	-0.0247107	0.106168	-113.592
921	NCS1	0.987035	0.999337	0.00343055	0.0515062	FALSE	4.46151e-05	0.00343055	0.211112	-333.428
922	ASS1	0.242423	0.999337	0.245605	0.053656	FALSE	7.79581e-08	0.245605	0.210107	-339.406
923	FUBP3	0.582156	0.999337	0.0948778	0.0778625	FALSE	0.0749491	0.0948778	0.17243	-279.904
924	EXOSC2	0.607392	0.999337	0.18373	0.0183259	FALSE	0.0179001	0.18373	0.357589	-105.769
925	GM13427	0.665111	0.999337	-0.407131	0.00263006	FALSE	0.000664946	-0.407131	0.940544	-29.1325
926	ABL1	0.604178	0.999337	-0.0774013	0.102562	FALSE	1.04185e-06	-0.0774013	0.149308	-548.24
927	NUP214	0.210502	0.999337	-0.165599	0.130645	FALSE	6.96703e-08	-0.165599	0.132247	-637.887
928	PRRC2B	0.651514	0.999337	-0.0392881	0.302616	FALSE	2.97861e-05	-0.0392881	0.0869861	-1088.07
929	POMT1	0.822015	0.999337	-0.0627812	0.0293687	FALSE	5.36766e-09	-0.0627812	0.279085	-217.961
930	UCK1	0.139154	0.999337	0.677856	0.0127774	FALSE	2.06114e-08	0.677856	0.458336	-110.564
931	SWI5	0.221145	0.999337	0.132147	0.199367	FALSE	0.167603	0.132147	0.108008	-220.577
932	GOLGA2	0.754083	0.999337	0.0441033	0.116188	FALSE	0.00334632	0.0441033	0.140788	-555.705
933	CIZ1	0.940943	0.999337	-0.0139651	0.0645306	FALSE	1.59914e-07	-0.0139651	0.188501	-390.802
934	1110008P14RIK	0.605573	0.999337	0.148602	0.0281499	FALSE	0.029727	0.148602	0.287763	-154.912
935	PTGES2	0.575904	0.999337	-0.257663	0.0108065	FALSE	0.00922253	-0.257663	0.460623	-77.0627
936	SLC25A25	0.00904554	0.496875	0.184104	0.47111	FALSE	2.58976e-08	0.184104	0.0705292	-1399.06
937	NAIF1	0.298677	0.999337	0.449461	0.0132912	FALSE	0.0102779	0.449461	0.432476	-85.3229
938	FAM102A	0.815968	0.999337	-0.0334399	0.110945	FALSE	0.145547	-0.0334399	0.143683	-0.0118089
939	DPM2	0.39854	0.999337	0.26572	0.024003	FALSE	0.232624	0.26572	0.314747	-85.6325
940	AK1	0.408513	0.999337	-0.301517	0.0172829	FALSE	0.0170264	-0.301517	0.364806	-102.831
941	FPGS	0.231749	0.999337	0.23154	0.0630207	FALSE	8.02678e-05	0.23154	0.193617	-381.842
942	CDK9	0.465268	0.999337	-0.157836	0.0488984	FALSE	1.0078e-06	-0.157836	0.216155	-316.553
943	TOR2A	0.584601	0.999337	0.32547	0.00679431	FALSE	0.00708749	0.32547	0.595361	-54.5283
944	PTRH1	0.993667	0.999337	0.00528487	0.00517791	FALSE	1.52865e-07	0.00528487	0.665878	-55.3586
945	CFAP157	0.143803	0.999337	-0.79495	0.00859316	FALSE	0.000193567	-0.79495	0.543825	-82.1517
946	STXBP1	0.845941	0.999337	0.0486237	0.0367895	FALSE	0.00352536	0.0486237	0.250251	-128.793
947	FAM129B	0.641925	0.999337	0.0545023	0.167806	FALSE	2.20194e-08	0.0545023	0.117207	-760.763
948	LRSAM1	0.315442	0.999337	-0.334043	0.0208337	FALSE	0.0205821	-0.334043	0.332756	-128.738
949	SLC2A8	0.761035	0.999337	-0.135662	0.0114802	FALSE	0.0110914	-0.135662	0.44608	-87.0471
950	GARNL3	0.760304	0.999337	-0.152611	0.00912982	FALSE	0.000213599	-0.152611	0.500231	-85.9148
951	RALGPS1	0.651879	0.999337	-0.164488	0.0171885	FALSE	1.11532e-06	-0.164488	0.364596	-145.857
952	ANGPTL2	0.962425	0.999337	-0.0184948	0.014874	FALSE	0.000112969	-0.0184948	0.392577	-127.99
953	ZBTB34	0.45324	0.999337	-0.311465	0.0133487	FALSE	0.0156576	-0.311465	0.415273	-10.8976
954	ZBTB43	0.545222	0.999337	0.117616	0.0614085	FALSE	2.89095e-08	0.117616	0.194428	-379.467
955	LMX1B	0.885081	0.999337	0.0749903	0.00858058	FALSE	6.31649e-09	0.0749903	0.518852	-82.6109
956	MVB12B	0.245598	0.999337	0.240343	0.0552273	FALSE	0.0546434	0.240343	0.206995	-239.577
957	PBX3	0.927619	0.999337	0.0167752	0.0673799	FALSE	0.305891	0.0167752	0.184667	-282.958
958	MAPKAP1	0.725865	0.999337	-0.0341714	0.241144	FALSE	0.237565	-0.0341714	0.0974569	-373.641
959	GAPVD1	0.585213	0.999337	-0.0447862	0.339967	FALSE	0.322989	-0.0447862	0.0820581	-142.613
960	HSPA5	0.743629	0.999337	0.0149467	1.09999	FALSE	0.361198	0.0149467	0.0457015	-873.494
961	RABEPK	0.273106	0.999337	0.302086	0.0315333	FALSE	0.147992	0.302086	0.275642	-150.217
962	FBXW2	0.990061	0.999337	0.00133723	0.199164	FALSE	3.20551e-05	0.00133723	0.107351	-839.572
963	PSMD5	0.884295	0.999337	-0.0405127	0.0295441	FALSE	1.57552e-05	-0.0405127	0.278386	-216.065
964	CUTAL	0.658204	0.999337	0.411004	0.00284975	FALSE	0.00453204	0.411004	0.929043	0
965	PHF19	0.873612	0.999337	0.17071	0.00203059	FALSE	7.23533e-06	0.17071	1.07317	-24.2486
966	CNTRL	0.826206	0.999337	-0.0309668	0.115167	FALSE	0.132506	-0.0309668	0.141034	-17.6055
967	RAB14	0.0944164	0.999337	0.117101	0.473538	FALSE	1.38155e-06	0.117101	0.0700135	-1376.38
968	GSN	0.793629	0.999337	-0.0152137	0.677907	FALSE	6.93541e-08	-0.0152137	0.0581561	-1718.22
969	STOM	0.312699	0.999337	0.285541	0.0298454	FALSE	1.10397e-05	0.285541	0.282833	-219.873
970	GGTA1	0.0531516	0.943614	0.157543	0.351626	FALSE	0.0241241	0.157543	0.0814726	-1106.77
971	DAB2IP	0.822536	0.999337	-0.0200985	0.285433	FALSE	0.246716	-0.0200985	0.0896119	-239.366
972	TTLL11	0.0695495	0.999337	1.34353	0.0068976	FALSE	0.00305717	1.34353	0.740303	-54.0672
973	NDUFA8	0.454355	0.999337	0.112561	0.102495	FALSE	0.0183669	0.112561	0.150448	-208.677
974	RBM18	0.976548	0.999337	0.00448657	0.0985596	FALSE	0.0927135	0.00448657	0.152619	-327.244
975	MRRF	0.248386	0.999337	0.253695	0.0491095	FALSE	0.0479254	0.253695	0.219787	-208.572
976	PTGS1	0.84275	0.999337	-0.0440413	0.0464469	FALSE	1.02665e-06	-0.0440413	0.222008	-319.357
977	PDCL	0.942768	0.999337	-0.0155356	0.0489593	FALSE	1.42591e-06	-0.0155356	0.216401	-317.292
978	RC3H2	0.602183	0.999337	0.0633508	0.156206	FALSE	3.91796e-07	0.0633508	0.121533	-723.289
979	ZBTB6	0.507601	0.999337	-0.158967	0.0396908	FALSE	0.000631285	-0.158967	0.239922	-271.015
980	ZBTB26	0.680255	0.999337	-0.203486	0.00938071	FALSE	1.26385e-06	-0.203486	0.493759	-88.0546
981	RABGAP1	0.441728	0.999337	-0.0726498	0.256395	FALSE	1.26506e-05	-0.0726498	0.0944389	-991.389
982	STRBP	0.77962	0.999337	-0.0248688	0.2901	FALSE	0.0618456	-0.0248688	0.0888761	-63.9042
983	GPR21	0.142955	0.999337	-1.29211	0.00403121	FALSE	4.81321e-06	-1.29211	0.882063	-43.2155
984	DENND1A	0.314791	0.999337	-0.0706276	0.463248	FALSE	0.448936	-0.0706276	0.0702608	-564.453
985	LHX2	0.758628	0.999337	-0.288658	0.0026038	FALSE	0.00242166	-0.288658	0.939388	-25.9359
986	PSMB7	0.194247	0.999337	0.167463	0.140454	FALSE	0.00470142	0.167463	0.129004	-600.415
987	NR6A1	0.304362	0.999337	-0.0667197	0.542045	FALSE	5.80251e-06	-0.0667197	0.0649577	-1504.89
988	NR6A1OS	0.722881	0.999337	-0.0836499	0.0410816	FALSE	6.43033e-06	-0.0836499	0.235892	-285.138
989	OLFML2A	0.583514	0.999337	-0.497521	0.00286567	FALSE	0.00111116	-0.497521	0.907456	-20.8921
990	WDR38	0.788852	0.999337	-0.129662	0.00974504	FALSE	3.53208e-07	-0.129662	0.48417	-91.3481
991	ARPC5L	0.990814	0.999337	0.00185838	0.0880937	FALSE	0.00158202	0.00185838	0.161416	-493.41
992	GOLGA1	0.0727534	0.999337	-0.251806	0.116391	FALSE	0.030139	-0.251806	0.140331	-102.488
993	SCAI	0.730658	0.999337	-0.0748092	0.0484196	FALSE	0.0254987	-0.0748092	0.21731	-89.2056
994	PPP6C	0.860469	0.999337	-0.0212179	0.157299	FALSE	0.00449014	-0.0212179	0.120709	-710.527
995	LRP1B	0.603099	0.999337	-0.0527885	0.222009	FALSE	0.0968857	-0.0527885	0.101526	-705.608
996	GTDC1	0.234662	0.999337	-0.102922	0.304667	FALSE	0.291706	-0.102922	0.0866033	-970.799
997	GM13481	0.228524	0.999337	-0.931955	0.00445021	FALSE	0.00438616	-0.931955	0.773941	-23.254
998	ACVR2A	0.290772	0.999337	-0.0955836	0.279169	FALSE	0.000772183	-0.0955836	0.090478	-1048.21
999	ORC4	0.244312	0.999337	0.147152	0.145895	FALSE	0.0818378	0.147152	0.126389	-567.447
1000	MBD5	0.538296	0.999337	-0.0523404	0.316349	FALSE	0.00875812	-0.0523404	0.0850521	-1104.86
1001	EPC2	0.798819	0.999337	-0.0269761	0.204534	FALSE	4.74513e-05	-0.0269761	0.10584	-850.678
1002	KIF5C	0.477863	0.999337	-0.66234	0.00280891	FALSE	4.92435e-05	-0.66234	0.93321	-32.0025
1003	LYPD6B	0.0949223	0.999337	0.178211	0.205595	FALSE	0.192158	0.178211	0.106714	-372.595
1004	LYPD6	0.742968	0.999337	-0.158143	0.00982377	FALSE	0.0198387	-0.158143	0.482252	-64.6878
1005	MMADHC	0.0606237	0.974519	0.345108	0.0715059	FALSE	3.96296e-08	0.345108	0.183937	-417.217
1006	GM13483	0.301981	0.999337	0.807767	0.00462452	FALSE	8.1408e-07	0.807767	0.782573	-48.8712
1007	RND3	0.0132085	0.577425	0.10626	1.26076	FALSE	0.0537153	0.10626	0.0428798	-424.319
1008	RBM43	0.500222	0.999337	-0.205468	0.0246212	FALSE	1.09655e-07	-0.205468	0.304785	-188.175
1009	NMI	0.648267	0.999337	0.0961278	0.0521405	FALSE	1.71783e-08	0.0961278	0.210727	-335.019
1010	RIF1	0.714826	0.999337	-0.0330579	0.279817	FALSE	0.00377759	-0.0330579	0.0904745	-1043.33
1011	NEB	0.930304	0.999337	-0.0238067	0.0309304	FALSE	3.75101e-08	-0.0238067	0.272194	-230.665
1012	ARL5A	0.741158	0.999337	0.0496074	0.102163	FALSE	0.000145179	0.0496074	0.150179	-541.761
1013	A430018G15RIK	0.685146	0.999337	0.191951	0.010469	FALSE	2.15872e-07	0.191951	0.473427	-95.8739
1014	STAM2	0.249719	0.999337	-0.140528	0.153258	FALSE	4.09034e-07	-0.140528	0.122089	-711.531
1015	FMNL2	0.324759	0.999337	-0.670182	0.00529728	FALSE	6.37592e-11	-0.670182	0.680578	-57.1466
1016	PRPF40A	0.708557	0.999337	-0.0279704	0.409179	FALSE	4.18012e-06	-0.0279704	0.0748281	-1285.66
1017	ARL6IP6	0.49957	0.999337	0.146213	0.0496878	FALSE	0.0377505	0.146213	0.216559	-205.497
1018	GALNT13	0.864949	0.999337	-0.0715226	0.0129312	FALSE	9.75071e-08	-0.0715226	0.420528	-116.003
1019	NR4A2	0.654791	0.999337	-0.0448971	0.227028	FALSE	4.38224e-09	-0.0448971	0.100415	-984.077
1020	A930012O16RIK	0.472367	0.999337	-0.652975	0.00295584	FALSE	0.00281119	-0.652975	0.908635	-28.5885
1021	GPD2	0.278815	0.999337	-0.0965648	0.287443	FALSE	0.122517	-0.0965648	0.0891654	-906.368
1022	ACVR1	0.51179	0.999337	-0.0771076	0.165515	FALSE	0.159658	-0.0771076	0.117532	-300.699
1023	UPP2	0.597227	0.999337	-0.0942996	0.0717561	FALSE	0.33595	-0.0942996	0.178465	-224.285
1024	CCDC148	0.703871	0.999337	0.133493	0.0188593	FALSE	4.5477e-06	0.133493	0.351204	-158.044
1025	PKP4	0.122466	0.999337	-0.0862358	0.733241	FALSE	7.73203e-05	-0.0862358	0.055834	-1727.47
1026	DAPL1	0.312006	0.999337	-0.0504695	0.918404	FALSE	0.0755525	-0.0504695	0.0499193	-192.165
1027	TANC1	0.294822	0.999337	-0.0824107	0.369413	FALSE	0.00145612	-0.0824107	0.0786661	-1211.87
1028	WDSUB1	0.42396	0.999337	0.177662	0.047418	FALSE	9.72313e-08	0.177662	0.222197	-310.402
1029	BAZ2B	0.363363	0.999337	-0.0503577	0.745666	FALSE	0.00445205	-0.0503577	0.0554005	-1654.96
1030	GM13572	0.881243	0.999337	-0.0998625	0.00511421	FALSE	0.00533723	-0.0998625	0.66845	-9.79741
1031	2025-03-07	0.610521	0.999337	0.0421469	0.336268	FALSE	3.81735e-06	0.0421469	0.0827498	-1152.53
1032	CD302	0.804493	0.999337	0.201461	0.00354802	FALSE	0.00397677	0.201461	0.813864	-32.6353
1033	LY75	0.304078	0.999337	-0.680762	0.00560215	FALSE	0.00798382	-0.680762	0.662395	-4.53504
1034	PLA2R1	0.690599	0.999337	-0.274618	0.00482232	FALSE	5.89811e-07	-0.274618	0.689921	-51.4543
1035	ITGB6	0.00408002	0.316997	0.185712	0.560576	FALSE	0.45551	0.185712	0.0646649	-131.673
1036	RBMS1	0.608669	0.999337	0.0284293	0.745891	FALSE	0.000713605	0.0284293	0.0555287	-1716.05
1037	TANK	0.743891	0.999337	0.0452593	0.120015	FALSE	0.00487655	0.0452593	0.138533	-571.42
1038	PSMD14	0.775807	0.999337	0.0300501	0.206595	FALSE	0.00639869	0.0300501	0.105518	-168.404
1039	DPP4	0.422308	0.999337	-0.304878	0.0159374	FALSE	0.000412881	-0.304878	0.379947	-134.804
1040	GM13561	0.583177	0.999337	-0.59025	0.00207803	FALSE	0.00206092	-0.59025	1.07563	-8.6678
1041	IFIH1	0.674509	0.999337	-0.0663668	0.0915868	FALSE	0.315214	-0.0663668	0.158028	-338.007
1042	COBLL1	0.0382095	0.88393	-0.181694	0.297407	FALSE	0.169632	-0.181694	0.0876645	-222.787
1043	GM13594	0.684038	0.999337	0.349674	0.00328039	FALSE	5.93829e-07	0.349674	0.859235	-36.6263
1044	GALNT3	0.38906	0.999337	0.0858214	0.232944	FALSE	0.209184	0.0858214	0.0996391	-320.724
1045	TTC21B	0.494986	0.999337	-0.207352	0.0247734	FALSE	2.85548e-05	-0.207352	0.303857	-192.134
1046	STK39	0.128812	0.999337	-0.158126	0.210776	FALSE	0.0275364	-0.158126	0.104112	-162.88
1047	CERS6	0.828544	0.999337	-0.0135442	0.586268	FALSE	2.65378e-07	-0.0135442	0.0625395	-1559.72
1048	SPC25	0.30035	0.999337	0.222507	0.0511013	FALSE	0.0505729	0.222507	0.214841	-242.188
1049	DHRS9	0.158075	0.999337	0.90063	0.00725961	FALSE	0.00696791	0.90063	0.638031	-59.2254
1050	BBS5	0.343805	0.999337	-0.541026	0.00728478	FALSE	0.00737433	-0.541026	0.571503	-57.5983
1051	FASTKD1	0.229099	0.999337	-0.428592	0.0183757	FALSE	0.0184382	-0.428592	0.356363	-117.436
1052	PPIG	0.843908	0.999337	0.0128575	0.538704	FALSE	4.65128e-07	0.0128575	0.0653004	-1482.9
1053	CCDC173	0.490983	0.999337	-0.315739	0.010958	FALSE	0.000511729	-0.315739	0.458426	-99.8581
1054	PHOSPHO2	0.621559	0.999337	0.152458	0.0244519	FALSE	0.0249717	0.152458	0.308842	-22.6652
1055	KLHL23	0.837338	0.999337	0.0950122	0.0108088	FALSE	0.0116242	0.0950122	0.462799	-79.9182
1056	SSB	0.346968	0.999337	0.0664516	0.462293	FALSE	8.89532e-07	0.0664516	0.0706566	-1373.69
1057	METTL5	0.901365	0.999337	-0.0302163	0.0385398	FALSE	2.6614e-06	-0.0302163	0.243804	-264.705
1058	GM13625	0.601499	0.999337	-0.318086	0.00620907	FALSE	0.00824178	-0.318086	0.609072	-4.28755
1059	UBR3	0.597788	0.999337	-0.0513945	0.24116	FALSE	1.56795e-06	-0.0513945	0.0974146	-955.704
1060	GORASP2	0.482641	0.999337	0.100695	0.112611	FALSE	1.63253e-07	0.100695	0.143428	-581.873
1061	TLK1	0.694012	0.999337	-0.0400463	0.220982	FALSE	0.000899176	-0.0400463	0.101791	-900.962
1062	METTL8	0.143599	0.999337	-0.372222	0.0357612	FALSE	4.9228e-07	-0.372222	0.254507	-253.019
1063	DCAF17	0.0996579	0.999337	-0.303703	0.0676165	FALSE	0.0592165	-0.303703	0.184452	-275.072
1064	DYNC1I2	0.283828	0.999337	0.0709234	0.527273	FALSE	0.028331	0.0709234	0.0661748	-80.7475
1065	SLC25A12	0.929054	0.999337	0.017985	0.0563191	FALSE	3.33894e-05	0.017985	0.201998	-357.667
1066	HAT1	0.612135	0.999337	-0.0650487	0.138966	FALSE	2.8635e-07	-0.0650487	0.128294	-670.43
1067	METAP1D	0.133911	0.999337	-0.216372	0.109797	FALSE	0.0251485	-0.216372	0.144358	-225.565
1068	DLX1AS	0.540156	0.999337	-0.554362	0.00291316	FALSE	9.17334e-06	-0.554362	0.904966	-25.1227
1069	ITGA6	0.140224	0.999337	-0.0500744	1.98566	FALSE	0.789385	-0.0500744	0.0339498	-31.2446
1070	PDK1	0.159115	0.999337	-0.240617	0.0784412	FALSE	0.0787088	-0.240617	0.170886	-311.272
1071	RAPGEF4	0.0228875	0.717521	0.23625	0.219321	FALSE	0.197904	0.23625	0.103832	-335.13
1072	RAPGEF4OS1	0.745239	0.999337	-0.144618	0.0115318	FALSE	0.0121731	-0.144618	0.445084	-22.7198
1073	RAPGEF4OS2	0.359096	0.999337	0.883371	0.00315928	FALSE	0.00303051	0.883371	0.963233	-8.71293
1074	MAP3K20	0.139583	0.999337	0.0908769	0.611524	FALSE	1.30488e-07	0.0908769	0.0615137	-1584.64
1075	CDCA7	0.21	0.999337	-0.212279	0.0797779	FALSE	0.00178743	-0.212279	0.16934	-451.554
1076	SP3	0.24264	0.999337	0.113605	0.245431	FALSE	2.34091e-05	0.113605	0.0972298	-960.018
1077	GM11084	0.426517	0.999337	0.228953	0.0284833	FALSE	0.0273435	0.228953	0.287931	-149.413
1078	SP3OS	0.174704	0.999337	0.243748	0.0734145	FALSE	0.109466	0.243748	0.17959	-270.36
1079	OLA1	0.657309	0.999337	-0.048988	0.1877	FALSE	0.00190405	-0.048988	0.110425	-812.355
1080	CIR1	0.745916	0.999337	0.0307336	0.255703	FALSE	2.75771e-06	0.0307336	0.0948482	-980.831
1081	SCRN3	0.912813	0.999337	-0.0367805	0.020294	FALSE	0.0237403	-0.0367805	0.335923	-8.76426
1082	GPR155	0.516518	0.999337	-0.211141	0.0215952	FALSE	3.90469e-05	-0.211141	0.325472	-172.971
1083	CHRNA1OS	0.44146	0.999337	0.590789	0.00441304	FALSE	0.00258136	0.590789	0.767527	-35.8385
1084	ATF2	0.726984	0.999337	0.0325009	0.265502	FALSE	0.267649	0.0325009	0.0930883	-438.33
1085	ATP5G3	0.316216	0.999337	0.0981144	0.241667	FALSE	3.22775e-06	0.0981144	0.0978927	-969.216
1086	GM13667	0.726185	0.999337	0.10797	0.024393	FALSE	0.0262778	0.10797	0.308306	-131.494
1087	4930441J16RIK	0.886317	0.999337	-0.100695	0.00460643	FALSE	0.00988926	-0.100695	0.704324	-38.3432
1088	LNPK	0.741539	0.999337	0.0415912	0.144791	FALSE	0.000128625	0.0415912	0.126104	-695.311
1089	MTX2	0.639583	0.999337	-0.0959514	0.0544329	FALSE	7.63029e-08	-0.0959514	0.204901	-344.131
1090	HNRNPA3	0.213726	0.999337	0.0622278	0.921045	FALSE	0.000586495	0.0622278	0.0500471	-1886.04
1091	NFE2L2	0.000690466	0.0942642	0.285615	0.337006	FALSE	1.06803e-07	0.285615	0.0841693	-1151.78
1092	AGPS	0.423665	0.999337	0.0768089	0.250686	FALSE	0.0239265	0.0768089	0.0960017	-91.3043
1093	TTC30A1	0.453646	0.999337	0.725217	0.00292003	FALSE	5.63861e-06	0.725217	0.967795	-32.7586
1094	RBM45	0.726895	0.999337	0.0900382	0.0348143	FALSE	0.0303625	0.0900382	0.257798	-172.911
1095	OSBPL6	0.839083	0.999337	0.197299	0.00248782	FALSE	0.00140272	0.197299	0.971594	-24.4204
1096	PRKRA	0.334256	0.999337	0.245409	0.0366673	FALSE	0.0324912	0.245409	0.254157	-150.722
1097	FKBP7	0.727901	0.999337	-0.234107	0.0050576	FALSE	3.69077e-06	-0.234107	0.672877	-52.6214
1098	PLEKHA3	0.473056	0.999337	0.126901	0.0743011	FALSE	0.00347365	0.126901	0.176862	-426.57
1099	CCDC141	0.570604	0.999337	-0.349929	0.00606989	FALSE	0.0053694	-0.349929	0.616983	-49.1972
1100	SESTD1	0.836004	0.999337	0.0354016	0.0786844	FALSE	1.53169e-05	0.0354016	0.171016	-457.474
1101	CWC22	0.434823	0.999337	-0.102988	0.131395	FALSE	0.0308673	-0.102988	0.131873	-593.893
1102	UBE2E3	0.181031	0.999337	0.164625	0.154245	FALSE	0.156108	0.164625	0.123076	-271.883
1103	ITPRID2	0.894795	0.999337	0.0125206	0.256234	FALSE	8.26655e-07	0.0125206	0.0946819	-985.448
1104	DNAJC10	0.154972	0.999337	-0.222675	0.0933593	FALSE	0.00212342	-0.222675	0.156572	-508.986
1105	NCKAP1	0.327514	0.999337	-0.061052	0.588396	FALSE	0.0638023	-0.061052	0.0623531	-239.63
1106	DUSP19	0.921509	0.999337	-0.0450694	0.0109415	FALSE	7.64716e-06	-0.0450694	0.457403	-98.581
1107	NUP35	0.575215	0.999337	0.149529	0.032744	FALSE	0.000131397	0.149529	0.266831	-236.069
1108	ZC3H15	0.269899	0.999337	0.0702423	0.569607	FALSE	2.28711e-08	0.0702423	0.0636659	-1522.86
1109	ITGAV	0.434929	0.999337	0.0612688	0.374613	FALSE	3.51994e-08	0.0612688	0.0784707	-1226.74
1110	GM13684	0.787348	0.999337	0.0620646	0.0435799	FALSE	0.000403916	0.0620646	0.230077	-298.607
1111	FAM171B	0.914719	0.999337	-0.098277	0.00271338	FALSE	0.00270337	-0.098277	0.917718	-20.7092
1112	CALCRL	0.463052	0.999337	0.0915591	0.148655	FALSE	0.135323	0.0915591	0.124769	-242.776
1113	CTNND1	0.249466	0.999337	0.0581984	0.902995	FALSE	0.0021225	0.0581984	0.0505349	-1865.1
1114	SELENOH	0.0349254	0.856791	0.422132	0.0615927	FALSE	0.06694	0.422132	0.200136	-195.642
1115	TMX2	0.527258	0.999337	-0.234515	0.0166413	FALSE	3.18152e-06	-0.234515	0.370953	-139.653
1116	MED19	0.12705	0.999337	0.218578	0.11486	FALSE	0.0714845	0.218578	0.143251	-407.988
1117	ZDHHC5	0.728087	0.999337	-0.0392589	0.179578	FALSE	0.00047539	-0.0392589	0.11292	-787.391
1118	CLP1	0.236488	0.999337	0.291953	0.039306	FALSE	0.0409491	0.291953	0.246621	-159.33
1119	YPEL4	0.45397	0.999337	0.55033	0.00474749	FALSE	5.90855e-06	0.55033	0.734935	-50.3324
1120	UBE2L6	0.518073	0.999337	0.48078	0.00453374	FALSE	0.00431678	0.48078	0.743874	-38.0305
1121	TIMM10	0.359466	0.999337	-0.271097	0.0262213	FALSE	6.69102e-05	-0.271097	0.295834	-198.527
1122	SLC43A1	0.0750999	0.999337	0.470443	0.0357996	FALSE	0.0357146	0.470443	0.264316	-18.5391
1123	SSRP1	0.489217	0.999337	0.0925915	0.129108	FALSE	0.00503305	0.0925915	0.133889	-27.7079
1124	TNKS1BP1	0.55674	0.999337	-0.0687662	0.167037	FALSE	3.53308e-06	-0.0687662	0.117011	-757.988
1125	OLFR1124	0.958942	0.999337	0.0238989	0.0106681	FALSE	0.0106727	0.0238989	0.464228	-77.5408
1126	PTPRJ	0.21544	0.999337	-0.185969	0.10142	FALSE	6.23448e-06	-0.185969	0.150127	-554.439
1127	NUP160	0.366175	0.999337	-0.138544	0.097188	FALSE	0.000200175	-0.138544	0.153314	-529.189
1128	FNBP4	0.557019	0.999337	0.0619562	0.207272	FALSE	0.00409848	0.0619562	0.105498	-852.74
1129	MTCH2	0.633119	0.999337	-0.0732965	0.0969831	FALSE	0.00534851	-0.0732965	0.153551	-506.825
1130	C1QTNF4	0.592073	0.999337	0.117196	0.0485246	FALSE	0.0472433	0.117196	0.218716	-14.3167
1131	NDUFS3	0.232594	0.999337	0.194084	0.0887916	FALSE	0.00514439	0.194084	0.16259	-481.333
1132	KBTBD4	0.978876	0.999337	0.00959911	0.0174746	FALSE	1.17596e-06	0.00959911	0.362523	-144.502
1133	PTPMT1	0.405659	0.999337	0.162886	0.0608783	FALSE	0.00810969	0.162886	0.195881	-354.888
1134	CELF1	0.544918	0.999337	0.0492222	0.348539	FALSE	0.0739779	0.0492222	0.0813062	-1001.24
1135	PSMC3	0.290254	0.999337	0.10913	0.217776	FALSE	0.00867105	0.10913	0.10319	-848.51
1136	SLC39A13	0.703314	0.999337	0.0734711	0.0620599	FALSE	0.0117371	0.0734711	0.192913	-54.5928
1137	MADD	0.583749	0.999337	-0.0997853	0.0688993	FALSE	0.0868958	-0.0997853	0.182117	-22.1062
1138	ACP2	0.886153	0.999337	-0.0458873	0.0222843	FALSE	0.021491	-0.0458873	0.320501	-87.3378
1139	DDB2	0.314646	0.999337	-0.177806	0.0730895	FALSE	0.037661	-0.177806	0.176829	-243.022
1140	PACSIN3	0.476096	0.999337	0.251111	0.0190945	FALSE	0.0189111	0.251111	0.35239	-35.4654
1141	ARFGAP2	0.419465	0.999337	-0.124963	0.0953562	FALSE	7.68154e-05	-0.124963	0.154782	-516.592
1142	1110051M20RIK	0.423919	0.999337	-0.0779456	0.240629	FALSE	2.7569e-05	-0.0779456	0.0974757	-964.481
1143	LRP4	0.207702	0.999337	-0.12289	0.240124	FALSE	0.00187942	-0.12289	0.097539	-960.334
1144	CKAP5	0.0639178	0.986662	0.183882	0.237904	FALSE	7.99005e-07	0.183882	0.0992481	-976.388
1145	F2	0.944863	0.999337	-0.0532666	0.00385744	FALSE	0.00374042	-0.0532666	0.770211	-1.21619
1146	ZFP408	0.726827	0.999337	0.0880102	0.0364478	FALSE	1.30614e-05	0.0880102	0.251926	-258.305
1147	ARHGAP1	0.660953	0.999337	0.0579853	0.131934	FALSE	0.000225961	0.0579853	0.132206	-640.112
1148	ATG13	0.213953	0.999337	-0.168215	0.12472	FALSE	0.113849	-0.168215	0.135355	-291.363
1149	HARBI1	0.59384	0.999337	-0.184499	0.0190962	FALSE	0.0031044	-0.184499	0.345972	-108.093
1150	AMBRA1	0.273289	0.999337	-0.087549	0.357905	FALSE	0.145558	-0.087549	0.0799155	-19.204
1151	DGKZ	0.922638	0.999337	0.0171186	0.0739484	FALSE	0.074307	0.0171186	0.176277	-358.067
1152	CREB3L1	0.760747	0.999337	0.299982	0.00246745	FALSE	0.00250774	0.299982	0.985162	-14.0875
1153	PHF21A	0.0946073	0.999337	0.119879	0.451478	FALSE	0.431021	0.119879	0.0717161	-220.481
1154	LARGE2	0.235967	0.999337	0.264462	0.0477405	FALSE	0.000140284	0.264462	0.22315	-311.279
1155	PEX16	0.460251	0.999337	0.199514	0.032183	FALSE	0.0323371	0.199514	0.270185	-163.755
1156	MAPK8IP1	0.518431	0.999337	0.53658	0.00369734	FALSE	2.391e-05	0.53658	0.830921	-40.1991
1157	CRY2	0.784513	0.999337	0.0515865	0.064752	FALSE	0.0165006	0.0515865	0.188656	-159.052
1158	SLC35C1	0.841953	0.999337	0.118442	0.00657974	FALSE	0.000133029	0.118442	0.594007	-43.4316
1159	PRDM11	0.97556	0.999337	0.0123623	0.014107	FALSE	0.013762	0.0123623	0.40352	-96.0343
1160	TRP53I11	0.731778	0.999337	0.0603438	0.0744178	FALSE	0.000596076	0.0603438	0.176052	-429.786
1161	CD82	0.857325	0.999337	0.0496634	0.0301947	FALSE	0.00112724	0.0496634	0.276244	-217.925
1162	EXT2	0.881022	0.999337	0.0205335	0.122123	FALSE	1.77435e-06	0.0205335	0.137189	-612.33
1163	ACCS	0.936751	0.999337	0.0535705	0.00505776	FALSE	0.00546481	0.0535705	0.675085	-8.33516
1164	ALKBH3	0.40068	0.999337	0.189304	0.0462255	FALSE	0.0226418	0.189304	0.225253	-83.3049
1165	HSD17B12	0.0169375	0.624952	0.155776	0.548378	FALSE	0.00100206	0.155776	0.0652314	-1488.71
1166	TTC17	0.770464	0.999337	0.033625	0.17324	FALSE	0.0042085	0.033625	0.115246	-770.256
1167	2810002D19RIK	0.848059	0.999337	-0.11865	0.0059572	FALSE	0.00601921	-0.11865	0.619274	-48.4341
1168	API5	0.829651	0.999337	0.0237899	0.188036	FALSE	0.00089464	0.0237899	0.110574	-799.239
1169	LRRC4C	0.7987	0.999337	0.141418	0.0075733	FALSE	0.000312761	0.141418	0.554515	-73.7799
1170	B230118H07RIK	0.396416	0.999337	-0.336789	0.0146303	FALSE	0.002551	-0.336789	0.397139	-120.315
1171	TRAF6	0.632382	0.999337	0.0686135	0.112212	FALSE	2.67121e-05	0.0686135	0.14343	-584.232
1172	COMMD9	0.300674	0.999337	0.33807	0.0226372	FALSE	0.000373567	0.33807	0.326641	-176.621
1173	LDLRAD3	0.177966	0.999337	0.313092	0.0444553	FALSE	6.24487e-08	0.313092	0.232429	-302.674
1174	GM13919	0.54582	0.999337	0.353875	0.00706335	FALSE	0.00674117	0.353875	0.585852	-57.9656
1175	TRIM44	0.0144171	0.593307	-0.207359	0.318448	FALSE	1.53089e-08	-0.207359	0.0847506	-1120.11
1176	FJX1	0.465488	0.999337	-0.263146	0.0176436	FALSE	9.3322e-06	-0.263146	0.360553	-145.054
1177	CD44	0.000850226	0.105311	-0.162548	0.962303	FALSE	3.49329e-07	-0.162548	0.0487269	-2017.94
1178	PDHX	0.332495	0.999337	0.212329	0.0490468	FALSE	1.1959e-06	0.212329	0.219099	-319.373
1179	APIP	0.0308074	0.804174	0.460073	0.0549392	FALSE	6.95494e-08	0.460073	0.213041	-344.67
1180	EHF	0.687875	0.999337	0.0700511	0.0759354	FALSE	0.00122522	0.0700511	0.174369	-457.125
1181	CAT	0.533175	0.999337	0.124581	0.0581353	FALSE	5.82476e-08	0.124581	0.199916	-361.876
1182	ABTB2	0.270223	0.999337	0.219382	0.0595412	FALSE	0.0484249	0.219382	0.198977	-163.968
1183	NAT10	0.269545	0.999337	-0.285791	0.0342871	FALSE	0.0134455	-0.285791	0.258843	-60.2943
1184	CAPRIN1	0.853903	0.999337	-0.0162022	0.29613	FALSE	2.37889e-06	-0.0162022	0.0879885	-1070.42
1185	FBXO3	0.748155	0.999337	0.0376788	0.167133	FALSE	0.127957	0.0376788	0.117353	-336.379
1186	CD59B	0.495631	0.999337	0.574477	0.00363679	FALSE	0.0041856	0.574477	0.843107	-0.321614
1187	CD59A	0.00428757	0.324258	0.31462	0.197994	FALSE	2.75643e-08	0.31462	0.110154	-844.623
1188	HIPK3	0.377633	0.999337	-0.0693266	0.370389	FALSE	0.00757017	-0.0693266	0.0785779	-123.868
1189	CSTF3	0.00165214	0.168441	0.206422	0.54652	FALSE	0.0881917	0.206422	0.0656029	-61.4764
1190	TCP11L1	0.341234	0.999337	0.153472	0.0897055	FALSE	0.0567897	0.153472	0.161256	-19.3114
1191	DEPDC7	0.00627027	0.415893	0.732531	0.0381919	FALSE	0.0178836	0.732531	0.268002	-156.325
1192	QSER1	0.518727	0.999337	0.0754213	0.169111	FALSE	0.100376	0.0754213	0.116876	-152.223
1193	PRRG4	0.981687	0.999337	0.00418381	0.0690989	FALSE	0.000400475	0.00418381	0.182272	-415.481
1194	CCDC73	0.913562	0.999337	-0.0296691	0.0306638	FALSE	0.0184704	-0.0296691	0.273331	-100.271
1195	EIF3M	0.119796	0.999337	0.136752	0.301148	FALSE	0.0195395	0.136752	0.0879077	-964.701
1196	RCN1	0.621081	0.999337	0.0820156	0.0839752	FALSE	7.67721e-07	0.0820156	0.165917	-472.288
1197	ELP4	0.980564	0.999337	0.00236925	0.242687	FALSE	0.010558	0.00236925	0.0972533	-87.8344
1198	IMMP1L	0.949649	0.999337	0.00985919	0.0942138	FALSE	0.0583679	0.00985919	0.15613	-199.419
1199	DNAJC24	0.984988	0.999337	-0.00407858	0.0488338	FALSE	2.75981e-06	-0.00407858	0.216757	-316.554
1200	ARL14EP	0.454455	0.999337	-0.185752	0.0370669	FALSE	5.85429e-05	-0.185752	0.248329	-259.254
1201	METTL15	0.29107	0.999337	-0.179293	0.0792487	FALSE	9.88199e-05	-0.179293	0.169821	-462.589
1202	KIF18A	0.325237	0.999337	0.156673	0.0920098	FALSE	0.00608936	0.156673	0.15926	-505.669
1203	LIN7C	0.420764	0.999337	0.106487	0.132511	FALSE	3.41194e-05	0.106487	0.132266	-640.135
1204	LGR4	0.398559	0.999337	0.095929	0.179306	FALSE	2.67654e-06	0.095929	0.113633	-798.412
1205	CCDC34	0.070502	0.999337	0.261166	0.120462	FALSE	2.70093e-10	0.261166	0.144396	-666.745
1206	BBOX1	0.188249	0.999337	-0.117096	0.288466	FALSE	1.46776e-05	-0.117096	0.0889937	-1069.69
1207	FIBIN	0.692068	0.999337	0.210402	0.00833969	FALSE	0.00593639	0.210402	0.53125	-63.8247
1208	MUC15	0.780263	0.999337	0.133802	0.0101127	FALSE	1.30741e-07	0.133802	0.479619	-93.3151
1209	NOP10	0.913899	0.999337	0.0145606	0.126678	FALSE	8.19393e-05	0.0145606	0.134669	-635.54
1210	SLC12A6	0.451483	0.999337	-0.093285	0.148894	FALSE	6.1599e-07	-0.093285	0.123893	-707.695
1211	EMC4	0.691909	0.999337	0.0720557	0.0698408	FALSE	1.78095e-07	0.0720557	0.181836	-413.457
1212	KATNBL1	0.741536	0.999337	-0.0343242	0.211472	FALSE	3.88782e-08	-0.0343242	0.104069	-877.973
1213	EMC7	0.451497	0.999337	0.114021	0.101177	FALSE	0.00023626	0.114021	0.151438	-533.777
1214	AVEN	0.893668	0.999337	0.0190876	0.112698	FALSE	0.00100818	0.0190876	0.142803	-580.818
1215	FMN1	0.276312	0.999337	0.163359	0.103744	FALSE	0.023718	0.163359	0.150057	-483.051
1216	4930533B01RIK	0.339709	0.999337	0.581239	0.00699118	FALSE	4.63002e-06	0.581239	0.608793	-70.1486
1217	ARHGAP11A	0.0838398	0.999337	0.334776	0.0643616	FALSE	0.0678338	0.334776	0.193643	-243.928
1218	AQR	0.593994	0.999337	0.0628825	0.165789	FALSE	0.0234409	0.0628825	0.117966	-641.827
1219	ZFP770	0.860604	0.999337	0.0541217	0.0242678	FALSE	0.000822864	0.0541217	0.308201	-186.034
1220	DPH6	0.87371	0.999337	0.0188243	0.163851	FALSE	4.71091e-08	0.0188243	0.118431	-751.738
1221	BC052040	0.319665	0.999337	0.112547	0.181376	FALSE	0.00625073	0.112547	0.113096	-791.015
1222	MEIS2	0.62919	0.999337	-0.042213	0.299567	FALSE	3.52116e-06	-0.042213	0.0874216	-1115.14
1223	2700033N17RIK	0.734469	0.999337	0.258982	0.00407336	FALSE	2.15534e-08	0.258982	0.763538	-44.1223
1224	SPRED1	0.219528	0.999337	-0.13482	0.189456	FALSE	1.96067e-07	-0.13482	0.109808	-819.212
1225	FAM98B	0.827309	0.999337	0.030821	0.115247	FALSE	0.0226388	0.030821	0.141281	-499.57
1226	RASGRP1	0.745622	0.999337	0.0378839	0.168793	FALSE	0.000238705	0.0378839	0.116775	-760.057
1227	4930412B13RIK	0.166249	0.999337	1.15388	0.00485666	FALSE	1.56696e-07	1.15388	0.833511	-50.8329
1228	GM13986	0.0583496	0.966172	-0.487669	0.0354979	FALSE	5.6338e-09	-0.487669	0.257608	-255.289
1229	THBS1	0.0560063	0.952334	0.0789187	1.355	FALSE	3.1254e-06	0.0789187	0.0412974	-2403.03
1230	EIF2AK4	0.714032	0.999337	-0.0608021	0.083095	FALSE	0.0591458	-0.0608021	0.165923	-248.395
1231	SRP14	0.28475	0.999337	0.132912	0.150665	FALSE	0.152844	0.132912	0.12425	-592.424
1232	BMF	0.870811	0.999337	0.126846	0.0038203	FALSE	3.36688e-07	0.126846	0.779977	-42.0673
1233	BUB1B	0.306379	0.999337	0.224088	0.0491555	FALSE	0.0504435	0.224088	0.219082	-213.601
1234	PAK6	0.608059	0.999337	-0.0500478	0.240316	FALSE	0.216903	-0.0500478	0.0975883	-275.779
1235	INAFM2	0.213212	0.999337	0.269432	0.0507926	FALSE	0.0074204	0.269432	0.216449	-127.163
1236	CCDC9B	0.218407	0.999337	0.449785	0.0186155	FALSE	0.00123793	0.449785	0.365448	-150.195
1237	KNSTRN	0.0247882	0.748123	0.511356	0.0487959	FALSE	9.14282e-07	0.511356	0.227807	-334.482
1238	GM14091	0.769195	0.999337	0.338364	0.00181647	FALSE	0.00196229	0.338364	1.15314	-10.4002
1239	IVD	0.927876	0.999337	0.0187847	0.0533624	FALSE	0.00481994	0.0187847	0.207525	-185.921
1240	BAHD1	0.493621	0.999337	0.227517	0.0213722	FALSE	0.0240652	0.227517	0.332355	-156.258
1241	CHST14	0.475564	0.999337	-0.687142	0.00265443	FALSE	6.95079e-07	-0.687142	0.963118	-30.232
1242	CCDC32	0.557614	0.999337	0.186761	0.0231123	FALSE	6.44777e-06	0.186761	0.318494	-179.073
1243	RPUSD2	0.478678	0.999337	-0.497428	0.00478633	FALSE	0.00466319	-0.497428	0.702156	-14.7867
1244	KNL1	0.0907032	0.999337	0.278641	0.0959804	FALSE	7.99179e-12	0.278641	0.164711	-568.302
1245	RAD51	0.339535	0.999337	0.259797	0.0320995	FALSE	0.0368265	0.259797	0.272015	-173.604
1246	RMDN3	0.939057	0.999337	-0.0222036	0.0271734	FALSE	0.0280012	-0.0222036	0.290415	-156.95
1247	DNAJC17	0.665849	0.999337	0.146371	0.0202849	FALSE	0.0051922	0.146371	0.338937	-150.23
1248	ZFYVE19	0.609001	0.999337	0.273843	0.00830968	FALSE	0.0149016	0.273843	0.535372	-4.85488
1249	SPINT1	0.54933	0.999337	0.140333	0.0423875	FALSE	0.0431689	0.140333	0.234371	-208.092
1250	RHOV	0.765819	0.999337	-0.127779	0.0124123	FALSE	0.0125726	-0.127779	0.429007	-90.1778
1251	VPS18	0.362004	0.999337	-0.260244	0.028135	FALSE	3.62398e-08	-0.260244	0.285496	-213.908
1252	INO80	0.507772	0.999337	-0.0542788	0.340694	FALSE	0.000552003	-0.0542788	0.0819537	-1160.28
1253	EXD1	0.94105	0.999337	-0.0292061	0.0146876	FALSE	0.0014256	-0.0292061	0.39494	-125.775
1254	CHP1	0.437116	0.999337	0.0692919	0.290339	FALSE	0.274847	0.0692919	0.0891704	-361.8
1255	OIP5OS1	0.638624	0.999337	0.058691	0.147654	FALSE	0.115797	0.058691	0.124975	-321.5
1256	OIP5	0.143535	0.999337	1.28094	0.00474203	FALSE	0.00376671	1.28094	0.875704	-26.0028
1257	NUSAP1	0.0283324	0.783397	0.368207	0.144022	FALSE	1.28804e-08	0.368207	0.167928	-730.204
1258	NDUFAF1	0.201463	0.999337	0.429396	0.0218766	FALSE	0.0200604	0.429396	0.33615	-132.322
1259	RTF1	0.63179	0.999337	0.0340208	0.456533	FALSE	0.00759378	0.0340208	0.0709938	-1272.16
1260	ITPKA	0.890349	0.999337	0.103438	0.00411645	FALSE	1.96384e-08	0.103438	0.750298	-44.6705
1261	RPAP1	0.658064	0.999337	-0.138126	0.0234544	FALSE	0.0244012	-0.138126	0.312087	-127.871
1262	TYRO3	0.985612	0.999337	-0.0049875	0.0299941	FALSE	1.88484e-05	-0.0049875	0.276568	-222.117
1263	MGA	0.167434	0.999337	-0.13944	0.22391	FALSE	0.178973	-0.13944	0.101007	-687.047
1264	MAPKBP1	0.159204	0.999337	-0.115071	0.341938	FALSE	1.73264e-06	-0.115071	0.0817405	-1158.06
1265	JMJD7	0.422446	0.999337	0.693699	0.00361157	FALSE	0.0040591	0.693699	0.864761	-32.1331
1266	PLA2G4B	0.548132	0.999337	-0.54298	0.00291186	FALSE	2.81974e-06	-0.54298	0.904121	-33.3681
1267	EHD4	0.543367	0.999337	0.0465594	0.392463	FALSE	4.21011e-05	0.0465594	0.076612	-1278.09
1268	PLA2G4E	0.0901861	0.999337	0.49155	0.0299069	FALSE	0.0293712	0.49155	0.2901	-157.292
1269	PLA2G4F	0.809877	0.999337	0.0691367	0.0279549	FALSE	0.0280379	0.0691367	0.28737	-154.564
1270	VPS39	0.839089	0.999337	-0.0430009	0.0510508	FALSE	0.0420843	-0.0430009	0.211766	-202.756
1271	TMEM87A	0.215699	0.999337	-0.108066	0.299887	FALSE	0.000739201	-0.108066	0.0872872	-1076.56
1272	GANC	0.697114	0.999337	-0.105291	0.0312234	FALSE	3.90523e-05	-0.105291	0.270519	-229.794
1273	CAPN3	0.198621	0.999337	1.47288	0.00313131	FALSE	0.00327288	1.47288	1.14577	-28.8964
1274	ZFP106	0.613148	0.999337	-0.0483168	0.250612	FALSE	0.00169866	-0.0483168	0.0955662	-933.75
1275	SNAP23	0.563127	0.999337	-0.0923685	0.0895561	FALSE	1.98375e-07	-0.0923685	0.159751	-493.681
1276	LRRC57	0.605327	0.999337	0.154105	0.0262317	FALSE	0.00189952	0.154105	0.298216	-195.388
1277	HAUS2	0.96323	0.999337	0.00848736	0.0677496	FALSE	0.0821862	0.00848736	0.184106	-26.8364
1278	STARD9	0.290088	0.999337	-0.827575	0.00419737	FALSE	0.00594437	-0.827575	0.78226	-35.797
1279	CDAN1	0.710699	0.999337	0.18435	0.00948736	FALSE	0.00114455	0.18435	0.497011	-87.7191
1280	TTBK2	0.54699	0.999337	0.203366	0.0206188	FALSE	0.0202822	0.203366	0.337663	-128.956
1281	UBR1	0.538897	0.999337	-0.0551633	0.283925	FALSE	1.52018e-06	-0.0551633	0.089772	-1065.36
1282	TMEM62	0.442125	0.999337	-0.320363	0.0132611	FALSE	4.09983e-08	-0.320363	0.416808	-118.034
1283	CCNDBP1	0.791449	0.999337	0.0602394	0.0444441	FALSE	0.00123646	0.0602394	0.227808	-291.745
1284	TGM5	0.97717	0.999337	0.023283	0.00347286	FALSE	6.56242e-05	0.023283	0.813619	-31.3482
1285	TGM7	0.687303	0.999337	-0.112961	0.0290099	FALSE	0.0293332	-0.112961	0.280636	-158.008
1286	LCMT2	0.450654	0.999337	0.430445	0.00759367	FALSE	0.00790161	0.430445	0.570636	-58.5903
1287	ADAL	0.669746	0.999337	-0.159421	0.016352	FALSE	0.0155602	-0.159421	0.373793	-91.9647
1288	ZSCAN29	0.831789	0.999337	-0.0643144	0.0249492	FALSE	0.0253212	-0.0643144	0.302788	-137.111
1289	TUBGCP4	0.669483	0.999337	-0.0885711	0.0530886	FALSE	0.0530868	-0.0885711	0.207496	-264.942
1290	TRP53BP1	0.405132	0.999337	0.122878	0.106622	FALSE	2.61718e-06	0.122878	0.147603	-562.811
1291	PPIP5K1	0.522996	0.999337	-0.0885737	0.118864	FALSE	0.102187	-0.0885737	0.138671	-455.228
1292	CKMT1	0.275936	0.999337	0.0993885	0.27833	FALSE	0.18492	0.0993885	0.0912244	-192.403
1293	CATSPER2	0.265859	0.999337	-0.338949	0.0248702	FALSE	3.90896e-07	-0.338949	0.304633	-198.398
1294	PDIA3	0.0248424	0.748123	0.137189	0.622592	FALSE	0.0208407	0.137189	0.0611404	-1437.2
1295	SERF2	0.00658877	0.425291	0.189062	0.484351	FALSE	0.0981798	0.189062	0.0695861	-182.709
1296	HYPK	0.973456	0.999337	-0.00906185	0.0309236	FALSE	1.67023e-05	-0.00906185	0.272344	-225.266
1297	MFAP1B	0.849849	0.999337	0.0370075	0.0602277	FALSE	5.55287e-07	0.0370075	0.195485	-368.888
1298	MFAP1A	0.266667	0.999337	0.202761	0.0705445	FALSE	6.82183e-06	0.202761	0.182541	-415.567
1299	WDR76	0.542668	0.999337	0.164659	0.0319384	FALSE	3.09211e-06	0.164659	0.270473	-235.608
1300	CASC4	0.371068	0.999337	-0.446636	0.00938489	FALSE	0.0127873	-0.446636	0.499327	-48.6381
1301	CTDSPL2	0.917305	0.999337	0.0116866	0.181303	FALSE	0.0328986	0.0116866	0.112556	-381.265
1302	EIF3J1	0.664494	0.999337	0.0273625	0.577797	FALSE	0.545221	0.0273625	0.0630883	-99.4154
1303	SPG11	0.629475	0.999337	0.0933821	0.0617854	FALSE	3.93343e-06	0.0933821	0.193552	-382.142
1304	PATL2	0.828608	0.999337	-0.0865244	0.0143097	FALSE	5.48383e-08	-0.0865244	0.399674	-124.857
1305	B2M	0.0148752	0.596663	0.108417	1.17003	FALSE	0.319851	0.108417	0.0445171	-1090.69
1306	SORD	0.0955054	0.999337	0.418427	0.0391201	FALSE	0.000503073	0.418427	0.250999	-267.099
1307	DUOXA1	0.147048	0.999337	-0.406781	0.0295624	FALSE	0.0292478	-0.406781	0.280531	-162.661
1308	DUOX1	0.508622	0.999337	-0.132786	0.0566046	FALSE	1.05764e-07	-0.132786	0.200892	-365.436
1309	SHF	0.857122	0.999337	0.0874082	0.00981332	FALSE	0.00970202	0.0874082	0.485497	-75.8513
1310	SLC30A4	0.227441	0.999337	-0.222091	0.0675944	FALSE	3.17864e-05	-0.222091	0.184006	-410.961
1311	BLOC1S6OS	0.823501	0.999337	-0.177632	0.00360329	FALSE	0.00380002	-0.177632	0.7964	-32.0816
1312	BLOC1S6	0.416383	0.999337	0.192197	0.0419573	FALSE	0.0548804	0.192197	0.236488	-7.50563
1313	MYEF2	0.415504	0.999337	-0.61223	0.00427403	FALSE	0.0049085	-0.61223	0.751898	-3.33437
1314	DUT	0.0996432	0.999337	0.246281	0.105892	FALSE	3.8551e-06	0.246281	0.149571	-570.801
1315	CEP152	0.903972	0.999337	-0.0316648	0.0332528	FALSE	0.0330914	-0.0316648	0.262461	-164.881
1316	EID1	0.842702	0.999337	0.01624	0.343063	FALSE	1.51812e-05	0.01624	0.0818387	-1169.06
1317	SECISBP2L	0.709884	0.999337	-0.043236	0.169486	FALSE	2.38004e-07	-0.043236	0.116222	-763.607
1318	COPS2	0.487424	0.999337	0.0795979	0.175893	FALSE	1.4271e-07	0.0795979	0.114626	-772.311
1319	GALK2	0.876547	0.999337	-0.0216209	0.11832	FALSE	4.05656e-05	-0.0216209	0.139178	-601.171
1320	DTWD1	0.931175	0.999337	-0.0392273	0.0110998	FALSE	0.0112938	-0.0392273	0.454192	-78.0465
1321	GABPB1	0.885766	0.999337	-0.0193858	0.125887	FALSE	2.17813e-06	-0.0193858	0.134939	-632.374
1322	GM27003	0.948259	0.999337	0.0317138	0.00963228	FALSE	3.2002e-07	0.0317138	0.488709	-91.3303
1323	USP8	0.763262	0.999337	-0.038217	0.142236	FALSE	0.0364094	-0.038217	0.126883	-51.5809
1324	USP50	0.468245	0.999337	-0.164468	0.0444407	FALSE	0.0433994	-0.164468	0.226746	-206.694
1325	TRPM7	0.100166	0.999337	-0.14791	0.282242	FALSE	0.0321944	-0.14791	0.0899671	-134.414
1326	SPPL2A	0.813733	0.999337	0.0227564	0.246437	FALSE	5.52277e-07	0.0227564	0.0965834	-950.208
1327	AP4E1	0.949615	0.999337	0.0137863	0.0482641	FALSE	1.4259e-08	0.0137863	0.218169	-319.315
1328	BLVRA	0.807691	0.999337	-0.0686029	0.0287904	FALSE	0.0432823	-0.0686029	0.281845	-16.8774
1329	NCAPH	0.413868	0.999337	0.227907	0.0303477	FALSE	1.38507e-06	0.227907	0.278919	-229.834
1330	ITPRIPL1	0.930029	0.999337	-0.0525114	0.00639872	FALSE	0.000171787	-0.0525114	0.598026	-63.8475
1331	1810024B03RIK	0.447475	0.999337	0.334822	0.0124226	FALSE	0.00107859	0.334822	0.440769	-107.498
1332	SNRNP200	0.948786	0.999337	0.00823777	0.139607	FALSE	0.00456264	0.00823777	0.128252	-664.433
1333	CIAO1	0.623438	0.999337	-0.202548	0.013438	FALSE	7.00571e-06	-0.202548	0.412534	-116.898
1334	TMEM127	0.825864	0.999337	0.0321389	0.107811	FALSE	1.46992e-06	0.0321389	0.14608	-558.621
1335	STARD7	0.915943	0.999337	-0.0219759	0.0528662	FALSE	0.0746506	-0.0219759	0.208212	-17.7314
1336	FAHD2A	0.157323	0.999337	0.429241	0.0268289	FALSE	7.43552e-07	0.429241	0.303537	-200.296
1337	KCNIP3	0.14241	0.999337	-0.394566	0.0321035	FALSE	6.86657e-05	-0.394566	0.268984	-235.301
1338	PROM2	0.940887	0.999337	-0.0118979	0.0890822	FALSE	4.00807e-08	-0.0118979	0.160446	-497.477
1339	ZFP661	0.733262	0.999337	-0.229648	0.00504162	FALSE	0.00465332	-0.229648	0.67387	-41.713
1340	MALL	0.776969	0.999337	-0.0629625	0.0463018	FALSE	0.00106712	-0.0629625	0.222269	-306.043
1341	NPHP1	0.845086	0.999337	0.0560674	0.0280007	FALSE	0.0289275	0.0560674	0.286949	-54.865
1342	MTLN	0.89781	0.999337	0.0223984	0.0755768	FALSE	8.25759e-07	0.0223984	0.174404	-438.996
1343	BUB1	0.547439	0.999337	0.167341	0.0302101	FALSE	0.00335737	0.167341	0.278158	-74.1784
1344	BCL2L11	0.0900584	0.999337	0.613132	0.0200276	FALSE	0.0229623	0.613132	0.36171	-124.203
1345	MORRBID	0.398985	0.999337	0.586723	0.00536475	FALSE	0.00538275	0.586723	0.695634	-32.8649
1346	ANAPC1	0.193202	0.999337	-0.174207	0.127486	FALSE	0.0223482	-0.174207	0.133886	-70.8425
1347	MERTK	0.373052	0.999337	0.516226	0.00755152	FALSE	0.0089876	0.516226	0.579528	-59.731
1348	TMEM87B	0.283151	0.999337	-0.146229	0.123065	FALSE	0.00522551	-0.146229	0.136247	-603.92
1349	ZC3H8	0.95432	0.999337	0.0131974	0.0432782	FALSE	2.019e-08	0.0131974	0.230389	-292.906
1350	ZC3H6	0.276223	0.999337	-0.144354	0.129974	FALSE	0.0020489	-0.144354	0.132575	-642.524
1351	TTL	0.545401	0.999337	0.155446	0.0353056	FALSE	0.0353457	0.155446	0.257077	-167.807
1352	POLR1B	0.714354	0.999337	-0.133132	0.0172667	FALSE	0.0163895	-0.133132	0.363733	-112.25
1353	CHCHD5	0.344984	0.999337	0.244683	0.0352773	FALSE	1.25999e-06	0.244683	0.259098	-247.931
1354	SLC20A1	0.913595	0.999337	0.0211714	0.0603749	FALSE	0.0646022	0.0211714	0.19512	-312.482
1355	CKAP2L	0.0248703	0.748123	0.324589	0.11874	FALSE	3.57935e-10	0.324589	0.144685	-658.154
1356	GM14023	0.630177	0.999337	0.242962	0.00929736	FALSE	0.00862347	0.242962	0.504618	-72.4633
1357	IL1A	0.791384	0.999337	0.0903581	0.0198286	FALSE	0.0202689	0.0903581	0.341601	-124.44
1358	IL1B	0.472808	0.999337	0.556435	0.00427722	FALSE	0.004713	0.556435	0.775069	-36.7674
1359	SIRPA	0.62849	0.999337	0.0879382	0.0700301	FALSE	0.0731887	0.0879382	0.181746	-383.956
1360	STK35	0.119542	0.999337	-0.293032	0.0648668	FALSE	0.00134215	-0.293032	0.18824	-394.401
1361	TGM3	0.908844	0.999337	-0.0267663	0.0419257	FALSE	0.0490603	-0.0267663	0.233774	-201.186
1362	SNRPB	0.515227	0.999337	0.0650962	0.23059	FALSE	3.80946e-06	0.0650962	0.100037	-938.335
1363	NOP56	0.185678	0.999337	-0.152248	0.172635	FALSE	0.000880095	-0.152248	0.115037	-773.494
1364	IDH3B	0.0707808	0.999337	0.288836	0.0934962	FALSE	3.81174e-07	0.288836	0.159853	-503.025
1365	PCED1A	0.832603	0.999337	0.116357	0.00765864	FALSE	0.00835974	0.116357	0.550507	-61.2357
1366	VPS16	0.834855	0.999337	0.0495721	0.0407533	FALSE	5.70934e-05	0.0495721	0.23778	-279.03
1367	PTPRA	0.465417	0.999337	0.072857	0.231824	FALSE	0.218165	0.072857	0.0998101	-865.116
1368	4930473A02RIK	0.381883	0.999337	0.339174	0.0160576	FALSE	0.0161056	0.339174	0.38788	-99.9163
1369	UBOX5	0.950351	0.999337	0.0279255	0.0114339	FALSE	1.71193e-08	0.0279255	0.448487	-103.571
1370	FASTKD5	0.259112	0.999337	0.823913	0.00535126	FALSE	0.000384852	0.823913	0.730102	-53.8467
1371	LZTS3	0.759828	0.999337	-0.148385	0.00969663	FALSE	0.00969655	-0.148385	0.485383	-27.1333
1372	DDRGK1	0.372157	0.999337	0.11732	0.134322	FALSE	0.0704215	0.11732	0.131459	-261.515
1373	ITPA	0.786189	0.999337	0.0763235	0.0291828	FALSE	0.0292567	0.0763235	0.281364	-172.901
1374	SLC4A11	0.784723	0.999337	0.171238	0.00595187	FALSE	0.00606637	0.171238	0.626858	-48.4244
1375	4930402H24RIK	0.0561056	0.95274	-0.408648	0.0508484	FALSE	0.206581	-0.408648	0.213928	-169.18
1376	A730017L22RIK	0.774249	0.999337	-0.126595	0.0117266	FALSE	7.56845e-07	-0.126595	0.441373	-106.095
1377	ATRN	0.788197	0.999337	-0.0353388	0.13236	FALSE	0.107844	-0.0353388	0.131541	-289.021
1378	1700037H04RIK	0.538564	0.999337	0.314149	0.00920582	FALSE	0.000108588	0.314149	0.510823	-86.6116
1379	SPEF1	0.583813	0.999337	-0.235465	0.0123958	FALSE	5.76625e-09	-0.235465	0.429819	-111.295
1380	CENPB	0.569804	0.999337	-0.0678605	0.160422	FALSE	0.000114093	-0.0678605	0.119401	-735.343
1381	CDC25B	0.318638	0.999337	0.188116	0.0659027	FALSE	0.34419	0.188116	0.188633	-215.18
1382	AP5S1	0.173828	0.999337	-1.12336	0.0042325	FALSE	6.75867e-06	-1.12336	0.825999	-45.0781
1383	MAVS	0.93418	0.999337	0.027606	0.0205828	FALSE	0.0228486	0.027606	0.334263	-9.29818
1384	PANK2	0.899546	0.999337	-0.022364	0.0730196	FALSE	0.0104976	-0.022364	0.177162	-134.94
1385	RNF24	0.462264	0.999337	0.309249	0.0135594	FALSE	0.0119041	0.309249	0.420676	-6.39617
1386	SMOX	0.572187	0.999337	-0.138782	0.0378398	FALSE	3.20513e-06	-0.138782	0.245704	-269.753
1387	PRNP	0.103116	0.999337	0.110145	0.507867	FALSE	2.34276e-06	0.110145	0.0675766	-1449.09
1388	PRND	0.418872	0.999337	-0.458115	0.00729903	FALSE	0.00845704	-0.458115	0.566707	-40.5534
1389	SLC23A2	0.352197	0.999337	-0.158571	0.0786435	FALSE	0.00097197	-0.158571	0.170444	-454.046
1390	TMEM230	0.335214	0.999337	0.218746	0.0457454	FALSE	0.000334978	0.218746	0.226994	-300.735
1391	PCNA	0.624855	0.999337	-0.0562848	0.172691	FALSE	0.00562093	-0.0562848	0.115106	-749.223
1392	AV099323	0.420344	0.999337	0.526695	0.00595647	FALSE	1.54564e-05	0.526695	0.65361	-59.9852
1393	CDS2	0.977892	0.999337	-0.0064563	0.0422644	FALSE	0.0415037	-0.0064563	0.232976	-228.773
1394	GPCPD1	0.110812	0.999337	-0.131681	0.33497	FALSE	0.32237	-0.131681	0.0825819	-239.371
1395	SHLD1	0.178672	0.999337	-0.268587	0.0575254	FALSE	0.000256236	-0.268587	0.199714	-359.527
1396	TRMT6	0.967958	0.999337	0.00710426	0.0734079	FALSE	0.0718722	0.00710426	0.176859	-344.236
1397	MCM8	0.58089	0.999337	-0.241001	0.012021	FALSE	5.57342e-08	-0.241001	0.43653	-108.257
1398	CRLS1	0.986791	0.999337	-0.00505441	0.0246133	FALSE	0.0158182	-0.00505441	0.305305	-47.6919
1399	FERMT1	0.0316791	0.810624	0.183077	0.322676	FALSE	0.295848	0.183077	0.0852142	-578.159
1400	BMP2	0.325022	0.999337	0.122021	0.151106	FALSE	0.00498162	0.122021	0.123981	-712.258
1401	TMX4	0.6528	0.999337	-0.0906423	0.0563018	FALSE	0.0459754	-0.0906423	0.201483	-261.15
1402	PLCB1	0.588668	0.999337	-0.091415	0.0799793	FALSE	1.11036e-05	-0.091415	0.169047	-485.056
1403	9630028H03RIK	0.1792	0.999337	-0.78458	0.00742457	FALSE	1.39331e-06	-0.78458	0.584102	-72.6593
1404	PLCB4	0.00706151	0.443669	-0.232995	0.306105	FALSE	0.0282075	-0.232995	0.086489	-743.701
1405	GM14211	0.267348	0.999337	-0.444751	0.0145496	FALSE	0.0106591	-0.444751	0.400969	-99.9029
1406	MKKS	0.338515	0.999337	0.863038	0.00357105	FALSE	0.00355419	0.863038	0.901718	-14.6465
1407	SLX4IP	0.931824	0.999337	-0.0148478	0.0761189	FALSE	0.0769133	-0.0148478	0.173556	-229.511
1408	JAG1	0.955358	0.999337	-0.00641201	0.17485	FALSE	0.159341	-0.00641201	0.114542	-296.96
1409	BTBD3	0.163566	0.999337	0.132355	0.257695	FALSE	0.238433	0.132355	0.0950025	-751.796
1410	GM14066	0.0804102	0.999337	0.221341	0.147126	FALSE	7.95465e-05	0.221341	0.126603	-719.86
1411	SPTLC3	0.0235224	0.726605	0.174032	0.396274	FALSE	3.00973e-06	0.174032	0.0768406	-1320.12
1412	ISM1	0.700378	0.999337	-0.0974749	0.0356159	FALSE	0.0233588	-0.0974749	0.253306	-114.269
1413	TASP1	0.0977374	0.999337	-0.329298	0.0583069	FALSE	0.0449645	-0.329298	0.198861	-205.068
1414	ESF1	0.703494	0.999337	0.0398185	0.210338	FALSE	2.7702e-05	0.0398185	0.104618	-872.758
1415	NDUFAF5	0.738748	0.999337	-0.134359	0.0140754	FALSE	0.000240927	-0.134359	0.402863	-120.883
1416	MACROD2	0.728925	0.999337	-0.0343127	0.233634	FALSE	0.228851	-0.0343127	0.0990106	-455.788
1417	FLRT3	0.0273765	0.778579	0.268344	0.1608	FALSE	6.18426e-07	0.268344	0.121637	-746.931
1418	MACROD2OS1	0.879315	0.999337	-0.117854	0.00379215	FALSE	0.00388171	-0.117854	0.77618	-22.0116
1419	KIF16B	0.982835	0.999337	-0.00223916	0.211841	FALSE	0.129534	-0.00223916	0.104077	-160.115
1420	SNRPB2	0.351436	0.999337	0.135042	0.110776	FALSE	0.015803	0.135042	0.144925	-531.587
1421	PCSK2	0.272764	0.999337	-0.595873	0.00815466	FALSE	3.76588e-05	-0.595873	0.543324	-78.7945
1422	DSTN	0.016753	0.624952	0.0913188	1.58786	FALSE	0.0473517	0.0913188	0.0381754	-57.3603
1423	RRBP1	0.367245	0.999337	-0.0691078	0.389295	FALSE	2.68497e-05	-0.0691078	0.0766463	-1257.35
1424	SNX5	0.275708	0.999337	-0.121989	0.182396	FALSE	0.105121	-0.121989	0.111915	-572.394
1425	MGME1	0.513115	0.999337	0.327546	0.0096054	FALSE	0.000208276	0.327546	0.500838	-89.9301
1426	OVOL2	0.621971	0.999337	-0.0916065	0.0662114	FALSE	7.16585e-05	-0.0916065	0.185792	-401.09
1427	KAT14	0.1058	0.999337	-0.240296	0.10377	FALSE	0.000197224	-0.240296	0.148573	-530.986
1428	POLR3F	0.334077	0.999337	0.231206	0.0412326	FALSE	0.0436405	0.231206	0.23936	-186.759
1429	RBBP9	0.682752	0.999337	0.116057	0.0287841	FALSE	8.36398e-06	0.116057	0.283958	-212.656
1430	SEC23B	0.376465	0.999337	0.171755	0.0620198	FALSE	0.0110599	0.171755	0.194199	-71.2256
1431	SMIM26	0.539661	0.999337	0.271243	0.0121712	FALSE	2.01945e-07	0.271243	0.44225	-107.612
1432	DTD1	0.879937	0.999337	0.0225673	0.102987	FALSE	0.0048076	0.0225673	0.149404	-28.4863
1433	SLC24A3	0.0335115	0.832588	-0.0784816	1.67759	FALSE	1.67457	-0.0784816	0.0369169	-47.3059
1434	GM14092	0.839961	0.999337	-0.0626154	0.0237933	FALSE	0.000672289	-0.0626154	0.310065	-186.887
1435	RIN2	0.983235	0.999337	-0.00218613	0.212012	FALSE	0.00020186	-0.00218613	0.104035	-874.728
1436	NAA20	0.633944	0.999337	-0.0941968	0.0584038	FALSE	3.90661e-07	-0.0941968	0.197816	-365.38
1437	CRNKL1	0.759347	0.999337	0.0452768	0.105437	FALSE	0.0391507	0.0452768	0.1478	-322.322
1438	RALGAPA2	0.373445	0.999337	0.0830489	0.265539	FALSE	3.74671e-08	0.0830489	0.0933094	-1018.13
1439	KIZ	0.38154	0.999337	0.137506	0.0942569	FALSE	4.62747e-08	0.137506	0.157138	-519.717
1440	XRN2	0.58385	0.999337	-0.039447	0.441526	FALSE	6.96639e-06	-0.039447	0.0720138	-1342.36
1441	THBD	0.187565	0.999337	-0.573181	0.0126613	FALSE	0.142814	-0.573181	0.434947	-89.2087
1442	NXT1	0.321061	0.999337	0.26476	0.0333941	FALSE	0.0351412	0.26476	0.26682	-41.0087
1443	GZF1	0.684919	0.999337	-0.0782539	0.0614702	FALSE	0.00454238	-0.0782539	0.192857	-142.621
1444	NAPB	0.0935807	0.999337	-0.736537	0.0129394	FALSE	0.0142459	-0.736537	0.43925	-67.273
1445	CST3	4.43645e-06	0.00295	0.244506	0.834488	FALSE	0.886891	0.244506	0.0532716	-218.058
1446	ZFP120	0.898881	0.999337	-0.0249302	0.0595363	FALSE	0.000318604	-0.0249302	0.196186	-368.481
1447	ZFP937	0.370803	0.999337	-0.681546	0.00423942	FALSE	0.0041671	-0.681546	0.761529	-7.38236
1448	3300002I08RIK	0.473482	0.999337	-0.176481	0.0377036	FALSE	0.0400561	-0.176481	0.246198	-183.271
1449	GM10130	0.982041	0.999337	-0.00634972	0.0288294	FALSE	0.00385585	-0.00634972	0.282087	-206.613
1450	ZFP442	0.416964	0.999337	0.499633	0.00665929	FALSE	1.17809e-07	0.499633	0.615539	-65.9715
1451	APMAP	0.361605	0.999337	-0.309348	0.0200179	FALSE	0.0222558	-0.309348	0.339082	-5.01081
1452	ACSS1	0.875317	0.999337	-0.082686	0.00823217	FALSE	0.00843113	-0.082686	0.526969	-64.706
1453	ENTPD6	0.773363	0.999337	-0.0811415	0.0287962	FALSE	0.185047	-0.0811415	0.281762	-169.845
1454	PYGB	0.200742	0.999337	0.190722	0.105575	FALSE	2.4844e-05	0.190722	0.149067	-561.14
1455	ABHD12	0.958662	0.999337	-0.00831083	0.0892196	FALSE	0.0116239	-0.00831083	0.16034	-462.407
1456	GINS1	0.526068	0.999337	-0.285263	0.0113475	FALSE	0.012157	-0.285263	0.449928	-86.9641
1457	NINL	0.0461583	0.914397	-0.611511	0.0256862	FALSE	0.0226156	-0.611511	0.306684	-137.293
1458	NANP	0.713727	0.999337	0.164976	0.0115539	FALSE	4.66198e-05	0.164976	0.449704	-103.166
1459	NSFL1C	0.160046	0.999337	0.267246	0.0657355	FALSE	1.04525e-07	0.267246	0.190222	-392.937
1460	GM14167	0.905168	0.999337	-0.0564564	0.0101888	FALSE	0.00815745	-0.0564564	0.473882	-67.8217
1461	FKBP1A	0.797862	0.999337	-0.0350749	0.122112	FALSE	0.014282	-0.0350749	0.13695	-567.852
1462	SDCBP2	0.326563	0.999337	0.254798	0.0351772	FALSE	7.08452e-07	0.254798	0.259717	-246.782
1463	PSMF1	0.385062	0.999337	0.312736	0.018525	FALSE	0.00484723	0.312736	0.360044	-40.712
1464	FAM110A	0.200081	0.999337	0.492786	0.0170227	FALSE	8.92919e-05	0.492786	0.384592	-143.067
1465	SLC52A3	0.219859	0.999337	-1.05669	0.00377948	FALSE	3.34087e-07	-1.05669	0.861265	-40.961
1466	SRXN1	0.238373	0.999337	-0.515006	0.0124084	FALSE	9.68833e-07	-0.515006	0.436793	-110.297
1467	CSNK2A1	0.417162	0.999337	0.0704327	0.306388	FALSE	0.0388499	0.0704327	0.0868088	-1072.29
1468	TBC1D20	0.713481	0.999337	0.0516556	0.116448	FALSE	2.88654e-05	0.0516556	0.14068	-588.32
1469	RBCK1	0.198916	0.999337	0.280912	0.0498826	FALSE	0.000210259	0.280912	0.218669	-320.995
1470	GM14164	0.96555	0.999337	-0.0198777	0.0108213	FALSE	4.15504e-05	-0.0198777	0.460236	-97.8269
1471	SOX12	0.935017	0.999337	0.077216	0.00257613	FALSE	1.18136e-06	0.077216	0.947043	-30.2536
1472	ZCCHC3	0.417554	0.999337	0.62777	0.00439276	FALSE	6.46611e-08	0.62777	0.774382	-46.9672
1473	H13	0.424922	0.999337	0.124265	0.0957912	FALSE	0.00453932	0.124265	0.155738	-501.246
1474	MCTS2	0.924626	0.999337	-0.0519504	0.00758963	FALSE	0.0077653	-0.0519504	0.549112	-59.7438
1475	ID1	0.70962	0.999337	0.081118	0.0487076	FALSE	0.000376713	0.081118	0.217844	-331.833
1476	BCL2L1	0.863068	0.999337	0.0409445	0.0408517	FALSE	0.0158006	0.0409445	0.2374	-72.6915
1477	TPX2	0.00825047	0.478149	0.423508	0.101085	FALSE	2.9597e-11	0.423508	0.16032	-587.318
1478	PDRG1	0.683837	0.999337	-0.0777461	0.0627296	FALSE	0.0640734	-0.0777461	0.190913	-172.625
1479	TM9SF4	0.574895	0.999337	-0.0695342	0.148787	FALSE	1.71272e-07	-0.0695342	0.123978	-698.744
1480	TSPYL3	0.862816	0.999337	-0.153571	0.00289219	FALSE	0.00279078	-0.153571	0.888771	-27.6531
1481	PLAGL2	0.70694	0.999337	0.0921654	0.0385112	FALSE	2.2241e-06	0.0921654	0.245141	-269.504
1482	POFUT1	0.114383	0.999337	-0.364643	0.0433855	FALSE	0.00783787	-0.364643	0.230963	-275.075
1483	KIF3B	0.815716	0.999337	-0.0547923	0.0413983	FALSE	1.35702e-08	-0.0547923	0.235101	-283.862
1484	ASXL1	0.763038	0.999337	-0.0267776	0.290461	FALSE	0.247445	-0.0267776	0.0888161	-224.77
1485	NOL4L	0.876394	0.999337	-0.0870814	0.00729255	FALSE	0.00744313	-0.0870814	0.559858	-60.5572
1486	COMMD7	0.25657	0.999337	0.212419	0.0671659	FALSE	2.49623e-05	0.212419	0.18723	-397.45
1487	DNMT3B	0.889273	0.999337	-0.053569	0.0154568	FALSE	0.0163921	-0.053569	0.384766	-6.17224
1488	MAPRE1	0.314969	0.999337	0.0719315	0.45064	FALSE	2.57803e-08	0.0719315	0.0715843	-1348.31
1489	CDK5RAP1	0.100394	0.999337	-0.533167	0.0225578	FALSE	3.53906e-07	-0.533167	0.324519	-177.456
1490	SNTA1	0.980611	0.999337	0.0230288	0.00256035	FALSE	0.00276387	0.0230288	0.94757	-0.678184
1491	CBFA2T2	0.739447	0.999337	-0.0372358	0.182693	FALSE	0.011322	-0.0372358	0.111958	-326.917
1492	E2F1	0.465176	0.999337	-0.359614	0.00954059	FALSE	3.61346e-06	-0.359614	0.492385	-89.898
1493	PXMP4	0.573877	0.999337	0.129578	0.0437895	FALSE	5.29464e-08	0.129578	0.230422	-292.688
1494	ZFP341	0.400435	0.999337	-0.25441	0.0250413	FALSE	0.0175438	-0.25441	0.302564	-114.83
1495	CHMP4B	0.955199	0.999337	-0.00423539	0.403667	FALSE	0.27177	-0.00423539	0.075391	-173.249
1496	RALY	0.620587	0.999337	0.0663117	0.128611	FALSE	0.00245189	0.0663117	0.133958	-616.592
1497	A	0.794712	0.999337	-0.0666295	0.0348793	FALSE	0.0320834	-0.0666295	0.256074	-178.035
1498	EIF2S2	0.00743551	0.449475	0.158673	0.664299	FALSE	0.000250715	0.158673	0.0592797	-1668.46
1499	AHCY	0.5088	0.999337	-0.384949	0.00683422	FALSE	0.00673765	-0.384949	0.582633	-16.4233
1500	ITCH	0.336874	0.999337	-0.103864	0.195355	FALSE	6.32588e-05	-0.103864	0.108151	-837.742
1501	DYNLRB1	0.359579	0.999337	0.108763	0.164533	FALSE	3.02811e-08	0.108763	0.118716	-761.986
1502	MAP1LC3A	0.0678002	0.999337	0.143401	0.377822	FALSE	6.6975e-05	0.143401	0.0785184	-1264.59
1503	PIGU	0.466094	0.999337	-0.0960434	0.13161	FALSE	5.29334e-05	-0.0960434	0.131774	-647.025
1504	TRP53INP2	0.87157	0.999337	0.0214624	0.130419	FALSE	5.83978e-08	0.0214624	0.132759	-650.133
1505	NCOA6	0.485782	0.999337	-0.0639237	0.271971	FALSE	0.273744	-0.0639237	0.0917082	-387.417
1506	ACSS2	0.0867763	0.999337	-0.610364	0.0190164	FALSE	2.73031e-07	-0.610364	0.356385	-154.471
1507	GSS	0.601015	0.999337	0.132538	0.0362088	FALSE	0.0253658	0.132538	0.253447	-122.645
1508	TRPC4AP	0.876531	0.999337	0.02506	0.088381	FALSE	0.0320593	0.02506	0.161293	-49.603
1509	EDEM2	0.37415	0.999337	-0.284613	0.0223971	FALSE	0.0228018	-0.284613	0.320248	-29.9068
1510	BC029722	0.839367	0.999337	0.0952364	0.0104879	FALSE	0.000190984	0.0952364	0.469832	-94.7288
1511	EIF6	0.0507026	0.92972	0.208508	0.206636	FALSE	1.57918e-05	0.208508	0.106709	-879.613
1512	FAM83C	0.665424	0.999337	-0.095838	0.0465287	FALSE	0.196207	-0.095838	0.221623	-224.925
1513	UQCC1	0.793994	0.999337	0.0442239	0.0802953	FALSE	0.0311438	0.0442239	0.169358	-124.859
1514	CEP250	0.14616	0.999337	-0.334227	0.0436127	FALSE	0.0420469	-0.334227	0.229989	-182.534
1515	6430550D23RIK	0.258126	0.999337	1.2987	0.00278729	FALSE	0.00144152	1.2987	1.14845	-25.1832
1516	ERGIC3	0.23964	0.999337	0.181288	0.0985509	FALSE	6.88631e-05	0.181288	0.154171	-529.13
1517	CPNE1	0.732203	0.999337	0.0434642	0.142744	FALSE	1.38014e-07	0.0434642	0.127015	-679.221
1518	NFS1	0.538079	0.999337	-0.134389	0.0479532	FALSE	0.160743	-0.134389	0.218262	-208.543
1519	ROMO1	0.188862	0.999337	0.133313	0.225968	FALSE	0.145524	0.133313	0.101459	-828.273
1520	RBM39	0.0664952	0.998784	-0.0822097	1.13907	FALSE	2.6998e-06	-0.0822097	0.0447992	-2016.95
1521	PHF20	0.0941774	0.999337	-0.188212	0.180784	FALSE	2.84534e-06	-0.188212	0.112449	-796.066
1522	SCAND1	0.404749	0.999337	0.105127	0.145586	FALSE	0.0508434	0.105127	0.126177	-270.389
1523	CNBD2	0.977799	0.999337	0.00956979	0.0194205	FALSE	0.125467	0.00956979	0.343881	-117.712
1524	2900097C17RIK	0.500155	0.999337	-0.0794924	0.164478	FALSE	3.37437e-05	-0.0794924	0.117898	-740.025
1525	EPB41L1	0.987138	0.999337	-0.00313539	0.0606562	FALSE	2.91798e-06	-0.00313539	0.194495	-377.42
1526	AAR2	0.788595	0.999337	0.0573875	0.0503394	FALSE	1.02361e-08	0.0573875	0.214024	-328.684
1527	DLGAP4	0.671435	0.999337	0.0529637	0.147841	FALSE	3.11011e-05	0.0529637	0.124861	-699.852
1528	TGIF2	0.424578	0.999337	-0.275804	0.0192417	FALSE	4.44927e-05	-0.275804	0.345401	-158.046
1529	5430405H02RIK	0.729081	0.999337	0.0599274	0.0770402	FALSE	9.60797e-08	0.0599274	0.173026	-450.533
1530	RAB5IF	0.0754274	0.999337	0.212203	0.165261	FALSE	0.0228185	0.212203	0.119359	-125.822
1531	SLA2	0.435007	0.999337	-0.603726	0.00404634	FALSE	7.20469e-11	-0.603726	0.773361	-45.8219
1532	NDRG3	0.72142	0.999337	0.073744	0.0539962	FALSE	0.192541	0.073744	0.20682	-217.144
1533	DSN1	0.976717	0.999337	-0.0108085	0.0167213	FALSE	7.13339e-06	-0.0108085	0.370343	-141.859
1534	SOGA1	0.199057	0.999337	0.407227	0.0244378	FALSE	0.0230895	0.407227	0.317095	-58.123
1535	SAMHD1	0.423853	0.999337	0.14539	0.070501	FALSE	1.10153e-05	0.14539	0.181793	-427.983
1536	RBL1	0.281356	0.999337	0.215581	0.058826	FALSE	0.0386026	0.215581	0.200117	-149.124
1537	RPN2	0.954146	0.999337	0.00734868	0.140585	FALSE	5.52404e-06	0.00734868	0.127801	-677.898
1538	MANBAL	0.808693	0.999337	0.0703858	0.0273187	FALSE	0.0425462	0.0703858	0.290716	-16.4444
1539	SRC	0.781313	0.999337	-0.0633812	0.0438828	FALSE	0.0125844	-0.0633812	0.228311	-86.0292
1540	BLCAP	0.557303	0.999337	-0.19165	0.0214362	FALSE	1.17781e-07	-0.19165	0.326573	-170.552
1541	NNAT	0.204301	0.999337	0.704892	0.00879741	FALSE	1.93946e-06	0.704892	0.555299	-83.3791
1542	CTNNBL1	0.889323	0.999337	-0.0218563	0.0929113	FALSE	2.49159e-08	-0.0218563	0.157058	-502.262
1543	TTI1	0.948134	0.999337	-0.0214876	0.0210051	FALSE	1.15887e-08	-0.0214876	0.330322	-170.088
1544	RPRD1B	0.470722	0.999337	0.121363	0.0820385	FALSE	4.40895e-06	0.121363	0.168255	-462.077
1545	SNHG17	0.663539	0.999337	-0.102806	0.0409166	FALSE	4.90016e-07	-0.102806	0.236318	-280.164
1546	RALGAPB	0.0147346	0.596663	-0.294335	0.157822	FALSE	1.12794e-06	-0.294335	0.120687	-733.537
1547	ACTR5	0.594564	0.999337	-0.130706	0.0378784	FALSE	0.0304554	-0.130706	0.24558	-129.667
1548	FAM83D	0.327821	0.999337	0.309395	0.0240024	FALSE	0.00108517	0.309395	0.31619	-190.04
1549	DHX35	0.669114	0.999337	-0.167573	0.0148618	FALSE	0.0162643	-0.167573	0.392107	-8.30734
1550	MAFB	0.331025	0.999337	0.111122	0.177488	FALSE	5.53613e-08	0.111122	0.114317	-820.585
1551	TOP1	0.745112	0.999337	0.0151656	1.05572	FALSE	4.38262e-06	0.0151656	0.0466503	-1995.87
1552	PLCG1	0.584324	0.999337	-0.123843	0.0445809	FALSE	0.0441434	-0.123843	0.226371	-166.601
1553	ZHX3	0.523746	0.999337	-0.0772942	0.155571	FALSE	1.10886e-07	-0.0772942	0.12123	-727.412
1554	GM16751	0.930317	0.999337	-0.0662434	0.00398564	FALSE	6.5776e-06	-0.0662434	0.757535	-44.0763
1555	LPIN3	0.387721	0.999337	-0.566043	0.00556896	FALSE	0.00499228	-0.566043	0.655326	-49.1109
1556	CHD6	0.323453	0.999337	0.0940067	0.25537	FALSE	0.204394	0.0940067	0.0952075	-167.7
1557	PTPRT	0.461566	0.999337	-0.350833	0.0101775	FALSE	0.00971692	-0.350833	0.4765	-75.9132
1558	SRSF6	0.149239	0.999337	-0.155005	0.197782	FALSE	0.193413	-0.155005	0.107476	-365.514
1559	IFT52	0.597281	0.999337	-0.0998764	0.0639405	FALSE	3.22373e-07	-0.0998764	0.189047	-386.879
1560	MYBL2	0.337988	0.999337	0.665147	0.00554275	FALSE	0.00542092	0.665147	0.6942	-46.3841
1561	OSER1	0.518966	0.999337	0.104371	0.0884949	FALSE	0.00035463	0.104371	0.161831	-483.76
1562	2900093K20RIK	0.972928	0.999337	0.0172801	0.00886289	FALSE	0.00866918	0.0172801	0.509185	-35.509
1563	FITM2	0.264337	0.999337	-0.318042	0.0283711	FALSE	0.0287755	-0.318042	0.284933	-152.195
1564	TTPAL	0.72063	0.999337	-0.0593743	0.0829951	FALSE	0.0522531	-0.0593743	0.166028	-28.1863
1565	SERINC3	0.338811	0.999337	-0.0858952	0.283462	FALSE	0.0026194	-0.0858952	0.0898	-1037.47
1566	PKIG	0.809135	0.999337	-0.0594338	0.0377862	FALSE	0.00554714	-0.0594338	0.246059	-179.482
1567	ADA	0.676377	0.999337	-0.283649	0.00497396	FALSE	9.68864e-06	-0.283649	0.679542	-51.696
1568	YWHAB	0.420398	0.999337	0.0561266	0.475141	FALSE	0.0101122	0.0561266	0.0696593	-1248.91
1569	TOMM34	0.67989	0.999337	-0.100731	0.0383416	FALSE	6.51498e-06	-0.100731	0.244129	-264.404
1570	STK4	0.873347	0.999337	0.0233859	0.106819	FALSE	0.0377253	0.0233859	0.146704	-30.3671
1571	SDC4	0.000779146	0.100446	0.148537	1.19283	FALSE	6.79381e-08	0.148537	0.044206	-2176.62
1572	SYS1	0.14023	0.999337	0.192369	0.137947	FALSE	1.97254e-06	0.192369	0.130426	-658.578
1573	DBNDD2	0.473612	0.999337	0.295905	0.014033	FALSE	7.17909e-05	0.295905	0.41292	-120.318
1574	PIGT	0.583873	0.999337	-0.121636	0.046325	FALSE	0.00240539	-0.121636	0.22207	-304.346
1575	DNTTIP1	0.240434	0.999337	0.160625	0.124721	FALSE	0.0170177	0.160625	0.13683	-18.1046
1576	GM11457	0.633843	0.999337	-0.157497	0.020897	FALSE	0.0213006	-0.157497	0.330651	-123.266
1577	UBE2C	0.00195491	0.19146	0.564643	0.146158	FALSE	2.08308e-09	0.564643	0.18232	-710.394
1578	SNX21	0.0528944	0.943614	0.41128	0.054494	FALSE	1.07683e-06	0.41128	0.212462	-343.28
1579	ACOT8	0.604745	0.999337	0.171654	0.0212659	FALSE	0.0228148	0.171654	0.331641	-3.36499
1580	ZSWIM3	0.956222	0.999337	-0.0323528	0.00659461	FALSE	0.00618855	-0.0323528	0.589355	-53.1741
1581	ZSWIM1	0.802829	0.999337	0.139299	0.00747965	FALSE	0.00983646	0.139299	0.557894	-42.9256
1582	CTSA	0.349493	0.999337	0.278447	0.0269137	FALSE	0.000127538	0.278447	0.297622	-200.902
1583	PLTP	0.982025	0.999337	0.0122224	0.00780468	FALSE	5.55191e-06	0.0122224	0.542504	-75.8033
1584	PCIF1	0.172301	0.999337	0.24491	0.0735531	FALSE	0.036404	0.24491	0.179441	-120.935
1585	ZFP335	0.886261	0.999337	0.0444713	0.0238259	FALSE	6.38908e-07	0.0444713	0.310907	-185.904
1586	ZFP335OS	0.915852	0.999337	0.0324676	0.0243656	FALSE	2.59686e-07	0.0324676	0.307284	-191.69
1587	NCOA5	0.859878	0.999337	-0.0251969	0.112473	FALSE	0.0193095	-0.0251969	0.142735	-520.865
1588	SLC35C2	0.518	0.999337	0.215529	0.0211918	FALSE	0.0172266	0.215529	0.333413	-47.3946
1589	ELMO2	0.305377	0.999337	-0.231941	0.0447135	FALSE	4.93353e-07	-0.231941	0.22629	-297.904
1590	TRP53RKA	0.303742	0.999337	0.336798	0.0225141	FALSE	6.13893e-09	0.336798	0.327484	-175.126
1591	ZMYND8	0.26096	0.999337	-0.115351	0.216974	FALSE	0.00439123	-0.115351	0.102614	-876.23
1592	NCOA3	0.482512	0.999337	0.0900955	0.140578	FALSE	9.20362e-06	0.0900955	0.128292	-674.18
1593	SULF2	0.676235	0.999337	0.312473	0.00428896	FALSE	3.64008e-05	0.312473	0.748248	-46.9544
1594	TRP53RKB	0.9714	0.999337	0.0256458	0.0044937	FALSE	1.78459e-05	0.0256458	0.715326	-47.2474
1595	ARFGEF2	0.474593	0.999337	-0.125318	0.0743707	FALSE	3.74693e-07	-0.125318	0.175264	-437.01
1596	CSE1L	0.374601	0.999337	-0.112732	0.141727	FALSE	0.000105909	-0.112732	0.126967	-677.699
1597	STAU1	0.711928	0.999337	-0.0305581	0.334513	FALSE	2.39098e-08	-0.0305581	0.0827533	-1147.24
1598	DDX27	0.863683	0.999337	0.0197995	0.172815	FALSE	0.128307	0.0197995	0.115323	-266.758
1599	ZNFX1	0.649965	0.999337	-0.132148	0.0269403	FALSE	2.6252e-06	-0.132148	0.291197	-206.9
1600	ZFAS1	0.155002	0.999337	0.15524	0.195796	FALSE	8.25387e-05	0.15524	0.109164	-104.584
1601	SLC9A8	0.766758	0.999337	0.0936212	0.0232347	FALSE	0.0239469	0.0936212	0.315629	-134.693
1602	SPATA2	0.760742	0.999337	-0.0642317	0.0514078	FALSE	0.0634284	-0.0642317	0.210937	-209.877
1603	RNF114	0.309084	0.999337	0.165495	0.0882693	FALSE	0.000397205	0.165495	0.162706	-489.466
1604	UBE2V1	0.681272	0.999337	0.0636995	0.0959268	FALSE	0.000572287	0.0636995	0.155089	-515.184
1605	TMEM189	0.789624	0.999337	0.0695677	0.0339558	FALSE	0.0320069	0.0695677	0.260749	-65.9538
1606	CEBPB	0.0430853	0.897775	-0.237682	0.165898	FALSE	0.159492	-0.237682	0.117497	-604.293
1607	A530013C23RIK	0.358462	0.999337	0.791694	0.00378376	FALSE	0.00355838	0.791694	0.86213	-34.3391
1608	GM14321	0.82237	0.999337	0.202658	0.00288449	FALSE	0.00282888	0.202658	0.902722	-28.2856
1609	1200007C13RIK	0.724237	0.999337	-0.247582	0.00465314	FALSE	0.00485209	-0.247582	0.701759	-39.1921
1610	PTPN1	0.0999942	0.999337	0.132918	0.356212	FALSE	0.0013437	0.132918	0.0808072	-1168.24
1611	RIPOR3	0.826144	0.999337	-0.193167	0.0029561	FALSE	4.8853e-06	-0.193167	0.879435	-33.6338
1612	PARD6B	0.173792	0.999337	0.210406	0.0983526	FALSE	2.48949e-07	0.210406	0.154697	-532.199
1613	ADNP	0.768467	0.999337	0.0255949	0.304175	FALSE	0.0513976	0.0255949	0.0869448	-211.332
1614	DPM1	0.577364	0.999337	-0.0383279	0.484023	FALSE	1.31668e-06	-0.0383279	0.0687817	-1415.67
1615	MOCS3	0.387711	0.999337	0.584494	0.00566526	FALSE	7.00895e-08	0.584494	0.676673	-57.4564
1616	NFATC2	0.589921	0.999337	-0.532633	0.00243205	FALSE	0.00231741	-0.532633	0.98828	-24.4455
1617	ATP9A	0.561255	0.999337	-0.0771154	0.129775	FALSE	1.55008e-06	-0.0771154	0.132734	-645.502
1618	ZFP64	0.414452	0.999337	-0.140922	0.0766104	FALSE	3.83693e-07	-0.140922	0.172681	-448.284
1619	TSHZ2	0.507254	0.999337	-0.0679009	0.218128	FALSE	0.222694	-0.0679009	0.102396	-742.908
1620	ZFP217	0.0838372	0.999337	0.270224	0.0974188	FALSE	0.002197	0.270224	0.156303	-506.41
1621	PFDN4	0.473803	0.999337	0.169367	0.0418222	FALSE	0.0704405	0.169367	0.236445	-80.334
1622	GM14264	0.219791	0.999337	-0.929921	0.00463788	FALSE	0.00650364	-0.929921	0.757829	-39.8276
1623	FAM210B	0.210824	0.999337	0.329012	0.0348623	FALSE	0.00811613	0.329012	0.262936	-242.919
1624	AURKA	0.42357	0.999337	0.202727	0.0366269	FALSE	0.0351814	0.202727	0.253332	-195.474
1625	CSTF1	0.794585	0.999337	0.102089	0.0150701	FALSE	6.34255e-09	0.102089	0.392104	-128.663
1626	RTF2	0.843411	0.999337	0.0280884	0.113742	FALSE	4.60469e-05	0.0280884	0.142196	-583.017
1627	GCNT7	0.607408	0.999337	-0.235546	0.0108954	FALSE	0.0108771	-0.235546	0.45846	-51.6335
1628	TFAP2C	0.282184	0.999337	0.0851466	0.368897	FALSE	0.000153568	0.0851466	0.0791748	-1226.14
1629	BMP7	0.30506	0.999337	-0.341419	0.0208334	FALSE	0.000220721	-0.341419	0.332883	-165.517
1630	RAE1	0.79945	0.999337	0.0553104	0.0486409	FALSE	0.000242612	0.0553104	0.217707	-317.181
1631	CTCFLOS	0.781425	0.999337	-0.0891129	0.0221585	FALSE	1.86497e-05	-0.0891129	0.321171	-177.402
1632	PMEPA1	0.197872	0.999337	-0.128914	0.22791	FALSE	8.60471e-07	-0.128914	0.100117	-931.494
1633	RAB22A	0.646088	0.999337	-0.0368977	0.354693	FALSE	0.0142782	-0.0368977	0.0803517	-1101.35
1634	VAPB	0.105989	0.999337	0.221967	0.12508	FALSE	4.21759e-06	0.221967	0.137315	-614.933
1635	STX16	0.0221059	0.708847	-0.307369	0.127571	FALSE	0.000222701	-0.307369	0.134308	-630.58
1636	NPEPL1	0.7148	0.999337	-0.0857924	0.0414694	FALSE	0.0506548	-0.0857924	0.23478	-122.139
1637	GNAS	0.689846	0.999337	0.021211	0.81362	FALSE	3.86167e-05	0.021211	0.0531519	-1824.71
1638	NELFCD	0.277787	0.999337	-0.379841	0.018928	FALSE	0.000588986	-0.379841	0.349986	-151.871
1639	CTSZ	0.943125	0.999337	-0.0584582	0.0034075	FALSE	0.0032444	-0.0584582	0.8194	-31.8716
1640	ATP5E	0.0181069	0.642593	0.182438	0.393186	FALSE	1.79964e-06	0.182438	0.0771923	-1306.47
1641	PRELID3B	0.239731	0.999337	-0.345957	0.0266725	FALSE	9.7419e-06	-0.345957	0.294267	-201.351
1642	GM14399	0.286865	0.999337	-0.632106	0.00689209	FALSE	0.00721265	-0.632106	0.593514	-32.6933
1643	ZFP966	0.351364	0.999337	-0.671991	0.00471672	FALSE	1.13758e-06	-0.671991	0.721061	-49.9886
1644	ZFP967	0.267042	0.999337	-1.3413	0.00220431	FALSE	0.00296234	-1.3413	1.20849	0
1645	ZFP973	0.821236	0.999337	0.151713	0.00517296	FALSE	1.5089e-05	0.151713	0.671429	-53.6208
1646	ZFP970	0.7778	0.999337	0.18734	0.00531982	FALSE	0.00476512	0.18734	0.663887	-43.6119
1647	ZFP971	0.76569	0.999337	0.133947	0.0115157	FALSE	0.0123256	0.133947	0.449459	-85.6048
1648	ZFP931	0.475402	0.999337	0.264661	0.0172891	FALSE	0.0164774	0.264661	0.37082	-101.654
1649	CDH4	0.786066	0.999337	0.0157653	0.681029	FALSE	1.33999e-06	0.0157653	0.0580838	-1690.1
1650	TAF4	0.339877	0.999337	-0.214754	0.045189	FALSE	0.025296	-0.214754	0.225012	-226.64
1651	4921531C22RIK	0.595018	0.999337	0.587143	0.00212825	FALSE	0.00197147	0.587143	1.10453	-21.2567
1652	LSM14B	0.582165	0.999337	-0.127645	0.0424479	FALSE	3.48016e-07	-0.127645	0.231987	-285.715
1653	PSMA7	0.146547	0.999337	0.111235	0.39514	FALSE	0.332245	0.111235	0.076617	-260.155
1654	SS18L1	0.171931	0.999337	-0.553001	0.0145536	FALSE	0.0165797	-0.553001	0.404825	-81.6828
1655	MTG2	0.961865	0.999337	0.0178746	0.0164428	FALSE	5.43604e-07	0.0178746	0.37384	-137.242
1656	OSBPL2	0.302775	0.999337	-0.156226	0.0994055	FALSE	0.00360058	-0.156226	0.151602	-515.486
1657	ADRM1	0.372801	0.999337	-0.190755	0.0499037	FALSE	9.63489e-06	-0.190755	0.214034	-325.775
1658	LAMA5	0.793612	0.999337	-0.0373472	0.112374	FALSE	0.00176485	-0.0373472	0.142752	-582.729
1659	CABLES2	0.067672	0.999337	0.682984	0.0192493	FALSE	4.42718e-05	0.682984	0.37379	-153.88
1660	SLCO4A1	0.986489	0.999337	0.00724033	0.0125604	FALSE	2.64353e-07	0.00724033	0.427563	-112.371
1661	MRGBP	0.927226	0.999337	0.0277016	0.0250012	FALSE	5.5597e-07	0.0277016	0.303293	-190.707
1662	OGFR	0.774047	0.999337	-0.0892607	0.0236435	FALSE	0.000355533	-0.0892607	0.310921	-181.996
1663	DIDO1	0.40104	0.999337	-0.0942822	0.181309	FALSE	0.00019062	-0.0942822	0.112272	-798.733
1664	GID8	0.700825	0.999337	0.0749028	0.0607766	FALSE	0.16184	0.0749028	0.194954	-277.658
1665	SLC17A9	0.5392	0.999337	-0.232015	0.0160365	FALSE	0.0156848	-0.232015	0.37786	-18.4335
1666	YTHDF1	0.857286	0.999337	0.0260687	0.109424	FALSE	0.113349	0.0260687	0.144963	-242.495
1667	ARFGAP1	0.917653	0.999337	-0.020356	0.0591292	FALSE	0.0260266	-0.020356	0.196885	-118.003
1668	9230112E08RIK	0.208318	0.999337	-1.06619	0.00392032	FALSE	0.000228093	-1.06619	0.847392	-33.1568
1669	COL20A1	0.998329	0.999994	-0.000833778	0.0144809	FALSE	0.00730904	-0.000833778	0.398091	-59.2644
1670	KCNQ2	0.94372	0.999337	-0.0512856	0.0043362	FALSE	0.000393126	-0.0512856	0.726479	-46.5077
1671	PPDPF	0.903841	0.999337	-0.0278897	0.0429898	FALSE	1.92745e-06	-0.0278897	0.230855	-290.742
1672	HELZ2	0.75618	0.999337	-0.070427	0.0444521	FALSE	4.88126e-08	-0.070427	0.226817	-300.973
1673	GMEB2	0.973838	0.999337	-0.00340421	0.212952	FALSE	1.53853e-06	-0.00340421	0.103801	-877.859
1674	RTEL1	0.246718	0.999337	0.499728	0.0135572	FALSE	4.14279e-08	0.499728	0.43141	-119.133
1675	ARFRP1	0.944168	0.999337	-0.0155775	0.0463403	FALSE	0.0479261	-0.0155775	0.222431	-228.159
1676	ZGPAT	0.797852	0.999337	-0.0839643	0.0212712	FALSE	0.00260808	-0.0839643	0.327822	-96.1371
1677	TPD52L2	0.384089	0.999337	0.0876308	0.228197	FALSE	0.000227882	0.0876308	0.10068	-916.597
1678	DNAJC5	0.993452	0.999337	0.000726187	0.293138	FALSE	0.00185328	0.000726187	0.0884845	-1044.25
1679	UCKL1	0.45283	0.999337	0.256212	0.0203761	FALSE	0.0177017	0.256212	0.341295	-113.522
1680	ZFP512B	0.363051	0.999337	-0.236155	0.0339731	FALSE	0.233794	-0.236155	0.259635	-161.704
1681	PRPF6	0.514911	0.999337	-0.0917851	0.11505	FALSE	3.12816e-07	-0.0917851	0.140945	-587.132
1682	SAMD10	0.744604	0.999337	-0.314073	0.00247714	FALSE	0.00234615	-0.314073	0.964114	-24.5303
1683	RGS19	0.961595	0.999337	0.0216382	0.0113833	FALSE	0.0129396	0.0216382	0.449369	-81.0296
1684	PCMTD2	0.314635	0.999337	0.146361	0.109992	FALSE	0.0944913	0.146361	0.145554	-259.257
1685	POLR3K	0.625951	0.999337	0.129724	0.032826	FALSE	2.11008e-06	0.129724	0.266136	-236.232
1686	ZFHX4	0.710686	0.999337	-0.27082	0.00430503	FALSE	0.00626501	-0.27082	0.730101	-26.6706
1687	PEX2	0.818986	0.999337	0.0567868	0.0374468	FALSE	0.037948	0.0567868	0.24814	-185.248
1688	PKIA	0.882577	0.999337	-0.0132474	0.285055	FALSE	0.178315	-0.0132474	0.0896895	-272.561
1689	ZC2HC1A	0.0851269	0.999337	0.167052	0.248266	FALSE	3.04068e-05	0.167052	0.0970285	-970.862
1690	IL7	0.290038	0.999337	0.428948	0.0150378	FALSE	0.0150676	0.428948	0.405418	-37.9283
1691	GM16685	0.0433263	0.897775	-0.967595	0.0117847	FALSE	3.04958e-07	-0.967595	0.478877	-108.095
1692	TPD52	0.0925753	0.999337	0.183455	0.196966	FALSE	0.00796752	0.183455	0.109072	-795.473
1693	ZBTB10	0.0485317	0.916909	-0.334828	0.0800799	FALSE	1.23182e-07	-0.334828	0.169732	-466.268
1694	ZFP704	0.169826	0.999337	-0.164548	0.159026	FALSE	0.0123509	-0.164548	0.119866	-708.37
1695	PAG1	0.318789	0.999337	-0.355978	0.0181347	FALSE	0.0186233	-0.355978	0.357067	-111.966
1696	FABP5	0.846405	0.999337	0.063543	0.0214415	FALSE	0.0220289	0.063543	0.328035	-144.033
1697	IMPA1	0.163638	0.999337	0.22936	0.0871015	FALSE	0.00281819	0.22936	0.164659	-463.577
1698	ZFAND1	0.0470418	0.915576	0.437407	0.0510698	FALSE	0.0462834	0.437407	0.220254	-142.12
1699	CHMP4C	0.570746	0.999337	-0.0699234	0.150349	FALSE	0.0180927	-0.0699234	0.123332	-148.247
1700	SNX16	0.707879	0.999337	0.0654224	0.0757014	FALSE	3.31511e-06	0.0654224	0.174597	-444.538
1701	RALYL	0.539114	0.999337	0.573667	0.0029621	FALSE	0.00407785	0.573667	0.934076	-27.6882
1702	LRRCC1	0.617744	0.999337	0.0787305	0.0928495	FALSE	7.19524e-06	0.0787305	0.157761	-508.466
1703	E2F5	0.715613	0.999337	0.074535	0.0551883	FALSE	0.00443822	0.074535	0.204582	-338.78
1704	RBIS	0.404766	0.999337	-0.111461	0.127652	FALSE	4.00243e-06	-0.111461	0.133785	-631.22
1705	CAR13	0.508195	0.999337	-0.076853	0.169469	FALSE	0.000210543	-0.076853	0.116153	-760.846
1706	YTHDF3	0.643731	0.999337	-0.038532	0.329888	FALSE	4.3815e-06	-0.038532	0.0833145	-1138.63
1707	ARMC1	0.270805	0.999337	0.254921	0.0442796	FALSE	0.0561193	0.254921	0.231491	-15.9744
1708	MTFR1	0.655544	0.999337	-0.0806468	0.0699434	FALSE	0.0195734	-0.0806468	0.180793	-362.285
1709	PDE7A	0.00869396	0.488176	-0.366498	0.118648	FALSE	0.000130444	-0.366498	0.139679	-610.398
1710	GM16093	0.30191	0.999337	-0.36665	0.0183518	FALSE	1.26303e-05	-0.36665	0.355162	-152.584
1711	HPS3	0.419884	0.999337	-0.217355	0.0315132	FALSE	0.0309411	-0.217355	0.269463	-157.198
1712	HLTF	0.807653	0.999337	-0.0348355	0.111861	FALSE	2.0946e-05	-0.0348355	0.143088	-579.01
1713	GYG	0.502278	0.999337	-0.208698	0.0236394	FALSE	0.0238784	-0.208698	0.311067	-128.875
1714	TBL1XR1	0.730125	0.999337	0.0330513	0.250632	FALSE	0.000375366	0.0330513	0.0958121	-978.353
1715	NAALADL2	0.690524	0.999337	0.0505376	0.143022	FALSE	0.0597384	0.0505376	0.126933	-195.618
1716	SPATA16	0.895341	0.999337	0.121607	0.00271785	FALSE	0.00163827	0.121607	0.924423	-26.4286
1717	ECT2	0.0225051	0.712584	0.387715	0.0902178	FALSE	5.19914e-10	0.387715	0.169921	-542.143
1718	NCEH1	0.776317	0.999337	-0.254089	0.00286632	FALSE	0.00286149	-0.254089	0.894292	-27.5447
1719	TNFSF10	0.293042	0.999337	-0.628047	0.00679824	FALSE	0.00553675	-0.628047	0.597303	-55.7692
1720	FNDC3B	0.80963	0.999337	0.0206745	0.312073	FALSE	0.303382	0.0206745	0.0858208	-346.774
1721	PLD1	0.779858	0.999337	-0.0891977	0.0224431	FALSE	1.50434e-08	-0.0891977	0.319128	-177.753
1722	TNIK	0.345692	0.999337	-0.102472	0.193502	FALSE	0.00158525	-0.102472	0.108669	-841.51
1723	EIF5A2	0.767035	0.999337	0.175281	0.00668534	FALSE	0.00620863	0.175281	0.591655	-12.5438
1724	MYNN	0.00926351	0.499347	0.587049	0.0510134	FALSE	2.82276e-08	0.587049	0.2256	-326.561
1725	LRRC31	0.246537	0.999337	0.216537	0.067478	FALSE	0.00543463	0.216537	0.186863	-87.6001
1726	SEC62	0.444607	0.999337	0.0486619	0.568568	FALSE	0.0651853	0.0486619	0.0636571	-28.4361
1727	GPR160	0.0554105	0.95198	0.283991	0.108597	FALSE	0.00678386	0.283991	0.148248	-197.268
1728	PHC3	0.851237	0.999337	0.0245058	0.134654	FALSE	8.23281e-05	0.0245058	0.13067	-660.996
1729	PRKCI	0.371683	0.999337	0.0996137	0.186284	FALSE	1.60926e-06	0.0996137	0.111509	-810.589
1730	SKIL	0.420416	0.999337	0.0749874	0.26667	FALSE	2.93023e-08	0.0749874	0.0930711	-1025.6
1731	ZMAT3	0.604213	0.999337	-0.130517	0.0360325	FALSE	0.0355033	-0.130517	0.251792	-75.9165
1732	PIK3CA	0.823798	0.999337	-0.0233585	0.208236	FALSE	0.0186251	-0.0233585	0.104906	-792.101
1733	ZFP639	0.430162	0.999337	0.138846	0.0751534	FALSE	0.000647779	0.138846	0.175997	-432.977
1734	MFN1	0.466549	0.999337	-0.0966202	0.129777	FALSE	0.0270485	-0.0966202	0.132701	-568.324
1735	ACTL6A	0.890787	0.999337	-0.0223043	0.0868554	FALSE	0.0504062	-0.0223043	0.162439	-168.336
1736	NDUFB5	0.645421	0.999337	0.0480072	0.211643	FALSE	0.211481	0.0480072	0.104333	-553.001
1737	TTC14	0.474933	0.999337	0.0616389	0.309941	FALSE	2.84631e-06	0.0616389	0.0862715	-1102.28
1738	CCDC39	0.68744	0.999337	0.333509	0.00351122	FALSE	2.0021e-06	0.333509	0.82894	-38.894
1739	FXR1	0.372733	0.999337	0.0707718	0.366273	FALSE	0.00284511	0.0707718	0.079397	-1185.89
1740	DNAJC19	0.0466646	0.915576	0.364936	0.0722328	FALSE	0.00907985	0.364936	0.183446	-401.554
1741	ATP11B	0.391715	0.999337	0.071879	0.327888	FALSE	7.12741e-10	0.071879	0.0839206	-1141.05
1742	DCUN1D1	0.766283	0.999337	-0.0374104	0.144565	FALSE	0.00152255	-0.0374104	0.125859	-38.7986
1743	GM15952	0.44287	0.999337	-0.30682	0.0143933	FALSE	0.0146542	-0.30682	0.399841	-100.216
1744	MCCC1	0.265139	0.999337	-0.215548	0.0611498	FALSE	0.0153339	-0.215548	0.193433	-339.137
1745	ACAD9	0.904169	0.999337	0.020377	0.0802382	FALSE	8.9933e-07	0.020377	0.169248	-457.604
1746	ZFP267	0.95027	0.999337	0.0184007	0.0264006	FALSE	5.36302e-06	0.0184007	0.295036	-200.33
1747	ANXA5	0.0140236	0.585878	0.200937	0.351255	FALSE	0.0865489	0.200937	0.0817927	-113.797
1748	1810062G17RIK	0.589801	0.999337	-0.496464	0.00278227	FALSE	0.00304995	-0.496464	0.92087	-0.839819
1749	EXOSC9	0.64478	0.999337	0.1304	0.029064	FALSE	0.00386147	0.1304	0.282849	-93.5513
1750	CCNA2	0.0254696	0.757136	0.42308	0.0688167	FALSE	6.03734e-06	0.42308	0.189365	-436.227
1751	BBS7	0.870122	0.999337	0.0593505	0.0175035	FALSE	0.018219	0.0593505	0.362991	-16.7291
1752	4932438A13RIK	0.414771	0.999337	-0.0696462	0.31357	FALSE	6.53019e-05	-0.0696462	0.0854003	-1114.52
1753	BBS12	0.972918	0.999337	-0.028541	0.00324151	FALSE	2.66292e-08	-0.028541	0.840701	-36.5073
1754	NUDT6	0.621777	0.999337	0.137353	0.0300245	FALSE	1.57493e-06	0.137353	0.278418	-220.69
1755	SPATA5	0.0858633	0.999337	-0.176834	0.215617	FALSE	0.00047729	-0.176834	0.102952	-884.153
1756	SPRY1	0.14349	0.999337	-0.258293	0.073554	FALSE	5.53566e-07	-0.258293	0.17656	-432.33
1757	ANKRD50	0.920844	0.999337	0.0128651	0.137049	FALSE	4.30731e-08	0.0128651	0.129465	-667.365
1758	INTU	0.966611	0.999337	0.0161995	0.015342	FALSE	0.0153312	0.0161995	0.386995	-42.9132
1759	HSPA4L	0.486613	0.999337	0.0783596	0.182149	FALSE	2.66271e-06	0.0783596	0.112633	-810.082
1760	PLK4	0.252853	0.999337	0.242977	0.0524312	FALSE	3.16756e-07	0.242977	0.212495	-347.682
1761	MFSD8	0.656182	0.999337	-0.13939	0.0233025	FALSE	0.124387	-0.13939	0.313102	-130.416
1762	ABHD18	0.747184	0.999337	0.0627983	0.0607903	FALSE	0.00644827	0.0627983	0.194811	-189.585
1763	6430590A07RIK	0.237578	0.999337	-0.332018	0.0291847	FALSE	3.00021e-08	-0.332018	0.281118	-218.681
1764	LARP1B	0.402501	0.999337	0.0803907	0.250647	FALSE	0.000989394	0.0803907	0.0960275	-975.801
1765	PGRMC2	0.389869	0.999337	0.0715412	0.333569	FALSE	0.210605	0.0715412	0.0832015	-1096.99
1766	GM40038	0.697472	0.999337	0.343455	0.00309799	FALSE	0.00274733	0.343455	0.883517	-29.9432
1767	JADE1	0.330483	0.999337	0.148466	0.100147	FALSE	2.69291e-05	0.148466	0.152563	-533.541
1768	SCLT1	0.608354	0.999337	-0.105403	0.054005	FALSE	1.21927e-06	-0.105403	0.205694	-350.708
1769	D3ERTD751E	0.794696	0.999337	0.148958	0.00711399	FALSE	0.103381	0.148958	0.572437	-53.9385
1770	NOCT	0.671102	0.999337	0.103374	0.0391017	FALSE	0.0285447	0.103374	0.243442	-122.812
1771	ELF2	0.956877	0.999337	-0.00270546	0.916598	FALSE	0.272147	-0.00270546	0.0500338	-951.095
1772	NDUFC1	0.0402137	0.890848	0.213128	0.218189	FALSE	0.00224908	0.213128	0.103886	-899.207
1773	NAA15	0.529625	0.999337	-0.0414941	0.525403	FALSE	0.259406	-0.0414941	0.0660125	-127.305
1774	RAB33B	0.715777	0.999337	0.101398	0.0298734	FALSE	0.0307279	0.101398	0.278484	-153.42
1775	SETD7	0.782492	0.999337	-0.02893	0.208628	FALSE	0.0030624	-0.02893	0.104791	-119.873
1776	5031434O11RIK	0.858698	0.999337	-0.136625	0.00387892	FALSE	0.234424	-0.136625	0.767417	-34.2254
1777	MGST2	0.771913	0.999337	-0.199913	0.00480785	FALSE	7.04995e-08	-0.199913	0.689656	-50.3768
1778	MAML3	0.297748	0.999337	-0.0458638	1.17991	FALSE	0.021672	-0.0458638	0.0440458	-274.35
1779	GM37229	0.717604	0.999337	-0.0881519	0.038474	FALSE	0.000729764	-0.0881519	0.243741	-269.561
1780	GM20089	0.199619	0.999337	-0.836471	0.00605729	FALSE	0.00559696	-0.836471	0.652149	-47.274
1781	GM37202	0.917373	0.999337	-0.0602793	0.00677606	FALSE	8.77258e-06	-0.0602793	0.581046	-68.0856
1782	FOXO1	0.180123	0.999337	0.131777	0.240613	FALSE	6.17895e-08	0.131777	0.0983133	-955.207
1783	COG6	0.682838	0.999337	-0.109499	0.0318135	FALSE	0.000815152	-0.109499	0.267991	-228.704
1784	LHFP	0.597535	0.999337	-0.14223	0.0314759	FALSE	6.27427e-07	-0.14223	0.269401	-240.345
1785	NHLRC3	0.409806	0.999337	-0.25013	0.0248859	FALSE	1.5805e-06	-0.25013	0.30347	-192.234
1786	PROSER1	0.687432	0.999337	-0.0823495	0.0545705	FALSE	2.50306e-06	-0.0823495	0.204675	-347.43
1787	FREM2	0.181937	0.999337	0.18773	0.118546	FALSE	0.10288	0.18773	0.140641	-313.464
1788	UFM1	0.196136	0.999337	0.18805	0.1108	FALSE	3.59348e-05	0.18805	0.145478	-572.169
1789	TRPC4	0.527499	0.999337	0.156174	0.038194	FALSE	0.0354427	0.156174	0.247179	-209.463
1790	POSTN	0.000103083	0.0301853	-0.527582	0.128561	FALSE	0.0047374	-0.527582	0.135862	-659.094
1791	SUPT20	0.276456	0.999337	0.124686	0.177017	FALSE	0.160618	0.124686	0.114568	-304.462
1792	EXOSC8	0.739444	0.999337	-0.0522561	0.0927002	FALSE	8.09287e-08	-0.0522561	0.157119	-511.574
1793	ALG5	0.631432	0.999337	0.111263	0.0431185	FALSE	0.0437951	0.111263	0.231936	-264.431
1794	RFXAP	0.106727	0.999337	0.32509	0.059289	FALSE	0.00653982	0.32509	0.201534	-38.903
1795	SPG20	0.301018	0.999337	0.218751	0.05269	FALSE	0.0386562	0.218751	0.211507	-181.859
1796	TM4SF1	0.315956	0.999337	0.486664	0.0106708	FALSE	0.00914726	0.486664	0.485303	-41.2944
1797	WWTR1	0.00629864	0.415893	0.135416	0.946927	FALSE	7.64826e-06	0.135416	0.0495701	-1927.26
1798	COMMD2	0.13021	0.999337	0.400112	0.0350833	FALSE	4.73761e-06	0.400112	0.264402	-247.131
1799	RNF13	0.18571	0.999337	0.129499	0.242798	FALSE	0.0131606	0.129499	0.0978552	-873.313
1800	PFN2	0.846937	0.999337	-0.0583223	0.0250613	FALSE	0.025823	-0.0583223	0.302144	-111.01
1801	TSC22D2	0.239281	0.999337	0.0926861	0.373089	FALSE	0.0154638	0.0926861	0.0787621	-1199.71
1802	SERP1	0.229414	0.999337	0.176767	0.108211	FALSE	0.0674488	0.176767	0.147077	-198.982
1803	EIF2A	0.333763	0.999337	0.097809	0.226154	FALSE	8.67242e-08	0.097809	0.101193	-906.589
1804	SELENOT	0.22314	0.999337	0.150811	0.152149	FALSE	5.20422e-08	0.150811	0.123796	-702.353
1805	SIAH2	0.542975	0.999337	0.147849	0.0394574	FALSE	0.0274948	0.147849	0.243045	-50.2952
1806	4930593A02RIK	0.510952	0.999337	0.703306	0.00236836	FALSE	0.10811	0.703306	1.0699	-21.7663
1807	MED12L	0.930868	0.999337	0.0627081	0.00441544	FALSE	0.00463009	0.0627081	0.722841	-5.41185
1808	GPR87	0.0703445	0.999337	0.323011	0.0755502	FALSE	0.0110581	0.323011	0.17849	-405.337
1809	MBNL1	0.0444797	0.906273	0.0942856	1.05155	FALSE	0.00139852	0.0942856	0.0469189	-1782.91
1810	GM37035	0.923381	0.999337	0.0759613	0.00370339	FALSE	0.00431528	0.0759613	0.789814	0
1811	P2RY1	0.261426	0.999337	0.156187	0.120645	FALSE	2.88801e-05	0.156187	0.139077	-606.17
1812	RAP2B	0.0321005	0.812554	0.258879	0.16275	FALSE	0.0305387	0.258879	0.120793	-95.5947
1813	ARHGEF26	0.632744	0.999337	0.108679	0.0448323	FALSE	1.63123e-05	0.108679	0.227424	-306.626
1814	DHX36	0.469842	0.999337	-0.0774513	0.19909	FALSE	0.000131323	-0.0774513	0.107164	-840.995
1815	E130311K13RIK	0.873459	0.999337	-0.0383427	0.0395088	FALSE	3.22599e-06	-0.0383427	0.240746	-273.303
1816	SLC33A1	0.478578	0.999337	-0.199617	0.0288145	FALSE	1.22856e-06	-0.199617	0.281709	-215.762
1817	GMPS	0.156382	0.999337	0.182297	0.141621	FALSE	2.11369e-05	0.182297	0.128619	-671.67
1818	KCNAB1	0.805712	0.999337	0.172556	0.00475286	FALSE	8.77647e-05	0.172556	0.701555	-50.471
1819	SSR3	0.333017	0.999337	0.110736	0.177255	FALSE	3.21563e-07	0.110736	0.11439	-776.794
1820	TIPARP	0.137989	0.999337	-0.0963805	0.541299	FALSE	5.04349e-06	-0.0963805	0.0649762	-1529.26
1821	LEKR1	0.349781	0.999337	0.833782	0.00360309	FALSE	7.51732e-08	0.833782	0.891732	-39.2719
1822	CCNL1	0.443109	0.999337	-0.0346017	1.12522	FALSE	0.000262263	-0.0346017	0.0451158	-2054.18
1823	GM37305	0.959603	0.999337	-0.0168183	0.020794	FALSE	0.0189837	-0.0168183	0.33204	-130.508
1824	RSRC1	0.176327	0.999337	-0.0947016	0.465904	FALSE	0.459567	-0.0947016	0.0700377	-296.866
1825	MLF1	1.96104e-06	0.0017697	-0.562096	0.171177	FALSE	0.103452	-0.562096	0.118152	-147.13
1826	GFM1	0.470612	0.999337	-0.180303	0.036596	FALSE	2.04718e-05	-0.180303	0.249906	-256.273
1827	LXN	0.0549305	0.949374	0.401421	0.0560944	FALSE	7.52729e-06	0.401421	0.209136	-349.152
1828	RARRES1	0.233295	0.999337	0.238644	0.0590099	FALSE	0.0589958	0.238644	0.200219	-258.681
1829	MFSD1	0.733127	0.999337	-0.040621	0.161321	FALSE	0.0556583	-0.040621	0.119134	-36.3363
1830	SCHIP1	0.598486	0.999337	0.0550532	0.210911	FALSE	4.56648e-05	0.0550532	0.104549	-896.041
1831	IFT80	0.942602	0.999337	-0.0156772	0.0483585	FALSE	0.0162932	-0.0156772	0.21774	-285.867
1832	SMC4	0.0225433	0.712584	0.263598	0.219421	FALSE	5.53495e-11	0.263598	0.115558	-1003.56
1833	TRIM59	0.0228257	0.717364	0.466851	0.0593995	FALSE	0.0617843	0.466851	0.205089	-34.7163
1834	KPNA4	0.976854	0.999337	-0.0017054	0.664148	FALSE	0.0441234	-0.0017054	0.0587807	-1468.88
1835	PPM1L	0.652221	0.999337	-0.0677651	0.101159	FALSE	0.000630434	-0.0677651	0.150362	-560.995
1836	NMD3	0.875424	0.999337	0.0219963	0.116769	FALSE	2.14126e-07	0.0219963	0.140307	-593.233
1837	PDCD10	0.791613	0.999337	-0.0219972	0.330654	FALSE	7.61518e-07	-0.0219972	0.0832543	-1136.27
1838	SERPINI1	0.0896918	0.999337	2.08027	0.00428831	FALSE	0.00142268	2.08027	1.22583	-16.6778
1839	GOLIM4	0.146537	0.999337	-0.0949752	0.534066	FALSE	6.53042e-06	-0.0949752	0.0654156	-1481.38
1840	RAPGEF2	0.570393	0.999337	-0.0427074	0.404207	FALSE	0.0134294	-0.0427074	0.0752591	-1068.85
1841	4921511C10RIK	0.851739	0.999337	-0.0363722	0.0604692	FALSE	1.18674e-06	-0.0363722	0.194608	-385.12
1842	GM17359	0.224632	0.999337	-1.38707	0.00252982	FALSE	0.00221087	-1.38707	1.14227	-24.4559
1843	FNIP2	0.626431	0.999337	-0.0554406	0.176379	FALSE	0.100275	-0.0554406	0.113898	-131.556
1844	PPID	0.187376	0.999337	0.210003	0.0927577	FALSE	2.59936e-06	0.210003	0.159288	-503.537
1845	ETFDH	0.606934	0.999337	0.0684752	0.130298	FALSE	0.000156747	0.0684752	0.133102	-643.994
1846	4930579G24RIK	0.159193	0.999337	1.26831	0.00444604	FALSE	0.164883	1.26831	0.900918	-33.8059
1847	TMEM144	0.780875	0.999337	-0.0927785	0.0205463	FALSE	0.0209137	-0.0927785	0.33352	-117.913
1848	PDGFC	0.144682	0.999337	0.229938	0.0950342	FALSE	0.0904243	0.229938	0.157645	-288.18
1849	GM16000	0.447565	0.999337	-0.601685	0.00384054	FALSE	0.00386242	-0.601685	0.792232	-7.34711
1850	GM9989	0.157373	0.999337	0.390804	0.0320283	FALSE	2.33209e-05	0.390804	0.27639	-230.632
1851	CTSO	0.630341	0.999337	-0.104382	0.0485705	FALSE	0.00636352	-0.104382	0.216898	-311.164
1852	MAP9	0.893475	0.999337	0.055104	0.0136142	FALSE	0.0138917	0.055104	0.411504	-92.2907
1853	PLRG1	0.483275	0.999337	0.151962	0.0496333	FALSE	2.54066e-07	0.151962	0.216766	-319.87
1854	TMEM131L	0.984208	0.999337	-0.00233792	0.164479	FALSE	0.147166	-0.00233792	0.118114	-317.166
1855	MND1	0.184315	0.999337	0.334067	0.0381083	FALSE	2.29154e-05	0.334067	0.251635	-261.844
1856	TRIM2	0.696599	0.999337	0.0455227	0.168981	FALSE	2.5893e-06	0.0455227	0.11675	-764.832
1857	4930565D16RIK	0.224137	0.999337	-1.11458	0.00342121	FALSE	0.00152103	-1.11458	0.916894	-30.9302
1858	FHDC1	0.232793	0.999337	0.258037	0.0507683	FALSE	4.4006e-07	0.258037	0.216257	-327.439
1859	ARFIP1	0.18117	0.999337	0.241422	0.0726063	FALSE	0.00830558	0.241422	0.180548	-406.434
1860	GM37240	0.9771	0.999337	0.00237309	0.335841	FALSE	0.266222	0.00237309	0.0826725	-342.786
1861	TMEM154	0.804267	0.999337	0.0465265	0.0653574	FALSE	9.11281e-07	0.0465265	0.187736	-397.699
1862	FBXW7	0.6135	0.999337	0.0425324	0.324731	FALSE	0.0084937	0.0425324	0.0842085	-1061.1
1863	GATB	0.831095	0.999337	-0.0642922	0.0251761	FALSE	0.0251616	-0.0642922	0.30142	-33.6328
1864	FAM160A1	0.797868	0.999337	-0.0623258	0.0386253	FALSE	0.0129057	-0.0623258	0.243359	-94.8093
1865	GLT28D2	0.772748	0.999337	-0.0711099	0.0377151	FALSE	0.000491295	-0.0711099	0.24624	-261.557
1866	SH3D19	0.0297627	0.801752	-0.098061	1.12241	FALSE	3.76818e-06	-0.098061	0.0451221	-2017.15
1867	PRSS48	0.877094	0.999337	0.0542006	0.018768	FALSE	0.017257	0.0542006	0.350463	-45.5341
1868	LRBA	0.815744	0.999337	-0.0182313	0.374495	FALSE	0.343405	-0.0182313	0.078238	-242.685
1869	ETV3	0.0948861	0.999337	0.196069	0.170374	FALSE	0.00204499	0.196069	0.117395	-753.722
1870	ARHGEF11	0.715819	0.999337	-0.0324322	0.288612	FALSE	1.21808e-05	-0.0324322	0.0890868	-1057.43
1871	PRCC	0.521278	0.999337	0.179818	0.0297939	FALSE	0.0292305	0.179818	0.280363	-144.931
1872	HDGF	0.239683	0.999337	0.0824174	0.470504	FALSE	1.43594e-07	0.0824174	0.070096	-1398.51
1873	RRNAD1	0.2027	0.999337	-0.339781	0.0324444	FALSE	0.0225029	-0.339781	0.266726	-230.917
1874	ISG20L2	0.775084	0.999337	-0.0521353	0.0687375	FALSE	0.00156137	-0.0521353	0.182462	-405.489
1875	GPATCH4	0.449465	0.999337	-0.112623	0.103032	FALSE	2.06218e-08	-0.112623	0.148912	-549.501
1876	NAXE	0.0491072	0.917782	0.378946	0.0657676	FALSE	1.49726e-06	0.378946	0.192587	-393.17
1877	IQGAP3	0.50433	0.999337	0.169201	0.0364084	FALSE	1.77811e-06	0.169201	0.253412	-265.055
1878	MEF2D	0.316096	0.999337	0.10964	0.193891	FALSE	0.192817	0.10964	0.109365	-333.912
1879	1700113A16RIK	0.818834	0.999337	-0.139271	0.00617871	FALSE	1.11288e-07	-0.139271	0.608049	-61.9929
1880	RHBG	0.488851	0.999337	1.02667	0.00143056	FALSE	2.18759e-05	1.02667	1.48333	-17.6225
1881	TSACC	0.95298	0.999337	0.0203846	0.0192318	FALSE	3.07138e-05	0.0203846	0.345705	-156.233
1882	CCT3	0.625291	0.999337	0.0646107	0.131833	FALSE	0.0102286	0.0646107	0.1323	-634.545
1883	GLMP	0.480445	0.999337	0.169583	0.0404778	FALSE	5.10803e-05	0.169583	0.240344	-274.818
1884	TMEM79	0.956487	0.999337	0.0152691	0.029337	FALSE	0.0300039	0.0152691	0.279848	-150.377
1885	SMG5	0.867471	0.999337	-0.0232201	0.118357	FALSE	0.0141442	-0.0232201	0.139149	-603.709
1886	PMF1	0.15258	0.999337	0.376036	0.0352738	FALSE	0.0412742	0.376036	0.262874	-25.8812
1887	SLC25A44	0.809064	0.999337	-0.0678798	0.0289809	FALSE	6.86889e-08	-0.0678798	0.280921	-214.702
1888	SEMA4A	0.0976101	0.999337	-0.41875	0.0364684	FALSE	1.48876e-05	-0.41875	0.252784	-258.271
1889	LMNA	0.303911	0.999337	-0.0372575	1.74367	FALSE	1.81439	-0.0372575	0.0362398	-46.2658
1890	MEX3A	0.643683	0.999337	-0.18609	0.014123	FALSE	1.35202e-06	-0.18609	0.402309	-123.665
1891	RAB25	0.840083	0.999337	-0.0244007	0.156716	FALSE	1.22775e-05	-0.0244007	0.120923	-738.379
1892	LAMTOR2	0.113932	0.999337	0.197278	0.150787	FALSE	0.000249491	0.197278	0.124799	-95.009
1893	UBQLN4	0.608275	0.999337	0.0894126	0.0760219	FALSE	2.47032e-06	0.0894126	0.174451	-440.056
1894	SSR2	0.55501	0.999337	0.107942	0.0693339	FALSE	0.0733563	0.107942	0.182869	-350.655
1895	ARHGEF2	0.495091	0.999337	0.497199	0.00474701	FALSE	0.00246751	0.497199	0.728781	-30.2152
1896	KHDC4	0.610281	0.999337	-0.0522557	0.217697	FALSE	0.00860947	-0.0522557	0.102528	-846.495
1897	RIT1	0.60354	0.999337	0.207812	0.0146919	FALSE	3.80787e-07	0.207812	0.400164	-124.766
1898	1500004A13RIK	0.39376	0.999337	-0.219698	0.0344821	FALSE	0.0346808	-0.219698	0.257614	-241.087
1899	GON4L	0.894731	0.999337	0.0169543	0.139962	FALSE	0.140272	0.0169543	0.128131	-259.556
1900	GM43713	0.333103	0.999337	-0.355375	0.0171496	FALSE	2.56561e-07	-0.355375	0.367168	-143.767
1901	MSTO1	0.701574	0.999337	0.107161	0.0296452	FALSE	0.0290636	0.107161	0.27965	-149.733
1902	DAP3	0.753888	0.999337	0.0432086	0.121239	FALSE	0.00357284	0.0432086	0.137819	-597.971
1903	ASH1L	0.616692	0.999337	-0.0297999	0.646332	FALSE	0.000129571	-0.0297999	0.059535	-1600.72
1904	RUSC1	0.793534	0.999337	0.308784	0.00172374	FALSE	0.00247735	0.308784	1.1798	0
1905	FDPS	0.000252498	0.052296	0.447736	0.166006	FALSE	6.24917e-09	0.447736	0.122342	-770.984
1906	CLK2	0.831324	0.999337	-0.0301417	0.114402	FALSE	2.77723e-07	-0.0301417	0.141507	-588.3
1907	SCAMP3	0.226926	0.999337	0.308436	0.0368203	FALSE	2.85458e-08	0.308436	0.255262	-256.395
1908	FAM189B	0.402801	0.999337	0.946066	0.00236262	FALSE	0.00236919	0.946066	1.13081	-23.3155
1909	GBA	0.911833	0.999337	0.0371156	0.0204843	FALSE	0.0205358	0.0371156	0.3352	-120.782
1910	MTX1	0.68927	0.999337	0.117532	0.0268667	FALSE	3.42549e-08	0.117532	0.293943	-202.778
1911	THBS3	0.440235	0.999337	-0.334512	0.0122807	FALSE	0.012685	-0.334512	0.43342	-27.0415
1912	KRTCAP2	0.164474	0.999337	0.198256	0.115491	FALSE	0.00301567	0.198256	0.142612	-583.534
1913	DPM3	0.699806	0.999337	0.0524363	0.124623	FALSE	8.13121e-07	0.0524363	0.135992	-628.45
1914	SLC50A1	0.801702	0.999337	0.0771527	0.0244822	FALSE	9.17685e-08	0.0771527	0.307204	-187.736
1915	EFNA1	0.624538	0.999337	0.0763032	0.0950514	FALSE	0.00266129	0.0763032	0.155902	-511.659
1916	EFNA3	0.803852	0.999337	-0.0730346	0.0264442	FALSE	0.000147944	-0.0730346	0.294061	-200.787
1917	EFNA4	0.778406	0.999337	0.099542	0.0185104	FALSE	3.21118e-05	0.099542	0.353743	-150.809
1918	ADAM15	0.304714	0.999337	-0.259618	0.0358403	FALSE	0.135299	-0.259618	0.252946	-173.143
1919	DCST2	0.343035	0.999337	0.753737	0.00437927	FALSE	0.00282364	0.753737	0.794925	-37.9148
1920	ZBTB7B	0.327417	0.999337	0.118854	0.157633	FALSE	0.0324799	0.118854	0.121362	-29.4122
1921	GM15417	0.114946	0.999337	0.450568	0.0304373	FALSE	1.07847e-06	0.450568	0.285831	-220.753
1922	FLAD1	0.158636	0.999337	-0.660729	0.0111303	FALSE	1.87111e-07	-0.660729	0.46871	-100.038
1923	CKS1B	0.0294094	0.797336	0.386089	0.0777635	FALSE	0.0801499	0.386089	0.177271	-332.807
1924	SHC1	0.903025	0.999337	0.0187749	0.0967854	FALSE	1.24763e-05	0.0187749	0.154093	-527.155
1925	PYGO2	0.0511927	0.931571	0.465644	0.0437938	FALSE	9.89089e-08	0.465644	0.238809	-289.97
1926	PBXIP1	0.944431	0.999337	0.0136383	0.0600037	FALSE	0.319561	0.0136383	0.195666	-233.59
1927	PMVK	0.0628715	0.981286	0.383911	0.0573353	FALSE	4.0373e-07	0.383911	0.206393	-358.686
1928	ADAR	0.71457	0.999337	-0.0823615	0.0450764	FALSE	1.46597e-05	-0.0823615	0.2252	-305.641
1929	4632404H12RIK	0.820008	0.999337	-0.139058	0.00611613	FALSE	0.00508186	-0.139058	0.611152	-48.7602
1930	UBE2Q1	0.494967	0.999337	0.080758	0.16505	FALSE	0.000778661	0.080758	0.118339	-735.853
1931	IL6RA	0.13496	0.999337	-0.100022	0.510392	FALSE	5.78348e-05	-0.100022	0.0669123	-1438.86
1932	ATP8B2	0.15532	0.999337	0.296179	0.0550786	FALSE	6.47474e-05	0.296179	0.208431	-349.871
1933	HAX1	0.104302	0.999337	0.585958	0.0199445	FALSE	4.97336e-08	0.585958	0.360734	-161.31
1934	GM19710	0.983643	0.999337	0.00461206	0.0453644	FALSE	0.00238868	0.00461206	0.224959	-304.206
1935	UBAP2L	0.269836	0.999337	0.0877705	0.3656	FALSE	1.99847e-05	0.0877705	0.0795426	-1199.63
1936	4933434E20RIK	0.199761	0.999337	0.382558	0.0274285	FALSE	1.64249e-06	0.382558	0.298353	-203.804
1937	1700094D03RIK	0.673516	0.999337	0.196535	0.0107918	FALSE	1.71664e-07	0.196535	0.466466	-101.742
1938	TPM3	0.119251	0.999337	-0.0935781	0.633455	FALSE	3.92012e-07	-0.0935781	0.0600658	-1608.09
1939	NUP210L	0.639172	0.999337	0.14732	0.0236062	FALSE	0.0237027	0.14732	0.314211	-126.987
1940	RAB13	0.6266	0.999337	0.234432	0.0101803	FALSE	0.0102242	0.234432	0.481858	-74.003
1941	JTB	0.182456	0.999337	0.250359	0.0672318	FALSE	1.86189e-07	0.250359	0.187784	-403.639
1942	SLC39A1	0.410183	0.999337	0.280372	0.0205782	FALSE	2.75977e-06	0.280372	0.340434	-163.482
1943	CRTC2	0.663722	0.999337	0.116934	0.0320897	FALSE	9.35035e-07	0.116934	0.26895	-233.155
1944	DENND4B	0.957693	0.999337	0.0387263	0.00431942	FALSE	0.00435782	0.0387263	0.730016	-37.6237
1945	4930537H20RIK	0.979733	0.999337	0.0169318	0.00517276	FALSE	6.94488e-07	0.0169318	0.666494	-54.3257
1946	GATAD2B	0.789989	0.999337	-0.0235173	0.293898	FALSE	2.18016e-07	-0.0235173	0.0883033	-1062.35
1947	SLC27A3	0.387705	0.999337	0.0948998	0.191795	FALSE	5.87074e-06	0.0948998	0.109865	-828.686
1948	INTS3	0.505387	0.999337	0.108272	0.0877422	FALSE	7.57401e-05	0.108272	0.162561	-489.744
1949	NPR1	0.336745	0.999337	0.819603	0.00391095	FALSE	7.26715e-05	0.819603	0.853205	-41.6538
1950	ILF2	0.927631	0.999337	-0.0122551	0.125959	FALSE	0.0100414	-0.0122551	0.134929	-129.499
1951	SNAPIN	0.767254	0.999337	0.0820729	0.0300626	FALSE	8.01645e-05	0.0820729	0.277302	-218.124
1952	CHTOP	0.39777	0.999337	0.102116	0.158882	FALSE	2.40503e-07	0.102116	0.12076	-727.091
1953	S100A1	0.19024	0.999337	0.251692	0.0642274	FALSE	1.61377e-06	0.251692	0.19215	-389.232
1954	S100A13	0.405944	0.999337	0.0916275	0.19037	FALSE	0.000588491	0.0916275	0.110255	-829.04
1955	S100A14	0.00626186	0.415893	0.167574	0.622087	FALSE	0.561255	0.167574	0.0612985	-125.733
1956	S100A16	0.0365009	0.872567	0.170511	0.351782	FALSE	0.00319555	0.170511	0.0815332	-1163.04
1957	S100A4	0.24646	0.999337	0.187797	0.0893102	FALSE	4.27901e-06	0.187797	0.162035	-503.348
1958	S100A6	0.00197639	0.192074	0.127741	1.36341	FALSE	0.886478	0.127741	0.0412898	-98.553
1959	LOR	0.17912	0.999337	0.719343	0.00951708	FALSE	0.0107948	0.719343	0.535437	-51.1182
1960	SPRR2A3	0.775527	0.999337	0.179847	0.00588737	FALSE	0.000462706	0.179847	0.630702	-45.5082
1961	SPRR1B	0.406047	0.999337	0.864515	0.00268383	FALSE	0.00260211	0.864515	1.04049	-26.8772
1962	SPRR1A	0.189672	0.999337	2.42223	0.00251024	FALSE	3.14718e-07	2.42223	1.84684	-28.0714
1963	IVL	0.921355	0.999337	0.0869242	0.0029837	FALSE	0.00361768	0.0869242	0.88045	-27.3284
1964	LCE1A1	0.610631	0.999337	0.645457	0.00164996	FALSE	0.134989	0.645457	1.26766	-15.208
1965	LCE1D	0.39806	0.999337	-1.06415	0.00177382	FALSE	0.00230732	-1.06415	1.25921	-16.5561
1966	2310050C09RIK	0.488074	0.999337	-0.829466	0.00179595	FALSE	0.00194564	-0.829466	1.19627	-18.5814
1967	CRCT1	0.251843	0.999337	1.3794	0.00266871	FALSE	0.00314305	1.3794	1.20379	-23.1628
1968	LCE1M	0.204984	0.999337	1.2513	0.00366481	FALSE	0.00444249	1.2513	0.987232	-25.5985
1969	TCHH	0.144134	0.999337	-0.288198	0.0590126	FALSE	8.19827e-06	-0.288198	0.197319	-378.664
1970	S100A11	0.10067	0.999337	0.0703667	1.25661	FALSE	6.26201e-09	0.0703667	0.0428644	-2373.87
1971	S100A10	0.000126926	0.0327261	0.17099	1.1748	FALSE	4.29217e-06	0.17099	0.0446175	-2314.98
1972	THEM4	0.825472	0.999337	-0.0767915	0.0188537	FALSE	1.82801e-05	-0.0767915	0.348241	-154.093
1973	THEM5	0.337154	0.999337	1.17941	0.00226749	FALSE	1.83125e-05	1.17941	1.2288	-26.5116
1974	RORC	0.656603	0.999337	0.157407	0.0186209	FALSE	0.000246587	0.157407	0.354036	-152.315
1975	RIIAD1	0.391702	0.999337	0.428264	0.00988502	FALSE	1.93436e-06	0.428264	0.499995	-91.9463
1976	CELF3	0.738216	0.999337	-0.299899	0.00285618	FALSE	0.00308302	-0.299899	0.897322	-16.5411
1977	SNX27	0.22967	0.999337	0.147706	0.154146	FALSE	0.00895318	0.147706	0.122964	-702.31
1978	GM43774	0.585542	0.999337	0.434145	0.00390507	FALSE	0.000535699	0.434145	0.796147	-41.2014
1979	GM43768	0.156471	0.999337	1.27842	0.00446097	FALSE	0.00684451	1.27842	0.902177	-3.51931
1980	TUFT1	0.000248394	0.052296	0.203894	0.759188	FALSE	5.96357e-07	0.203894	0.0556492	-1790.96
1981	CGN	0.460011	0.999337	0.676651	0.00319864	FALSE	0.0029761	0.676651	0.915843	-30.2795
1982	POGZ	0.493437	0.999337	-0.0932061	0.12339	FALSE	0.00147081	-0.0932061	0.136097	-623.643
1983	PSMB4	0.264368	0.999337	0.12351	0.189712	FALSE	3.3492e-07	0.12351	0.11066	-827.265
1984	SELENBP1	0.878803	0.999337	0.151408	0.00236529	FALSE	0.00253031	0.151408	0.992927	-3.22923
1985	RFX5	0.565766	0.999337	-0.160348	0.0293081	FALSE	0.000830859	-0.160348	0.279206	-97.0982
1986	PI4KB	0.727995	0.999337	0.054557	0.093683	FALSE	0.00720714	0.054557	0.156866	-105.612
1987	GM15265	0.56434	0.999337	0.330651	0.00732719	FALSE	0.0073966	0.330651	0.573642	-59.2005
1988	ZFP687	0.758583	0.999337	-0.0872387	0.02837	FALSE	0.0303257	-0.0872387	0.283849	-150.463
1989	4930481B07RIK	0.152646	0.999337	1.36581	0.00420416	FALSE	0.00465485	1.36581	0.954945	-36.9961
1990	PSMD4	0.199799	0.999337	0.11702	0.278646	FALSE	0.250161	0.11702	0.0912705	-116.937
1991	PIP5K1A	0.00120669	0.137346	0.246187	0.40962	FALSE	7.33157e-06	0.246187	0.0760472	-1297.38
1992	VPS72	0.191907	0.999337	0.189291	0.111469	FALSE	6.90075e-06	0.189291	0.145055	-572
1993	TMOD4	0.071627	0.999337	0.482852	0.0349427	FALSE	0.031608	0.482852	0.268031	-165.345
1994	SCNM1	0.429901	0.999337	0.256336	0.0225073	FALSE	9.70583e-06	0.256336	0.324739	-175.824
1995	LYSMD1	0.332941	0.999337	-0.1392	0.110518	FALSE	3.0298e-05	-0.1392	0.143771	-578.659
1996	TNFAIP8L2	0.263604	0.999337	1.55501	0.0022462	FALSE	0.00207856	1.55501	1.39099	-21.0639
1997	GABPB2	0.697566	0.999337	-0.0394826	0.221821	FALSE	0.0172911	-0.0394826	0.1016	-58.8628
1998	MLLT11	0.979587	0.999337	-0.010607	0.0133456	FALSE	0.0158736	-0.010607	0.414546	-86.1149
[truncated: 10,635 more rows]
