# Supplementary material for: Distinctive DNA sequence features define epigenetic longevity of inflammatory memory
Source: Science. Author manuscript; Available in PMC 2026 Jun 26. (PMC13295011; doi:10.1126/science.adz6830)
Supplement: Data s15 [file NIHMS2170334-supplement-Data_s15.xlsx]

## Sheet: Data S15
	gene	pval	qval	log2fc	mean	zero_mean	grad	coef_mle	coef_sd	ll
0	XKR4	0.493019	0.999764	-0.158644	0.115315	FALSE	5.10592e-11	-0.158644	0.231424	-259.557
1	LYPLA1	0.74956	0.999764	-0.136269	0.0313901	FALSE	0.0318343	-0.136269	0.426883	-64.4068
2	TCEA1	0.677385	0.999764	-0.0719514	0.190834	FALSE	0.157761	-0.0719514	0.172946	-51.9993
3	RGS20	0.873364	0.999764	0.0940214	0.0166511	FALSE	2.20863e-12	0.0940214	0.589895	-59.5318
4	ATP6V1H	0.916935	0.999764	-0.0349771	0.0507347	FALSE	1.48321e-08	-0.0349771	0.335366	-135.825
5	RB1CC1	0.0301776	0.990423	-0.354674	0.218579	FALSE	0.00041094	-0.354674	0.163614	-389.882
6	4732440D04RIK	0.669261	0.999764	0.433675	0.00584847	FALSE	1.58561e-07	0.433675	1.01525	-23.6069
7	PCMTD1	0.980997	0.999764	-0.0046422	0.150267	FALSE	0.135558	-0.0046422	0.194893	-126.45
8	RRS1	0.308341	0.999764	0.342378	0.0523569	FALSE	1.2678e-06	0.342378	0.336089	-139.015
9	MYBL1	0.0571148	0.999764	1.4528	0.0162965	FALSE	8.99971e-06	1.4528	0.763653	-56.0563
10	VCPIP1	0.798333	0.999764	0.155186	0.0156115	FALSE	2.91966e-06	0.155186	0.60737	-53.0691
11	SGK3	0.797274	0.999764	0.0885874	0.0481683	FALSE	0.0390582	0.0885874	0.344863	-37.7945
12	SNHG6	0.757571	0.999764	0.120351	0.0377678	FALSE	2.01457e-06	0.120351	0.389901	-110.285
13	COPS5	0.70742	0.999764	0.0916397	0.0961136	FALSE	0.0948505	0.0916397	0.244162	-11.7284
14	CSPP1	0.926762	0.999764	-0.0356708	0.0378909	FALSE	0.0384363	-0.0356708	0.388064	-76.6848
15	ARFGEF1	0.389349	0.999764	-0.272333	0.0578014	FALSE	0.0534761	-0.272333	0.316373	-106.621
16	NCOA2	0.459454	0.999764	0.191331	0.0864153	FALSE	0.007174	0.191331	0.258644	-195.241
17	TRAM1	0.12855	0.999764	0.681386	0.0322133	FALSE	3.27998e-08	0.681386	0.448327	-94.4987
18	LACTB2	0.208338	0.999764	0.953519	0.0125777	FALSE	7.17684e-08	0.953519	0.757875	-44.7839
19	TERF1	0.122867	0.999764	0.642306	0.0368711	FALSE	0.0190035	0.642306	0.416311	-24.5182
20	STAU2	0.515255	0.999764	-0.25819	0.0366851	FALSE	0.0351143	-0.25819	0.396802	-64.5265
21	UBE2W	0.483791	0.999764	0.274633	0.0380023	FALSE	0.0381433	0.274633	0.392211	-99.3537
22	ELOC	0.39232	0.999764	0.167989	0.149519	FALSE	1.11519e-08	0.167989	0.196382	-305.326
23	TMEM70	0.238694	0.999764	0.735154	0.0169539	FALSE	0.0111838	0.735154	0.623933	-38.723
24	LY96	0.479064	0.999764	-0.426704	0.0163041	FALSE	3.97828e-05	-0.426704	0.602853	-55.3581
25	GM28376	0.777859	0.999764	0.297762	0.00526696	FALSE	0.00521429	0.297762	1.05548	-18.0241
26	JPH1	0.268864	0.999764	0.466167	0.034177	FALSE	0.0274993	0.466167	0.42161	-46.1165
27	TFAP2B	0.398832	0.999764	-0.223308	0.0821636	FALSE	0.016362	-0.223308	0.264674	-98.5409
28	MCM3	0.385952	0.999764	0.372299	0.0331282	FALSE	1.39968e-10	0.372299	0.42942	-102.342
29	PAQR8	0.864566	0.999764	-0.159849	0.00652134	FALSE	0.00741249	-0.159849	0.937174	-15.288
30	OGFRL1	0.772505	0.999764	-0.164649	0.017664	FALSE	0.0157659	-0.164649	0.56952	-11.1542
31	SMAP1	0.414678	0.999764	0.13317	0.215636	FALSE	0.0189581	0.13317	0.163261	-39.926
32	SDHAF4	0.480733	0.999764	0.477962	0.013261	FALSE	1.47484e-07	0.477962	0.677842	-48.3625
33	FAM135A	0.787808	0.999764	-0.0662869	0.0941012	FALSE	1.10627e-07	-0.0662869	0.246275	-215.337
34	LMBRD1	0.270145	0.999764	-0.37424	0.0509641	FALSE	0.000470663	-0.37424	0.339376	-133.889
35	PHF3	0.908819	0.999764	0.0356171	0.0590772	FALSE	3.3726e-08	0.0356171	0.310991	-151.123
36	PRIM2	0.739593	0.999764	0.150587	0.0280471	FALSE	0.0292896	0.150587	0.45304	-66.5199
37	ZFP451	0.886145	0.999764	0.0795863	0.0185322	FALSE	0.0188499	0.0795863	0.555835	-49.1977
38	DST	0.0127116	0.76527	-0.19178	0.969038	FALSE	4.58775e-07	-0.19178	0.0769659	-906.223
39	GM26788	0.718068	0.999764	0.333904	0.00690355	FALSE	4.57243e-08	0.333904	0.924835	-27.4006
40	CCDC115	0.707703	0.999764	0.142172	0.040006	FALSE	0.0338421	0.142172	0.379185	-56.8864
41	IMP4	0.849583	0.999764	0.0854028	0.0282445	FALSE	2.02627e-06	0.0854028	0.450317	-86.9972
42	ARHGEF4	0.408198	0.999764	0.220624	0.0815287	FALSE	0.00756454	0.220624	0.266754	-186.334
43	FAM168B	0.342006	0.999764	-0.353475	0.0422752	FALSE	1.955e-05	-0.353475	0.371997	-116.854
44	PLEKHB2	0.989376	0.999764	0.0078669	0.0163554	FALSE	3.3642e-07	0.0078669	0.590814	-55.685
45	HS6ST1	0.823194	0.999764	0.11467	0.0217901	FALSE	1.14721e-05	0.11467	0.513204	-69.2047
46	UGGT1	0.617923	0.999764	0.235375	0.0261036	FALSE	0.128104	0.235375	0.471887	-55.9377
47	ARID5A	0.699972	0.999764	-0.194878	0.0224516	FALSE	0.00193142	-0.194878	0.505705	-69.6847
48	KANSL3	0.790054	0.999764	0.136232	0.0219576	FALSE	0.0220076	0.136232	0.511691	-58.8036
49	LMAN2L	0.232323	0.999764	-1.63261	0.00544663	FALSE	0.00338491	-1.63261	1.36689	-15.6447
50	CNNM3	0.599735	0.999764	-0.43476	0.00864686	FALSE	0.011262	-0.43476	0.828458	-3.86487
51	ANKRD23	0.519254	0.999764	0.615348	0.00694961	FALSE	0.00640678	0.615348	0.954775	-22.6444
52	COX5B	0.58474	0.999764	0.0534717	0.597206	FALSE	0.146363	0.0534717	0.0978485	-28.0989
53	ACTR1B	0.911038	0.999764	-0.0729474	0.0133906	FALSE	1.33825e-06	-0.0729474	0.652891	-46.9875
54	TMEM131	0.601496	0.999764	0.188197	0.0445014	FALSE	8.63884e-07	0.188197	0.360357	-121.591
55	INPP4A	0.780656	0.999764	-0.173086	0.0148375	FALSE	0.000178312	-0.173086	0.621574	-50.8344
56	COA5	0.13732	0.999764	1.64399	0.00880665	FALSE	0.0105455	1.64399	1.10644	0
57	UNC50	0.49317	0.999764	0.281871	0.0345916	FALSE	0.00111447	0.281871	0.411325	-38.8505
58	2010300C02RIK	0.871389	0.999764	-0.126146	0.00941721	FALSE	1.75374e-05	-0.126146	0.779184	-35.3349
59	MITD1	0.455526	0.999764	0.224054	0.0643826	FALSE	1.08007e-06	0.224054	0.300247	-164.881
60	TXNDC9	0.629203	0.999764	0.149507	0.0600372	FALSE	0.0122012	0.149507	0.309634	-27.7582
61	EIF5B	0.135097	0.999764	0.187685	0.366296	FALSE	0.24412	0.187685	0.125601	-152.246
62	REV1	0.608	0.999764	-0.274027	0.0202747	FALSE	0.0203905	-0.274027	0.534238	-46.0418
63	AFF3	0.0816587	0.999764	-0.556061	0.0597978	FALSE	0.0141997	-0.556061	0.319366	-143.782
64	PDCL3	0.637536	0.999764	0.129676	0.0758493	FALSE	0.0746354	0.129676	0.275235	-102.059
65	NPAS2	0.33848	0.999764	0.266391	0.075378	FALSE	0.0703653	0.266391	0.27831	-97.7559
66	TBC1D8	0.413146	0.999764	-0.565882	0.0127879	FALSE	0.0114218	-0.565882	0.691475	-33.0085
67	CNOT11	0.928207	0.999764	0.0866204	0.00619764	FALSE	3.74101e-06	0.0866204	0.961365	-24.7574
68	RNF149	0.417373	0.999764	-0.56484	0.0126013	FALSE	0.00695068	-0.56484	0.696484	-28.9369
69	MAP4K4	0.504332	0.999764	-0.160844	0.0987061	FALSE	2.32231e-05	-0.160844	0.240896	-222.018
70	IL1R2	0.361791	0.999764	0.130347	0.357242	FALSE	4.2555e-10	0.130347	0.142931	-547.618
71	IL1R1	0.922711	0.999764	0.0467496	0.0246189	FALSE	7.31458e-08	0.0467496	0.481857	-76.6515
72	IL1RL2	0.920916	0.999764	0.0259629	0.0835203	FALSE	0.0148205	0.0259629	0.261511	-50.4611
73	IL18R1	0.428261	0.999764	0.536088	0.0135114	FALSE	0.120989	0.536088	0.676733	-35.0707
74	TGFBRAP1	0.772863	0.999764	-0.181471	0.0145103	FALSE	0.0003757	-0.181471	0.628729	-49.6505
75	AI597479	0.681565	0.999764	-0.416611	0.00573705	FALSE	1.23159e-07	-0.416611	1.01531	-23.3541
76	NCK2	0.325307	0.999764	1.00714	0.00706613	FALSE	6.34596e-07	1.00714	1.02392	-27.7279
77	UXS1	0.513343	0.999764	-0.498632	0.0103368	FALSE	3.18864e-05	-0.498632	0.762853	-38.035
78	TPP2	0.351222	0.999764	-0.29686	0.0572248	FALSE	0.0543176	-0.29686	0.318443	-103.403
79	TEX30	0.77309	0.999764	-0.218842	0.00998752	FALSE	4.09502e-06	-0.218842	0.758985	-37.427
80	ERCC5	0.987534	0.999764	-0.00925765	0.016257	FALSE	0.000709367	-0.00925765	0.592506	-54.1152
81	WDR75	0.375512	0.999764	0.302555	0.05038	FALSE	7.88413e-07	0.302555	0.341409	-134.61
82	SLC39A10	0.605211	0.999764	0.300335	0.0173893	FALSE	3.33211e-06	0.300335	0.581008	-58.4179
83	NABP1	0.493347	0.999764	0.315659	0.0277154	FALSE	2.4786e-05	0.315659	0.460819	-85.2315
84	STAT1	0.412712	0.999764	-0.321883	0.0377075	FALSE	0.0375388	-0.321883	0.392957	-85.2805
85	GLS	0.432882	0.999764	-0.122823	0.233082	FALSE	0.238866	-0.122823	0.156609	-166.374
86	NAB1	0.523097	0.999764	-0.110501	0.190818	FALSE	1.56698e-07	-0.110501	0.173043	-355.806
87	MFSD6	0.379603	0.999764	-0.242554	0.075668	FALSE	0.0655218	-0.242554	0.276059	-71.7834
88	HIBCH	0.613412	0.999764	-0.292904	0.0172552	FALSE	1.02898e-08	-0.292904	0.579767	-58.0425
89	PMS1	0.391604	0.999764	-0.935926	0.00581355	FALSE	9.49791e-08	-0.935926	1.09246	-23.5977
90	ORMDL1	0.441222	0.999764	0.777706	0.00657678	FALSE	0.0062197	0.777706	1.00984	-21.479
91	ASNSD1	0.858152	0.999764	0.0779986	0.0300597	FALSE	3.81244e-05	0.0779986	0.436412	-89.831
92	STK17B	0.632895	0.999764	0.229445	0.0251715	FALSE	0.0252092	0.229445	0.480355	-57.7657
93	GTF3C3	0.530142	0.999764	-0.349142	0.0189014	FALSE	0.0222542	-0.349142	0.556146	-20.2675
94	PGAP1	0.418772	0.999764	-0.333636	0.0342553	FALSE	0.0254426	-0.333636	0.412633	-41.5983
95	ANKRD44	0.767483	0.999764	-0.219717	0.0104193	FALSE	0.0103111	-0.219717	0.74312	-28.2555
96	SF3B1	0.917955	0.999764	-0.0153247	0.25785	FALSE	0.247516	-0.0153247	0.148769	-104.274
97	COQ10B	0.169473	0.999764	-0.206768	0.253749	FALSE	0.00861487	-0.206768	0.150498	-418.847
98	HSPD1	0.800487	0.999764	-0.0383807	0.24739	FALSE	0.253675	-0.0383807	0.151873	-161.968
99	HSPE1	0.74657	0.999764	-0.0399676	0.373058	FALSE	0.352789	-0.0399676	0.123675	-170.28
100	MOB4	0.255671	0.999764	0.267714	0.105276	FALSE	0.371226	0.267714	0.235522	-128.392
101	PLCL1	0.367688	0.999764	0.549264	0.0197593	FALSE	4.77668e-10	0.549264	0.609742	-65.9153
102	MAIP1	0.195075	0.999764	-1.39256	0.00757851	FALSE	1.56951e-08	-1.39256	1.07474	-29.1563
103	SGO2A	0.75865	0.999764	0.143526	0.0278536	FALSE	4.71219e-11	0.143526	0.467125	-89.5541
104	BZW1	0.00264885	0.473621	-0.38519	0.358098	FALSE	0.131746	-0.38519	0.128149	-123.057
105	CLK1	0.0139727	0.792361	-0.329219	0.324905	FALSE	0.272539	-0.329219	0.13394	-71.2174
106	PPIL3	0.783523	0.999764	0.132918	0.0245542	FALSE	3.32205e-05	0.132918	0.483811	-78.8522
107	NIF3L1	0.593695	0.999764	0.373633	0.0121309	FALSE	0.000160949	0.373633	0.700357	-44.4167
108	ORC2	0.463436	0.999764	-0.275568	0.0409724	FALSE	4.94231e-08	-0.275568	0.375842	-116.347
109	FAM126B	0.768847	0.999764	0.158226	0.0198734	FALSE	1.84846e-06	0.158226	0.538397	-64.3526
110	NDUFB3	0.906897	0.999764	0.021885	0.163097	FALSE	0.140278	0.021885	0.187127	-19.2271
111	CFLAR	0.629372	0.999764	-0.418486	0.00786814	FALSE	0.00763731	-0.418486	0.86713	-23.8502
112	CASP8	0.728463	0.999764	0.159802	0.0271933	FALSE	0.000436501	0.159802	0.4603	-82.0864
113	TRAK2	0.927619	0.999764	0.0475495	0.0208639	FALSE	0.0187038	0.0475495	0.523434	-49.9163
114	STRADB	0.424587	0.999764	0.800901	0.00672718	FALSE	0.00117909	0.800901	1.00302	-25.7509
115	TMEM237	0.480719	0.999764	0.905035	0.00429116	FALSE	0.00323564	0.905035	1.28347	-14.273
116	ALS2	0.575084	0.999764	-0.45976	0.00886763	FALSE	1.77914e-06	-0.45976	0.820151	-33.5422
117	GM973	0.660916	0.999764	-0.203522	0.0266905	FALSE	0.0226676	-0.203522	0.463975	-69.9315
118	SUMO1	0.403946	0.999764	-0.124425	0.257222	FALSE	1.14882e-05	-0.124425	0.149084	-428.925
119	NOP58	0.940838	0.999764	-0.00947643	0.350055	FALSE	0.343802	-0.00947643	0.127686	-172.881
120	BMPR2	0.615041	0.999764	0.0984487	0.149576	FALSE	9.5239e-08	0.0984487	0.195766	-304.329
121	FAM117B	0.794019	0.999764	-0.109014	0.0327744	FALSE	0.0304855	-0.109014	0.417527	-55.917
122	WDR12	0.19785	0.999764	-0.386979	0.065136	FALSE	0.133689	-0.386979	0.300519	-111.907
123	CARF	0.665686	0.999764	-0.491357	0.00464391	FALSE	0.00435109	-0.491357	1.1372	-15.8203
124	NBEAL1	0.65916	0.999764	0.181749	0.03401	FALSE	0.0234858	0.181749	0.412062	-46.8038
125	ABI2	0.702812	0.999764	-0.302202	0.00925565	FALSE	1.15891e-05	-0.302202	0.792085	-35.053
126	RAPH1	0.444539	0.999764	-0.222401	0.0680151	FALSE	5.59091e-08	-0.222401	0.290891	-170.901
127	PARD3B	0.201104	0.999764	-0.247057	0.173878	FALSE	6.26227e-11	-0.247057	0.193253	-344.142
128	INO80D	0.596122	0.999764	-0.183201	0.0480101	FALSE	0.042846	-0.183201	0.345671	-96.3505
129	NDUFS1	0.45545	0.999764	0.338374	0.0287516	FALSE	0.00278548	0.338374	0.453366	-44.5188
130	EEF1B2	0.00430391	0.498974	0.190885	1.29311	FALSE	0.00206332	0.190885	0.0668604	-965.764
131	FASTKD2	0.34328	0.999764	0.669399	0.0129247	FALSE	2.75645e-06	0.669399	0.706337	-45.0183
132	KLF7	0.775595	0.999764	0.0933475	0.05344	FALSE	4.3498e-08	0.0933475	0.327462	-140.779
133	CREB1	0.80225	0.999764	0.0993215	0.0364477	FALSE	0.0363449	0.0993215	0.396593	-78.3266
134	METTL21A	0.960337	0.999764	0.0568682	0.00437336	FALSE	0.00834131	0.0568682	1.14352	-15.6849
135	CCNYL1	0.187148	0.999764	0.736495	0.0211811	FALSE	0.0106347	0.736495	0.558347	-24.0165
136	FZD5	0.995491	0.999764	-0.00560465	0.00580274	FALSE	0.00602434	-0.00560465	0.991764	-19.4586
137	PLEKHM3	0.238766	0.999764	0.90164	0.0120498	FALSE	0.0114178	0.90164	0.765349	-34.8223
138	IDH1	0.832627	0.999764	-0.1194	0.0179062	FALSE	0.000431706	-0.1194	0.564985	-59.5873
139	PIKFYVE	0.55887	0.999764	0.37084	0.0147745	FALSE	0.102738	0.37084	0.634434	-35.226
140	MAP2	0.0355468	0.999764	1.11483	0.0278718	FALSE	1.12251e-10	1.11483	0.530347	-86.8247
141	RPE	0.578091	0.999764	-0.302022	0.0196919	FALSE	0.00405038	-0.302022	0.543034	-35.1546
142	KANSL1L	0.620253	0.999764	-0.149015	0.0632872	FALSE	2.60125e-05	-0.149015	0.300741	-159.719
143	ACADL	0.558188	0.999764	0.10481	0.17899	FALSE	0.00029696	0.10481	0.178998	-340.796
144	LANCL1	0.648744	0.999764	0.105885	0.10614	FALSE	3.20309e-07	0.105885	0.232456	-234.636
145	IKZF2	0.10376	0.999764	-0.228024	0.293124	FALSE	0.0684994	-0.228024	0.140159	-54.3332
146	BARD1	0.288973	0.999764	0.574392	0.0222054	FALSE	1.07557e-11	0.574392	0.541686	-74.3241
147	ABCA12	0.662262	0.999764	-0.0715471	0.212734	FALSE	0.000139551	-0.0715471	0.163801	-388.216
148	ATIC	0.0807752	0.999764	-0.852729	0.0281334	FALSE	3.68862e-06	-0.852729	0.488333	-87.7529
149	MREG	0.911029	0.999764	0.0310368	0.0740477	FALSE	9.75308e-07	0.0310368	0.277758	-186.066
150	PECR	0.391515	0.999764	0.4868	0.0189208	FALSE	0.0206252	0.4868	0.568112	-5.38516
151	XRCC5	0.213837	0.999764	-0.787845	0.0163031	FALSE	0.0162349	-0.787845	0.633782	-14.5497
152	TNS1	0.635975	0.999764	0.174849	0.042288	FALSE	0.0209048	0.174849	0.3694	-117.722
153	ARPC2	0.901457	0.999764	0.0105642	0.784341	FALSE	0.000524024	0.0105642	0.0853182	-811.159
154	AAMP	0.477307	0.999764	0.171716	0.098798	FALSE	0.00977681	0.171716	0.241635	-80.9963
155	PNKD	0.00736896	0.638133	0.734179	0.0878931	FALSE	1.18106e-06	0.734179	0.273979	-206.934
156	TMBIM1	0.889329	0.999764	0.0396496	0.0703859	FALSE	4.81033e-06	0.0396496	0.284936	-174.788
157	CTDSP1	0.685161	0.999764	0.234138	0.0174259	FALSE	8.16565e-07	0.234138	0.577505	-57.9014
158	USP37	0.848248	0.999764	-0.0855473	0.0285666	FALSE	1.93351e-05	-0.0855473	0.447063	-86.9153
159	CNOT9	0.850555	0.999764	0.125538	0.012938	FALSE	2.11284e-08	0.125538	0.666303	-45.5259
160	ZFP142	0.997553	0.999764	0.00345896	0.00448861	FALSE	6.72412e-06	0.00345896	1.12773	-19.0002
161	BCS1L	0.0366537	0.999764	2.10468	0.0149503	FALSE	0.0128285	2.10468	1.00722	-38.5111
162	RNF25	0.963213	0.999764	-0.0309288	0.0126895	FALSE	0.0110823	-0.0309288	0.670579	-31.8896
163	TTLL4	0.700559	0.999764	0.29861	0.00973321	FALSE	0.0101775	0.29861	0.776484	-29.8442
164	WNT6	0.473783	0.999764	0.410337	0.0182748	FALSE	1.29211e-06	0.410337	0.572826	-62.9635
165	WNT10A	0.240682	0.999764	0.237663	0.156969	FALSE	2.99864e-10	0.237663	0.202562	-321.102
166	CNPPD1	0.471983	0.999764	0.351581	0.0247947	FALSE	0.02878	0.351581	0.488812	-47.8123
167	RETREG2	0.0768874	0.999764	0.727158	0.0389484	FALSE	3.0132e-05	0.727158	0.411047	-109.276
168	ZFAND2B	0.96562	0.999764	0.0161244	0.0408014	FALSE	2.97999e-08	0.0161244	0.3741	-116.192
169	ATG9A	0.431677	0.999764	0.955051	0.00490062	FALSE	0.00849591	0.955051	1.21458	-4.40139
170	ANKZF1	0.560812	0.999764	0.500583	0.00827385	FALSE	0.000626074	0.500583	0.860648	-31.0199
171	STK16	0.989003	0.999764	-0.00633506	0.0270168	FALSE	6.91726e-08	-0.00633506	0.459627	-85.7156
172	TUBA4A	0.349439	0.999764	0.104816	0.460746	FALSE	1.36909e-10	0.104816	0.112021	-623.461
173	DNAJB2	0.476442	0.999764	0.271732	0.0401218	FALSE	1.45639e-05	0.271732	0.381626	-111.262
174	DNPEP	0.960515	0.999764	-0.0138075	0.073368	FALSE	0.0510189	-0.0138075	0.278899	-75.8371
175	GMPPA	0.304836	0.999764	0.63897	0.016462	FALSE	0.0178277	0.63897	0.622707	-34.8851
176	EPHA4	0.540409	0.999764	0.122101	0.144354	FALSE	0.000305491	0.122101	0.199449	-291.762
177	FARSB	0.996121	0.999764	0.00175139	0.0439757	FALSE	0.0425232	0.00175139	0.360285	-15.5784
178	ACSL3	0.832077	0.999764	-0.0829588	0.037297	FALSE	0.0113234	-0.0829588	0.391245	-96.539
179	UTP14B	0.212196	0.999764	0.651338	0.0235135	FALSE	0.000171263	0.651338	0.522093	-74.7852
180	AP1S3	0.560435	0.999764	-0.248241	0.0317369	FALSE	1.31293e-05	-0.248241	0.426388	-93.8411
181	CUL3	0.553756	0.999764	-0.11349	0.155565	FALSE	0.095035	-0.11349	0.19166	-76.43
182	IRS1	0.704285	0.999764	-0.334347	0.00751667	FALSE	2.299e-06	-0.334347	0.880922	-29.3421
183	RHBDD1	0.313049	0.999764	0.490509	0.0258568	FALSE	0.00883428	0.490509	0.486209	-17.9117
184	MFF	0.680549	0.999764	0.152463	0.0419854	FALSE	8.27653e-07	0.152463	0.370313	-116.584
185	AGFG1	0.747627	0.999764	-0.105264	0.0533794	FALSE	0.0494914	-0.105264	0.327142	-94.951
186	CCL20	0.00404697	0.498231	-1.42798	0.0434567	FALSE	9.14437e-11	-1.42798	0.49678	-116.013
187	PID1	0.614616	0.999764	0.154723	0.067737	FALSE	2.17859e-10	0.154723	0.307297	-176.562
188	TRIP12	0.991614	0.999764	0.0024666	0.103636	FALSE	0.000504849	0.0024666	0.234693	-230.404
189	SLC16A14	0.397596	0.999764	0.269516	0.0575441	FALSE	8.72451e-05	0.269516	0.318606	-149.186
190	CAB39	0.397117	0.999764	0.217665	0.0877674	FALSE	4.04887e-07	0.217665	0.25705	-204.351
191	ITM2C	0.281545	0.999764	0.557043	0.0232625	FALSE	0.0242446	0.557043	0.517286	-56.1581
192	PSMD1	0.190195	0.999764	-0.287139	0.120634	FALSE	0.117081	-0.287139	0.21919	-136.647
193	NCL	0.0727686	0.999764	-0.136457	0.989019	FALSE	1.14534	-0.136457	0.0760509	-60.6788
194	PTMA	0.978562	0.999764	0.00118328	2.94383	FALSE	2.43339	0.00118328	0.0440346	-77.7563
195	PDE6D	0.836592	0.999764	0.217867	0.00519763	FALSE	1.67562e-06	0.217867	1.0563	-21.3835
196	COPS7B	0.954195	0.999764	0.0601476	0.00521617	FALSE	0.0045214	0.0601476	1.04715	-16.3852
197	DIS3L2	0.820249	0.999764	-0.073576	0.054441	FALSE	1.9386e-08	-0.073576	0.323803	-143.406
198	GM28375	0.380278	0.999764	-0.972166	0.00573989	FALSE	0.0062973	-0.972166	1.10803	-18.3098
199	EIF4E2	0.00677172	0.636328	0.68237	0.101997	FALSE	5.41492e-07	0.68237	0.251995	-226.05
200	GIGYF2	0.763297	0.999764	0.105184	0.0470128	FALSE	0.00142228	0.105184	0.34927	-126.109
201	ATG16L1	0.642895	0.999764	0.237633	0.0221353	FALSE	0.0214967	0.237633	0.512522	-56.3726
202	DGKD	0.351321	0.999764	-0.64874	0.012914	FALSE	1.81531e-06	-0.64874	0.696051	-45.634
203	USP40	0.999985	0.999985	1.28919e-05	0.0120275	FALSE	4.97108e-05	1.28919e-05	0.688904	-43.2164
204	DNAJB3	0.551522	0.999764	0.55191	0.00723563	FALSE	0.110451	0.55191	0.92683	-21.5265
205	HJURP	0.0887666	0.999764	0.56565	0.0564934	FALSE	0.0575983	0.56565	0.332356	-89.7964
206	ARL4C	0.648437	0.999764	-0.152095	0.051446	FALSE	2.26514e-07	-0.152095	0.33359	-137.786
207	SH3BP4	0.898752	0.999764	-0.133779	0.0051739	FALSE	0.00842795	-0.133779	1.0514	-1.42039
208	AGAP1	0.750986	0.999764	-0.115715	0.0429818	FALSE	0.0413979	-0.115715	0.36464	-80.6847
209	ACKR3	0.477815	0.999764	0.544729	0.0105324	FALSE	3.32899e-06	0.544729	0.767417	-39.6067
210	COPS8	0.23403	0.999764	0.452683	0.0418473	FALSE	0.0420435	0.452683	0.380392	-22.1936
211	LRRFIP1	0.863584	0.999764	-0.055702	0.0542942	FALSE	0.00271178	-0.055702	0.3242	-140.008
212	UBE2F	0.830755	0.999764	-0.0849147	0.0361715	FALSE	0.153349	-0.0849147	0.397294	-71.9436
213	ILKAP	0.887546	0.999764	0.0612208	0.0305179	FALSE	0.0096385	0.0612208	0.432931	-40.7624
214	HDAC4	0.624568	0.999764	-0.203641	0.0331835	FALSE	0.000295203	-0.203641	0.416115	-96.1634
215	NDUFA10	0.869954	0.999764	0.0268256	0.212752	FALSE	5.46234e-08	0.0268256	0.163853	-383.195
216	COPS9	0.0151061	0.807496	0.381764	0.241443	FALSE	0.100759	0.381764	0.157116	-94.6435
217	GPC1	0.432632	0.999764	0.498723	0.0151646	FALSE	0.0149578	0.498723	0.635563	-46.6875
218	DUSP28	0.0459718	0.999764	1.20276	0.0230802	FALSE	8.65193e-11	1.20276	0.60269	-74.9229
219	RNPEPL1	0.164942	0.999764	0.429325	0.0630027	FALSE	0.00243058	0.429325	0.309169	-152.729
220	CAPN10	0.406039	0.999764	0.588636	0.0125188	FALSE	0.011609	0.588636	0.708446	-34.7986
221	MAB21L4	0.169461	0.999764	0.782782	0.0207024	FALSE	0.0200596	0.782782	0.569736	-16.8426
222	MTERF4	0.882109	0.999764	-0.176224	0.00406047	FALSE	1.06746e-07	-0.176224	1.18832	-17.4716
223	PPP1R7	0.675882	0.999764	0.166557	0.0363285	FALSE	0.0343669	0.166557	0.398377	-74.1282
224	HDLBP	0.118084	0.999764	-0.273659	0.188725	FALSE	0.195493	-0.273659	0.1751	-83.5033
225	2025-09-02	0.808431	0.999764	0.232343	0.00632685	FALSE	0.00615484	0.232343	0.958311	-20.5092
226	FARP2	0.748247	0.999764	-0.138689	0.030638	FALSE	0.0300859	-0.138689	0.432116	-67.43
227	STK25	0.913339	0.999764	0.0497923	0.0273097	FALSE	0.000502035	0.0497923	0.457533	-83.2943
228	BOK	0.534051	0.999764	0.0920087	0.261723	FALSE	0.000196146	0.0920087	0.147963	-441.649
229	THAP4	0.797457	0.999764	0.153066	0.0161865	FALSE	0.0160169	0.153066	0.596423	-40.428
230	ATG4B	0.825686	0.999764	0.142736	0.013695	FALSE	0.0145771	0.142736	0.648101	-8.98937
231	DTYMK	0.117869	0.999764	0.439643	0.0798277	FALSE	1.78348e-10	0.439643	0.281142	-198.22
232	ING5	0.868588	0.999764	0.13052	0.00923385	FALSE	0.0083643	0.13052	0.788866	-3.56848
233	FAM174A	0.601086	0.999764	0.24804	0.0258721	FALSE	4.19855e-08	0.24804	0.47441	-80.2362
234	D1ERTD622E	0.977982	0.999764	-0.0241447	0.0074559	FALSE	6.94575e-08	-0.0241447	0.874843	-28.9242
235	PPIP5K2	0.884503	0.999764	0.0856013	0.016494	FALSE	9.66732e-07	0.0856013	0.589284	-55.2394
236	GIN1	0.473878	0.999764	-0.762327	0.005728	FALSE	0.00567534	-0.762327	1.06443	-20.1583
237	PAM	0.13816	0.999764	-0.364775	0.0968258	FALSE	2.22032e-08	-0.364775	0.246025	-221.852
238	GM28403	0.278864	0.999764	-0.838615	0.0111439	FALSE	5.46331e-11	-0.838615	0.774434	-42.2241
239	PIGN	0.842965	0.999764	0.0998076	0.0225855	FALSE	0.021166	0.0998076	0.503817	-51.8854
240	RELCH	0.574252	0.999764	0.190567	0.0502373	FALSE	4.30167e-08	0.190567	0.339207	-133.886
241	TNFRSF11A	0.655078	0.999764	0.219395	0.024048	FALSE	0.022912	0.219395	0.491127	-56.7015
242	ZCCHC2	0.872434	0.999764	0.097822	0.0154439	FALSE	0.0888845	0.097822	0.609227	-36.0181
243	PHLPP1	0.145448	0.999764	-0.432191	0.0673031	FALSE	0.0557797	-0.432191	0.296875	-73.014
244	BCL2	0.370178	0.999764	-0.340536	0.0404322	FALSE	0.0341985	-0.340536	0.380003	-64.0358
245	KDSR	0.587418	0.999764	-0.258631	0.0254231	FALSE	1.88688e-07	-0.258631	0.476668	-78.3219
246	VPS4B	0.382216	0.999764	-0.210031	0.0995094	FALSE	0.00659927	-0.210031	0.240359	-93.1977
247	SERPINB5	0.252185	0.999764	0.102148	0.720517	FALSE	0.822792	0.102148	0.0892074	-64.8109
248	SERPINB7	0.278816	0.999764	0.212783	0.154146	FALSE	5.83031e-10	0.212783	0.196478	-315.327
249	SERPINB2	0.0582005	0.999764	-0.119622	1.43318	FALSE	1.4443	-0.119622	0.0631524	-8.71467
250	SERPINB8	0.0177029	0.867924	0.592001	0.100954	FALSE	0.00219614	0.592001	0.249602	-223.647
251	DSEL	0.274374	0.999764	-0.655604	0.0174271	FALSE	0.000208118	-0.655604	0.599796	-58.545
252	TSN	0.0425147	0.999764	0.456421	0.119707	FALSE	0.101871	0.456421	0.22501	-80.2805
253	NIFK	0.342078	0.999764	-0.271937	0.0706137	FALSE	4.59403e-08	-0.271937	0.286229	-174.56
254	CLASP1	0.518792	0.999764	-0.255501	0.0368235	FALSE	0.0280197	-0.255501	0.395998	-55.2328
255	2900060B14RIK	0.9859	0.999764	-0.0176077	0.00574924	FALSE	1.54475e-05	-0.0176077	0.996292	-23.5693
256	RALB	0.268844	0.999764	0.625929	0.0198366	FALSE	0.125959	0.625929	0.566079	-47.3853
257	EPB41L5	0.427454	0.999764	-0.299957	0.0406312	FALSE	6.07859e-05	-0.299957	0.377991	-114.825
258	PTPN4	0.316522	0.999764	-0.321165	0.0566281	FALSE	0.000845375	-0.321165	0.320642	-146.859
259	DBI	0.0633178	0.999764	0.178722	0.623209	FALSE	1.00619e-05	0.178722	0.0962449	-720.811
260	3110009E18RIK	0.738894	0.999764	-0.209969	0.0144874	FALSE	0.0142922	-0.209969	0.629935	-42.5533
261	INSIG2	0.672797	0.999764	-0.17003	0.0353572	FALSE	0.0192095	-0.17003	0.402616	-40.8299
262	CCDC93	0.695507	0.999764	-0.413401	0.00529796	FALSE	0.00489909	-0.413401	1.05623	-17.9879
263	DDX18	0.689791	0.999764	-0.104136	0.0839217	FALSE	0.0777212	-0.104136	0.260902	-102.265
264	ACTR3	0.473315	0.999764	-0.0922333	0.345185	FALSE	0.210483	-0.0922333	0.12862	-11.2247
265	SLC35F5	0.53846	0.999764	-0.39457	0.0143169	FALSE	0.0146667	-0.39457	0.641426	-36.9869
266	NCKAP5	0.545913	0.999764	0.130101	0.130117	FALSE	3.33428e-11	0.130101	0.215436	-281.893
267	MGAT5	0.18179	0.999764	0.5743	0.0338194	FALSE	8.57071e-07	0.5743	0.430103	-99.0365
268	CCNT2	0.939156	0.999764	-0.0337193	0.0292405	FALSE	0.000439225	-0.0337193	0.441753	-87.2266
269	RAB3GAP1	0.206138	0.999764	-0.405738	0.0573051	FALSE	0.0279923	-0.405738	0.32093	-54.0126
270	R3HDM1	0.783129	0.999764	-0.096038	0.0469104	FALSE	0.000243335	-0.096038	0.348919	-127.024
271	UBXN4	0.632196	0.999764	-0.0868132	0.173562	FALSE	0.00779502	-0.0868132	0.181375	-322.829
272	MCM6	0.46882	0.999764	-0.230896	0.0566942	FALSE	3.40056e-06	-0.230896	0.318741	-153.155
273	DARS	0.415699	0.999764	-0.267554	0.053508	FALSE	1.60123e-06	-0.267554	0.328729	-141.63
274	CD55	0.711616	0.999764	-0.0583291	0.229238	FALSE	0.0255332	-0.0583291	0.15778	-28.1352
275	PFKFB2	0.646065	0.999764	-0.230311	0.0228998	FALSE	0.00663885	-0.230311	0.501509	-31.1936
276	YOD1	0.759604	0.999764	0.287459	0.00663777	FALSE	0.00657943	0.287459	0.939406	-21.369
277	AA986860	0.310274	0.999764	0.404712	0.0376446	FALSE	0.0409971	0.404712	0.39887	-81.7909
278	MAPKAPK2	0.917634	0.999764	0.0397854	0.0386103	FALSE	0.000217599	0.0397854	0.384716	-109.963
279	EIF2D	0.983777	0.999764	-0.0115936	0.0175561	FALSE	1.10513e-06	-0.0115936	0.570155	-59.0235
280	RASSF5	0.355853	0.999764	0.503195	0.0206475	FALSE	0.0207973	0.503195	0.544998	-25.6641
281	IKBKE	0.452037	0.999764	-0.434933	0.0177432	FALSE	0.0143388	-0.434933	0.57835	-14.7562
282	SRGAP2	0.813384	0.999764	-0.0491051	0.131874	FALSE	8.16287e-07	-0.0491051	0.208017	-275.826
283	RAB7B	0.810725	0.999764	-0.0840549	0.0463482	FALSE	0.0453252	-0.0840549	0.350973	-87.1365
284	SLC41A1	0.690627	0.999764	-0.241946	0.0156037	FALSE	0.0154029	-0.241946	0.607899	-14.8833
285	NUCKS1	0.594067	0.999764	-0.0687809	0.354806	FALSE	5.36906e-10	-0.0687809	0.129057	-537.442
286	ELK4	0.84091	0.999764	-0.0810766	0.0349932	FALSE	0.0164992	-0.0810766	0.40391	-54.7003
287	MFSD4A	0.596829	0.999764	0.302942	0.0179049	FALSE	1.91622e-06	0.302942	0.572706	-58.7656
288	NUAK2	0.610365	0.999764	0.391717	0.0101062	FALSE	4.69631e-09	0.391717	0.768748	-37.9623
289	DSTYK	0.391488	0.999764	-0.419502	0.0246909	FALSE	0.0249808	-0.419502	0.489546	-52.0227
290	RBBP5	0.618515	0.999764	-0.441387	0.00756333	FALSE	1.20949e-05	-0.441387	0.886397	-29.3393
291	MDM4	0.835959	0.999764	-0.0948447	0.0272201	FALSE	0.0302472	-0.0948447	0.458044	-6.26271
292	PPP1R15B	0.623552	0.999764	0.302343	0.0154753	FALSE	0.0160888	0.302343	0.615993	-38.2711
293	PLEKHA6	0.25629	0.999764	-0.507033	0.0302119	FALSE	0.0306698	-0.507033	0.446645	-70.6995
294	SNRPE	0.348933	0.999764	0.122258	0.337062	FALSE	4.82649e-06	0.122258	0.130525	-517.305
295	ATP2B4	0.385767	0.999764	-0.144213	0.206983	FALSE	0.213263	-0.144213	0.166275	-177.54
296	BTG2	0.952766	0.999764	-0.00358132	1.56138	FALSE	0.25331	-0.00358132	0.0604613	-22.8714
297	CHIT1	0.0192089	0.867924	-0.189763	0.873807	FALSE	0.167431	-0.189763	0.0810452	-598.097
298	TMEM183A	0.913608	0.999764	-0.0477057	0.0295109	FALSE	1.99808e-06	-0.0477057	0.43973	-88.2256
299	CYB5R1	0.342895	0.999764	0.515253	0.0208474	FALSE	0.0261341	0.515253	0.543251	-1.91782
300	ADIPOR1	0.306815	0.999764	0.234052	0.110794	FALSE	0.0133538	0.234052	0.22903	-230.044
301	KLHL12	0.810944	0.999764	-0.112647	0.0257679	FALSE	0.00142128	-0.112647	0.470914	-77.9297
302	RABIF	0.453526	0.999764	0.499223	0.0138107	FALSE	2.30334e-05	0.499223	0.666032	-47.8762
303	KDM5B	0.198803	0.999764	0.25818	0.144449	FALSE	4.14178e-05	0.25818	0.200923	-291.855
304	PPP1R12B	0.500067	0.999764	0.299608	0.0297373	FALSE	0.0401797	0.299608	0.444269	-1.29987
305	UBE2T	0.0391632	0.999764	2.15771	0.0144832	FALSE	4.53556e-11	2.15771	1.04618	-49.6428
306	LGR6	0.296786	0.999764	-0.237456	0.121517	FALSE	9.20817e-10	-0.237456	0.22759	-269.064
307	ARL8A	0.730238	0.999764	0.243681	0.0116516	FALSE	0.0108897	0.243681	0.706715	-32.4808
308	RNPEP	0.814074	0.999764	-0.119885	0.0219955	FALSE	0.00447618	-0.119885	0.509772	-42.7173
309	TIMM17A	0.350607	0.999764	0.237384	0.0898962	FALSE	0.0791261	0.237384	0.254318	-114.171
310	IPO9	0.929715	0.999764	-0.0626943	0.0112961	FALSE	1.91557e-05	-0.0626943	0.710792	-40.8996
311	CSRP1	0.63791	0.999764	0.0391734	0.824777	FALSE	0.20252	0.0391734	0.0832374	-546.259
312	PHLDA3	0.0012763	0.335104	0.483789	0.270528	FALSE	0.26164	0.483789	0.150186	-203.5
313	LAD1	0.62645	0.999764	-0.100361	0.134346	FALSE	1.00108e-05	-0.100361	0.206194	-280.06
314	PKP1	0.542174	0.999764	0.0699997	0.433893	FALSE	4.07027e-06	0.0699997	0.114842	-603.598
315	INAVA	0.330867	0.999764	0.7485	0.0111937	FALSE	1.05991e-06	0.7485	0.769769	-39.8208
316	CAMSAP2	0.783805	0.999764	0.10734	0.0374742	FALSE	0.306582	0.10734	0.391234	-59.6518
317	KIF14	0.880027	0.999764	0.0870512	0.0174144	FALSE	5.17021e-11	0.0870512	0.576745	-61.738
318	ATP6V1G3	0.564075	0.999764	0.324165	0.0186618	FALSE	0.0178315	0.324165	0.562006	-14.4694
319	NEK7	0.129265	0.999764	0.343377	0.115451	FALSE	4.61239e-06	0.343377	0.226352	-250.512
320	2310009B15RIK	0.785814	0.999764	0.0971541	0.0448452	FALSE	0.05165	0.0971541	0.357512	-107.919
321	DENND1B	0.867633	0.999764	0.0679933	0.0343795	FALSE	0.0359779	0.0679933	0.407963	-64.5172
322	ZBTB41	0.697411	0.999764	-0.286433	0.0106788	FALSE	0.00939287	-0.286433	0.736676	-27.6684
323	ASPM	0.0425981	0.999764	-0.636003	0.0896805	FALSE	1.54129e-09	-0.636003	0.313668	-208.962
324	CDC73	0.11326	0.999764	-0.544054	0.0515252	FALSE	0.0206764	-0.544054	0.343531	-106.045
325	GLRX2	0.12404	0.999764	0.396911	0.0897803	FALSE	5.73071e-07	0.396911	0.258063	-211.151
326	RO60	0.821913	0.999764	0.118112	0.0208478	FALSE	2.95881e-05	0.118112	0.524744	-66.9268
327	UCHL5	0.0906563	0.999764	0.617628	0.0475767	FALSE	0.000591991	0.617628	0.36504	-130.017
328	RGS2	0.70638	0.999764	0.11829	0.059817	FALSE	7.8451e-11	0.11829	0.313998	-160.964
329	PLA2G4A	0.394986	0.999764	0.236254	0.0753589	FALSE	0.0967956	0.236254	0.277746	-136.62
330	PTGS2	0.0461486	0.999764	-0.503485	0.105251	FALSE	4.96856e-10	-0.503485	0.252496	-241.56
331	ODR4	0.588977	0.999764	0.278311	0.0220464	FALSE	0.022281	0.278311	0.515086	-56.537
332	TPR	0.438574	0.999764	0.120745	0.236301	FALSE	4.06464e-05	0.120745	0.155879	-410.864
333	HMCN1	0.673699	0.999764	0.23686	0.0211856	FALSE	4.611e-10	0.23686	0.562512	-71.1347
334	IVNS1ABP	0.560521	0.999764	-0.122842	0.12835	FALSE	0.108287	-0.122842	0.211044	-79.9174
335	SWT1	0.438303	0.999764	0.319047	0.034754	FALSE	0.00146412	0.319047	0.41164	-99.4944
336	TRMT1L	0.74058	0.999764	0.315343	0.00648743	FALSE	0.00540574	0.315343	0.952452	-20.7167
337	RNF2	0.500087	0.999764	0.25437	0.0409615	FALSE	3.60622e-08	0.25437	0.377206	-114.456
338	EDEM3	0.883083	0.999764	-0.102858	0.0116773	FALSE	6.41994e-07	-0.102858	0.699415	-42.3565
339	1700025G04RIK	0.0919174	0.999764	-0.266929	0.231103	FALSE	4.04418e-12	-0.266929	0.15838	-409.819
340	TSEN15	0.894097	0.999764	0.0849323	0.0140705	FALSE	0.0148634	0.0849323	0.638006	-40.66
341	ARPC5	0.961017	0.999764	0.00848451	0.189466	FALSE	0.179307	0.00848451	0.173587	-201.528
342	SMG7	0.496225	0.999764	0.19506	0.070376	FALSE	0.0677823	0.19506	0.286667	-96.1224
343	LAMC2	0.00471262	0.525869	-0.311877	0.519318	FALSE	1.26733e-10	-0.311877	0.110358	-670.162
344	LAMC1	0.845537	0.999764	0.126579	0.0136075	FALSE	0.091101	0.126579	0.649732	-35.8041
345	DHX9	0.19352	0.999764	-0.324921	0.0932816	FALSE	0.0828437	-0.324921	0.249893	-81.6264
346	NPL	0.111421	0.999764	0.462194	0.0719915	FALSE	2.58198e-05	0.462194	0.290352	-167.541
347	RNASEL	0.758068	0.999764	0.240707	0.00952512	FALSE	7.36437e-08	0.240707	0.781469	-35.6714
348	TEDDM2	0.696649	0.999764	-0.266969	0.0123292	FALSE	2.94363e-05	-0.266969	0.684802	-45.6386
349	GLUL	0.132759	0.999764	-0.324483	0.134945	FALSE	9.23367e-11	-0.324483	0.215846	-288.707
350	A830008E24RIK	0.756332	0.999764	-0.117534	0.0399946	FALSE	2.72089e-11	-0.117534	0.378774	-118.449
351	IER5	0.186896	0.999764	0.745469	0.0207669	FALSE	3.86498e-09	0.745469	0.564828	-68.9389
352	MR1	0.50564	0.999764	0.479401	0.011751	FALSE	0.0121219	0.479401	0.720208	-31.239
353	STX6	0.988465	0.999764	0.00666468	0.0268636	FALSE	0.0260419	0.00666468	0.460991	-59.8803
354	XPR1	0.897014	0.999764	0.0618931	0.0250161	FALSE	0.0252236	0.0618931	0.478181	-7.55881
355	ACBD6	0.0132017	0.76527	0.691618	0.0834321	FALSE	3.20096e-05	0.691618	0.279072	-196.568
356	CEP350	0.189268	0.999764	-0.353485	0.0806836	FALSE	1.98245e-06	-0.353485	0.269271	-190.716
357	TOR1AIP1	0.522904	0.999764	-0.224981	0.0464206	FALSE	0.00549161	-0.224981	0.352151	-121.755
358	TOR1AIP2	0.323259	0.999764	-0.256946	0.0853528	FALSE	0.0800252	-0.256946	0.260124	-112.336
359	ABL2	0.376856	0.999764	0.250929	0.072249	FALSE	1.82587e-07	0.250929	0.283951	-178.098
360	FAM20B	0.792882	0.999764	-0.127151	0.0243823	FALSE	1.57929e-05	-0.127151	0.484255	-75.3745
361	RALGPS2	0.401787	0.999764	-0.19095	0.110664	FALSE	6.41715e-06	-0.19095	0.227746	-240.073
362	RASAL2	0.0422064	0.999764	-0.644474	0.0620881	FALSE	2.23198e-06	-0.644474	0.317244	-161.01
363	COP1	0.506707	0.999764	-0.1811	0.0771002	FALSE	0.0558236	-0.1811	0.272752	-66.4174
364	4930523C07RIK	0.669727	0.999764	-0.0401044	0.668764	FALSE	1.60894e-09	-0.0401044	0.0940262	-767.189
365	CACYBP	0.886725	0.999764	0.0283213	0.14451	FALSE	0.0595468	0.0283213	0.198817	-96.3426
366	RABGAP1L	0.67287	0.999764	-0.100211	0.101393	FALSE	0.08805	-0.100211	0.237347	-154.121
367	GM36975	0.933365	0.999764	-0.0703495	0.00806264	FALSE	0.0108772	-0.0703495	0.84138	-0.849433
368	RC3H1	0.422508	0.999764	-0.180663	0.11305	FALSE	4.73458e-09	-0.180663	0.225244	-246.702
369	ZBTB37	0.414471	0.999764	-1.10523	0.00408571	FALSE	2.04317e-05	-1.10523	1.35437	-17.1011
370	GAS5	0.0429628	0.999764	0.1606	0.91525	FALSE	0.0120832	0.1606	0.079345	-825.925
371	CENPL	0.758839	0.999764	0.257873	0.00826484	FALSE	0.00880397	0.257873	0.839963	-25.5547
372	KLHL20	0.245026	0.999764	1.06911	0.00903004	FALSE	0.00365699	1.06911	0.919648	-15.4437
373	PRDX6	0.894235	0.999764	-0.0198104	0.257009	FALSE	2.32595e-06	-0.0198104	0.149009	-431.292
374	TNFSF18	0.631159	0.999764	-0.480332	0.00598514	FALSE	0.00543965	-0.480332	1.00049	-18.2206
375	SUCO	0.799749	0.999764	-0.0711586	0.072537	FALSE	0.0255332	-0.0711586	0.280514	-33.5425
376	DNM3	0.979267	0.999764	-0.00946255	0.0459771	FALSE	1.37167e-10	-0.00946255	0.364107	-132.132
377	EEF1AKNMT	0.842099	0.999764	-0.190115	0.00630186	FALSE	1.10572e-07	-0.190115	0.954348	-25.3084
378	VAMP4	0.275858	0.999764	0.372085	0.0510154	FALSE	3.78887e-06	0.372085	0.341465	-135.964
379	PRRC2C	0.800866	0.999764	-0.0360855	0.278778	FALSE	0.29319	-0.0360855	0.143068	-124.992
380	GORAB	0.26994	0.999764	1.11014	0.00770168	FALSE	1.85298e-08	1.11014	1.00629	-29.2066
381	KIFAP3	0.135931	0.999764	0.707041	0.0290575	FALSE	0.0259445	0.707041	0.474169	-14.2181
382	SCYL3	0.807597	0.999764	0.175671	0.0110903	FALSE	1.08337e-05	0.175671	0.721362	-40.4893
383	SLC19A2	0.773833	0.999764	0.320838	0.00472577	FALSE	0.00510104	0.320838	1.11648	-16.3728
384	BLZF1	0.479388	0.999764	0.331205	0.0269143	FALSE	0.119411	0.331205	0.468276	-55.5901
385	NME7	0.786828	0.999764	-0.145304	0.0198231	FALSE	0.00571901	-0.145304	0.537304	-40.2896
386	ATP1B1	0.387177	0.999764	-0.132701	0.246383	FALSE	6.29578e-11	-0.132701	0.153456	-428.79
387	SFT2D2	0.0714083	0.999764	1.03268	0.0228605	FALSE	2.02786e-07	1.03268	0.572796	-71.6256
388	TIPRL	0.28608	0.999764	0.437499	0.0358716	FALSE	0.00427424	0.437499	0.410119	-100.692
389	DCAF6	0.894365	0.999764	-0.0452342	0.04917	FALSE	0.0491501	-0.0452342	0.340663	-87.1176
390	MPC2	0.497482	0.999764	0.0924824	0.308382	FALSE	1.81983e-05	0.0924824	0.136313	-487.853
391	CREG1	0.426032	0.999764	0.236337	0.0659475	FALSE	0.048055	0.236337	0.296905	-147.039
392	POU2F1	0.586888	0.999764	-0.206983	0.0396065	FALSE	0.0438798	-0.206983	0.380937	-53.3915
393	TADA1	0.490727	0.999764	0.604931	0.00819535	FALSE	0.0080878	0.604931	0.877789	-7.94796
394	POGK	0.853143	0.999764	0.092523	0.0229362	FALSE	0.0236951	0.092523	0.499829	-52.629
395	UCK2	0.168615	0.999764	0.505133	0.045575	FALSE	0.040528	0.505133	0.366924	-92.0902
396	TMCO1	0.297398	0.999764	-0.215926	0.133955	FALSE	0.140683	-0.215926	0.207217	-134.492
397	ALDH9A1	0.707744	0.999764	-0.164918	0.0296062	FALSE	0.0339639	-0.164918	0.439912	-54.8617
398	MGST3	0.0306673	0.995515	0.327421	0.257	FALSE	4.24033e-06	0.327421	0.151488	-432.86
399	PBX1	0.272342	0.999764	-0.162729	0.260664	FALSE	0.240184	-0.162729	0.148247	-60.9875
400	NUF2	0.773682	0.999764	-0.122623	0.0369015	FALSE	6.50255e-10	-0.122623	0.426424	-110.522
401	HSD17B7	0.0117863	0.76244	0.860319	0.0594228	FALSE	0.053649	0.860319	0.341603	-90.1136
402	DDR2	0.880886	0.999764	-0.0492265	0.0566081	FALSE	3.81498e-10	-0.0492265	0.328512	-154.692
403	UAP1	0.473037	0.999764	0.186615	0.0854219	FALSE	6.35144e-05	0.186615	0.260074	-204.457
404	UHMK1	0.601593	0.999764	-0.340611	0.0137187	FALSE	3.38707e-05	-0.340611	0.652373	-19.4298
405	NOS1AP	0.878216	0.999764	-0.0618938	0.0349791	FALSE	2.17569e-06	-0.0618938	0.403924	-102.416
406	ATF6	0.0880039	0.999764	-0.534574	0.0617866	FALSE	4.45646e-05	-0.534574	0.313345	-156.137
407	DUSP12	0.362191	0.999764	0.512706	0.0194199	FALSE	9.18072e-07	0.512706	0.562671	-63.6449
408	SDHC	0.166706	0.999764	0.377894	0.0797494	FALSE	0.0667299	0.377894	0.273269	-83.8198
409	TOMM40L	0.573619	0.999764	0.442806	0.00975626	FALSE	1.23162e-05	0.442806	0.786889	-37.0441
410	NDUFS2	0.984415	0.999764	-0.00379936	0.150881	FALSE	0.149811	-0.00379936	0.194498	-116.555
411	B4GALT3	0.484732	0.999764	-0.725629	0.00594287	FALSE	7.19571e-07	-0.725629	1.03852	-23.9427
412	UFC1	0.589342	0.999764	0.115676	0.12498	FALSE	1.1183e-05	0.115676	0.214297	-269.644
413	DEDD	0.427846	0.999764	-0.769448	0.00690839	FALSE	0.0055103	-0.769448	0.970444	-19.1695
414	NIT1	0.896074	0.999764	-0.066816	0.0218127	FALSE	0.021415	-0.066816	0.511522	-53.3472
415	PFDN2	0.0377916	0.999764	0.442489	0.133104	FALSE	0.108864	0.442489	0.213031	-125.703
416	NECTIN4	0.757441	0.999764	-0.0920597	0.0642699	FALSE	0.0162528	-0.0920597	0.298079	-44.408
417	USF1	0.171824	0.999764	2.0452	0.00646105	FALSE	0.00598195	2.0452	1.49682	-3.99375
418	F11R	0.845654	0.999764	-0.0302764	0.235896	FALSE	0.219766	-0.0302764	0.15553	-108.88
419	B930036N10RIK	0.666454	0.999764	-0.296967	0.0122245	FALSE	0.0138957	-0.296967	0.688988	-7.26229
420	VANGL2	0.71514	0.999764	-0.210412	0.0172963	FALSE	0.0203725	-0.210412	0.576531	-0.465111
421	NCSTN	0.813924	0.999764	-0.131235	0.0183946	FALSE	0.0179195	-0.131235	0.557579	-48.0629
422	COPA	0.842381	0.999764	-0.0714721	0.0441818	FALSE	0.000191591	-0.0714721	0.359429	-121.072
423	PEX19	0.117689	0.999764	-1.66458	0.00918391	FALSE	0.00997876	-1.66458	1.06394	-24.8227
424	DCAF8	0.712702	0.999764	0.161054	0.0301227	FALSE	3.80747e-08	0.161054	0.437373	-89.0519
425	PEA15A	0.939897	0.999764	0.0561283	0.0103194	FALSE	4.71799e-06	0.0561283	0.744414	-37.7203
426	IGSF8	0.548826	0.999764	0.374231	0.0152726	FALSE	0.0148746	0.374231	0.624216	-40.8999
427	PIGM	0.847036	0.999764	-0.218842	0.00447024	FALSE	0.00494382	-0.218842	1.13448	-1.76927
428	IGSF9	0.24373	0.999764	0.7636	0.015546	FALSE	0.0080583	0.7636	0.655049	-52.5217
429	TAGLN2	0.126981	0.999764	0.128595	0.809182	FALSE	7.64521e-06	0.128595	0.0842629	-823.846
430	IFI202B	0.985734	0.999764	0.00290503	0.216266	FALSE	0.0665558	0.00290503	0.162466	-326.007
431	FH1	0.635677	0.999764	0.17414	0.0427052	FALSE	0.0421685	0.17414	0.367577	-38.5446
432	CHML	0.481442	0.999764	0.580716	0.00921168	FALSE	0.0133948	0.580716	0.824899	-25.1752
433	SDCCAG8	0.67401	0.999764	-0.318221	0.010169	FALSE	0.0167554	-0.318221	0.756497	-31.4995
434	ZBTB18	0.688149	0.999764	0.485189	0.00417727	FALSE	0.000138868	0.485189	1.20884	-17.7203
435	ADSS	0.561363	0.999764	0.163566	0.0726772	FALSE	0.063909	0.163566	0.281614	-63.3798
436	DESI2	0.775919	0.999764	0.0714411	0.0908487	FALSE	3.24512e-07	0.0714411	0.250987	-210.473
437	COX20	0.0718583	0.999764	0.462224	0.0953937	FALSE	2.397e-10	0.462224	0.256789	-224.977
438	HNRNPU	0.356625	0.999764	0.131096	0.284131	FALSE	0.271604	0.131096	0.142215	-147.128
439	KIF26B	0.0142885	0.792361	-1.02238	0.0435776	FALSE	1.22242e-10	-1.02238	0.41731	-123.415
440	SMYD3	0.784628	0.999764	-0.0533992	0.149472	FALSE	0.127342	-0.0533992	0.195391	-301.752
441	TFB2M	0.347574	0.999764	0.498886	0.0217159	FALSE	0.0207115	0.498886	0.531122	-45.4868
442	CNST	0.821794	0.999764	0.113175	0.0227285	FALSE	0.0223567	0.113175	0.50247	-51.9392
443	AHCTF1	0.564744	0.999764	-0.210373	0.0430701	FALSE	0.0442429	-0.210373	0.365351	-88.1686
444	CDC42BPA	0.902158	0.999764	-0.0381845	0.059146	FALSE	0.000274376	-0.0381845	0.310605	-154.457
445	COQ8A	0.349974	0.999764	0.630859	0.0139744	FALSE	0.0138515	0.630859	0.674975	-40.1167
446	PSEN2	0.822528	0.999764	-0.16955	0.0100297	FALSE	0.00983751	-0.16955	0.755926	-31.9031
447	ITPKB	0.583891	0.999764	-0.39193	0.0114981	FALSE	1.83828e-06	-0.39193	0.715578	-42.2484
448	PARP1	0.68901	0.999764	-0.167184	0.0328353	FALSE	0.00130163	-0.167184	0.417752	-96.7454
449	LIN9	0.551085	0.999764	0.385964	0.0142307	FALSE	3.80098e-06	0.385964	0.647444	-51.4761
450	ACBD3	0.662866	0.999764	0.128744	0.0658814	FALSE	0.00129524	0.128744	0.295312	-164.966
451	H3F3A	0.645997	0.999764	0.0323836	1.14939	FALSE	1.70254e-06	0.0323836	0.0705017	-949.847
452	SDE2	0.623861	0.999764	0.136592	0.0741034	FALSE	4.62494e-05	0.136592	0.27854	-179.57
453	PYCR2	0.581016	0.999764	0.274089	0.0237002	FALSE	0.023365	0.274089	0.496628	-58.0972
454	TMEM63A	0.473828	0.999764	-0.40178	0.0187444	FALSE	0.0206225	-0.40178	0.560939	-44.6718
455	EPHX1	0.83487	0.999764	0.062478	0.0636808	FALSE	0.0163243	0.062478	0.299712	-152.176
456	NVL	0.546694	0.999764	-0.232871	0.0385921	FALSE	0.0396637	-0.232871	0.386366	-76.9248
457	CNIH4	0.155613	0.999764	0.222641	0.24696	FALSE	5.95289e-10	0.222641	0.156792	-429.917
458	WDR26	0.369388	0.999764	-0.239572	0.0809278	FALSE	0.0766894	-0.239572	0.266897	-109.281
459	LBR	0.429235	0.999764	0.283487	0.0455189	FALSE	5.78067e-08	0.283487	0.358617	-127.448
460	ENAH	0.785168	0.999764	-0.09961	0.0427744	FALSE	0.00674419	-0.09961	0.365419	-58.7004
461	SRP9	0.662064	0.999764	0.066829	0.244725	FALSE	1.23301e-05	0.066829	0.152904	-422.616
462	DEGS1	0.137604	0.999764	0.496749	0.0546979	FALSE	0.0538075	0.496749	0.334562	-133.948
463	FBXO28	0.847676	0.999764	-0.0929168	0.0244049	FALSE	1.12012e-06	-0.0929168	0.483729	-76.2275
464	TRP53BP2	0.435303	0.999764	-0.217003	0.0743491	FALSE	4.60504e-06	-0.217003	0.278156	-180.438
465	CAPN2	0.758723	0.999764	0.129513	0.0323186	FALSE	0.0331938	0.129513	0.421648	-61.8348
466	DISP1	0.188854	0.999764	-1.31346	0.00836984	FALSE	0.00683504	-1.31346	0.999606	-23.8326
467	BROX	0.987232	0.999764	0.00936238	0.0166807	FALSE	5.80949e-07	0.00936238	0.585033	-55.9179
468	AIDA	0.520175	0.999764	-0.329626	0.0221861	FALSE	0.191541	-0.329626	0.512577	-51.0229
469	MIA3	0.976908	0.999764	0.0114631	0.0364063	FALSE	0.152604	0.0114631	0.396014	-72.0836
470	TAF1A	0.640792	0.999764	0.286485	0.0155356	FALSE	2.76066e-07	0.286485	0.613997	-52.3651
471	2025-03-02	0.0640297	0.999764	0.407076	0.124024	FALSE	4.45592e-05	0.407076	0.219806	-265.799
472	RAB3GAP2	0.405397	0.999764	0.509523	0.0163806	FALSE	0.0167387	0.509523	0.612391	-8.73454
473	IARS2	0.26803	0.999764	-0.424159	0.0403853	FALSE	7.19195e-07	-0.424159	0.38295	-114.533
474	BPNT1	0.267008	0.999764	-1.34832	0.0057815	FALSE	0.00583566	-1.34832	1.21473	-16.3957
475	EPRS	0.682036	0.999764	0.0839245	0.136476	FALSE	6.89262e-08	0.0839245	0.20485	-280.53
476	TGFB2	0.30301	0.999764	0.998995	0.00784464	FALSE	0.0104543	0.998995	0.969899	-6.01725
477	RRP15	0.200166	0.999764	0.479621	0.0434879	FALSE	6.74606e-08	0.479621	0.374389	-119.57
478	GPATCH2	0.696004	0.999764	-0.218471	0.0184015	FALSE	0.0165945	-0.218471	0.559149	-46.1465
479	KCTD3	0.590312	0.999764	0.397111	0.0109904	FALSE	0.00741574	0.397111	0.737597	-11.2412
480	CENPF	0.923898	0.999764	-0.018592	0.310617	FALSE	5.53509e-09	-0.018592	0.194629	-488.506
481	PTPN14	0.198351	0.999764	-0.164724	0.354246	FALSE	6.22787e-10	-0.164724	0.128064	-535.865
482	SMYD2	0.896062	0.999764	-0.0611423	0.0260528	FALSE	0.0258577	-0.0611423	0.468031	-62.3828
483	RPS6KC1	0.784521	0.999764	-0.211626	0.00959862	FALSE	8.79641e-05	-0.211626	0.773959	-35.6006
484	ANGEL2	0.842479	0.999764	-0.0869499	0.0298244	FALSE	1.35898e-06	-0.0869499	0.437542	-90.726
485	FLVCR1	0.701151	0.999764	0.104567	0.077244	FALSE	0.0789931	0.104567	0.272475	-100.938
486	ATF3	0.178147	0.999764	-0.0637563	2.5455	FALSE	1.13819e-07	-0.0637563	0.0473503	-1155.44
487	NENF	0.378251	0.999764	0.158549	0.187293	FALSE	8.23449e-11	0.158549	0.17994	-360.513
488	PPP2R5A	0.923444	0.999764	-0.0213303	0.115821	FALSE	5.43086e-08	-0.0213303	0.221969	-248.978
489	DTL	0.52714	0.999764	-0.368254	0.0282408	FALSE	4.48382e-09	-0.368254	0.582333	-83.4406
490	INTS7	0.847424	0.999764	-0.118841	0.0149821	FALSE	0.0144844	-0.118841	0.617656	-39.0844
491	NEK2	0.863433	0.999764	0.0835881	0.0277129	FALSE	7.79312e-10	0.0835881	0.485962	-88.3378
492	SLC30A1	0.995981	0.999764	-0.00626592	0.00368844	FALSE	0.00390964	-0.00626592	1.24395	-12.6952
493	TRAF5	0.639584	0.999764	0.16533	0.0462478	FALSE	0.0415961	0.16533	0.353058	-38.8785
494	RCOR3	0.271114	0.999764	-0.619033	0.0196045	FALSE	1.36371e-05	-0.619033	0.562501	-62.9508
495	SERTAD4	0.897482	0.999764	0.0959169	0.0103416	FALSE	0.010377	0.0959169	0.744452	-5.19818
496	UTP25	0.870302	0.999764	0.126426	0.00958097	FALSE	0.0102888	0.126426	0.774313	-26.6624
497	IRF6	0.997626	0.999764	0.00061825	0.132169	FALSE	0.122342	0.00061825	0.207818	-217.428
498	LAMB3	0.613704	0.999764	0.124495	0.0944275	FALSE	6.32349e-07	0.124495	0.246625	-221.788
499	MIR205HG	0.356849	0.999764	0.289724	0.0592656	FALSE	0.000296079	0.289724	0.314443	-157.943
500	PLXNA2	0.607197	0.999764	0.187476	0.0434485	FALSE	7.68085e-07	0.187476	0.364683	-119.271
501	CR1L	0.208379	0.999764	-0.449132	0.0466965	FALSE	5.9783e-06	-0.449132	0.35701	-127.252
502	NMT2	0.202625	0.999764	-0.500795	0.0389558	FALSE	0.0181393	-0.500795	0.393056	-89.4408
503	RPP38	0.535276	0.999764	-0.242716	0.0376248	FALSE	0.0361484	-0.242716	0.391494	-46.2966
504	DCLRE1C	0.729018	0.999764	-0.188625	0.0193585	FALSE	2.66575e-06	-0.188625	0.544478	-64.5097
505	HSPA14	0.0496364	0.999764	0.884419	0.0345155	FALSE	0.000154328	0.884419	0.450525	-100.696
506	FRMD4A	0.682522	0.999764	-0.26696	0.0135728	FALSE	1.80046e-07	-0.26696	0.652677	-47.5622
507	PRPF18	0.779346	0.999764	0.138856	0.0234109	FALSE	0.00144275	0.138856	0.495611	-72.1857
508	SEPHS1	0.594453	0.999764	0.372332	0.0121625	FALSE	0.0121186	0.372332	0.699354	-30.2166
509	PHYH	0.212556	0.999764	0.817996	0.0158252	FALSE	2.38346e-07	0.817996	0.656199	-54.2768
510	CCDC3	0.930064	0.999764	-0.0204324	0.105285	FALSE	0.0948323	-0.0204324	0.232811	-120.553
511	CAMK1D	0.0145498	0.792361	-0.179703	1.06029	FALSE	0.0126055	-0.179703	0.0735465	-768.724
512	CDC123	0.483109	0.999764	0.199373	0.0715961	FALSE	0.0594596	0.199373	0.284286	-63.4279
513	NUDT5	0.623617	0.999764	-0.203266	0.0334884	FALSE	4.51278e-05	-0.203266	0.414211	-98.0298
514	SEC61A2	0.421558	0.999764	-0.483831	0.0165446	FALSE	0.000900109	-0.483831	0.601989	-55.7573
515	UPF2	0.299913	0.999764	-0.215792	0.132731	FALSE	0.00790064	-0.215792	0.208169	-98.9517
516	PROSER2	0.949181	0.999764	-0.0484923	0.00985771	FALSE	0.000105133	-0.0484923	0.760834	-38.0985
517	USP6NL	0.319811	0.999764	-0.634262	0.0153276	FALSE	5.14916e-08	-0.634262	0.637548	-51.835
518	CELF2	0.998555	0.999764	-0.000958326	0.0203814	FALSE	0.0188559	-0.000958326	0.529207	-50.7188
519	GM13219	0.237128	0.999764	-0.293966	0.0938147	FALSE	0.0897404	-0.293966	0.248661	-79.2128
520	GATA3	0.245704	0.999764	-0.108143	0.658333	FALSE	0.723514	-0.108143	0.0931585	-50.2351
521	TAF3	0.900456	0.999764	-0.0406188	0.0541127	FALSE	1.68003e-08	-0.0406188	0.32473	-143.233
522	ATP5C1	0.286302	0.999764	0.136248	0.352105	FALSE	0.347916	0.136248	0.12778	-226.97
523	KIN	0.431312	0.999764	0.378577	0.0257366	FALSE	0.0267387	0.378577	0.48107	-55.8273
524	ITIH5	0.0495631	0.999764	-0.768678	0.0432633	FALSE	3.04214e-10	-0.768678	0.391441	-124.049
525	PRKCQ	0.818924	0.999764	-0.198795	0.00761673	FALSE	0.00699267	-0.198795	0.86837	-23.953
526	PFKFB3	0.630269	0.999764	0.301022	0.0150113	FALSE	9.68644e-05	0.301022	0.625373	-53.0736
527	RBM17	0.511888	0.999764	0.225529	0.0491	FALSE	0.00496508	0.225529	0.343846	-128.485
528	IL15RA	0.75249	0.999764	-0.155362	0.0235928	FALSE	0.0252888	-0.155362	0.492651	-49.9308
529	FBH1	0.976384	0.999764	-0.0265569	0.00708995	FALSE	0.00706577	-0.0265569	0.89713	-22.0615
530	ANKRD16	0.756807	0.999764	-0.292783	0.0064885	FALSE	6.36109e-07	-0.292783	0.945449	-25.6751
531	MINDY3	0.975722	0.999764	0.00683029	0.113331	FALSE	2.87729e-05	0.00683029	0.224441	-249.51
532	PTER	0.54976	0.999764	0.243186	0.0352	FALSE	0.0375279	0.243186	0.406584	-2.60615
533	RSU1	0.998489	0.999764	-0.000697359	0.0421123	FALSE	3.91022e-06	-0.000697359	0.368161	-120.9
534	STAM	0.895219	0.999764	-0.0694384	0.0205329	FALSE	0.0200512	-0.0694384	0.527233	-50.4414
535	NSUN6	0.696773	0.999764	-0.22286	0.0175968	FALSE	3.4644e-05	-0.22286	0.571906	-58.224
536	ARL5B	0.516174	0.999764	-0.0745965	0.453472	FALSE	7.76206e-12	-0.0745965	0.114896	-621.556
537	PLXDC2	0.84747	0.999764	0.0332745	0.190911	FALSE	0.000310361	0.0332745	0.172992	-358.659
538	NEBL	0.377992	0.999764	-0.479804	0.0203629	FALSE	6.90376e-11	-0.479804	0.544241	-69.5136
539	MLLT10	0.64481	0.999764	-0.0860048	0.164032	FALSE	1.13935e-05	-0.0860048	0.186568	-323.28
540	DNAJC1	0.624548	0.999764	-0.089226	0.171794	FALSE	3.74942e-06	-0.089226	0.182312	-333.2
541	COMMD3	0.00890665	0.669747	0.664775	0.0996698	FALSE	1.64193e-08	0.664775	0.254156	-227.165
542	BMI1	0.404798	0.999764	-0.851329	0.00642098	FALSE	0.00618826	-0.851329	1.0219	-19.2279
543	PIP4K2A	0.702664	0.999764	0.197985	0.0215066	FALSE	4.86579e-06	0.197985	0.518655	-69.1919
544	OTUD1	0.193102	0.999764	0.742714	0.0203223	FALSE	1.68208e-07	0.742714	0.570679	-65.5497
545	ETL4	0.00125547	0.335104	-0.494237	0.266591	FALSE	4.95792e-11	-0.494237	0.153206	-447.738
546	ARHGAP21	0.244519	0.999764	-0.393379	0.0515421	FALSE	1.54375e-05	-0.393379	0.338022	-139.008
547	PDSS1	0.0944617	0.999764	1.7148	0.010771	FALSE	0.0122432	1.7148	1.0254	-29.6214
548	ABI1	0.426706	0.999764	-0.104467	0.330699	FALSE	0.329564	-0.104467	0.131432	-209.772
549	ACBD5	0.174812	0.999764	-0.410046	0.0646827	FALSE	1.64403e-07	-0.410046	0.302193	-162.717
550	MASTL	0.469911	0.999764	0.382816	0.0291551	FALSE	1.78993e-09	0.382816	0.529758	-89.0086
551	YME1L1	0.45486	0.999764	0.255251	0.0499675	FALSE	0.000115384	0.255251	0.341547	-132.611
552	SPOPL	0.936822	0.999764	0.0402126	0.022204	FALSE	0.0213742	0.0402126	0.507317	-14.6994
553	HNMT	0.45372	0.999764	-0.865772	0.00504988	FALSE	9.51248e-05	-0.865772	1.15555	-12.5149
554	IL1F5	0.394894	0.999764	0.843664	0.00700274	FALSE	1.92962e-08	0.843664	0.991641	-27.5227
555	IL1RN	0.839202	0.999764	0.0559367	0.0752508	FALSE	0.022638	0.0559367	0.275667	-42.9215
556	PSD4	0.501005	0.999764	-0.353543	0.0211933	FALSE	1.27988e-07	-0.353543	0.525394	-68.2394
557	EHMT1	0.171693	0.999764	-0.443973	0.0563485	FALSE	1.66569e-08	-0.443973	0.32483	-146.242
558	ARRDC1	0.741561	0.999764	-0.159087	0.0246125	FALSE	0.0254516	-0.159087	0.482393	-53.5649
559	ZMYND19	0.671322	0.999764	0.223477	0.0209239	FALSE	7.21226e-05	0.223477	0.526654	-67.3529
560	PNPLA7	0.773928	0.999764	0.311973	0.00498612	FALSE	1.13329e-06	0.311973	1.0861	-20.6848
561	NRARP	0.0367229	0.999764	0.59275	0.0781239	FALSE	0.00128169	0.59275	0.283771	-188.706
562	GM38287	0.134229	0.999764	3.05131	0.00824339	FALSE	0.00790169	3.05131	2.03743	-22.6483
563	NELFB	0.193085	0.999764	-0.949825	0.0131046	FALSE	0.00236667	-0.949825	0.729788	-24.5826
564	TUBB4B	0.166363	0.999764	0.0872098	1.44262	FALSE	0.0159303	0.0872098	0.0630135	-993.101
565	CYSRT1	0.628001	0.999764	-0.12118	0.0913921	FALSE	0.075712	-0.12118	0.250092	-92.3034
566	RNF208	0.665131	0.999764	-0.223787	0.0215332	FALSE	3.88039e-07	-0.223787	0.517019	-69.866
567	NDOR1	0.464664	0.999764	0.292978	0.036518	FALSE	0.0184124	0.292978	0.400687	-41.6487
568	TMEM203	0.633531	0.999764	0.373754	0.00968223	FALSE	3.91285e-08	0.373754	0.78394	-36.8202
569	SSNA1	0.0837984	0.999764	0.378682	0.124179	FALSE	0.114836	0.378682	0.219011	-141.688
570	ANAPC2	0.825751	0.999764	0.125581	0.0176531	FALSE	0.0173382	0.125581	0.570422	-53.8035
571	MAN1B1	0.849618	0.999764	-0.124668	0.0132242	FALSE	2.85272e-05	-0.124668	0.65751	-46.6748
572	SAPCD2	0.593115	0.999764	0.323413	0.019278	FALSE	1.10618e-09	0.323413	0.605272	-65.1031
573	NPDC1	0.140132	0.999764	0.513781	0.0522857	FALSE	6.77508e-12	0.513781	0.348256	-144.567
574	PAXX	0.187787	0.999764	0.486457	0.0447665	FALSE	0.0438063	0.486457	0.369324	-91.6796
575	CLIC3	0.00281051	0.473621	0.597876	0.157349	FALSE	0.00106295	0.597876	0.20011	-310.226
576	FBXW5	0.719294	0.999764	-0.389602	0.00500825	FALSE	0.0055182	-0.389602	1.08402	-3.63361
577	TRAF2	0.68824	0.999764	0.290768	0.0111605	FALSE	0.00922196	0.290768	0.724667	-30.4643
578	EDF1	0.042184	0.999764	0.228562	0.458873	FALSE	8.58929e-06	0.228562	0.112498	-617.411
579	PHPT1	0.672694	0.999764	0.221256	0.0211512	FALSE	0.0227664	0.221256	0.523741	-52.4645
580	RABL6	0.768076	0.999764	-0.102565	0.0472212	FALSE	4.38386e-07	-0.102565	0.347804	-127.913
581	TMEM141	0.771766	0.999764	-0.241609	0.0083108	FALSE	0.00766283	-0.241609	0.832945	-24.5362
582	BMYC	0.624765	0.999764	0.276279	0.0183263	FALSE	2.13348e-06	0.276279	0.564863	-62.4649
583	CAMSAP1	0.484645	0.999764	-0.362116	0.021819	FALSE	0.0245328	-0.362116	0.518159	-50.0994
584	UBAC1	0.981535	0.999764	-0.0111434	0.02462	FALSE	1.28075e-05	-0.0111434	0.481464	-77.0711
585	NACC2	0.645497	0.999764	0.45041	0.00631311	FALSE	5.89131e-07	0.45041	0.979096	-25.0898
586	TMEM250-PS	0.852314	0.999764	0.157626	0.00803524	FALSE	0.00846278	0.157626	0.846694	-5.45291
587	QSOX2	0.611867	0.999764	0.344947	0.0128029	FALSE	2.53912e-06	0.344947	0.679818	-44.8855
588	DNLZ	0.251299	0.999764	0.398826	0.0494907	FALSE	6.73187e-08	0.398826	0.347652	-134.735
589	ENTR1	0.908494	0.999764	0.076093	0.0130608	FALSE	9.63613e-07	0.076093	0.662035	-45.777
590	PMPCA	0.873076	0.999764	-0.107606	0.0125923	FALSE	4.60682e-08	-0.107606	0.673578	-44.8284
591	SEC16A	0.484558	0.999764	0.348278	0.0238484	FALSE	0.0226683	0.348278	0.498257	-50.3972
592	0610009E02RIK	0.904312	0.999764	0.148265	0.00378374	FALSE	3.48624e-06	0.148265	1.23331	-16.3979
593	NOTCH1	0.652267	0.999764	-0.0847845	0.161276	FALSE	0.156776	-0.0847845	0.188153	-83.8886
594	AGPAT2	0.81555	0.999764	-0.134817	0.0171244	FALSE	0.0171973	-0.134817	0.577938	-42.6059
595	SURF6	0.47414	0.999764	0.428401	0.016807	FALSE	0.00052797	0.428401	0.598527	-56.166
596	MED22	0.978951	0.999764	-0.0263865	0.00570512	FALSE	7.08047e-08	-0.0263865	1.0001	-23.0361
597	SURF1	0.277886	0.999764	0.638465	0.0184344	FALSE	3.43436e-08	0.638465	0.588403	-61.8861
598	SURF2	0.681594	0.999764	0.224508	0.0193851	FALSE	3.94776e-08	0.224508	0.547194	-64.5688
599	SURF4	0.667918	0.999764	-0.161791	0.0402761	FALSE	1.77006e-06	-0.161791	0.37713	-113.939
600	REXO4	0.34019	0.999764	0.496273	0.0226118	FALSE	5.34686e-05	0.496273	0.520316	-71.4316
601	CACFD1	0.913535	0.999764	0.0982521	0.00700085	FALSE	4.72271e-07	0.0982521	0.904876	-27.5485
602	VAV2	0.532722	0.999764	-0.577668	0.00715326	FALSE	8.0315e-08	-0.577668	0.925962	-27.9105
603	BRD3	0.690139	0.999764	0.131301	0.0529788	FALSE	0.000103341	0.131301	0.32935	-138.184
604	WDR5	0.933665	0.999764	-0.0493126	0.0162574	FALSE	0.0161065	-0.0493126	0.592453	-41.0412
605	RXRA	0.203575	0.999764	-0.393664	0.061434	FALSE	0.0612342	-0.393664	0.309622	-83.6595
606	RALGDS	0.672202	0.999764	0.137767	0.0542393	FALSE	0.0627016	0.137767	0.325591	-53.7015
607	GTF3C5	0.423249	0.999764	-0.948939	0.00496845	FALSE	0.00504903	-0.948939	1.18499	-3.06097
608	TSC1	0.510453	0.999764	-0.348173	0.0208854	FALSE	0.0199165	-0.348173	0.529032	-51.5312
609	GTF3C4	0.252571	0.999764	-1.30425	0.00640254	FALSE	4.64807e-06	-1.30425	1.13996	-24.7931
610	TTF1	0.692563	0.999764	0.218501	0.0189905	FALSE	9.08002e-08	0.218501	0.552636	-62.1392
611	SETX	0.574281	0.999764	-0.246005	0.0300803	FALSE	0.0309639	-0.246005	0.43792	-64.5864
612	MED27	0.424291	0.999764	0.447103	0.0193121	FALSE	2.9765e-06	0.447103	0.559579	-63.4122
613	RAPGEF1	0.929769	0.999764	-0.0374382	0.0316235	FALSE	0.0432473	-0.0374382	0.424782	-7.29565
614	URM1	0.285107	0.999764	-0.599737	0.019599	FALSE	3.31284e-09	-0.599737	0.56107	-64.803
615	ODF2	0.423587	0.999764	0.457599	0.018539	FALSE	3.66526e-05	0.457599	0.571846	-61.5233
616	GLE1	0.899507	0.999764	-0.0824912	0.0133797	FALSE	0.000905319	-0.0824912	0.653221	-46.1165
617	SPTAN1	0.684238	0.999764	-0.100895	0.0928042	FALSE	1.30893e-05	-0.100895	0.248089	-211.362
618	WDR34	0.938812	0.999764	0.0635031	0.00835893	FALSE	4.41372e-08	0.0635031	0.827265	-32.994
619	SET	0.689078	0.999764	-0.0423286	0.509834	FALSE	0.0095917	-0.0423286	0.105793	-33.9068
620	ENDOG	0.619069	0.999764	0.556099	0.00497401	FALSE	0.110086	0.556099	1.11853	-15.6387
621	SPOUT1	0.554102	0.999764	0.353609	0.0165904	FALSE	0.016881	0.353609	0.597692	-44.2356
622	KYAT1	0.408681	0.999764	0.510075	0.0161202	FALSE	0.024068	0.510075	0.617363	-1.63937
623	LRRC8A	0.826376	0.999764	0.135986	0.0149582	FALSE	0.0149729	0.135986	0.619947	-39.6074
624	NUP188	0.463103	0.999764	0.460339	0.0154125	FALSE	0.0158518	0.460339	0.62738	-40.3238
625	SH3GLB2	0.230075	0.999764	0.441429	0.0446406	FALSE	0.0433889	0.441429	0.367807	-78.5741
626	MIGA2	0.891079	0.999764	-0.114822	0.00812841	FALSE	0.00813332	-0.114822	0.838486	-25.2918
627	DOLPP1	0.65289	0.999764	-0.250834	0.0185552	FALSE	0.0172802	-0.250834	0.557717	-43.1169
628	CRAT	0.935578	0.999764	-0.0820663	0.0055382	FALSE	0.00637457	-0.0820663	1.01531	-17.845
629	PTPA	0.991542	0.999764	-0.00364283	0.0483313	FALSE	0.00138332	-0.00364283	0.343651	-130.185
630	NTMT1	0.633684	0.999764	0.232928	0.0243222	FALSE	0.0305947	0.232928	0.488782	-33.9605
631	ASB6	0.772577	0.999764	-0.307158	0.00514429	FALSE	4.47278e-05	-0.307158	1.06281	-21.4725
632	PTGES	0.642399	0.999764	-0.115989	0.0915954	FALSE	0.0854106	-0.115989	0.249788	-85.1262
633	TOR1B	0.819798	0.999764	-0.123547	0.0194363	FALSE	7.94221e-07	-0.123547	0.542338	-63.9722
634	TOR1A	0.170773	0.999764	1.04096	0.0130393	FALSE	0.00227489	1.04096	0.759974	-28.6094
635	BC005624	0.919813	0.999764	0.038618	0.0388307	FALSE	0.036834	0.038618	0.383614	-47.0523
636	USP20	0.646302	0.999764	0.268305	0.0170851	FALSE	0.0171093	0.268305	0.584664	-44.2586
637	FNBP1	0.306501	0.999764	-0.197066	0.154632	FALSE	0.137358	-0.197066	0.192712	-99.1036
638	GPR107	0.943944	0.999764	0.0285871	0.0345577	FALSE	3.47787e-07	0.0285871	0.406568	-100.491
639	NCS1	0.400455	0.999764	0.424659	0.0235833	FALSE	2.0281e-06	0.424659	0.505059	-74.4248
640	ASS1	0.686176	0.999764	0.204397	0.0226246	FALSE	0.242766	0.204397	0.50587	-47.8455
641	FUBP3	0.973821	0.999764	-0.0214252	0.0133875	FALSE	1.40767e-06	-0.0214252	0.652882	-46.7427
642	EXOSC2	0.344288	0.999764	-0.526928	0.0195059	FALSE	0.0143109	-0.526928	0.557167	-30.8638
643	ABL1	0.99147	0.999764	0.00642967	0.0157838	FALSE	2.27113e-06	0.00642967	0.601405	-54.0002
644	NUP214	0.76758	0.999764	-0.140261	0.0254017	FALSE	0.00168729	-0.140261	0.474589	-77.0888
645	PRRC2B	0.782195	0.999764	-0.0825595	0.0640174	FALSE	0.0122131	-0.0825595	0.298631	-110.745
646	POMT1	0.856089	0.999764	-0.212596	0.00418434	FALSE	0.00398459	-0.212596	1.17227	-14.8709
647	SWI5	0.00329336	0.473621	0.388644	0.341312	FALSE	0.162414	0.388644	0.13224	-178.177
648	GOLGA2	0.245793	0.999764	0.600126	0.0235833	FALSE	1.28517e-08	0.600126	0.517069	-73.1876
649	CIZ1	0.707628	0.999764	0.330043	0.00761935	FALSE	0.00745909	0.330043	0.880012	-23.7627
650	1110008P14RIK	0.0127579	0.76527	0.705967	0.0812735	FALSE	6.20046e-06	0.705967	0.283469	-196.63
651	PTGES2	0.502489	0.999764	0.413656	0.0157703	FALSE	0.154768	0.413656	0.616864	-42.6518
652	SLC25A25	0.602457	0.999764	0.119584	0.108923	FALSE	5.91269e-09	0.119584	0.229584	-241.072
653	FAM102A	0.681257	0.999764	0.174194	0.0320823	FALSE	0.000139079	0.174194	0.424089	-94.8931
654	DPM2	0.0855729	0.999764	0.690171	0.0402994	FALSE	0.0330564	0.690171	0.401443	-73.0618
655	AK1	0.888198	0.999764	-0.133804	0.00631385	FALSE	0.00639715	-0.133804	0.951768	-5.55062
656	FPGS	0.413095	0.999764	-0.765522	0.00742677	FALSE	9.22178e-05	-0.765522	0.935322	-28.7133
657	CDK9	0.526995	0.999764	-0.317105	0.0231567	FALSE	1.36565e-05	-0.317105	0.501274	-73.7169
658	TOR2A	0.178946	0.999764	0.890067	0.0160129	FALSE	0.0134566	0.890067	0.662248	-32.1078
659	PTRH1	0.980348	0.999764	0.018226	0.010431	FALSE	0.0110563	0.018226	0.7399	-32.1874
660	CFAP157	0.612775	0.999764	0.366924	0.0113056	FALSE	0.00942958	0.366924	0.72498	-39.0533
661	FAM129B	0.467403	0.999764	0.184265	0.0898438	FALSE	1.77338e-06	0.184265	0.25356	-208.476
662	LRSAM1	0.888743	0.999764	-0.16245	0.0042483	FALSE	0.00421933	-0.16245	1.16122	-4.38223
663	ZBTB43	0.954976	0.999764	0.0417519	0.0104502	FALSE	0.0106051	0.0417519	0.739512	-30.8256
664	PBX3	0.810246	0.999764	0.0861059	0.0464924	FALSE	1.40076e-10	0.0861059	0.358613	-133.312
665	MAPKAP1	0.554921	0.999764	-0.178818	0.0625164	FALSE	0.064451	-0.178818	0.302875	-127.866
666	GAPVD1	0.634138	0.999764	-0.135991	0.0700542	FALSE	3.37748e-07	-0.135991	0.285749	-170.928
667	HSPA5	0.578645	0.999764	0.0524184	0.641803	FALSE	0.042329	0.0524184	0.0943854	-726.348
668	RABEPK	0.569609	0.999764	0.396745	0.0122815	FALSE	3.49958e-05	0.396745	0.697723	-44.6398
669	FBXW2	0.716888	0.999764	0.141083	0.0379964	FALSE	0.00027061	0.141083	0.389064	-107.822
670	PSMD5	0.527189	0.999764	-0.50624	0.00940068	FALSE	7.06428e-05	-0.50624	0.80063	-34.9249
671	CNTRL	0.891544	0.999764	0.0670229	0.0236802	FALSE	0.00113319	0.0670229	0.491549	-73.9558
672	RAB14	0.554924	0.999764	0.103133	0.187916	FALSE	0.0905784	0.103133	0.174685	-75.3687
673	GSN	0.637736	0.999764	0.0412462	0.744794	FALSE	1.16891e-05	0.0412462	0.0875964	-780.078
674	STOM	0.844113	0.999764	0.12247	0.0148036	FALSE	2.31417e-06	0.12247	0.622827	-51.7445
675	GGTA1	0.518834	0.999764	-0.152232	0.102821	FALSE	0.00304412	-0.152232	0.235966	-229.752
676	DAB2IP	0.996214	0.999764	0.00175362	0.0417863	FALSE	0.0423767	0.00175362	0.369603	-83.5154
677	NDUFA8	0.101788	0.999764	0.279836	0.20003	FALSE	0.185872	0.279836	0.171023	-321.063
678	RBM18	0.443302	0.999764	-0.46648	0.0161329	FALSE	0.00371313	-0.46648	0.608482	-52.0393
679	MRRF	0.227768	0.999764	-0.72941	0.0175477	FALSE	0.00239193	-0.72941	0.604752	-23.6672
680	PTGS1	0.515493	0.999764	0.14201	0.12062	FALSE	5.58475e-06	0.14201	0.218374	-257.787
681	PDCL	0.611129	0.999764	0.323728	0.0145398	FALSE	0.000200597	0.323728	0.636681	-49.747
682	RC3H2	0.558941	0.999764	0.2713	0.0271125	FALSE	0.0269294	0.2713	0.464226	-56.086
683	ZBTB6	0.651643	0.999764	-0.329175	0.0109647	FALSE	0.0107832	-0.329175	0.729101	-31.2559
684	RABGAP1	0.348495	0.999764	-0.239307	0.0884744	FALSE	0.00216692	-0.239307	0.255257	-201.223
685	STRBP	0.99879	0.999764	0.000401646	0.0814088	FALSE	0.089489	0.000401646	0.264796	-5.88829
686	DENND1A	0.732566	0.999764	-0.084697	0.0929345	FALSE	0.0577384	-0.084697	0.247859	-109.487
687	PSMB7	0.762269	0.999764	0.070157	0.106391	FALSE	0.000526595	0.070157	0.231922	-238.899
688	NR6A1	0.724586	0.999764	0.0819052	0.105967	FALSE	2.98086e-08	0.0819052	0.232463	-234.679
689	ARPC5L	0.865144	0.999764	-0.0350482	0.13398	FALSE	4.8738e-09	-0.0350482	0.206373	-282.77
690	GOLGA1	0.469534	0.999764	0.332116	0.0279924	FALSE	0.0266853	0.332116	0.459208	-60.5925
691	SCAI	0.831723	0.999764	0.120891	0.0177397	FALSE	1.38518e-05	0.120891	0.568921	-59.9652
692	PPP6C	0.411043	0.999764	0.306913	0.0421602	FALSE	0.0415931	0.306913	0.373347	-101.416
693	LRP1B	0.126396	0.999764	0.623135	0.0382106	FALSE	3.23272e-05	0.623135	0.407685	-109.472
694	GTDC1	0.185016	0.999764	-0.362647	0.0782651	FALSE	0.0709512	-0.362647	0.2736	-163.651
695	ACVR2A	0.418429	0.999764	0.263688	0.0549546	FALSE	2.35627e-07	0.263688	0.325883	-142.978
696	ORC4	0.49413	0.999764	-0.366516	0.0204026	FALSE	0.0306226	-0.366516	0.536034	-0.607061
697	MBD5	0.244045	0.999764	-0.354397	0.0632193	FALSE	0.0586572	-0.354397	0.304221	-104.531
698	EPC2	0.387904	0.999764	0.270889	0.0593562	FALSE	0.0612907	0.270889	0.313738	-100.654
699	LYPD6B	0.854249	0.999764	0.0467152	0.0883902	FALSE	9.33846e-06	0.0467152	0.254302	-207.325
700	MMADHC	0.170847	0.999764	-0.597169	0.0324254	FALSE	0.00657199	-0.597169	0.436053	-35.6628
701	RND3	0.301544	0.999764	-0.0827096	0.890767	FALSE	0.000157654	-0.0827096	0.0800575	-870.339
702	NMI	0.431044	0.999764	0.493601	0.0155673	FALSE	1.41473e-07	0.493601	0.62687	-54.5308
703	RIF1	0.948411	0.999764	-0.0194929	0.0628715	FALSE	1.94714e-08	-0.0194929	0.301273	-159.034
704	ARL5A	0.987897	0.999764	0.00752652	0.0231901	FALSE	6.45169e-05	0.00752652	0.496166	-73.7212
705	STAM2	0.757967	0.999764	-0.105295	0.0489289	FALSE	1.20066e-05	-0.105295	0.341697	-131.905
706	PRPF40A	0.285621	0.999764	0.206654	0.154615	FALSE	0.00626761	0.206654	0.193536	-301.298
707	ARL6IP6	0.977934	0.999764	-0.0152183	0.0188511	FALSE	0.143432	-0.0152183	0.550211	-45.3886
708	NR4A2	0.781354	0.999764	-0.0587152	0.134295	FALSE	3.11942e-10	-0.0587152	0.211544	-288.409
709	GPD2	0.99446	0.999764	0.0018639	0.0792247	FALSE	3.97025e-05	0.0018639	0.268425	-189.99
710	ACVR1	0.889593	0.999764	0.0637922	0.0270899	FALSE	1.36009e-06	0.0637922	0.459536	-83.8527
711	UPP2	0.800939	0.999764	0.135959	0.0197712	FALSE	0.0219565	0.135959	0.539235	-38.6851
712	PKP4	0.961474	0.999764	-0.00820742	0.197693	FALSE	9.00446e-05	-0.00820742	0.169911	-369.902
713	DAPL1	0.472376	0.999764	0.0482861	1.26615	FALSE	4.03345e-07	0.0482861	0.067193	-974.217
714	TANC1	0.715589	0.999764	0.0765084	0.129833	FALSE	1.63579e-05	0.0765084	0.20998	-273.112
715	WDSUB1	0.794421	0.999764	-0.205946	0.00919999	FALSE	0.125871	-0.205946	0.790357	-25.1445
716	BAZ2B	0.887127	0.999764	0.0195777	0.300181	FALSE	0.330268	0.0195777	0.137928	-151.472
717	2025-03-07	0.787732	0.999764	-0.0706894	0.0828109	FALSE	0.0759501	-0.0706894	0.262536	-103.242
718	ITGB6	0.746227	0.999764	0.0598065	0.167467	FALSE	0.0648659	0.0598065	0.184806	-98.4853
719	RBMS1	0.918645	0.999764	0.0127069	0.368921	FALSE	0.0218191	0.0127069	0.124405	-524.994
720	TANK	0.54186	0.999764	-0.281413	0.0272134	FALSE	0.00231748	-0.281413	0.46133	-80.6054
721	PSMD14	0.140033	0.999764	0.317754	0.126981	FALSE	1.59584e-06	0.317754	0.215329	-269.127
722	IFIH1	0.671169	0.999764	-0.287287	0.0126571	FALSE	0.0131804	-0.287287	0.676697	-35.7942
723	COBLL1	0.515226	0.999764	-0.193102	0.0651925	FALSE	1.53537e-05	-0.193102	0.296751	-163.566
724	GALNT3	0.137124	0.999764	0.585295	0.040492	FALSE	0.0373283	0.585295	0.393717	-53.7015
725	STK39	0.250923	0.999764	-0.406077	0.0471836	FALSE	1.00788e-05	-0.406077	0.353692	-129.409
726	CERS6	0.190436	0.999764	-0.215181	0.212934	FALSE	0.214609	-0.215181	0.164349	-178.306
727	SPC25	0.323293	0.999764	0.309655	0.0684319	FALSE	1.91899e-10	0.309655	0.313507	-177.241
728	FASTKD1	0.966924	0.999764	0.0300508	0.0108772	FALSE	1.17114e-06	0.0300508	0.724698	-39.5234
729	PPIG	0.207919	0.999764	0.185732	0.265592	FALSE	0.00497019	0.185732	0.147487	-440.232
730	PHOSPHO2	0.67727	0.999764	-0.397919	0.00644761	FALSE	0.00602066	-0.397919	0.956096	-21.499
731	SSB	0.757103	0.999764	0.0454933	0.264187	FALSE	0.190573	0.0454933	0.147091	-43.871
732	METTL5	0.589442	0.999764	-0.224473	0.0332686	FALSE	5.17564e-06	-0.224473	0.415965	-98.9272
733	UBR3	0.958371	0.999764	0.015806	0.0622752	FALSE	0.00741171	0.015806	0.302807	-150.843
734	GORASP2	0.996178	0.999764	-0.00206949	0.0305767	FALSE	0.00277454	-0.00206949	0.432058	-89.5661
735	TLK1	0.578626	0.999764	-0.162468	0.066944	FALSE	2.80637e-07	-0.162468	0.292528	-167.423
736	METTL8	0.690096	0.999764	-0.318521	0.00911977	FALSE	1.43551e-06	-0.318521	0.798849	-34.6018
737	DCAF17	0.965038	0.999764	-0.0252854	0.0171474	FALSE	0.000161049	-0.0252854	0.576873	-56.9122
738	DYNC1I2	0.746568	0.999764	-0.0530411	0.211837	FALSE	1.73999e-06	-0.0530411	0.164128	-383.383
739	SLC25A12	0.582779	0.999764	-0.406357	0.0107873	FALSE	0.000389325	-0.406357	0.739732	-39.5542
740	HAT1	0.429058	0.999764	-0.337012	0.0321306	FALSE	5.82511e-06	-0.337012	0.426164	-95.6082
741	METAP1D	0.798354	0.999764	-0.143743	0.0180762	FALSE	0.00100473	-0.143743	0.562644	-59.8193
742	ITGA6	0.000816064	0.307641	-0.238294	1.13734	FALSE	1.20666	-0.238294	0.0711901	-46.4949
743	PDK1	0.629733	0.999764	-0.261231	0.0196795	FALSE	0.0239974	-0.261231	0.541858	-2.26431
744	RAPGEF4	0.395483	0.999764	-0.318258	0.0414844	FALSE	0.0414838	-0.318258	0.374547	-85.6156
745	MAP3K20	0.644156	0.999764	-0.0754424	0.213973	FALSE	0.18262	-0.0754424	0.163332	-45.7073
746	CDCA7	0.893678	0.999764	-0.054481	0.0343426	FALSE	0.034147	-0.054481	0.407634	-70.7414
747	SP3	0.533222	0.999764	-0.231859	0.041602	FALSE	0.240124	-0.231859	0.372109	-68.5539
748	SP3OS	0.223936	0.999764	0.411069	0.0524926	FALSE	0.00090077	0.411069	0.338014	-141.54
749	OLA1	0.0919441	0.999764	-0.288484	0.197816	FALSE	8.42232e-06	-0.288484	0.171183	-366.043
750	CIR1	0.514229	0.999764	0.127054	0.151404	FALSE	0.0372479	0.127054	0.194788	-78.9555
751	SCRN3	0.177524	0.999764	1.18477	0.0105109	FALSE	3.97047e-05	1.18477	0.878635	-38.9597
752	GPR155	0.467969	0.999764	0.683001	0.00731546	FALSE	0.00575621	0.683001	0.941048	-22.4369
753	ATF2	0.818932	0.999764	-0.0760541	0.0517161	FALSE	0.00152273	-0.0760541	0.332231	-135.47
754	ATP5G3	0.638514	0.999764	0.0596256	0.35504	FALSE	0.334815	0.0596256	0.126923	-72.5328
755	GM13667	0.589073	0.999764	-0.483148	0.0074935	FALSE	3.90162e-08	-0.483148	0.89442	-29.5679
756	LNPK	0.459707	0.999764	0.304279	0.0346789	FALSE	0.0404882	0.304279	0.411561	-85.2139
757	MTX2	0.696127	0.999764	-0.133443	0.0489915	FALSE	0.000806998	-0.133443	0.341676	-132.899
758	HNRNPA3	0.499885	0.999764	-0.0675354	0.569592	FALSE	0.614041	-0.0675354	0.100101	-103.225
759	NFE2L2	0.544453	0.999764	0.14042	0.107147	FALSE	0.099256	0.14042	0.231681	-145.51
760	AGPS	0.086382	0.999764	-0.674095	0.0407997	FALSE	1.88996e-05	-0.674095	0.393104	-115.447
761	RBM45	0.640742	0.999764	0.377096	0.00911876	FALSE	5.52185e-08	0.377096	0.808073	-34.4799
762	PRKRA	0.695984	0.999764	-0.232856	0.0162223	FALSE	5.82171e-05	-0.232856	0.595925	-54.2143
763	PLEKHA3	0.567249	0.999764	-0.462558	0.00913002	FALSE	1.02212e-06	-0.462558	0.808517	-34.1501
764	SESTD1	0.666974	0.999764	-0.37998	0.00753489	FALSE	1.4511e-05	-0.37998	0.883047	-29.2678
765	CWC22	0.344686	0.999764	0.484374	0.0232269	FALSE	0.00716102	0.484374	0.512593	-42.4728
766	UBE2E3	0.407095	0.999764	-0.327116	0.0374254	FALSE	1.08987e-06	-0.327116	0.394583	-107.719
767	ITPRID2	0.736386	0.999764	-0.0866461	0.0861887	FALSE	0.00592965	-0.0866461	0.257383	-199.329
768	DNAJC10	0.845689	0.999764	-0.111651	0.017362	FALSE	1.09766e-07	-0.111651	0.573683	-58.3643
769	NCKAP1	0.966683	0.999764	0.00693543	0.207069	FALSE	7.40005e-06	0.00693543	0.166042	-375.582
770	NUP35	0.2399	0.999764	1.04551	0.00953718	FALSE	9.51047e-07	1.04551	0.889616	-35.4304
771	ZC3H15	0.310019	0.999764	0.146945	0.274656	FALSE	0.00734106	0.146945	0.144748	-452.514
772	ITGAV	0.945674	0.999764	-0.0205959	0.0624626	FALSE	0.0383473	-0.0205959	0.302257	-38.565
773	GM13684	0.835732	0.999764	0.2475	0.00408687	FALSE	1.30434e-05	0.2475	1.1936	-17.5189
774	CALCRL	0.825421	0.999764	-0.0873906	0.0363757	FALSE	0.035405	-0.0873906	0.396189	-73.0194
775	CTNND1	0.0529154	0.999764	-0.218279	0.452392	FALSE	3.50658e-07	-0.218279	0.11277	-616.036
776	SELENOH	0.0233801	0.942	0.58951	0.10594	FALSE	1.63976e-10	0.58951	0.260021	-241.815
777	TMX2	0.482816	0.999764	0.385086	0.0198079	FALSE	1.65255e-06	0.385086	0.548727	-66.2586
778	MED19	0.604083	0.999764	0.163464	0.0579987	FALSE	0.0591795	0.163464	0.31524	-112.712
779	ZDHHC5	0.729211	0.999764	-0.109033	0.0575939	FALSE	5.4568e-06	-0.109033	0.314966	-149.233
780	CLP1	0.306482	0.999764	1.14724	0.0063185	FALSE	9.91738e-06	1.14724	1.12185	-24.6894
781	TIMM10	0.437616	0.999764	0.230304	0.0659862	FALSE	0.000176957	0.230304	0.296698	-167.974
782	SLC43A1	0.355552	0.999764	0.817927	0.00869374	FALSE	0.00451522	0.817927	0.885323	-19.6406
783	SSRP1	0.503924	0.999764	0.211589	0.0578137	FALSE	1.39872e-05	0.211589	0.316595	-150.769
784	TNKS1BP1	0.7731	0.999764	0.0943725	0.0534912	FALSE	5.5321e-09	0.0943725	0.327316	-140.053
785	4833423E24RIK	0.261821	0.999764	0.388568	0.050646	FALSE	5.08715e-10	0.388568	0.346288	-141.328
786	PTPRJ	0.894692	0.999764	0.0505344	0.0392263	FALSE	1.79338e-05	0.0505344	0.381767	-113.508
787	NUP160	0.460383	0.999764	0.379992	0.022486	FALSE	0.0244253	0.379992	0.514743	-52.736
788	FNBP4	0.79865	0.999764	0.101203	0.0364278	FALSE	0.0368441	0.101203	0.396727	-90.7328
789	MTCH2	0.535722	0.999764	0.143384	0.107316	FALSE	1.19618e-08	0.143384	0.231528	-240.161
790	C1QTNF4	0.754712	0.999764	0.142933	0.0274856	FALSE	7.47986e-07	0.142933	0.457484	-86.0755
791	NDUFS3	0.0230498	0.939365	0.455521	0.15082	FALSE	7.21098e-08	0.455521	0.20044	-306.73
792	KBTBD4	0.502518	0.999764	0.922709	0.00376231	FALSE	2.25815e-06	0.922709	1.37608	-16.0949
793	PTPMT1	0.649907	0.999764	0.136137	0.0639072	FALSE	0.0138836	0.136137	0.299932	-35.2212
794	CELF1	0.543548	0.999764	-0.149536	0.0944609	FALSE	0.00959875	-0.149536	0.246168	-205.939
795	PSMC3	0.302421	0.999764	0.178205	0.193312	FALSE	2.14602e-05	0.178205	0.172804	-363.36
796	SLC39A13	0.795321	0.999764	0.288299	0.00474313	FALSE	4.35224e-05	0.288299	1.11138	-19.9609
797	MADD	0.976616	0.999764	0.0207203	0.0114284	FALSE	2.51333e-07	0.0207203	0.706904	-41.1385
798	DDB2	0.978085	0.999764	0.0209314	0.00983655	FALSE	0.0099842	0.0209314	0.76196	-29.5526
799	PACSIN3	0.765232	0.999764	-0.207717	0.0118792	FALSE	1.00909e-05	-0.207717	0.695593	-43.0902
800	ARFGAP2	0.312568	0.999764	-0.510007	0.0236462	FALSE	1.72873e-06	-0.510007	0.505033	-74.1911
801	1110051M20RIK	0.515616	0.999764	-0.177607	0.0768334	FALSE	3.82482e-09	-0.177607	0.273191	-189.274
802	LRP4	0.0613319	0.999764	-0.411445	0.122191	FALSE	0.00273018	-0.411445	0.219895	-260.95
803	CKAP5	0.459447	0.999764	-0.198351	0.0798868	FALSE	0.000265036	-0.198351	0.268129	-193.104
804	ARHGAP1	0.844336	0.999764	-0.110026	0.0181967	FALSE	0.000225112	-0.110026	0.560355	-60.2682
805	ATG13	0.982361	0.999764	-0.00844158	0.0391482	FALSE	0.035166	-0.00844158	0.381821	-29.3758
806	HARBI1	0.917533	0.999764	-0.085592	0.00835536	FALSE	5.11871e-06	-0.085592	0.826639	-31.9229
807	AMBRA1	0.960376	0.999764	-0.0121834	0.0949029	FALSE	0.0203196	-0.0121834	0.245225	-202.994
808	DGKZ	0.908012	0.999764	-0.0658132	0.0175922	FALSE	8.78079e-05	-0.0658132	0.569582	-58.6169
809	PHF21A	0.413412	0.999764	-0.146112	0.179336	FALSE	1.59942e-06	-0.146112	0.178642	-344.725
810	LARGE2	0.233596	0.999764	-1.64068	0.00539268	FALSE	0.00607735	-1.64068	1.3774	-17.1794
811	PEX16	0.0622341	0.999764	0.627096	0.0562209	FALSE	1.66295e-05	0.627096	0.336313	-150.583
812	CRY2	0.926315	0.999764	-0.0707015	0.00976603	FALSE	0.00967594	-0.0707015	0.764493	-29.7313
813	SLC35C1	0.793353	0.999764	-0.249875	0.00634263	FALSE	0.00574872	-0.249875	0.953871	-22.4285
814	TRP53I11	0.584124	0.999764	-0.481164	0.00775455	FALSE	1.17123e-06	-0.481164	0.879045	-29.9937
815	CD82	0.294912	0.999764	0.648907	0.0166852	FALSE	8.94747e-08	0.648907	0.619536	-56.3339
816	EXT2	0.167177	0.999764	-0.677227	0.0262554	FALSE	3.88634e-07	-0.677227	0.490272	-80.3449
817	ALKBH3	0.733496	0.999764	0.261106	0.00991986	FALSE	0.000243812	0.261106	0.766881	-36.4529
818	HSD17B12	0.325337	0.999764	0.196443	0.145001	FALSE	0.0744675	0.196443	0.199729	-11.5252
819	TTC17	0.879603	0.999764	-0.0592573	0.0372892	FALSE	0.00147816	-0.0592573	0.391207	-43.0409
820	API5	0.336134	0.999764	0.372497	0.039663	FALSE	2.58841e-05	0.372497	0.387278	-110.687
821	B230118H07RIK	0.287696	0.999764	-0.780861	0.01211	FALSE	0.0117992	-0.780861	0.734451	-32.1126
822	TRAF6	0.88699	0.999764	0.0654443	0.0269781	FALSE	0.0274762	0.0654443	0.460507	-63.0954
823	COMMD9	0.277521	0.999764	0.427733	0.0387999	FALSE	6.73991e-06	0.427733	0.393896	-111.07
824	LDLRAD3	0.412012	0.999764	0.765888	0.00765986	FALSE	4.47476e-08	0.765888	0.933602	-29.7401
825	TRIM44	0.0856571	0.999764	-0.441242	0.0901647	FALSE	1.20582e-08	-0.441242	0.25672	-209.488
826	CD44	0.000563991	0.264987	-0.370099	0.548188	FALSE	1.05079e-09	-0.370099	0.107326	-688.17
827	PDHX	0.572469	0.999764	-0.497812	0.0077314	FALSE	0.00759224	-0.497812	0.881991	-24.6288
828	APIP	0.456179	0.999764	0.543956	0.0116374	FALSE	6.20841e-07	0.543956	0.729992	-43.2352
829	EHF	0.217017	0.999764	0.380813	0.0626217	FALSE	0.0585486	0.380813	0.308476	-123.056
830	CAT	0.484621	0.999764	-0.26161	0.0412394	FALSE	0.034584	-0.26161	0.374322	-72.0696
831	ABTB2	0.438581	0.999764	0.300767	0.038937	FALSE	0.0390584	0.300767	0.388291	-85.5519
832	NAT10	0.735914	0.999764	-0.222208	0.0132584	FALSE	1.81919e-07	-0.222208	0.658844	-46.8045
833	CAPRIN1	0.239272	0.999764	-0.338979	0.0703504	FALSE	3.56409e-08	-0.338979	0.288049	-172.548
834	FBXO3	0.882301	0.999764	-0.0620477	0.0324933	FALSE	3.97931e-06	-0.0620477	0.419091	-94.9676
835	CD59A	0.506963	0.999764	0.141393	0.136125	FALSE	3.72115e-10	0.141393	0.213078	-291.226
836	HIPK3	0.774634	0.999764	-0.0870866	0.0617179	FALSE	0.00132052	-0.0870866	0.304159	-155.454
837	CSTF3	0.324281	0.999764	0.184741	0.174994	FALSE	7.29698e-10	0.184741	0.187421	-344.584
838	TCP11L1	0.390964	0.999764	-0.586354	0.0131588	FALSE	0.0109635	-0.586354	0.683499	-37.4193
839	QSER1	0.389955	0.999764	0.402713	0.0272821	FALSE	0.000453242	0.402713	0.468435	-27.473
840	PRRG4	0.959228	0.999764	-0.0275853	0.0195982	FALSE	8.49264e-08	-0.0275853	0.539595	-64.1195
841	EIF3M	0.881098	0.999764	0.0227638	0.246588	FALSE	4.57873e-09	0.0227638	0.152188	-422.288
842	RCN1	0.77901	0.999764	-0.100404	0.0446151	FALSE	0.319679	-0.100404	0.357806	-75.8429
843	ELP4	0.545503	0.999764	0.168993	0.0737935	FALSE	7.67227e-07	0.168993	0.279553	-181.835
844	IMMP1L	0.936718	0.999764	0.0201384	0.0887652	FALSE	3.92236e-09	0.0201384	0.253646	-211.084
845	DNAJC24	0.391809	0.999764	-0.432679	0.0232373	FALSE	5.7028e-09	-0.432679	0.505264	-73.5446
846	ARL14EP	0.496003	0.999764	0.555853	0.00933423	FALSE	0.00942483	0.555853	0.816479	-27.1373
847	METTL15	0.342488	0.999764	0.563357	0.0177059	FALSE	0.0178455	0.563357	0.593469	-38.7628
848	KIF18A	0.177911	0.999764	-0.757401	0.0204984	FALSE	1.32837e-06	-0.757401	0.562198	-68.7814
849	LIN7C	0.606158	0.999764	-0.253553	0.0238698	FALSE	0.02325	-0.253553	0.491796	-50.3377
850	LGR4	0.196528	0.999764	-0.771465	0.0182468	FALSE	2.33487e-07	-0.771465	0.597337	-59.9048
851	CCDC34	0.448664	0.999764	0.1532	0.189862	FALSE	3.87169e-09	0.1532	0.202206	-364.289
852	BBOX1	0.599744	0.999764	0.0982494	0.163533	FALSE	0.0277832	0.0982494	0.187224	-50.2068
853	MUC15	0.456676	0.999764	0.449499	0.0165911	FALSE	0.00100683	0.449499	0.603897	-55.847
854	NOP10	0.0182108	0.867924	0.355847	0.261082	FALSE	0.0375929	0.355847	0.150699	-36.3603
855	SLC12A6	0.7216	0.999764	-0.143551	0.0352569	FALSE	0.23759	-0.143551	0.402869	-59.8208
856	EMC4	0.898308	0.999764	-0.0355295	0.0738271	FALSE	0.0806547	-0.0355295	0.278012	-5.07216
857	KATNBL1	0.214148	0.999764	-0.400215	0.0568073	FALSE	0.0523649	-0.400215	0.322172	-109.363
858	EMC7	0.638034	0.999764	-0.159229	0.0499966	FALSE	0.0602512	-0.159229	0.338462	-3.13253
859	AVEN	0.259953	0.999764	0.455735	0.0370245	FALSE	2.16904e-06	0.455735	0.404558	-105.461
860	FMN1	0.917411	0.999764	0.0395436	0.039296	FALSE	0.300044	0.0395436	0.381343	-66.296
861	ARHGAP11A	0.973644	0.999764	-0.0121211	0.0424	FALSE	0.0514857	-0.0121211	0.366878	-66.0582
862	AQR	0.601495	0.999764	-0.208567	0.0360412	FALSE	0.035247	-0.208567	0.399361	-69.4732
863	ZFP770	0.792245	0.999764	0.319802	0.00399538	FALSE	0.00495271	0.319802	1.21414	0
864	DPH6	0.357864	0.999764	0.324785	0.0472435	FALSE	2.34057e-08	0.324785	0.353241	-129.017
865	BC052040	0.899515	0.999764	-0.0517402	0.0339888	FALSE	0.0331258	-0.0517402	0.409746	-57.499
866	MEIS2	0.917384	0.999764	0.0280791	0.0779549	FALSE	0.000867764	0.0280791	0.270695	-191.239
867	SPRED1	0.207102	0.999764	-0.692498	0.0210454	FALSE	0.021582	-0.692498	0.548915	-3.27422
868	FAM98B	0.987988	0.999764	-0.00545833	0.0434211	FALSE	0.0981817	-0.00545833	0.362556	-81.1372
869	RASGRP1	0.403727	0.999764	-0.295632	0.0462841	FALSE	0.0481537	-0.295632	0.354057	-94.4047
870	THBS1	0.870193	0.999764	-0.0132659	0.865966	FALSE	0.95947	-0.0132659	0.0811804	-51.017
871	EIF2AK4	0.550686	0.999764	-0.436562	0.0110922	FALSE	1.53187e-07	-0.436562	0.731589	-40.3253
872	SRP14	0.471979	0.999764	0.124752	0.190926	FALSE	0.00891603	0.124752	0.173444	-357.031
873	BUB1B	0.604318	0.999764	0.253451	0.0247763	FALSE	1.27105e-10	0.253451	0.489098	-81.6543
874	PAK6	0.746055	0.999764	-0.102483	0.05704	FALSE	0.0072901	-0.102483	0.316456	-139.32
875	INAFM2	0.407951	0.999764	-0.804453	0.00697114	FALSE	0.00621288	-0.804453	0.972144	-14.8465
876	KNSTRN	0.493132	0.999764	-0.23913	0.0628614	FALSE	9.04413e-11	-0.23913	0.348923	-164.094
877	IVD	0.411336	0.999764	-0.786721	0.00713835	FALSE	9.36689e-07	-0.786721	0.957612	-27.5029
878	CCDC32	0.477892	0.999764	0.459299	0.0144803	FALSE	0.0148819	0.459299	0.647177	-14.5536
879	KNL1	0.99097	0.999764	0.00393417	0.0823526	FALSE	1.71217e-09	0.00393417	0.347595	-192.746
880	RAD51	0.033228	0.999764	2.64289	0.0154209	FALSE	0.0147303	2.64289	1.24119	-1.17101
881	RMDN3	0.569523	0.999764	0.546376	0.00672448	FALSE	0.00530839	0.546376	0.960653	-26.2251
882	DNAJC17	0.154579	0.999764	0.859784	0.0190047	FALSE	0.00151451	0.859784	0.603975	-41.4899
883	ZFYVE19	0.294361	0.999764	1.15392	0.00659024	FALSE	0.00631403	1.15392	1.10043	-21.6348
884	SPINT1	0.546201	0.999764	0.380292	0.0150033	FALSE	8.01428e-07	0.380292	0.630183	-51.2737
885	RHOV	0.0537094	0.999764	-0.561918	0.0719957	FALSE	3.5203e-09	-0.561918	0.291274	-179.744
886	VPS18	0.79711	0.999764	-0.300216	0.00425733	FALSE	0.0050587	-0.300216	1.16775	-14.9678
887	INO80	0.593109	0.999764	-0.136071	0.088207	FALSE	0.0049775	-0.136071	0.254654	-200.218
888	CHP1	0.977359	0.999764	0.00924208	0.0538352	FALSE	0.0495921	0.00924208	0.325653	-74.8816
889	OIP5OS1	0.809163	0.999764	-0.098326	0.0344564	FALSE	0.000834586	-0.098326	0.407136	-44.6055
890	NUSAP1	0.167525	0.999764	0.329431	0.160462	FALSE	2.73721e-09	0.329431	0.238684	-319.462
891	NDUFAF1	0.834292	0.999764	0.209208	0.00579266	FALSE	8.87173e-05	0.209208	1.00004	-23.4231
892	RTF1	0.757471	0.999764	-0.0488241	0.228272	FALSE	0.199789	-0.0488241	0.158107	-72.9288
893	RPAP1	0.832611	0.999764	-0.247619	0.00420336	FALSE	7.37297e-06	-0.247619	1.17159	-17.9591
894	TYRO3	0.909675	0.999764	0.0834596	0.0105819	FALSE	8.91775e-06	0.0834596	0.735661	-39.0218
895	MGA	0.874493	0.999764	-0.0613149	0.0378738	FALSE	1.13774e-05	-0.0613149	0.38818	-107.557
896	MAPKBP1	0.730505	0.999764	-0.150912	0.0298239	FALSE	0.0319922	-0.150912	0.438118	-74.5286
897	EHD4	0.468466	0.999764	-0.150263	0.133252	FALSE	0.000707533	-0.150263	0.207266	-280.089
898	PLA2G4E	0.461471	0.999764	0.470799	0.0148813	FALSE	0.0170331	0.470799	0.639302	-36.0898
899	PLA2G4F	0.946999	0.999764	-0.0202229	0.0616619	FALSE	2.43261e-06	-0.0202229	0.304213	-159.559
900	VPS39	0.888145	0.999764	-0.137316	0.00600181	FALSE	1.08473e-07	-0.137316	0.976281	-24.2936
901	TMEM87A	0.824515	0.999764	-0.0737388	0.0516169	FALSE	6.97802e-06	-0.0737388	0.332543	-135.581
902	GANC	0.797612	0.999764	-0.258449	0.00568678	FALSE	1.07565e-06	-0.258449	1.00784	-23.2948
903	ZFP106	0.261837	0.999764	-0.331149	0.0669394	FALSE	0.0171297	-0.331149	0.295126	-55.1533
904	SNAP23	0.216996	0.999764	0.787447	0.0165476	FALSE	0.0171146	0.787447	0.637839	-44.7769
905	LRRC57	0.718425	0.999764	-0.395853	0.00488811	FALSE	0.0056727	-0.395853	1.09787	-15.8319
906	HAUS2	0.697856	0.999764	0.204315	0.0209025	FALSE	0.0215824	0.204315	0.526293	-66.1857
907	UBR1	0.32128	0.999764	-0.401146	0.0360516	FALSE	0.0355984	-0.401146	0.404449	-72.0515
908	CCNDBP1	0.785361	0.999764	0.203789	0.0103392	FALSE	0.00770154	0.203789	0.74829	-22.5809
909	ZSCAN29	0.940986	0.999764	0.0791779	0.00500516	FALSE	0.120442	0.0791779	1.06954	-14.1293
910	TUBGCP4	0.873997	0.999764	-0.11278	0.0112983	FALSE	6.44781e-06	-0.11278	0.711173	-41.3877
911	TRP53BP1	0.70357	0.999764	0.245343	0.0140007	FALSE	0.0137045	0.245343	0.644782	-34.9128
912	PPIP5K1	0.402402	0.999764	0.414452	0.024499	FALSE	1.39139e-05	0.414452	0.494963	-75.8478
913	CKMT1	0.0463443	0.999764	0.241481	0.395968	FALSE	0.38047	0.241481	0.121211	-196.986
914	PDIA3	0.767378	0.999764	-0.0358986	0.38744	FALSE	0.389719	-0.0358986	0.121358	-418.136
915	SERF2	0.0608313	0.999764	0.172754	0.679409	FALSE	0.536892	0.172754	0.0921492	-133.524
916	HYPK	0.295837	0.999764	0.39164	0.0425542	FALSE	1.05665e-06	0.39164	0.37463	-120.903
917	MFAP1B	0.791429	0.999764	0.179274	0.0125628	FALSE	3.28164e-07	0.179274	0.677898	-44.7132
918	MFAP1A	0.579422	0.999764	0.293878	0.0208557	FALSE	6.1922e-06	0.293878	0.530247	-68.5381
919	WDR76	0.676586	0.999764	0.289112	0.0121969	FALSE	0.0123133	0.289112	0.693103	-36.7784
920	CTDSPL2	0.30268	0.999764	0.493157	0.0267187	FALSE	1.93572e-08	0.493157	0.478466	-81.2759
921	EIF3J1	0.336443	0.999764	0.131178	0.308553	FALSE	0.010031	0.131178	0.136471	-87.5266
922	SPG11	0.893634	0.999764	-0.0957266	0.011142	FALSE	0.000504882	-0.0957266	0.71594	-39.9009
923	B2M	0.0322108	0.999764	0.156996	1.07201	FALSE	2.57955e-06	0.156996	0.0733016	-913.278
924	SORD	0.266473	0.999764	0.940149	0.0100313	FALSE	0.00986457	0.940149	0.846051	-29.0023
925	DUOX1	0.406494	0.999764	0.504581	0.0166033	FALSE	0.0166951	0.504581	0.607871	-44.5481
926	SLC30A4	0.514976	0.999764	0.364547	0.018947	FALSE	0.0170375	0.364547	0.559886	-33.9077
927	BLOC1S6	0.955849	0.999764	-0.0385851	0.0117475	FALSE	0.0113901	-0.0385851	0.696946	-33.2559
928	DUT	0.563738	0.999764	0.129525	0.11854	FALSE	4.38241e-11	0.129525	0.224363	-264.105
929	CEP152	0.272343	0.999764	-0.962005	0.00913458	FALSE	0.000112674	-0.962005	0.876396	-34.5967
930	EID1	0.119425	0.999764	-0.266752	0.197027	FALSE	5.29864e-07	-0.266752	0.171303	-364.178
931	SECISBP2L	0.674693	0.999764	0.204663	0.0243502	FALSE	5.54348e-06	0.204663	0.487624	-75.1966
932	COPS2	0.425524	0.999764	-0.274033	0.0489325	FALSE	0.0519952	-0.274033	0.343885	-86.9765
933	GALK2	0.687654	0.999764	-0.192866	0.024946	FALSE	0.0278345	-0.192866	0.479719	-54.233
934	DTWD1	0.642276	0.999764	0.411363	0.00764808	FALSE	5.30325e-08	0.411363	0.885569	-30.018
935	GABPB1	0.505543	0.999764	-0.344634	0.0218039	FALSE	0.0202642	-0.344634	0.517629	-46.0603
936	USP8	0.903202	0.999764	-0.0558741	0.0270363	FALSE	1.12507e-07	-0.0558741	0.459427	-82.7192
937	USP50	0.861921	0.999764	-0.177821	0.00548619	FALSE	0.00601037	-0.177821	1.02237	-2.15447
938	TRPM7	0.622155	0.999764	0.146819	0.0648313	FALSE	0.0590761	0.146819	0.297929	-93.4713
939	SPPL2A	0.645745	0.999764	0.147178	0.056137	FALSE	0.0266169	0.147178	0.320175	-41.437
940	AP4E1	0.296888	0.999764	0.828251	0.0108538	FALSE	0.0121923	0.828251	0.794005	-31.5193
941	BLVRA	0.610402	0.999764	-0.202983	0.0361991	FALSE	0.000617951	-0.202983	0.398395	-106.576
942	NCAPH	0.872053	0.999764	-0.0849763	0.02065	FALSE	1.6806e-11	-0.0849763	0.527637	-70.6775
943	1810024B03RIK	0.65958	0.999764	-0.356	0.00896014	FALSE	5.54611e-06	-0.356	0.808186	-35.1181
944	SNRNP200	0.855387	0.999764	0.0812141	0.0288357	FALSE	0.0321456	0.0812141	0.44562	-57.9505
945	CIAO1	0.49011	0.999764	-0.447553	0.0141477	FALSE	0.0116347	-0.447553	0.648502	-36.5701
946	TMEM127	0.997769	0.999764	0.00158534	0.0177618	FALSE	0.000135823	0.00158534	0.566904	-58.4848
947	STARD7	0.869156	0.999764	-0.11479	0.0117691	FALSE	0.012095	-0.11479	0.69683	-33.7682
948	FAHD2A	0.398162	0.999764	0.613393	0.0120126	FALSE	0.0185017	0.613393	0.725988	-24.6905
949	PROM2	0.503806	0.999764	0.224352	0.051535	FALSE	0.05208	0.224352	0.335598	-73.2402
950	MALL	0.193152	0.999764	0.38298	0.0688292	FALSE	0.00237291	0.38298	0.294303	-168.455
951	NPHP1	0.261184	0.999764	1.42332	0.0058139	FALSE	0.00636715	1.42332	1.26676	-0.418689
952	MTLN	0.246557	0.999764	-0.28223	0.0976393	FALSE	0.000241118	-0.28223	0.243564	-223.749
953	BUB1	0.246744	0.999764	0.659782	0.0246939	FALSE	1.43407e-09	0.659782	0.569616	-78.468
954	ANAPC1	0.487916	0.999764	-0.309667	0.0291639	FALSE	0.0165495	-0.309667	0.446446	-26.9087
955	TMEM87B	0.766046	0.999764	0.14692	0.0236032	FALSE	3.49373e-07	0.14692	0.493766	-73.4382
956	ZC3H8	0.532931	0.999764	0.525234	0.00869466	FALSE	0.0096119	0.525234	0.842344	-23.7377
957	ZC3H6	0.131084	0.999764	0.70671	0.0298163	FALSE	0.0111597	0.70671	0.468069	-60.3159
958	TTL	0.957857	0.999764	-0.0431807	0.00854556	FALSE	0.00797971	-0.0431807	0.817152	-25.1503
959	POLR1B	0.532406	0.999764	0.52849	0.00861758	FALSE	0.0117371	0.52849	0.846481	0
960	CHCHD5	0.0837233	0.999764	0.841777	0.0290452	FALSE	0.0277727	0.841777	0.486723	-66.7077
961	SLC20A1	0.135785	0.999764	0.910683	0.0190125	FALSE	0.0191359	0.910683	0.610511	-18.9341
962	CKAP2L	0.549276	0.999764	-0.133863	0.138121	FALSE	4.55374e-11	-0.133863	0.223534	-294.348
963	SIRPA	0.62091	0.999764	0.568058	0.00473332	FALSE	1.34781e-05	0.568058	1.14861	-19.7881
964	STK35	0.343396	0.999764	1.06255	0.00605261	FALSE	0.00959215	1.06255	1.12145	-15.4078
965	TGM3	0.853097	0.999764	-0.117689	0.0141485	FALSE	3.20413e-09	-0.117689	0.635577	-51.919
966	SNRPB	0.525008	0.999764	0.0887604	0.293799	FALSE	9.63467e-05	0.0887604	0.139639	-470.865
967	NOP56	0.933602	0.999764	0.0191649	0.107922	FALSE	0.0764263	0.0191649	0.230031	-111.368
968	IDH3B	0.659409	0.999764	0.127138	0.069034	FALSE	0.0511162	0.127138	0.288471	-62.0844
969	VPS16	0.855772	0.999764	-0.117233	0.0137381	FALSE	3.00739e-06	-0.117233	0.644994	-48.0298
970	PTPRA	0.30985	0.999764	0.301854	0.0664588	FALSE	0.0720432	0.301854	0.297236	-94.4473
971	DDRGK1	0.328576	0.999764	0.223301	0.111091	FALSE	0.378924	0.223301	0.228561	-146.59
972	ITPA	0.894589	0.999764	0.0530305	0.0356945	FALSE	0.034981	0.0530305	0.400231	-81.7059
973	4930402H24RIK	0.511872	0.999764	-0.747115	0.00497621	FALSE	0.00559449	-0.747115	1.13902	-2.00409
974	ATRN	0.5227	0.999764	0.249073	0.0383537	FALSE	2.43991e-05	0.249073	0.389671	-108.901
975	1700037H04RIK	0.174983	0.999764	0.920621	0.0154501	FALSE	0.0119198	0.920621	0.678741	-22.5979
976	CENPB	0.257259	0.999764	0.268286	0.104138	FALSE	0.0230664	0.268286	0.236815	-63.0442
977	CDC25B	0.952802	0.999764	0.033929	0.0175141	FALSE	1.23388e-10	0.033929	0.573241	-61.9791
978	MAVS	0.928767	0.999764	0.0839057	0.00650104	FALSE	4.43937e-07	0.0839057	0.938586	-26.152
979	PANK2	0.703477	0.999764	0.212867	0.0185311	FALSE	3.27384e-07	0.212867	0.559247	-61.9143
980	SMOX	0.295275	0.999764	-0.430525	0.0350446	FALSE	0.000809248	-0.430525	0.411348	-102.966
981	PRNP	0.604833	0.999764	-0.0789829	0.245033	FALSE	0.00219894	-0.0789829	0.152635	-414.171
982	SLC23A2	0.335127	0.999764	-0.724923	0.011328	FALSE	0.0114594	-0.724923	0.75212	-31.2786
983	TMEM230	0.651815	0.999764	0.344544	0.0101482	FALSE	2.36361e-05	0.344544	0.763546	-38.3036
984	PCNA	0.328445	0.999764	0.224471	0.110012	FALSE	0.00871226	0.224471	0.229696	-235.032
985	CDS2	0.422248	0.999764	-0.739574	0.00758246	FALSE	1.0816e-06	-0.739574	0.921556	-28.9084
986	GPCPD1	0.649331	0.999764	-0.110034	0.0975659	FALSE	5.15158e-06	-0.110034	0.241997	-222.477
987	SHLD1	0.820638	0.999764	-0.164553	0.0108765	FALSE	1.0174e-07	-0.164553	0.725785	-39.8916
988	TRMT6	0.386404	0.999764	0.309866	0.0459402	FALSE	0.0520264	0.309866	0.357748	-11.8491
989	CRLS1	0.90003	0.999764	0.0655603	0.0210063	FALSE	4.80984e-07	0.0655603	0.521877	-69.3532
990	FERMT1	0.50983	0.999764	0.133766	0.139548	FALSE	0.134241	0.133766	0.202951	-149.087
991	BMP2	0.894598	0.999764	0.0478695	0.0437887	FALSE	2.73691e-05	0.0478695	0.361311	-124.825
992	TMX4	0.665663	0.999764	-0.259616	0.016004	FALSE	9.80379e-07	-0.259616	0.600812	-54.9618
993	PLCB1	0.717097	0.999764	-0.207077	0.0199521	FALSE	6.86705e-11	-0.207077	0.571497	-68.2239
994	PLCB4	0.399184	0.999764	-0.375953	0.0295269	FALSE	0.0296764	-0.375953	0.445929	-65.4998
995	MKKS	0.982107	0.999764	0.0171577	0.00975715	FALSE	3.61141e-05	0.0171577	0.765014	-38.0349
996	SLX4IP	0.594877	0.999764	0.339579	0.0144958	FALSE	2.3389e-07	0.339579	0.638568	-51.1823
997	JAG1	0.458636	0.999764	0.327851	0.0301382	FALSE	1.16861e-06	0.327851	0.442387	-89.1012
998	BTBD3	0.784276	0.999764	-0.0865366	0.057137	FALSE	0.0259731	-0.0865366	0.316115	-47.1442
999	GM14066	0.652891	0.999764	0.169177	0.0407578	FALSE	0.0409118	0.169177	0.376159	-83.6367
1000	SPTLC3	0.820597	0.999764	0.0358803	0.228247	FALSE	0.0202758	0.0358803	0.158219	-6.64408
1001	ISM1	0.810006	0.999764	-0.126752	0.0211615	FALSE	1.14804e-10	-0.126752	0.527212	-72.1385
1002	TASP1	0.628904	0.999764	-0.296918	0.015373	FALSE	0.0159423	-0.296918	0.614393	-40.8951
1003	ESF1	0.208961	0.999764	-0.308549	0.0963711	FALSE	0.00130843	-0.308549	0.245576	-217.847
1004	NDUFAF5	0.36262	0.999764	0.821356	0.00838296	FALSE	0.00769179	0.821356	0.902209	-24.4376
1005	MACROD2	0.0359739	0.999764	0.499417	0.108041	FALSE	1.45253e-05	0.499417	0.238133	-243.589
1006	FLRT3	0.825422	0.999764	-0.0689907	0.0583435	FALSE	0.059052	-0.0689907	0.312774	-30.0773
1007	KIF16B	0.952585	0.999764	0.0227741	0.0389329	FALSE	0.0402698	0.0227741	0.383008	-27.8019
1008	SNRPB2	0.370573	0.999764	0.210398	0.104937	FALSE	0.00720959	0.210398	0.234976	-64.5683
1009	DSTN	0.516842	0.999764	0.045033	1.18429	FALSE	0.0135992	0.045033	0.0694716	-938.558
1010	RRBP1	0.864194	0.999764	-0.0285067	0.20542	FALSE	3.31439e-06	-0.0285067	0.166669	-375.774
1011	SNX5	0.684903	0.999764	-0.123303	0.0619131	FALSE	0.0656051	-0.123303	0.303867	-92.4014
1012	MGME1	0.73096	0.999764	-0.282134	0.00860341	FALSE	0.00942328	-0.282134	0.820516	-26.215
1013	OVOL2	0.802877	0.999764	-0.131231	0.0206923	FALSE	0.0220268	-0.131231	0.525712	-53.5913
1014	KAT14	0.993003	0.999764	0.00467896	0.020054	FALSE	0.0027085	0.00467896	0.533537	-63.6525
1015	POLR3F	0.472512	0.999764	0.583629	0.00950554	FALSE	0.119938	0.583629	0.812404	-26.2983
1016	RBBP9	0.989211	0.999764	0.0130492	0.00613124	FALSE	0.00595218	0.0130492	0.965013	-0.827601
1017	SEC23B	0.692496	0.999764	0.299657	0.0102229	FALSE	5.61439e-05	0.299657	0.757725	-37.745
1018	SMIM26	0.507343	0.999764	-0.478719	0.0114865	FALSE	0.0113933	-0.478719	0.722071	-33.2785
1019	DTD1	0.40228	0.999764	0.325117	0.0391252	FALSE	0.0193466	0.325117	0.388174	-41.8311
1020	SLC24A3	0.0207428	0.894545	-0.199687	0.884331	FALSE	4.83294e-09	-0.199687	0.0863461	-891.787
1021	RIN2	0.60686	0.999764	0.176013	0.0493226	FALSE	1.58456e-05	0.176013	0.342065	-131.577
1022	NAA20	0.0457847	0.999764	0.71765	0.0508006	FALSE	0.0524687	0.71765	0.359297	-95.912
1023	CRNKL1	0.721335	0.999764	0.159039	0.0289768	FALSE	0.0308438	0.159039	0.445893	-58.2307
1024	RALGAPA2	0.909518	0.999764	-0.0366503	0.0548651	FALSE	0.0517824	-0.0366503	0.322495	-97.0452
1025	KIZ	0.57656	0.999764	0.329169	0.0169787	FALSE	1.95778e-08	0.329169	0.589469	-57.9231
1026	XRN2	0.886046	0.999764	-0.0251056	0.185934	FALSE	0.0174058	-0.0251056	0.175186	-330.435
1027	THBD	0.292243	0.999764	0.549304	0.0228329	FALSE	6.44683e-06	0.549304	0.52155	-74.8058
1028	NXT1	0.181343	0.999764	0.397832	0.067506	FALSE	0.0587476	0.397832	0.297638	-96.0175
1029	GZF1	0.326249	0.999764	0.774982	0.0107505	FALSE	0.0122109	0.774982	0.789431	-30.0461
1030	CST3	0.264045	0.999764	0.0761277	1.23214	FALSE	1.51537e-05	0.0761277	0.068161	-962.903
1031	ZFP120	0.488386	0.999764	0.348559	0.0233965	FALSE	3.93426e-07	0.348559	0.50306	-73.9291
1032	3300002I08RIK	0.73492	0.999764	0.294008	0.00777704	FALSE	1.5467e-07	0.294008	0.868337	-30.0022
1033	GM10130	0.992401	0.999764	-0.008875	0.00657186	FALSE	0.00688669	-0.008875	0.931901	-4.29323
1034	APMAP	0.925812	0.999764	0.0694762	0.0102789	FALSE	5.91925e-05	0.0694762	0.74613	-38.2209
1035	ENTPD6	0.95231	0.999764	-0.0458468	0.00970999	FALSE	1.95356e-07	-0.0458468	0.766595	-36.4659
1036	PYGB	0.663963	0.999764	0.217471	0.0231436	FALSE	0.0244961	0.217471	0.500569	-58.911
1037	ABHD12	0.837838	0.999764	0.0792349	0.0381981	FALSE	0.0220316	0.0792349	0.387154	-55.5597
1038	GINS1	0.97754	0.999764	-0.0245928	0.00747808	FALSE	4.52376e-08	-0.0245928	0.873543	-30.2569
1039	NINL	0.81623	0.999764	0.218001	0.0065907	FALSE	0.0063055	0.218001	0.938055	-22.5447
1040	NANP	0.614481	0.999764	0.461326	0.00723345	FALSE	3.49659e-07	0.461326	0.915898	-28.8894
1041	NSFL1C	0.449166	0.999764	-0.233151	0.0607023	FALSE	0.222864	-0.233151	0.308072	-106.485
1042	FKBP1A	0.459864	0.999764	-0.176278	0.100791	FALSE	9.78187e-06	-0.176278	0.238513	-231.186
1043	SDCBP2	0.326479	0.999764	0.454933	0.0281846	FALSE	0.0145084	0.454933	0.463636	-51.6755
1044	PSMF1	0.730689	0.999764	0.210216	0.0155339	FALSE	8.65878e-05	0.210216	0.61072	-54.9266
1045	FAM110A	0.0530635	0.999764	0.925096	0.0313567	FALSE	1.08774e-10	0.925096	0.478233	-96.0425
1046	SLC52A3	0.357102	0.999764	0.925028	0.00706822	FALSE	5.02932e-08	0.925028	1.00448	-28.3831
1047	CSNK2A1	0.587329	0.999764	-0.108213	0.143703	FALSE	0.109568	-0.108213	0.199394	-148.713
1048	TBC1D20	0.839173	0.999764	0.101443	0.0229487	FALSE	0.0246842	0.101443	0.499842	-52.3604
1049	RBCK1	0.630265	0.999764	-0.256213	0.0203831	FALSE	0.020608	-0.256213	0.532276	-51.8827
1050	H13	0.500089	0.999764	0.241108	0.0455057	FALSE	1.50714e-06	0.241108	0.357541	-125.866
1051	MCTS2	0.903964	0.999764	0.0858761	0.0113065	FALSE	0.00010846	0.0858761	0.71175	-41.3337
1052	ID1	0.144154	0.999764	0.295722	0.149885	FALSE	1.91998e-11	0.295722	0.202481	-309.756
1053	BCL2L1	0.656042	0.999764	0.321861	0.0112821	FALSE	0.0116682	0.321861	0.722659	-31.0636
1054	TPX2	0.574541	0.999764	-0.156618	0.105288	FALSE	1.7613e-10	-0.156618	0.27899	-239.01
1055	PDRG1	0.688754	0.999764	-0.0975604	0.0962716	FALSE	0.00279171	-0.0975604	0.243568	-56.3044
1056	TM9SF4	0.640188	0.999764	-0.191522	0.0341928	FALSE	1.39282e-08	-0.191522	0.409729	-98.2836
1057	PLAGL2	0.548299	0.999764	-0.572928	0.00672516	FALSE	0.00513651	-0.572928	0.954384	-20.8375
1058	POFUT1	0.699722	0.999764	-0.319057	0.00850548	FALSE	5.11112e-06	-0.319057	0.827224	-32.1971
1059	KIF3B	0.428312	0.999764	0.792435	0.00673939	FALSE	0.00655281	0.792435	1.00044	-5.87528
1060	ASXL1	0.674632	0.999764	-0.126459	0.0630078	FALSE	0.00166971	-0.126459	0.301236	-160.259
1061	COMMD7	0.913673	0.999764	0.0366265	0.0500555	FALSE	1.96011e-08	0.0366265	0.337863	-138.029
1062	MAPRE1	0.614409	0.999764	0.0920084	0.171789	FALSE	1.53258e-08	0.0920084	0.182633	-329.541
1063	CDK5RAP1	0.507516	0.999764	-0.840603	0.00415048	FALSE	0.00456657	-0.840603	1.26843	-12.6541
1064	CBFA2T2	0.667757	0.999764	0.169418	0.0370186	FALSE	0.0421029	0.169418	0.394704	-61.3008
1065	E2F1	0.609376	0.999764	-0.276188	0.0302194	FALSE	6.19897e-11	-0.276188	0.540523	-89.3359
1066	PXMP4	0.592956	0.999764	0.207691	0.0383693	FALSE	2.14523e-06	0.207691	0.388529	-109.142
1067	ZFP341	0.202062	0.999764	1.60817	0.00662062	FALSE	2.37153e-06	1.60817	1.26061	-25.3862
1068	CHMP4B	0.45146	0.999764	-0.114537	0.246986	FALSE	3.70385e-05	-0.114537	0.152111	-421.458
1069	RALY	0.273651	0.999764	0.220042	0.143574	FALSE	0.0292203	0.220042	0.201008	-57.708
1070	EIF2S2	0.947808	0.999764	-0.00587425	0.708751	FALSE	0.295877	-0.00587425	0.0897381	-12.994
1071	ITCH	0.814135	0.999764	0.0801171	0.0493027	FALSE	5.4426e-06	0.0801171	0.340785	-134.787
1072	DYNLRB1	0.000166775	0.124066	0.500954	0.346144	FALSE	0.0102668	0.500954	0.133068	-517.141
1073	MAP1LC3A	0.00162261	0.381184	0.333107	0.528555	FALSE	2.8416e-07	0.333107	0.105688	-663.627
1074	PIGU	0.57625	0.999764	0.27518	0.0241143	FALSE	0.0226668	0.27518	0.492387	-53.0607
1075	TRP53INP2	0.888942	0.999764	-0.0651949	0.0261844	FALSE	7.23957e-08	-0.0651949	0.466866	-81.366
1076	NCOA6	0.734959	0.999764	0.0962944	0.0708407	FALSE	0.0717083	0.0962944	0.284443	-7.92625
1077	ACSS2	0.307533	0.999764	-1.63458	0.00397102	FALSE	1.80724e-06	-1.63458	1.60188	-16.4037
1078	GSS	0.900417	0.999764	0.121624	0.00607842	FALSE	1.36911e-05	0.121624	0.971945	-24.3962
1079	TRPC4AP	0.506052	0.999764	0.36308	0.0199182	FALSE	4.74916e-06	0.36308	0.545987	-64.4788
1080	EDEM2	0.875774	0.999764	-0.120173	0.00967295	FALSE	0.0179056	-0.120173	0.768716	-20.7447
1081	BC029722	0.157828	0.999764	0.860789	0.0186729	FALSE	7.67405e-05	0.860789	0.609446	-62.343
1082	EIF6	0.504091	0.999764	0.083262	0.368688	FALSE	0.358479	0.083262	0.124631	-74.5229
1083	FAM83C	0.577382	0.999764	0.270912	0.0247165	FALSE	0.00120911	0.270912	0.486192	-76.1592
1084	UQCC1	0.68227	0.999764	-0.25002	0.0154715	FALSE	0.0156606	-0.25002	0.610747	-9.83656
1085	CEP250	0.839432	0.999764	-0.235454	0.00426735	FALSE	2.50073e-07	-0.235454	1.16205	-18.1849
1086	ERGIC3	0.539462	0.999764	0.13685	0.115596	FALSE	0.100312	0.13685	0.223018	-93.6205
1087	CPNE1	0.760978	0.999764	-0.137665	0.0279321	FALSE	0.0287477	-0.137665	0.452551	-56.6858
1088	NFS1	0.805441	0.999764	0.149461	0.0156325	FALSE	0.0141738	0.149461	0.606797	-2.49486
1089	ROMO1	0.342948	0.999764	0.127541	0.317634	FALSE	0.0638674	0.127541	0.134486	-269.425
1090	RBM39	0.322654	0.999764	-0.103186	0.524784	FALSE	0.0187351	-0.103186	0.104332	-558.998
1091	PHF20	0.896556	0.999764	0.053509	0.033756	FALSE	6.36451e-07	0.053509	0.411567	-98.4072
1092	SCAND1	0.0157668	0.83284	0.446878	0.176491	FALSE	7.44861e-05	0.446878	0.185099	-340.398
1093	2900097C17RIK	0.67223	0.999764	-0.148937	0.0461909	FALSE	2.40835e-05	-0.148937	0.352023	-124.123
1094	EPB41L1	0.878036	0.999764	0.160368	0.00527619	FALSE	0.00462847	0.160368	1.04502	-18.0877
1095	AAR2	0.78555	0.999764	-0.204697	0.0101531	FALSE	1.20615e-05	-0.204697	0.752305	-37.2739
1096	DLGAP4	0.701067	0.999764	0.145014	0.0403193	FALSE	0.0417936	0.145014	0.377757	-13.5196
1097	5430405H02RIK	0.973045	0.999764	-0.0176153	0.0209971	FALSE	2.39847e-05	-0.0176153	0.521329	-68.4727
1098	RAB5IF	0.020434	0.889826	0.387202	0.213895	FALSE	0.00019446	0.387202	0.167021	-386.724
1099	NDRG3	0.586855	0.999764	-0.346497	0.0143726	FALSE	4.53654e-08	-0.346497	0.637647	-49.8033
1100	SAMHD1	0.608401	0.999764	-0.207735	0.0349645	FALSE	0.0353918	-0.207735	0.405449	-78.0099
1101	RBL1	0.393306	0.999764	0.509705	0.0172313	FALSE	0.0202892	0.509705	0.597097	-43.9485
1102	RPN2	0.879384	0.999764	-0.0394183	0.084568	FALSE	0.0869704	-0.0394183	0.259758	-130.797
1103	MANBAL	0.620598	0.999764	-0.193714	0.0374885	FALSE	0.036021	-0.193714	0.391338	-68.3074
1104	BLCAP	0.536246	0.999764	0.531535	0.0083676	FALSE	2.49468e-05	0.531535	0.859393	-31.961
1105	CTNNBL1	0.460429	0.999764	0.370197	0.0236397	FALSE	0.0221969	0.370197	0.501527	-52.4983
1106	TTI1	0.332698	0.999764	-1.26032	0.00479721	FALSE	0.00305623	-1.26032	1.30105	-15.4745
1107	RPRD1B	0.995535	0.999764	0.00338082	0.0156391	FALSE	0.0165611	0.00338082	0.604163	-6.26936
1108	SNHG17	0.914898	0.999764	-0.0741457	0.0118569	FALSE	1.49273e-05	-0.0741457	0.693841	-42.9464
1109	RALGAPB	0.520877	0.999764	-0.257251	0.0359701	FALSE	0.0359941	-0.257251	0.400706	-63.7291
1110	ACTR5	0.931329	0.999764	0.082057	0.00631531	FALSE	0.00506185	0.082057	0.952235	-20.2022
1111	MAFB	0.825925	0.999764	0.0333823	0.247984	FALSE	0.0426687	0.0333823	0.151785	-94.5597
1112	TOP1	0.341148	0.999764	0.10241	0.495396	FALSE	3.88801e-07	0.10241	0.107585	-645.444
1113	PLCG1	0.838476	0.999764	-0.158084	0.00952243	FALSE	0.00870417	-0.158084	0.775517	-27.618
1114	ZHX3	0.297724	0.999764	-0.684038	0.0146564	FALSE	2.97138e-06	-0.684038	0.656891	-50.2873
1115	CHD6	0.932686	0.999764	-0.0283209	0.050757	FALSE	0.0514194	-0.0283209	0.335295	-89.9376
1116	SRSF6	0.715801	0.999764	-0.101707	0.0731937	FALSE	0.00137803	-0.101707	0.279358	-178.274
1117	IFT52	0.940778	0.999764	-0.041802	0.0180234	FALSE	0.0198081	-0.041802	0.56267	-47.7078
1118	OSER1	0.9423	0.999764	0.0298186	0.0336572	FALSE	1.29256e-08	0.0298186	0.411979	-100.333
1119	FITM2	0.65342	0.999764	0.309045	0.0124099	FALSE	0.0136377	0.309045	0.68827	-32.7724
1120	TTPAL	0.529448	0.999764	-0.392147	0.0151409	FALSE	0.0160969	-0.392147	0.623596	-37.576
1121	SERINC3	0.598798	0.999764	-0.161753	0.0606048	FALSE	3.24631e-07	-0.161753	0.30744	-155.083
1122	PKIG	0.486397	0.999764	0.33477	0.0255305	FALSE	1.04033e-08	0.33477	0.480957	-81.1546
1123	YWHAB	0.152369	0.999764	0.23048	0.223993	FALSE	0.197969	0.23048	0.161038	-125.876
1124	TOMM34	0.489044	0.999764	0.502571	0.0116196	FALSE	0.0102545	0.502571	0.726437	-37.0412
1125	STK4	0.740496	0.999764	0.165925	0.0229699	FALSE	0.0215776	0.165925	0.500985	-52.0289
1126	SDC4	0.262267	0.999764	0.0762033	1.2389	FALSE	0.00545296	0.0762033	0.0679749	-927.248
1127	SYS1	0.823146	0.999764	0.0546434	0.0956617	FALSE	0.0917114	0.0546434	0.244489	-167.854
1128	DBNDD2	0.304449	0.999764	0.454196	0.0309665	FALSE	0.021938	0.454196	0.442281	-73.8076
1129	PIGT	0.456768	0.999764	0.370605	0.0239771	FALSE	0.000104129	0.370605	0.498006	-74.4607
1130	DNTTIP1	0.634492	0.999764	-0.165336	0.0473735	FALSE	1.24859e-08	-0.165336	0.347773	-129.372
1131	UBE2C	0.349153	0.999764	0.182931	0.289215	FALSE	1.32899e-09	0.182931	0.19539	-468.724
1132	SNX21	0.152958	0.999764	0.549799	0.0419729	FALSE	0.0299557	0.549799	0.384701	-86.98
1133	ACOT8	0.329088	0.999764	0.438992	0.0298309	FALSE	4.23846e-05	0.438992	0.449809	-91.4408
1134	ZSWIM1	0.703993	0.999764	0.42459	0.00481684	FALSE	0.00477155	0.42459	1.11753	-16.8265
1135	CTSA	0.229861	0.999764	0.583672	0.0265503	FALSE	2.591e-06	0.583672	0.486103	-83.2825
1136	PCIF1	0.579916	0.999764	-0.195067	0.0462303	FALSE	0.0294053	-0.195067	0.35242	-66.2702
1137	NCOA5	0.489745	0.999764	0.364161	0.0213657	FALSE	0.00169357	0.364161	0.527224	-66.6659
1138	SLC35C2	0.654734	0.999764	-0.27016	0.0158482	FALSE	1.93285e-08	-0.27016	0.604121	-54.5214
1139	ELMO2	0.631488	0.999764	-0.464972	0.00635384	FALSE	9.95717e-07	-0.464972	0.969431	-25.3822
1140	TRP53RKA	0.995364	0.999764	-0.00440076	0.0099498	FALSE	0.00960143	-0.00440076	0.757394	-29.7002
1141	ZMYND8	0.970888	0.999764	-0.0103375	0.0711279	FALSE	0.0790799	-0.0103375	0.283263	-9.75873
1142	NCOA3	0.535963	0.999764	0.285043	0.0276071	FALSE	1.35619e-05	0.285043	0.460542	-83.6648
1143	ARFGEF2	0.968652	0.999764	0.019155	0.0240374	FALSE	0.0246809	0.019155	0.487415	-16.2307
1144	CSE1L	0.722413	0.999764	-0.134589	0.0398465	FALSE	0.00226669	-0.134589	0.378871	-110.694
1145	STAU1	0.0702255	0.999764	-0.648403	0.0487735	FALSE	0.0108433	-0.648403	0.358144	-113.763
1146	DDX27	0.747733	0.999764	-0.0974488	0.0622151	FALSE	1.08153e-08	-0.0974488	0.302985	-157.83
1147	ZNFX1	0.691916	0.999764	0.37791	0.00654762	FALSE	0.00627266	0.37791	0.953702	-21.0925
1148	ZFAS1	0.994297	0.999764	0.00166901	0.104678	FALSE	5.79989e-08	0.00166901	0.233521	-233.926
1149	SPATA2	0.800318	0.999764	0.218759	0.0077538	FALSE	5.51965e-07	0.218759	0.864884	-29.9861
1150	RNF114	0.572156	0.999764	-0.4645	0.00883011	FALSE	0.0094746	-0.4645	0.8223	-3.24918
1151	UBE2V1	0.779899	0.999764	0.064738	0.1066	FALSE	0.00135196	0.064738	0.231662	-237.501
1152	TMEM189	0.948044	0.999764	0.0586444	0.00706126	FALSE	0.00701798	0.0586444	0.899969	-22.7083
1153	CEBPB	0.60998	0.999764	-0.0785971	0.240452	FALSE	0.182997	-0.0785971	0.154081	-75.8049
1154	PTPN1	0.981209	0.999764	0.00542602	0.107568	FALSE	0.10938	0.00542602	0.230371	-167.138
1155	PARD6B	0.788515	0.999764	0.150551	0.0182742	FALSE	0.15766	0.150551	0.561256	-46.1852
1156	ADNP	0.895335	0.999764	-0.0364632	0.0742773	FALSE	0.00336493	-0.0364632	0.277168	-177.346
1157	DPM1	0.183266	0.999764	-0.22097	0.208711	FALSE	0.000162491	-0.22097	0.166047	-378.708
1158	MOCS3	0.971783	0.999764	-0.0452893	0.00348081	FALSE	0.00395084	-0.0452893	1.28037	-12.6158
1159	ATP9A	0.321068	0.999764	0.380844	0.0404513	FALSE	0.0377247	0.380844	0.383812	-60.4937
1160	ZFP64	0.949122	0.999764	0.0479869	0.0101077	FALSE	0.0112013	0.0479869	0.752033	0
1161	TSHZ2	0.514426	0.999764	-0.162213	0.0925366	FALSE	0.0195723	-0.162213	0.248808	-100.303
1162	ZFP217	0.971262	0.999764	0.0309816	0.00772437	FALSE	0.00849408	0.0309816	0.859985	-1.36922
1163	PFDN4	0.207433	0.999764	0.550907	0.0325379	FALSE	4.50456e-07	0.550907	0.437	-96.6317
1164	FAM210B	0.519599	0.999764	0.371693	0.0178532	FALSE	2.12442e-06	0.371693	0.577195	-59.0674
1165	AURKA	0.337374	0.999764	0.49258	0.0248554	FALSE	7.3635e-10	0.49258	0.513442	-81.1449
1166	CSTF1	0.963058	0.999764	-0.0334805	0.0109201	FALSE	0.137015	-0.0334805	0.722868	-28.8305
1167	RTF2	0.866579	0.999764	0.044102	0.0829443	FALSE	0.0903532	0.044102	0.262504	-8.66523
1168	TFAP2C	0.511934	0.999764	-0.114933	0.186077	FALSE	3.27369e-06	-0.114933	0.175248	-354.437
1169	BMP7	0.909162	0.999764	0.0784828	0.0120999	FALSE	5.7257e-07	0.0784828	0.687868	-44.0882
1170	RAE1	0.362018	0.999764	0.428871	0.0272013	FALSE	1.16808e-06	0.428871	0.470498	-84.1605
1171	CTCFLOS	0.657087	0.999764	0.544687	0.00412036	FALSE	8.30641e-05	0.544687	1.22694	-17.5501
1172	PMEPA1	0.956028	0.999764	-0.0157978	0.0695193	FALSE	0.0394034	-0.0157978	0.286512	-51.3036
1173	RAB22A	0.490931	0.999764	-0.150768	0.119495	FALSE	0.160874	-0.150768	0.218876	-111.69
1174	VAPB	0.689218	0.999764	0.151099	0.0403273	FALSE	0.00299444	0.151099	0.377826	-109.966
1175	STX16	0.647263	0.999764	-0.252053	0.0190228	FALSE	0.000461678	-0.252053	0.550855	-61.9764
1176	NPEPL1	0.578597	0.999764	0.363719	0.0138486	FALSE	6.68837e-08	0.363719	0.654835	-50.1367
1177	GNAS	0.369926	0.999764	0.0887955	0.584102	FALSE	0.0710699	0.0887955	0.0990345	-569.7
1178	NELFCD	0.279177	0.999764	1.10449	0.00746493	FALSE	0.00777611	1.10449	1.02063	-4.04753
1179	ATP5E	0.0249402	0.951456	0.216175	0.623843	FALSE	0.00048582	0.216175	0.0964065	-720.78
1180	PRELID3B	0.47328	0.999764	0.262428	0.0435763	FALSE	1.10317e-07	0.262428	0.36593	-123.242
1181	CDH4	0.154317	0.999764	-0.253897	0.181724	FALSE	0.177094	-0.253897	0.178242	-128.462
1182	TAF4	0.863922	0.999764	-0.137503	0.00888683	FALSE	0.00875341	-0.137503	0.802315	-26.4511
1183	LSM14B	0.968197	0.999764	-0.0310785	0.00939088	FALSE	0.00859355	-0.0310785	0.779507	-25.8616
1184	PSMA7	0.00125797	0.335104	0.319705	0.599459	FALSE	5.87809e-05	0.319705	0.0991211	-699.216
1185	MTG2	0.960173	0.999764	-0.0367747	0.0105214	FALSE	0.0102077	-0.0367747	0.736433	-30.4939
1186	OSBPL2	0.711447	0.999764	-0.184539	0.0230527	FALSE	8.25676e-08	-0.184539	0.498872	-72.1416
1187	ADRM1	0.999642	0.99993	-0.000113735	0.0889267	FALSE	3.91634e-05	-0.000113735	0.253355	-214.355
1188	LAMA5	0.831086	0.999764	0.198316	0.00669347	FALSE	2.88032e-08	0.198316	0.929708	-26.8118
1189	SLCO4A1	0.732541	0.999764	-0.277252	0.00879534	FALSE	6.28154e-07	-0.277252	0.811275	-33.5877
1190	MRGBP	0.458876	0.999764	0.501838	0.0133555	FALSE	0.0140346	0.501838	0.67752	-1.55868
1191	DIDO1	0.803145	0.999764	-0.11571	0.0265244	FALSE	3.20014e-05	-0.11571	0.464177	-80.3119
1192	GID8	0.673151	0.999764	0.107644	0.0880857	FALSE	5.44717e-06	0.107644	0.255185	-205.638
1193	YTHDF1	0.771317	0.999764	-0.118904	0.0341524	FALSE	0.0328863	-0.118904	0.409095	-21.2905
1194	ARFGAP1	0.310192	0.999764	0.633959	0.0163305	FALSE	0.0149893	0.633959	0.624701	-41.6541
1195	PPDPF	0.710902	0.999764	-0.0857856	0.106583	FALSE	0.11157	-0.0857856	0.231449	-31.0803
1196	GMEB2	0.537014	0.999764	0.228348	0.0424441	FALSE	0.0452931	0.228348	0.369893	-8.72828
1197	ARFRP1	0.42544	0.999764	0.380864	0.0260958	FALSE	0.00747013	0.380864	0.47786	-48.1987
1198	ZGPAT	0.850142	0.999764	0.149899	0.00914476	FALSE	0.00924489	0.149899	0.793378	-27.7567
1199	TPD52L2	0.0659702	0.999764	0.406273	0.122705	FALSE	5.88508e-05	0.406273	0.220966	-261.979
1200	DNAJC5	0.806987	0.999764	0.0834486	0.0490887	FALSE	0.00366167	0.0834486	0.341561	-42.4885
1201	UCKL1	0.91205	0.999764	-0.112632	0.00549539	FALSE	0.00416965	-0.112632	1.01972	-17.3942
1202	ZFP512B	0.764752	0.999764	-0.28858	0.00623327	FALSE	0.0064062	-0.28858	0.964356	-20.1858
1203	PRPF6	0.094682	0.999764	0.769155	0.0315584	FALSE	0.0314726	0.769155	0.460241	-73.9173
1204	RGS19	0.165762	0.999764	0.564393	0.0376163	FALSE	5.37807e-07	0.564393	0.407225	-111.371
1205	PCMTD2	0.535196	0.999764	-0.305603	0.0239192	FALSE	1.61564e-08	-0.305603	0.492833	-74.7386
1206	POLR3K	0.942791	0.999764	-0.0255859	0.0448899	FALSE	0.0328825	-0.0255859	0.356536	-105.857
1207	PEX2	0.910509	0.999764	0.0611069	0.0193517	FALSE	3.4741e-07	0.0611069	0.54367	-63.4976
1208	PKIA	0.830085	0.999764	-0.0531972	0.092859	FALSE	0.0917897	-0.0531972	0.247898	-101.942
1209	ZC2HC1A	0.723019	0.999764	-0.120936	0.0490962	FALSE	0.0478037	-0.120936	0.341216	-94.6733
1210	TPD52	0.526161	0.999764	-0.144537	0.110064	FALSE	0.0961106	-0.144537	0.228021	-88.34
1211	ZBTB10	0.649853	0.999764	0.361111	0.00938022	FALSE	0.00471175	0.361111	0.795456	-27.2113
1212	ZFP704	0.380545	0.999764	-0.337282	0.0394454	FALSE	0.00270158	-0.337282	0.384633	-111.589
1213	PAG1	0.354391	0.999764	-0.772319	0.0093645	FALSE	0.00967458	-0.772319	0.833942	-27.2521
1214	FABP5	0.185393	0.999764	-0.226397	0.28008	FALSE	3.86972e-09	-0.226397	0.170952	-469.267
1215	IMPA1	0.86787	0.999764	-0.102129	0.0151573	FALSE	0.0152523	-0.102129	0.613889	-19.8574
1216	ZFAND1	0.994988	0.999764	-0.00386173	0.0151052	FALSE	0.0162233	-0.00386173	0.614706	-37.8311
1217	CHMP4C	0.3635	0.999764	0.404585	0.0302126	FALSE	2.74901e-08	0.404585	0.445227	-91.349
1218	SNX16	0.949829	0.999764	0.0321529	0.0218785	FALSE	1.16051e-06	0.0321529	0.511001	-70.7471
1219	LRRCC1	0.721508	0.999764	0.185042	0.0214354	FALSE	1.29655e-07	0.185042	0.519133	-69.1605
1220	E2F5	0.688284	0.999764	0.371695	0.00692907	FALSE	0.00674515	0.371695	0.926495	-21.5792
1221	RBIS	0.150361	0.999764	-0.230339	0.229302	FALSE	2.58923e-05	-0.230339	0.160151	-409.314
1222	CAR13	0.478365	0.999764	0.243304	0.0494044	FALSE	0.000263437	0.243304	0.343196	-134.593
1223	YTHDF3	0.423721	0.999764	-0.241952	0.0630367	FALSE	0.00830804	-0.241952	0.302446	-61.2374
1224	ARMC1	0.241628	0.999764	0.618535	0.0227264	FALSE	0.0258261	0.618535	0.528243	-38.534
1225	MTFR1	0.240987	0.999764	0.824673	0.0138126	FALSE	4.66034e-06	0.824673	0.703331	-47.2899
1226	PDE7A	0.144999	0.999764	-0.610983	0.0352156	FALSE	6.41363e-05	-0.610983	0.419221	-103.772
1227	HPS3	0.756632	0.999764	0.293495	0.00653751	FALSE	1.77329e-05	0.293495	0.947046	-26.2837
1228	HLTF	0.654287	0.999764	0.243087	0.0197475	FALSE	0.0186967	0.243087	0.542828	-9.50502
1229	TBL1XR1	0.124478	0.999764	-0.454082	0.0681926	FALSE	0.0436846	-0.454082	0.295579	-76.4663
1230	NAALADL2	0.123735	0.999764	0.386815	0.0944796	FALSE	2.44916e-07	0.386815	0.251296	-218.305
1231	ECT2	0.788018	0.999764	-0.0810057	0.0875485	FALSE	1.94953e-11	-0.0810057	0.301265	-209.291
1232	FNDC3B	0.483602	0.999764	0.349036	0.0238524	FALSE	0.0871888	0.349036	0.498253	-54.0317
1233	PLD1	0.359203	0.999764	0.649057	0.0127806	FALSE	0.0127317	0.649057	0.707894	-36.9689
1234	TNIK	0.858239	0.999764	0.0387124	0.121649	FALSE	0.122859	0.0387124	0.216735	-133.46
1235	MYNN	0.203644	0.999764	-1.31033	0.00785784	FALSE	0.00798634	-1.31033	1.03075	-4.42915
1236	SEC62	0.0820874	0.999764	0.205483	0.414585	FALSE	0.242934	0.205483	0.118182	-389.826
1237	GPR160	0.297832	0.999764	0.383541	0.0439308	FALSE	5.36636e-06	0.383541	0.368402	-120.206
1238	PHC3	0.516958	0.999764	-0.352874	0.0197283	FALSE	0.175799	-0.352874	0.544524	-48.9803
1239	PRKCI	0.295943	0.999764	-0.537474	0.0229567	FALSE	4.22487e-07	-0.537474	0.514244	-72.1299
1240	SKIL	0.795435	0.999764	-0.0722981	0.0733994	FALSE	5.17027e-06	-0.0722981	0.278864	-179.521
1241	ZMAT3	0.692112	0.999764	-0.327151	0.00853722	FALSE	0.00954928	-0.327151	0.82616	-26.6353
1242	PIK3CA	0.984814	0.999764	0.00732839	0.0385101	FALSE	0.158324	0.00732839	0.385027	-74.4965
1243	ZFP639	0.351413	0.999764	0.547671	0.0179724	FALSE	0.0182562	0.547671	0.587723	-17.6734
1244	MFN1	0.46361	0.999764	-0.392076	0.020574	FALSE	0.0217169	-0.392076	0.534954	-48.0615
1245	ACTL6A	0.501858	0.999764	0.228431	0.0501935	FALSE	6.88349e-05	0.228431	0.340145	-135.581
1246	NDUFB5	0.0366869	0.999764	0.297189	0.289953	FALSE	0.00050539	0.297189	0.142248	-468.751
1247	TTC14	0.808692	0.999764	-0.0600304	0.092831	FALSE	9.02224e-07	-0.0600304	0.247944	-215.012
1248	FXR1	0.848122	0.999764	-0.0437572	0.109309	FALSE	0.0979682	-0.0437572	0.228479	-141.888
1249	DNAJC19	0.606972	0.999764	0.107316	0.131788	FALSE	0.006209	0.107316	0.208624	-63.8998
1250	ATP11B	0.780399	0.999764	0.0565759	0.138872	FALSE	3.98612e-05	0.0565759	0.202927	-285.733
1251	DCUN1D1	0.320373	0.999764	0.421113	0.0334692	FALSE	0.256473	0.421113	0.423787	-69.8606
1252	MCCC1	0.803445	0.999764	0.188371	0.0100889	FALSE	0.0105144	0.188371	0.75684	-29.0276
1253	ACAD9	0.374879	0.999764	0.314707	0.046785	FALSE	0.000111089	0.314707	0.354652	-126.824
1254	ANXA5	0.435276	0.999764	-0.106142	0.30867	FALSE	0.0277545	-0.106142	0.136045	-443.992
1255	EXOSC9	0.963813	0.999764	0.0241098	0.0202243	FALSE	2.5446e-07	0.0241098	0.531419	-66.9627
1256	CCNA2	0.771884	0.999764	0.091008	0.0747276	FALSE	9.1436e-11	0.091008	0.313916	-188.019
1257	4932438A13RIK	0.927204	0.999764	-0.0272922	0.0639471	FALSE	0.0515554	-0.0272922	0.298721	-71.4701
1258	NUDT6	0.375438	0.999764	0.853266	0.00745998	FALSE	1.93862e-05	0.853266	0.962691	-28.6281
1259	SPATA5	0.126491	0.999764	-0.549787	0.0470415	FALSE	1.62081e-08	-0.549787	0.359788	-127.455
1260	SPRY1	0.580589	0.999764	0.317814	0.0177952	FALSE	1.14716e-07	0.317814	0.575204	-59.9079
1261	ANKRD50	0.847975	0.999764	-0.124011	0.0136615	FALSE	9.67588e-08	-0.124011	0.646892	-48.0746
1262	HSPA4L	0.220879	0.999764	0.493581	0.0376313	FALSE	0.0396538	0.493581	0.403189	-65.168
1263	PLK4	0.018442	0.867924	1.47025	0.0246885	FALSE	0.0375493	1.47025	0.623882	-38.8362
1264	MFSD8	0.984665	0.999764	0.0175487	0.00685047	FALSE	0.00675843	0.0175487	0.913004	-15.1549
1265	ABHD18	0.279601	0.999764	-0.639971	0.0178125	FALSE	0.0175431	-0.639971	0.591899	-47.6486
1266	6430590A07RIK	0.254533	0.999764	-0.790931	0.0136055	FALSE	0.0133781	-0.790931	0.694159	-8.87603
1267	LARP1B	0.486371	0.999764	-0.152818	0.118789	FALSE	4.25145e-08	-0.152818	0.219538	-256.139
1268	PGRMC2	0.782099	0.999764	-0.0533407	0.15343	FALSE	2.34058e-08	-0.0533407	0.192855	-304.748
1269	JADE1	0.181275	0.999764	0.889221	0.0158669	FALSE	4.11325e-07	0.889221	0.665167	-52.7875
1270	SCLT1	0.656043	0.999764	-0.384769	0.00787893	FALSE	0.00793591	-0.384769	0.863907	-24.9226
1271	NOCT	0.349717	0.999764	0.925545	0.00728199	FALSE	4.44231e-06	0.925545	0.989741	-28.1188
1272	ELF2	0.682073	0.999764	-0.0514081	0.362325	FALSE	0.0268676	-0.0514081	0.125497	-499.506
1273	NDUFC1	0.330777	0.999764	0.130345	0.319902	FALSE	0.334688	0.130345	0.134024	-424.972
1274	NAA15	0.0777535	0.999764	-0.295995	0.206046	FALSE	1.68969e-05	-0.295995	0.16781	-372.637
1275	RAB33B	0.918566	0.999764	-0.0825946	0.008748	FALSE	0.0156915	-0.0825946	0.807847	-17.2733
1276	SETD7	0.678184	0.999764	-0.135391	0.0537259	FALSE	5.52367e-06	-0.135391	0.32629	-141.549
1277	MGST2	0.837244	0.999764	0.116979	0.0177006	FALSE	3.63391e-06	0.116979	0.569461	-60.8273
1278	MAML3	0.856507	0.999764	0.0212882	0.426038	FALSE	1.2849e-10	0.0212882	0.11773	-599.883
1279	GM37229	0.952093	0.999764	0.0588888	0.00595277	FALSE	0.00978262	0.0588888	0.980193	-19.0468
1280	FOXO1	0.545334	0.999764	0.181912	0.0638252	FALSE	5.54866e-05	0.181912	0.300797	-162.274
1281	COG6	0.474868	0.999764	-0.559373	0.00996154	FALSE	2.47916e-05	-0.559373	0.782799	-36.7682
1282	NHLRC3	0.750573	0.999764	0.380662	0.00415541	FALSE	0.00460435	0.380662	1.19749	-1.94843
1283	PROSER1	0.554317	0.999764	-0.469909	0.00946496	FALSE	8.30352e-07	-0.469909	0.794699	-34.9529
1284	FREM2	0.368125	0.999764	0.560149	0.0160834	FALSE	0.0156087	0.560149	0.622394	-42.4542
1285	UFM1	0.0756806	0.999764	0.429502	0.10301	FALSE	0.0120403	0.429502	0.241793	-60.1037
1286	POSTN	0.0142621	0.792361	-0.738446	0.0836175	FALSE	1.03585e-09	-0.738446	0.301334	-201.887
1287	SUPT20	0.664458	0.999764	0.155371	0.0448881	FALSE	1.94037e-05	0.155371	0.35819	-123.043
1288	EXOSC8	0.905922	0.999764	0.0279131	0.102401	FALSE	4.18001e-06	0.0279131	0.236183	-234.391
1289	ALG5	0.355818	0.999764	0.334077	0.0451094	FALSE	6.78512e-07	0.334077	0.361805	-125.805
1290	RFXAP	0.355062	0.999764	0.42046	0.0290762	FALSE	0.0276672	0.42046	0.454642	-64.2091
1291	SPG20	0.913881	0.999764	-0.0621148	0.0172991	FALSE	0.0179543	-0.0621148	0.574371	-5.81344
1292	WWTR1	0.215591	0.999764	-0.143717	0.424855	FALSE	0.423786	-0.143717	0.116056	-164.227
1293	COMMD2	0.700437	0.999764	-0.123558	0.0554275	FALSE	2.20544e-06	-0.123558	0.321155	-150.366
1294	RNF13	0.312445	0.999764	-0.321	0.0576481	FALSE	0.00303667	-0.321	0.317789	-147.306
1295	TSC22D2	0.462069	0.999764	0.189306	0.0872302	FALSE	0.0812783	0.189306	0.257403	-186.219
1296	SERP1	0.103085	0.999764	0.484996	0.068952	FALSE	3.16879e-06	0.484996	0.297529	-171.841
1297	EIF2A	0.175291	0.999764	-0.391381	0.0706048	FALSE	0.0401716	-0.391381	0.288757	-42.4072
1298	SELENOT	0.539828	0.999764	0.248951	0.0353178	FALSE	1.55055e-05	0.248951	0.40607	-100.935
1299	SIAH2	0.889239	0.999764	-0.0975041	0.0116517	FALSE	0.0112706	-0.0975041	0.700124	-12.6305
1300	GPR87	0.790692	0.999764	0.0947252	0.0449921	FALSE	0.0420856	0.0947252	0.356899	-85.7866
1301	AADACL2	0.646238	0.999764	0.453437	0.0062057	FALSE	2.31322e-08	0.453437	0.987891	-25.1763
1302	AADAC	0.368466	0.999764	0.771946	0.00908312	FALSE	0.00971185	0.771946	0.858337	-3.37747
1303	MBNL1	0.601128	0.999764	0.0617884	0.442683	FALSE	1.21952e-09	0.0617884	0.118192	-615.265
1304	P2RY1	0.167583	0.999764	-0.804183	0.0193989	FALSE	0.203968	-0.804183	0.582737	-42.5394
1305	RAP2B	0.571393	0.999764	-0.162749	0.0692873	FALSE	0.000392935	-0.162749	0.287542	-173.869
1306	ARHGEF26	0.773714	0.999764	-0.20782	0.0110019	FALSE	0.0107211	-0.20782	0.722799	-31.7722
1307	DHX36	0.951803	0.999764	0.0252798	0.0326516	FALSE	0.0202368	0.0252798	0.418244	-32.5884
1308	E130311K13RIK	0.758717	0.999764	0.242286	0.00935144	FALSE	0.00871138	0.242286	0.788779	-27.0365
1309	SLC33A1	0.924924	0.999764	-0.0840428	0.00717776	FALSE	0.00816536	-0.0840428	0.891859	-22.4374
1310	GMPS	0.330003	0.999764	0.328701	0.0518084	FALSE	2.84809e-06	0.328701	0.337439	-135.777
1311	SSR3	0.443414	0.999764	-0.225138	0.0667167	FALSE	1.06485e-05	-0.225138	0.293745	-166.033
1312	TIPARP	0.00380057	0.491706	-0.481415	0.216589	FALSE	0.208993	-0.481415	0.166335	-170.58
1313	CCNL1	0.365625	0.999764	-0.0944574	0.523884	FALSE	5.06168e-06	-0.0944574	0.104408	-669.261
1314	RSRC1	0.402871	0.999764	-0.140964	0.201481	FALSE	1.04684e-05	-0.140964	0.168515	-370.823
1315	MLF1	0.224639	0.999764	-0.312131	0.0922178	FALSE	4.96246e-11	-0.312131	0.257049	-220.653
1316	GFM1	0.638843	0.999764	0.286367	0.0157304	FALSE	3.19306e-09	0.286367	0.610177	-54.8926
1317	LXN	0.322875	0.999764	-0.342565	0.0498176	FALSE	5.32861e-11	-0.342565	0.346527	-139.875
1318	RARRES1	0.17193	0.999764	0.420481	0.0634316	FALSE	0.0530967	0.420481	0.307813	-87.668
1319	MFSD1	0.163437	0.999764	-0.487303	0.0490735	FALSE	9.02937e-05	-0.487303	0.34967	-131.013
1320	SCHIP1	0.252986	0.999764	-0.598694	0.0224866	FALSE	4.73465e-06	-0.598694	0.523733	-72.9018
1321	SMC4	0.609879	0.999764	0.0870874	0.23333	FALSE	1.61743e-09	0.0870874	0.170677	-419.068
1322	TRIM59	0.136516	0.999764	0.641963	0.0370566	FALSE	7.29447e-10	0.641963	0.431169	-110.498
1323	KPNA4	0.468877	0.999764	-0.101098	0.29319	FALSE	4.13478e-05	-0.101098	0.139579	-477.088
1324	PPM1L	0.471577	0.999764	0.284992	0.0373641	FALSE	0.0334445	0.284992	0.395869	-104.348
1325	NMD3	0.666848	0.999764	0.152831	0.0456809	FALSE	1.26338e-06	0.152831	0.355025	-124.175
1326	PDCD10	0.959103	0.999764	0.0116807	0.11004	FALSE	0.000633092	0.0116807	0.227785	-242.195
1327	GOLIM4	0.825681	0.999764	0.040007	0.17319	FALSE	1.18879e-05	0.040007	0.181649	-338.19
1328	RAPGEF2	0.198245	0.999764	-0.379592	0.0674912	FALSE	0.00418526	-0.379592	0.295043	-59.2973
1329	FNIP2	0.163417	0.999764	0.609467	0.033066	FALSE	7.85448e-05	0.609467	0.43731	-95.3047
1330	PPID	0.850839	0.999764	-0.0596863	0.0566479	FALSE	7.56759e-05	-0.0596863	0.3174	-148.738
1331	ETFDH	0.715695	0.999764	0.200956	0.0190109	FALSE	3.74311e-05	0.200956	0.551745	-62.4101
1332	PDGFC	0.380494	0.999764	0.618507	0.0127495	FALSE	0.0181076	0.618507	0.705264	-29.7311
1333	GM9989	0.962665	0.999764	0.0327161	0.0116952	FALSE	0.0123282	0.0327161	0.698927	-33.0897
1334	CTSO	0.982862	0.999764	0.0227767	0.00507991	FALSE	1.92158e-07	0.0227767	1.06032	-21.1723
1335	PLRG1	0.685726	0.999764	0.321569	0.00932977	FALSE	0.00933107	0.321569	0.794661	-25.3334
1336	TMEM131L	0.471269	0.999764	0.180252	0.0922294	FALSE	4.7108e-05	0.180252	0.250205	-213.5
1337	MND1	0.262514	0.999764	0.682881	0.0174404	FALSE	0.0169645	0.682881	0.60946	-44.4841
1338	TRIM2	0.875037	0.999764	-0.0563801	0.0444003	FALSE	0.0496469	-0.0563801	0.358507	-0.86703
1339	FHDC1	0.796795	0.999764	-0.187123	0.0108661	FALSE	0.240707	-0.187123	0.726699	-28.0125
1340	ARFIP1	0.539575	0.999764	0.366417	0.016654	FALSE	0.0150919	0.366417	0.597299	-27.9189
1341	GM37240	0.577302	0.999764	-0.146103	0.0832799	FALSE	2.31254e-07	-0.146103	0.262147	-197.453
1342	TMEM154	0.766417	0.999764	0.0920679	0.059654	FALSE	0.0627305	0.0920679	0.309925	-9.88792
1343	FBXW7	0.614758	0.999764	-0.182771	0.0434984	FALSE	0.000163567	-0.182771	0.363149	-119.848
1344	GATB	0.409084	0.999764	0.634066	0.0108027	FALSE	5.83489e-05	0.634066	0.768093	-39.4858
1345	FAM160A1	0.965039	0.999764	-0.0323951	0.0104458	FALSE	3.73234e-05	-0.0323951	0.739097	-38.0573
1346	GLT28D2	0.584462	0.999764	0.364569	0.0133649	FALSE	6.17387e-07	0.364569	0.666636	-46.8918
1347	SH3D19	0.0523235	0.999764	-0.22877	0.445309	FALSE	9.52393e-10	-0.22877	0.117894	-616.092
1348	LRBA	0.338041	0.999764	-0.203885	0.12687	FALSE	0.00523293	-0.203885	0.212814	-265.678
1349	ETV3	0.979745	0.999764	0.00926995	0.0428262	FALSE	3.4008e-05	0.00926995	0.365118	-117.511
1350	ARHGEF11	0.748656	0.999764	-0.105561	0.0526335	FALSE	0.00284612	-0.105561	0.329454	-138.5
1351	PRCC	0.408089	0.999764	-0.671103	0.00957148	FALSE	0.0097293	-0.671103	0.811235	-26.966
1352	HDGF	0.0226141	0.936698	0.300184	0.3386	FALSE	0.339386	0.300184	0.131666	-149.592
1353	RRNAD1	0.499418	0.999764	-0.594673	0.0079477	FALSE	2.21254e-05	-0.594673	0.880468	-30.2416
1354	ISG20L2	0.808406	0.999764	0.164465	0.0125303	FALSE	0.0142502	0.164465	0.678255	-28.0604
1355	GPATCH4	0.258978	0.999764	0.367447	0.0560845	FALSE	0.00788785	0.367447	0.325517	-140.269
1356	NAXE	0.0316518	0.999764	0.530327	0.101423	FALSE	0.0140703	0.530327	0.246804	-46.9578
1357	IQGAP3	0.65972	0.999764	-0.241083	0.0192316	FALSE	0.0195359	-0.241083	0.547543	-52.6183
1358	MEF2D	0.0987458	0.999764	0.769168	0.0307979	FALSE	0.0063081	0.769168	0.46589	-24.2041
1359	RHBG	0.997704	0.999764	-0.00162083	0.0179992	FALSE	0.0227458	-0.00162083	0.563135	-21.8561
1360	TSACC	0.725133	0.999764	0.288646	0.00869354	FALSE	1.38345e-06	0.288646	0.820933	-32.9442
1361	CCT3	0.246561	0.999764	0.255232	0.120141	FALSE	0.000859728	0.255232	0.220266	-258.91
1362	GLMP	0.133564	0.999764	0.532342	0.0492454	FALSE	4.30739e-11	0.532342	0.354849	-137.317
1363	TMEM79	0.496113	0.999764	-0.246695	0.0439126	FALSE	0.00220148	-0.246695	0.362458	-120.359
1364	SMG5	0.825232	0.999764	0.112218	0.0222185	FALSE	0.000922892	0.112218	0.508186	-69.8788
1365	PMF1	0.247348	0.999764	0.481638	0.0366106	FALSE	1.82958e-13	0.481638	0.416348	-110.307
1366	SEMA4A	0.589817	0.999764	0.390795	0.0113635	FALSE	6.19927e-08	0.390795	0.724901	-40.6415
1367	LMNA	0.392564	0.999764	0.055508	1.35666	FALSE	2.7845e-06	0.055508	0.0649234	-1001.76
1368	RAB25	0.0432977	0.999764	0.212209	0.525538	FALSE	0.540979	0.212209	0.105011	-328.802
1369	LAMTOR2	0.277309	0.999764	0.166296	0.246054	FALSE	0.000113153	0.166296	0.153073	-422.536
1370	UBQLN4	0.513157	0.999764	-0.350591	0.0203436	FALSE	0.019014	-0.350591	0.53613	-46.7285
1371	SSR2	0.148272	0.999764	0.276107	0.160298	FALSE	0.002377	0.276107	0.19099	-318.989
1372	KHDC4	0.826941	0.999764	-0.0891938	0.0343063	FALSE	0.0328917	-0.0891938	0.407973	-69.1815
1373	RIT1	0.300387	0.999764	0.605314	0.0184852	FALSE	0.0216013	0.605314	0.584504	-7.78068
1374	GON4L	0.402468	0.999764	-0.315249	0.0410289	FALSE	2.58447e-06	-0.315249	0.376542	-115.83
1375	MSTO1	0.520984	0.999764	0.702401	0.00544602	FALSE	7.13071e-07	0.702401	1.09437	-22.1299
1376	DAP3	0.230162	0.999764	0.404899	0.0526029	FALSE	1.85922e-07	0.404899	0.337432	-139.499
1377	ASH1L	0.892572	0.999764	0.0230787	0.195573	FALSE	0.161586	0.0230787	0.170889	-182.206
1378	FDPS	1.23513e-06	0.00551299	0.733135	0.288617	FALSE	0.0620818	0.733135	0.151164	-278.288
1379	CLK2	0.62845	0.999764	-0.272009	0.0183097	FALSE	0.024515	-0.272009	0.562108	-55.4584
1380	SCAMP3	0.558976	0.999764	0.219655	0.0410547	FALSE	0.0035773	0.219655	0.375888	-116.951
1381	GBA	0.671662	0.999764	0.286556	0.0128146	FALSE	1.33958e-06	0.286556	0.676051	-45.5135
1382	MTX1	0.487829	0.999764	0.25863	0.0419633	FALSE	0.0450533	0.25863	0.372792	-17.1152
1383	KRTCAP2	0.797447	0.999764	0.0446785	0.188609	FALSE	0.00333302	0.0446785	0.174082	-357.389
1384	DPM3	0.562464	0.999764	0.109728	0.159839	FALSE	1.75649e-07	0.109728	0.189452	-320.578
1385	SLC50A1	0.0274743	0.981051	0.881538	0.0437659	FALSE	0.00232079	0.881538	0.399843	-119.286
1386	EFNA1	0.795593	0.999764	-0.0599765	0.106468	FALSE	3.88584e-06	-0.0599765	0.231521	-237.164
1387	EFNA3	0.987817	0.999764	0.00400456	0.0830016	FALSE	1.82496e-05	0.00400456	0.262252	-199.226
1388	EFNA4	0.586408	0.999764	0.305527	0.0186295	FALSE	2.76909e-08	0.305527	0.56158	-61.8533
1389	ADAM15	0.476095	0.999764	-0.43427	0.0159781	FALSE	0.000459381	-0.43427	0.609419	-53.2679
1390	ZBTB7B	0.77878	0.999764	0.0804867	0.0697474	FALSE	0.0367306	0.0804867	0.286521	-78.4868
1391	GM15417	0.613987	0.999764	-0.275759	0.0195164	FALSE	1.08981e-10	-0.275759	0.546717	-67.4473
1392	CKS1B	0.0181023	0.867924	0.622866	0.110502	FALSE	4.92986e-10	0.622866	0.263533	-248.087
1393	SHC1	0.714963	0.999764	-0.253448	0.0119866	FALSE	0.117081	-0.253448	0.693999	-30.8969
1394	PYGO2	0.994788	0.999764	0.00558855	0.00780034	FALSE	0.00821955	0.00558855	0.855486	-24.1326
1395	PBXIP1	0.487162	0.999764	-0.458468	0.0136968	FALSE	0.131843	-0.458468	0.659827	-36.2884
1396	PMVK	0.382752	0.999764	0.302772	0.0488042	FALSE	5.06409e-05	0.302772	0.346883	-132.473
1397	ADAR	0.908799	0.999764	0.102319	0.00718709	FALSE	0.00716599	0.102319	0.8932	-21.8882
1398	UBE2Q1	0.703215	0.999764	-0.14759	0.0381386	FALSE	0.000696131	-0.14759	0.387392	-108.6
1399	IL6RA	0.0943222	0.999764	-0.292853	0.189291	FALSE	4.9375e-08	-0.292853	0.175044	-352.518
1400	ATP8B2	0.523645	0.999764	-0.47236	0.0109016	FALSE	0.00987687	-0.47236	0.740682	-30.1801
1401	HAX1	0.0710659	0.999764	0.846379	0.0313558	FALSE	0.0293977	0.846379	0.468894	-41.313
1402	UBAP2L	0.205162	0.999764	0.312916	0.0964405	FALSE	0.000119564	0.312916	0.246978	-217.556
1403	4933434E20RIK	0.436517	0.999764	0.554435	0.0122503	FALSE	0.244318	0.554435	0.712561	-25.6729
1404	TPM3	0.832316	0.999764	-0.0294122	0.295709	FALSE	0.00527228	-0.0294122	0.138913	-472.118
1405	NUP210L	0.681724	0.999764	0.384795	0.00677439	FALSE	1.4372e-06	0.384795	0.938269	-26.6605
1406	RAB13	0.128521	0.999764	1.06191	0.0155904	FALSE	0.139223	1.06191	0.698641	-42.307
1407	JTB	0.178685	0.999764	0.346121	0.0893425	FALSE	9.43285e-07	0.346121	0.257375	-213.553
1408	SLC39A1	0.90759	0.999764	-0.0362783	0.0584198	FALSE	0.000203057	-0.0362783	0.31253	-156.848
1409	GATAD2B	0.627302	0.999764	-0.136669	0.0721954	FALSE	4.51648e-06	-0.136669	0.281484	-175.917
1410	SLC27A3	0.81676	0.999764	0.0462959	0.143192	FALSE	0.025401	0.0462959	0.199797	-274.572
1411	INTS3	0.569661	0.999764	0.370696	0.0139886	FALSE	8.41801e-07	0.370696	0.652002	-48.4133
1412	ILF2	0.409471	0.999764	-0.224468	0.0777251	FALSE	0.036326	-0.224468	0.272141	-62.4333
1413	SNAPIN	0.633139	0.999764	0.333681	0.0120817	FALSE	9.80128e-06	0.333681	0.699081	-42.9236
1414	CHTOP	0.451763	0.999764	0.281218	0.0418985	FALSE	0.0310466	0.281218	0.373723	-63.5217
1415	S100A1	0.985306	0.999764	0.00912513	0.0232575	FALSE	9.32974e-05	0.00912513	0.495456	-75.7858
1416	S100A13	0.794319	0.999764	0.0407204	0.249642	FALSE	8.93817e-10	0.0407204	0.156193	-435.313
1417	S100A14	0.0556496	0.999764	0.157342	0.852182	FALSE	5.65816e-06	0.157342	0.0822155	-833.001
1418	S100A16	0.106762	0.999764	0.139774	0.765786	FALSE	0.000304348	0.139774	0.0866589	-799.84
1419	S100A4	0.117183	0.999764	0.458796	0.0707145	FALSE	0.178578	0.458796	0.292841	-120.871
1420	S100A6	0.680635	0.999764	0.0223546	1.93614	FALSE	2.27382	0.0223546	0.0543119	-42.2622
1421	PGLYRP4	0.848222	0.999764	-0.190322	0.00580418	FALSE	1.23031e-07	-0.190322	0.994429	-23.6026
1422	LOR	0.169227	0.999764	0.693674	0.0352751	FALSE	1.80952e-10	0.693674	0.504603	-99.4477
1423	SPRR1B	0.453738	0.999764	-0.43528	0.0242185	FALSE	1.02745e-09	-0.43528	0.580995	-75.2188
1424	SPRR1A	0.412017	0.999764	0.301883	0.0616347	FALSE	3.42163e-09	0.301883	0.367993	-158.113
1425	LCE1M	0.0292176	0.988193	1.58659	0.0217105	FALSE	1.96286e-10	1.58659	0.727615	-66.0877
1426	TCHH	0.174061	0.999764	-0.606975	0.0310031	FALSE	0.00493759	-0.606975	0.446545	-48.7658
1427	S100A11	0.298982	0.999764	0.0570719	1.89397	FALSE	2.15707	0.0570719	0.0549498	-16.4512
1428	S100A10	0.0162073	0.846097	0.143359	1.61796	FALSE	6.64231e-06	0.143359	0.0596283	-1060.48
1429	THEM4	0.638743	0.999764	0.503821	0.00532562	FALSE	0.00504448	0.503821	1.0732	-18.3452
1430	THEM5	0.970773	0.999764	-0.0171157	0.0261508	FALSE	4.6339e-08	-0.0171157	0.467143	-84.662
1431	SNX27	0.753578	0.999764	-0.109838	0.0466732	FALSE	4.6768e-05	-0.109838	0.349884	-127.413
1432	TUFT1	0.05918	0.999764	0.253058	0.331494	FALSE	4.31819e-10	0.253058	0.134116	-515.487
1433	CGN	0.54212	0.999764	0.607288	0.00636768	FALSE	0.00609185	0.607288	0.99619	-21.4004
1434	POGZ	0.816179	0.999764	-0.128285	0.0187758	FALSE	0.018837	-0.128285	0.551853	-46.4929
1435	PSMB4	0.22898	0.999764	0.186035	0.241587	FALSE	0.225124	0.186035	0.154644	-145.875
1436	PI4KB	0.715953	0.999764	-0.225168	0.0150336	FALSE	0.013835	-0.225168	0.618809	-42.9539
1437	PSMD4	0.299081	0.999764	0.176	0.200898	FALSE	5.06668e-06	0.176	0.16949	-371.158
1438	PIP5K1A	0.749203	0.999764	0.0880369	0.0755389	FALSE	0.0770153	0.0880369	0.275382	-120.536
1439	VPS72	0.29832	0.999764	0.343551	0.0542124	FALSE	0.0560626	0.343551	0.330324	-86.2364
1440	TMOD4	0.748579	0.999764	-0.132666	0.0333815	FALSE	0.033244	-0.132666	0.413918	-70.6881
1441	SCNM1	0.0660009	0.999764	0.969867	0.0261539	FALSE	1.24583e-08	0.969867	0.527556	-81.9782
1442	LYSMD1	0.798469	0.999764	-0.131337	0.0216137	FALSE	2.1517e-08	-0.131337	0.514385	-69.6014
1443	GABPB2	0.911424	0.999764	-0.0414718	0.0410565	FALSE	0.0502436	-0.0414718	0.372804	-65.4542
1444	CDC42SE1	0.0786896	0.999764	0.412475	0.109022	FALSE	0.0196778	0.412475	0.234582	-230.838
1445	BNIPL	0.137208	0.999764	0.438952	0.0691958	FALSE	0.0624946	0.438952	0.295338	-90.0953
1446	PRUNE1	0.306881	0.999764	-1.24262	0.00543819	FALSE	0.114126	-1.24262	1.21613	-16.6407
1447	MINDY1	0.407065	0.999764	0.265604	0.0568806	FALSE	8.05339e-06	0.265604	0.320364	-149.943
1448	SETDB1	0.517284	0.999764	0.353591	0.0198763	FALSE	6.38788e-09	0.353591	0.546056	-64.7401
1449	ARNT	0.411103	0.999764	0.396738	0.025663	FALSE	5.46245e-09	0.396738	0.482676	-78.9452
1450	GOLPH3L	0.552847	0.999764	-0.431606	0.0112149	FALSE	0.0086977	-0.431606	0.727223	-15.9304
1451	ENSA	0.859078	0.999764	0.0648592	0.0428704	FALSE	4.64613e-05	0.0648592	0.365306	-118.382
1452	MCL1	0.372108	0.999764	-0.0954575	0.499275	FALSE	6.42513e-07	-0.0954575	0.106951	-647.672
1453	ECM1	0.348032	0.999764	0.200572	0.128628	FALSE	2.86601e-10	0.200572	0.213736	-278.471
1454	TARS2	0.635639	0.999764	-0.341334	0.011251	FALSE	0.00951615	-0.341334	0.720411	-29.9294
1455	RPRD2	0.502038	0.999764	0.307955	0.0279283	FALSE	0.0179698	0.307955	0.458754	-33.7822
1456	PRPF3	0.33454	0.999764	0.582932	0.0171892	FALSE	0.0170822	0.582932	0.604069	-40.6385
1457	APH1A	0.678699	0.999764	-0.164532	0.0363166	FALSE	0.00114015	-0.164532	0.397191	-105.14
1458	ANP32E	0.472028	0.999764	-0.134803	0.162802	FALSE	3.46339e-07	-0.134803	0.187438	-324.367
1459	VPS45	0.54592	0.999764	0.396737	0.0138523	FALSE	0.0135471	0.396737	0.656975	-36.4888
1460	OTUD7B	0.879036	0.999764	0.058747	0.0383837	FALSE	1.27552e-05	0.058747	0.386008	-110.567
1461	MTMR11	0.942928	0.999764	0.0488738	0.0122658	FALSE	0.00392438	0.0488738	0.682692	-9.98597
1462	SF3B4	0.232635	0.999764	0.412025	0.0503419	FALSE	7.91385e-08	0.412025	0.345196	-139.104
1463	BOLA1	0.163936	0.999764	0.422221	0.0653462	FALSE	2.61543e-05	0.422221	0.303329	-165.342
1464	HIST2H2AC	0.104508	0.999764	0.489603	0.0846483	FALSE	4.86199e-09	0.489603	0.301594	-204.011
1465	HIST2H2AA1	0.61529	0.999764	0.284731	0.0182391	FALSE	0.017594	0.284731	0.566588	-48.3798
1466	TXNIP	0.00655952	0.629805	0.245379	0.714387	FALSE	0.197995	0.245379	0.0902654	-78.7281
1467	POLR3GL	0.791412	0.999764	0.186254	0.0116497	FALSE	2.7673e-06	0.186254	0.704233	-42.5024
1468	RBM8A	0.0839126	0.999764	0.289775	0.208482	FALSE	0.0683125	0.289775	0.167653	-26.4501
1469	PEX11B	0.965444	0.999764	0.0259871	0.0158746	FALSE	0.0159174	0.0259871	0.59984	-42.2812
1470	ANKRD35	0.56733	0.999764	-0.202853	0.0456808	FALSE	0.0491553	-0.202853	0.354645	-76.841
1471	PIAS3	0.652656	0.999764	0.386211	0.00810166	FALSE	0.00266253	0.386211	0.858104	-18.8277
1472	NUDT17	0.919406	0.999764	-0.0701096	0.0118881	FALSE	0.000449407	-0.0701096	0.692905	-43.4348
1473	POLR3C	0.556017	0.999764	0.417999	0.0119172	FALSE	0.0118957	0.417999	0.709957	-33.6759
1474	RNF115	0.869895	0.999764	-0.0847806	0.0213098	FALSE	1.70052e-08	-0.0847806	0.517613	-68.7486
1475	GPR89	0.808703	0.999764	-0.120838	0.0229449	FALSE	0.0150469	-0.120838	0.499124	-42.7821
1476	ACP6	0.669142	0.999764	0.389065	0.0072009	FALSE	2.65911e-08	0.389065	0.910464	-28.7743
1477	BCL9	0.579769	0.999764	-0.304348	0.0192272	FALSE	0.0204358	-0.304348	0.54964	-43.1973
1478	CHD1L	0.561796	0.999764	-0.411847	0.011726	FALSE	0.0149779	-0.411847	0.709865	-31.317
1479	FMO5	0.927236	0.999764	0.088064	0.00616038	FALSE	5.54279e-05	0.088064	0.964311	-24.9063
1480	PRKAB2	0.670344	0.999764	0.238505	0.0185235	FALSE	0.145371	0.238505	0.560299	-43.1483
1481	SEC22B	0.421583	0.999764	0.368945	0.0282073	FALSE	0.000264891	0.368945	0.45907	-85.6071
1482	NOTCH2	0.765535	0.999764	0.114882	0.0386742	FALSE	0.0408259	0.114882	0.385224	-102.523
1483	PHGDH	0.00207077	0.421455	0.599048	0.170744	FALSE	1.03371e-10	0.599048	0.194503	-334.156
1484	WARS2	0.789633	0.999764	0.181103	0.0125308	FALSE	0.0129153	0.181103	0.678831	-32.611
1485	WDR3	0.709607	0.999764	0.181583	0.024286	FALSE	2.14432e-05	0.181583	0.487623	-75.7625
1486	GDAP2	0.738354	0.999764	0.229117	0.0123447	FALSE	0.0125824	0.229117	0.685909	-33.4486
1487	MAN1A2	0.560868	0.999764	-0.169832	0.0672036	FALSE	0.00141167	-0.169832	0.292032	-165.539
1488	GM43462	0.801142	0.999764	-0.18878	0.0102159	FALSE	0.00970509	-0.18878	0.749514	-31.4274
1489	TTF2	0.821274	0.999764	-0.164498	0.0108054	FALSE	0.0107901	-0.164498	0.728168	-32.6088
1490	PTGFRN	0.91188	0.999764	0.0328903	0.0646809	FALSE	2.27336e-08	0.0328903	0.2972	-163.582
1491	IGSF3	0.809814	0.999764	0.123844	0.0216886	FALSE	0.0232948	0.123844	0.514588	-5.65342
1492	ATP1A1	0.723536	0.999764	0.0672803	0.158164	FALSE	0.126099	0.0672803	0.190199	-122.377
1493	SLC22A15	0.992666	0.999764	0.00394235	0.0310294	FALSE	0.000177338	0.00394235	0.428919	-93.5636
1494	VANGL1	0.590569	0.999764	-0.249104	0.0269175	FALSE	0.0156582	-0.249104	0.463009	-32.8425
1495	SIKE1	0.613371	0.999764	-0.303183	0.0161302	FALSE	0.014169	-0.303183	0.600044	-40.1832
1496	CSDE1	0.223779	0.999764	-0.202816	0.206714	FALSE	0.206251	-0.202816	0.166715	-125.241
1497	NRAS	0.721128	0.999764	0.125575	0.0464114	FALSE	0.251106	0.125575	0.351798	-84.9558
1498	DENND2C	0.15834	0.999764	-0.271013	0.156727	FALSE	4.88069e-05	-0.271013	0.192115	-315.623
1499	BCAS2	0.465564	0.999764	0.161815	0.11994	FALSE	2.07465e-10	0.161815	0.221751	-265.239
1500	TRIM33	0.660434	0.999764	0.128002	0.0676729	FALSE	2.34206e-07	0.128002	0.291368	-168.351
1501	HIPK1	0.584586	0.999764	-0.236916	0.0306886	FALSE	0.0460584	-0.236916	0.433358	-33.9412
1502	RSBN1	0.801295	0.999764	-0.0852298	0.0497829	FALSE	1.45002e-06	-0.0852298	0.338654	-133.704
1503	PHTF1	0.574771	0.999764	0.225941	0.0357955	FALSE	2.63993e-06	0.225941	0.402719	-103.729
1504	MAGI3	0.158891	0.999764	1.17855	0.0115557	FALSE	0.0116203	1.17855	0.836559	-14.2127
1505	LRIG2	0.561604	0.999764	-0.383256	0.0134852	FALSE	5.49122e-09	-0.383256	0.660261	-47.5094
1506	CAPZA1	0.746953	0.999764	0.0897902	0.0739812	FALSE	0.000222766	0.0897902	0.278281	-177.82
1507	ST7L	0.985394	0.999764	-0.00858202	0.0259701	FALSE	0.02791	-0.00858202	0.46879	-57.8995
1508	CTTNBP2NL	0.414835	0.999764	-0.41217	0.0231277	FALSE	0.0219269	-0.41217	0.505473	-31.2805
1509	DDX20	0.39095	0.999764	0.728284	0.00913518	FALSE	0.0080891	0.728284	0.84892	-11.1602
1510	INKA2	0.971807	0.999764	-0.0280358	0.00906764	FALSE	1.05185e-07	-0.0280358	0.793283	-34.1973
1511	RAP1A	0.802508	0.999764	0.0711273	0.0707582	FALSE	3.12903e-08	0.0711273	0.284392	-174.475
1512	ATP5F1	0.64583	0.999764	0.0616478	0.317873	FALSE	0.000473573	0.0616478	0.134145	-491.648
1513	WDR77	0.578184	0.999764	0.321739	0.0175975	FALSE	8.49378e-08	0.321739	0.578626	-58.9077
1514	DENND2D	0.660281	0.999764	0.506525	0.00462174	FALSE	1.59155e-07	0.506525	1.15244	-19.4043
1515	CEPT1	0.68717	0.999764	-0.168648	0.032675	FALSE	3.72051e-09	-0.168648	0.418795	-96.1344
1516	DRAM2	0.525764	0.999764	0.375802	0.0169687	FALSE	0.00127164	0.375802	0.592293	-55.6016
1517	LRIF1	0.709366	0.999764	-0.189749	0.0221436	FALSE	0.0145208	-0.189749	0.509108	-49.0643
1518	LAMTOR5	0.391295	0.999764	-0.185939	0.121967	FALSE	0.00152481	-0.185939	0.216896	-266.419
1519	RBM15	0.872606	0.999764	-0.154632	0.00615716	FALSE	0.00625612	-0.154632	0.964341	-4.655
1520	STRIP1	0.919027	0.999764	-0.0670788	0.0131089	FALSE	0.013314	-0.0670788	0.659838	-22.9129
1521	AHCYL1	0.267633	0.999764	0.332576	0.0655855	FALSE	0.0336173	0.332576	0.300016	-81.0771
1522	CSF1	0.137695	0.999764	1.29464	0.0113495	FALSE	2.00458e-05	1.29464	0.872144	-40.3684
1523	GSTM5	0.0555142	0.999764	0.589543	0.0663019	FALSE	0.00327081	0.589543	0.307883	-165.928
1524	GSTM2	0.533733	0.999764	-0.194101	0.0614058	FALSE	1.69928e-11	-0.194101	0.3119	-164.18
1525	GSTM1	0.252782	0.999764	0.236956	0.136286	FALSE	6.39097e-11	0.236956	0.207198	-288.847
1526	GNAI3	0.587792	0.999764	-0.109917	0.138946	FALSE	1.5845e-07	-0.109917	0.202785	-285.67
1527	PSMA5	0.0712778	0.999764	0.3138	0.194386	FALSE	1.65642e-08	0.3138	0.173976	-358.757
1528	SORT1	0.439975	0.999764	0.608163	0.0102293	FALSE	1.2906e-10	0.608163	0.787534	-39.661
1529	CELSR2	0.0972406	0.999764	-0.566693	0.0523742	FALSE	7.17399e-07	-0.566693	0.341715	-137.85
1530	SARS	0.243098	0.999764	0.238135	0.139715	FALSE	6.07162e-09	0.238135	0.204009	-285.641
1531	TMEM167B	0.937722	0.999764	0.0467683	0.0159541	FALSE	0.0161097	0.0467683	0.598572	-42.6123
1532	TAF13	0.767698	0.999764	0.060163	0.137877	FALSE	4.41553e-05	0.060163	0.203675	-286.143
1533	WDR47	0.450896	0.999764	0.286299	0.0406127	FALSE	1.87639e-05	0.286299	0.379746	-115.227
1534	CLCC1	0.700153	0.999764	0.172629	0.0287118	FALSE	0.0299233	0.172629	0.448254	-62.0878
1535	GPSM2	0.988286	0.999764	0.00531796	0.0435114	FALSE	4.26755e-09	0.00531796	0.362216	-123.925
1536	AKNAD1	0.0237218	0.942	0.520186	0.121358	FALSE	8.87242e-10	0.520186	0.230007	-266.168
1537	STXBP3	0.808974	0.999764	-0.0587557	0.0966108	FALSE	1.48089e-08	-0.0587557	0.243043	-218.483
1538	PRPF38B	0.491726	0.999764	-0.148223	0.123163	FALSE	0.0208792	-0.148223	0.215576	-17.6365
1539	FAM102B	0.622812	0.999764	0.587836	0.00439802	FALSE	0.0074207	0.587836	1.19511	-0.522912
1540	SLC25A24	0.151658	0.999764	-0.670536	0.0287919	FALSE	0.0211112	-0.670536	0.467696	-42.1779
1541	VAV3	0.94069	0.999764	0.0227718	0.0609701	FALSE	1.74813e-06	0.0227718	0.30606	-156.895
1542	RNPC3	0.819246	0.999764	0.125713	0.0189797	FALSE	6.14863e-06	0.125713	0.550129	-61.8857
1543	DPH5	0.749324	0.999764	-0.211284	0.0131499	FALSE	0.0177199	-0.211284	0.661235	-31.0971
1544	SLC30A7	0.395087	0.999764	0.391712	0.0281511	FALSE	2.7947e-06	0.391712	0.460606	-85.3741
1545	RTCA	0.797111	0.999764	0.259131	0.00574061	FALSE	0.00587762	0.259131	1.00795	-19.0503
1546	DBT	0.684629	0.999764	0.255426	0.0147384	FALSE	3.84422e-05	0.255426	0.62889	-51.5026
1547	TRMT13	0.903383	0.999764	-0.0664324	0.0190561	FALSE	0.0180697	-0.0664324	0.547269	-47.0958
1548	SASS6	0.730276	0.999764	-0.34153	0.0059503	FALSE	0.00597644	-0.34153	0.990635	-9.59566
1549	MFSD14A	0.760607	0.999764	0.0986638	0.0546669	FALSE	0.0544055	0.0986638	0.323824	-18.9769
1550	SLC35A3	0.833314	0.999764	-0.127364	0.0156115	FALSE	0.164272	-0.127364	0.605189	-37.0508
1551	AGL	0.633401	0.999764	0.428788	0.00744988	FALSE	4.39269e-07	0.428788	0.89903	-29.2851
1552	FRRS1	0.542521	0.999764	-0.221173	0.0436308	FALSE	0.0357435	-0.221173	0.363171	-40.7062
1553	PALMD	0.0689558	0.999764	-0.208909	0.437148	FALSE	7.95645e-11	-0.208909	0.114867	-604.966
1554	SNX7	0.595563	0.999764	0.21815	0.0343348	FALSE	0.0340253	0.21815	0.41099	-73.635
1555	DPYD	0.572666	0.999764	-0.178697	0.0571532	FALSE	8.79658e-06	-0.178697	0.316766	-152.79
1556	PTBP2	0.665316	0.999764	-0.179105	0.0334548	FALSE	0.00757913	-0.179105	0.414034	-32.1082
1557	ALG14	0.300801	0.999764	0.553955	0.0216983	FALSE	0.0213279	0.553955	0.535368	-51.3254
1558	ABCD3	0.128929	0.999764	-0.506362	0.0541812	FALSE	1.26099e-05	-0.506362	0.333498	-141.082
1559	ARHGAP29	0.0822708	0.999764	1.27993	0.0157763	FALSE	8.81982e-07	1.27993	0.736583	-52.0434
1560	GCLM	0.403533	0.999764	0.435391	0.0221979	FALSE	6.55104e-06	0.435391	0.521222	-72.5873
1561	DNTTIP2	0.71159	0.999764	-0.0956622	0.0853068	FALSE	1.38628e-08	-0.0956622	0.258741	-199.281
1562	BCAR3	0.787092	0.999764	0.0780951	0.0702891	FALSE	5.71116e-12	0.0780951	0.289145	-181.292
1563	FNBP1L	0.929327	0.999764	-0.0237918	0.0793	FALSE	0.330573	-0.0237918	0.268253	-116.267
1564	1810037I17RIK	0.689592	0.999764	-0.0387305	0.606838	FALSE	2.16556e-08	-0.0387305	0.0969694	-710.577
1565	USP53	0.325819	0.999764	-0.214191	0.121023	FALSE	0.0838734	-0.214191	0.21799	-49.0726
1566	SEC24D	0.495283	0.999764	0.352372	0.0221914	FALSE	1.7098e-06	0.352372	0.516727	-70.9315
1567	METTL14	0.131675	0.999764	1.04824	0.0156322	FALSE	0.0161707	1.04824	0.695339	-39.1334
1568	SNHG8	0.636281	0.999764	0.0658671	0.29492	FALSE	5.55556e-08	0.0658671	0.139282	-476.868
1569	CAMK2D	0.901589	0.999764	0.0241555	0.149671	FALSE	0.127084	0.0241555	0.195346	-159.094
1570	LARP7	0.678689	0.999764	0.127688	0.0604667	FALSE	0.000134957	0.127688	0.308237	-157.011
1571	ALPK1	0.270542	0.999764	0.305439	0.0764518	FALSE	0.0181452	0.305439	0.277214	-38.6815
1572	AP1AR	0.497227	0.999764	0.296509	0.0307505	FALSE	0.0316579	0.296509	0.436776	-69.4459
1573	FAM241A	0.329088	0.999764	0.202928	0.133893	FALSE	0.00935471	0.202928	0.207928	-265.827
1574	ELOVL6	0.382435	0.999764	0.31491	0.0452687	FALSE	4.40922e-06	0.31491	0.360549	-126.861
1575	GAR1	0.904304	0.999764	0.0315087	0.0831751	FALSE	0.071374	0.0315087	0.262078	-65.4646
1576	PLA2G12A	0.755992	0.999764	0.157019	0.0225601	FALSE	6.30393e-07	0.157019	0.505293	-71.6607
1577	MCUB	0.122167	0.999764	1.46462	0.0106651	FALSE	8.00259e-06	1.46462	0.947519	-39.3935
1578	SEC24B	0.695576	0.999764	-0.138619	0.0455861	FALSE	0.0399763	-0.138619	0.354254	-99.5996
1579	OSTC	0.32195	0.999764	-0.26812	0.078911	FALSE	0.0194908	-0.26812	0.270703	-55.3273
1580	HADH	0.272862	0.999764	-0.258692	0.103779	FALSE	0.0422526	-0.258692	0.235927	-137.974
1581	SGMS2	0.286378	0.999764	-0.564948	0.0217685	FALSE	3.39356e-07	-0.564948	0.52992	-70.1183
1582	PAPSS1	0.397219	0.999764	0.304845	0.0453077	FALSE	0.0434827	0.304845	0.360082	-85.7491
1583	AIMP1	0.224545	0.999764	-0.182494	0.25407	FALSE	0.213525	-0.182494	0.150259	-128.124
1584	TBCK	0.535749	0.999764	-0.284214	0.0275044	FALSE	5.05011e-07	-0.284214	0.458962	-83.8534
1585	GSTCD	0.414785	0.999764	-0.45269	0.019329	FALSE	3.99439e-08	-0.45269	0.555107	-63.6402
1586	INTS12	0.728814	0.999764	0.217546	0.0147292	FALSE	0.0113062	0.217546	0.627469	-11.7112
1587	PPA2	0.176827	0.999764	0.627616	0.029452	FALSE	1.10361e-08	0.627616	0.464698	-88.339
1588	TET2	0.793146	0.999764	0.0944002	0.0442212	FALSE	3.42744e-05	0.0944002	0.359993	-121.401
1589	CENPE	0.714613	0.999764	-0.109545	0.0973967	FALSE	1.13238e-09	-0.109545	0.299574	-223.773
1590	CISD2	0.386384	0.999764	-0.268642	0.0601218	FALSE	6.72562e-07	-0.268642	0.310141	-154.478
1591	UBE2D3	0.382794	0.999764	-0.15046	0.192613	FALSE	1.51522e-06	-0.15046	0.172395	-355.226
1592	NFKB1	0.841451	0.999764	-0.0302467	0.252279	FALSE	2.47966e-10	-0.0302467	0.151205	-435.197
1593	SLC39A8	0.190437	0.999764	0.44348	0.0526625	FALSE	0.0546295	0.44348	0.338719	-83.6767
1594	PPP3CA	0.14794	0.999764	-0.154674	0.501017	FALSE	9.18446e-06	-0.154674	0.106904	-645.715
1595	H2AFZ	0.00152255	0.377549	0.36464	0.658835	FALSE	3.86787e-09	0.36464	0.115016	-775.559
1596	DNAJB14	0.869798	0.999764	0.0711808	0.030348	FALSE	2.36012e-06	0.0711808	0.434252	-90.4716
1597	LAMTOR3	0.43758	0.999764	0.316328	0.0354488	FALSE	2.38979e-06	0.316328	0.407489	-102.687
1598	DAPP1	0.307764	0.999764	0.792684	0.0111682	FALSE	0.0118731	0.792684	0.777198	-31.7761
1599	TRMT10A	0.927052	0.999764	0.052239	0.017562	FALSE	0.00920065	0.052239	0.570581	-27.8069
1600	ADH7	0.404268	0.999764	0.148577	0.181355	FALSE	0.00998558	0.148577	0.178146	-333.344
1601	ADH5	0.841481	0.999764	-0.0565244	0.0714443	FALSE	1.91813e-06	-0.0565244	0.282623	-178.477
1602	METAP1	0.975027	0.999764	-0.0184032	0.0165121	FALSE	0.0985626	-0.0184032	0.58788	-38.7482
1603	EIF4E	0.668277	0.999764	0.115992	0.0783353	FALSE	0.0487545	0.115992	0.270684	-68.5881
1604	TSPAN5	0.00807997	0.64497	-0.399565	0.259074	FALSE	0.267521	-0.399565	0.150853	-118.977
1605	RAP1GDS1	0.184179	0.999764	-0.37725	0.0727749	FALSE	0.0366418	-0.37725	0.284074	-137.98
1606	BMPR1B	0.563229	0.999764	-0.138081	0.107294	FALSE	1.36214e-11	-0.138081	0.238874	-246.697
1607	PDLIM5	0.756377	0.999764	0.0326358	0.527428	FALSE	6.04316e-10	0.0326358	0.105195	-675.361
1608	GBP2	0.619157	0.999764	-0.322026	0.0139293	FALSE	3.10206e-11	-0.322026	0.647881	-51.3638
1609	GTF2B	0.814643	0.999764	0.121338	0.0214355	FALSE	3.50115e-09	0.121338	0.517565	-68.1801
1610	PKN2	0.893572	0.999764	0.026963	0.140628	FALSE	3.6323e-06	0.026963	0.201538	-288.74
1611	LMO4	0.861821	0.999764	-0.0185562	0.502094	FALSE	0.486656	-0.0185562	0.10661	-71.0989
1612	HS2ST1	0.304327	0.999764	0.481362	0.0277696	FALSE	2.06591e-07	0.481362	0.468616	-84.3788
1613	SELENOF	0.367082	0.999764	0.165168	0.171907	FALSE	0.171315	0.165168	0.183122	-57.6258
1614	SH3GLB1	0.194288	0.999764	0.218987	0.203778	FALSE	0.202138	0.218987	0.168711	-166.648
1615	CLCA3A1	0.288372	0.999764	-0.523654	0.0248721	FALSE	0.0270344	-0.523654	0.493222	-5.52652
1616	CLCA3A2	0.229767	0.999764	-0.083972	1.1678	FALSE	1.37485e-06	-0.083972	0.0699208	-973.2
1617	CLCA2	0.538848	0.999764	-0.115422	0.162015	FALSE	9.96142e-06	-0.115422	0.187813	-320.467
1618	ODF2L	0.103173	0.999764	-0.854643	0.0244119	FALSE	6.31445e-08	-0.854643	0.52443	-76.7509
1619	ZNHIT6	0.822789	0.999764	-0.0768547	0.0484743	FALSE	3.64109e-08	-0.0768547	0.343164	-134.162
1620	CCN1	0.878958	0.999764	0.0108171	1.13165	FALSE	1.32323e-06	0.0108171	0.0710296	-936.328
1621	DDAH1	0.580703	0.999764	-0.422983	0.0100973	FALSE	0.00998867	-0.422983	0.765778	-29.4586
1622	BCL10	0.505006	0.999764	0.100481	0.25235	FALSE	0.183679	0.100481	0.150729	-74.1288
1623	2410004B18RIK	0.339923	0.999764	-0.419541	0.0306171	FALSE	0.000273742	-0.419541	0.439624	-91.7535
1624	SSX2IP	0.73804	0.999764	0.136309	0.0346112	FALSE	6.62671e-07	0.136309	0.407562	-99.3505
1625	SPATA1	0.714117	0.999764	0.332746	0.0071554	FALSE	5.34659e-07	0.332746	0.908317	-28.3879
1626	GNG5	0.00253515	0.471485	0.32675	0.503458	FALSE	2.93599e-05	0.32675	0.108227	-644.111
1627	RPF1	0.769085	0.999764	-0.0909458	0.0595007	FALSE	2.4206e-06	-0.0909458	0.30979	-154.886
1628	PRKACB	0.974758	0.999764	-0.0289402	0.00682137	FALSE	4.59383e-05	-0.0289402	0.914616	-26.8946
1629	ADGRL2	0.133949	0.999764	-0.381247	0.0912832	FALSE	1.12821e-10	-0.381247	0.254384	-217.245
1630	GIPC2	0.538612	0.999764	-0.417685	0.0128205	FALSE	0.0179794	-0.417685	0.679258	0
1631	DNAJB4	0.344025	0.999764	-0.397651	0.033372	FALSE	1.04976e-06	-0.397651	0.420242	-97.4542
1632	FUBP1	0.455332	0.999764	-0.156654	0.130056	FALSE	1.9671e-06	-0.156654	0.209836	-273.137
1633	NEXN	0.682956	0.999764	0.217733	0.0204064	FALSE	0.0206576	0.217733	0.533094	-34.3652
1634	USP33	0.57006	0.999764	-0.258363	0.0279143	FALSE	9.88586e-06	-0.258363	0.454894	-85.0723
1635	ZZZ3	0.504624	0.999764	0.181433	0.0780975	FALSE	0.0760201	0.181433	0.271919	-109.135
1636	PIGK	0.916092	0.999764	-0.0750027	0.0112635	FALSE	9.60535e-07	-0.0750027	0.71189	-40.9277
1637	RABGGTB	0.702578	0.999764	0.143186	0.0409104	FALSE	0.0449571	0.143186	0.374987	-6.84345
1638	ACADM	0.405089	0.999764	0.246246	0.0665469	FALSE	0.0703318	0.246246	0.295768	-128.745
1639	ZRANB2	0.777236	0.999764	-0.0574444	0.138429	FALSE	0.125681	-0.0574444	0.203039	-198.514
1640	ANKRD13C	0.175798	0.999764	-0.525006	0.0402458	FALSE	9.98463e-07	-0.525006	0.3878	-111.063
1641	SRSF11	0.132438	0.999764	0.245277	0.219015	FALSE	0.16558	0.245277	0.163023	-89.5974
1642	LRRC40	0.996348	0.999764	0.0048776	0.00502679	FALSE	2.81895e-06	0.0048776	1.06567	-20.9193
1643	LRRC7	0.0758793	0.999764	-0.392325	0.127927	FALSE	8.26557e-11	-0.392325	0.221014	-277.659
1644	DEPDC1A	0.749713	0.999764	-0.205292	0.0177374	FALSE	6.93946e-10	-0.205292	0.643513	-60.3456
1645	WLS	0.35107	0.999764	-0.125039	0.337273	FALSE	4.65897e-10	-0.125039	0.134088	-522.982
1646	TMEM68	0.936715	0.999764	0.0480847	0.0155868	FALSE	0.015604	0.0480847	0.605601	-38.999
1647	TGS1	0.735354	0.999764	0.141883	0.0326452	FALSE	0.0300126	0.141883	0.419757	-63.6912
1648	CHCHD7	0.176356	0.999764	0.553245	0.0371363	FALSE	0.0490362	0.553245	0.409187	-48.6511
1649	SDR16C5	0.363938	0.999764	0.533588	0.0179012	FALSE	0.000401291	0.533588	0.587726	-61.7974
1650	IMPAD1	0.63991	0.999764	0.14627	0.058863	FALSE	0.0669921	0.14627	0.31266	-5.28901
1651	FAM110B	0.626145	0.999764	0.357161	0.0110338	FALSE	0.0104323	0.357161	0.733151	-15.5341
1652	SDCBP	0.049653	0.999764	-0.979155	0.0284083	FALSE	8.96118e-05	-0.979155	0.49882	-84.8673
1653	NSMAF	0.370895	0.999764	-0.72082	0.00986131	FALSE	0.00889578	-0.72082	0.805568	-30.0896
1654	RAB2A	0.0723505	0.999764	0.283815	0.234669	FALSE	2.14694e-05	0.283815	0.157946	-409.265
1655	CHD7	0.656692	0.999764	-0.0918679	0.133676	FALSE	5.60291e-05	-0.0918679	0.206684	-279.021
1656	ASPH	0.836099	0.999764	0.0876613	0.0319064	FALSE	8.20152e-07	0.0876613	0.423717	-94.1173
1657	PLEKHF2	0.0545551	0.999764	0.852692	0.0351327	FALSE	2.16588e-08	0.852692	0.443555	-98.9935
1658	NDUFAF6	0.649554	0.999764	0.486723	0.00532203	FALSE	0.00560456	0.486723	1.07118	-15.5044
1659	TRP53INP1	0.575256	0.999764	-0.1395	0.0923027	FALSE	0.0946014	-0.1395	0.248962	-30.544
1660	CCNE2	0.175071	0.999764	-0.669842	0.0282572	FALSE	6.73228e-10	-0.669842	0.493951	-89.0469
1661	INTS8	0.619298	0.999764	-0.299427	0.0159828	FALSE	0.0937084	-0.299427	0.602657	-39.9277
1662	DPY19L4	0.313051	0.999764	0.578426	0.0190542	FALSE	0.02532	0.578426	0.573358	-44.9562
1663	ESRP1	0.672012	0.999764	-0.0757879	0.178148	FALSE	0.18817	-0.0757879	0.179004	-91.6987
1664	VIRMA	0.806451	0.999764	0.110775	0.0280665	FALSE	0.0301956	0.110775	0.452129	-62.3846
1665	GEM	0.628418	0.999764	-0.0842767	0.20245	FALSE	8.9744e-11	-0.0842767	0.174141	-380.334
1666	PDP1	0.615531	0.999764	-0.532508	0.00539276	FALSE	0.00569085	-0.532508	1.06036	-3.24068
1667	FAM92A	0.0441382	0.999764	0.849332	0.0387646	FALSE	0.236752	0.849332	0.42197	-67.9921
1668	OTUD6B	0.381537	0.999764	0.390729	0.0299499	FALSE	0.000190191	0.390729	0.446513	-89.0536
1669	PIP4P2	0.912337	0.999764	-0.0771736	0.0116167	FALSE	3.36991e-05	-0.0771736	0.700999	-41.7166
1670	TMEM64	0.650165	0.999764	0.414409	0.00718868	FALSE	3.18597e-06	0.414409	0.913735	-28.1613
1671	DECR1	0.521151	0.999764	0.347665	0.0201598	FALSE	0.0190236	0.347665	0.541896	-54.0398
1672	NBN	0.440027	0.999764	-0.336305	0.0307581	FALSE	0.00012187	-0.336305	0.435545	-90.6752
1673	OSGIN2	0.859302	0.999764	0.080956	0.0274529	FALSE	0.0208657	0.080956	0.456702	-28.2933
1674	RIPK2	0.953403	0.999764	-0.0250666	0.0310089	FALSE	2.30028e-06	-0.0250666	0.428979	-92.7907
1675	A530072M11RIK	0.372904	0.999764	-0.718056	0.0098453	FALSE	0.0127038	-0.718056	0.805857	-15.0829
1676	GM11867	0.922675	0.999764	0.070991	0.0106987	FALSE	0.0926995	0.070991	0.731374	-28.6019
1677	CPNE3	0.664834	0.999764	0.116196	0.0797961	FALSE	0.00378105	0.116196	0.268197	-186.038
1678	RMDN1	0.821988	0.999764	0.0977875	0.030344	FALSE	0.000331056	0.0977875	0.434632	-91.3605
1679	GM12353	0.472769	0.999764	0.491805	0.0130319	FALSE	0.013085	0.491805	0.684982	-35.9286
1680	WWP1	0.665999	0.999764	-0.131576	0.0615477	FALSE	7.80741e-06	-0.131576	0.304824	-158.495
1681	GGH	0.174462	0.999764	0.341115	0.0937094	FALSE	5.31393e-05	0.341115	0.251188	-213.723
1682	CCNC	0.584974	0.999764	-0.364405	0.0131629	FALSE	0.0134131	-0.364405	0.667245	-37.282
1683	USP45	0.18399	0.999764	0.994276	0.0131464	FALSE	2.6529e-08	0.994276	0.74838	-45.2963
1684	PNISR	0.580535	0.999764	0.137302	0.0931355	FALSE	0.0199417	0.137302	0.248463	-178.896
1685	COQ3	0.76456	0.999764	0.209545	0.0118349	FALSE	3.66176e-07	0.209545	0.699654	-42.89
1686	FBXL4	0.400609	0.999764	0.686895	0.00971361	FALSE	0.000418291	0.686895	0.817213	-35.9482
1687	MMS22L	0.238216	0.999764	-0.620391	0.0227386	FALSE	1.62133e-10	-0.620391	0.525996	-75.6735
1688	NDUFAF4	0.268693	0.999764	-0.443135	0.0370357	FALSE	0.000137062	-0.443135	0.400636	-107.069
1689	UFL1	0.291196	0.999764	-0.422866	0.0368904	FALSE	5.09718e-06	-0.422866	0.40063	-105.425
1690	MAP3K7	0.779541	0.999764	0.115809	0.0335313	FALSE	3.38252e-07	0.115809	0.413727	-97.1819
1691	BACH2	0.444353	0.999764	-0.278321	0.0437238	FALSE	6.11403e-07	-0.278321	0.363884	-124.392
1692	CASP8AP2	0.434062	0.999764	-0.295539	0.0406486	FALSE	0.0380005	-0.295539	0.377802	-29.1376
1693	MDN1	0.976861	0.999764	-0.00959203	0.0521853	FALSE	2.46387e-06	-0.00959203	0.330703	-137.77
1694	LYRM2	0.947902	0.999764	0.0257032	0.0369121	FALSE	0.0252701	0.0257032	0.39337	-103.703
1695	ANKRD6	0.177119	0.999764	-1.52403	0.00743959	FALSE	6.94906e-06	-1.52403	1.12918	-28.2916
1696	UBE2J1	0.382518	0.999764	-0.344467	0.0375455	FALSE	0.038035	-0.344467	0.394458	-71.9328
1697	PNRC1	0.330223	0.999764	0.0990689	0.55373	FALSE	0.568298	0.0990689	0.101748	-119.875
1698	RNGTT	0.607751	0.999764	0.189163	0.0425538	FALSE	0.0460344	0.189163	0.368532	-81.7016
1699	AKIRIN2	0.150574	0.999764	0.50744	0.0492717	FALSE	3.83998e-06	0.50744	0.353	-132.775
1700	ORC3	0.862436	0.999764	0.161583	0.00662669	FALSE	2.69291e-07	0.161583	0.932528	-26.3638
1701	RARS2	0.192545	0.999764	0.686875	0.0233475	FALSE	1.11422e-06	0.686875	0.527114	-73.2397
1702	SMIM8	0.491447	0.999764	-0.184376	0.0798864	FALSE	0.000380207	-0.184376	0.267985	-193.97
1703	ZFP292	0.415631	0.999764	-0.224921	0.0754019	FALSE	0.0727464	-0.224921	0.276307	-84.5867
1704	MOB3B	0.872273	0.999764	-0.0467842	0.0673863	FALSE	4.71051e-07	-0.0467842	0.290998	-168.31
1705	C9ORF72	0.633288	0.999764	-0.42825	0.00735667	FALSE	0.0127472	-0.42825	0.897602	0
1706	TOPORS	0.220785	0.999764	0.472085	0.0409289	FALSE	4.12742e-09	0.472085	0.38555	-114.99
1707	SMIM27	0.660724	0.999764	0.146925	0.0513544	FALSE	2.64275e-05	0.146925	0.334748	-140.578
1708	NDUFB6	0.00574272	0.596108	0.429373	0.249214	FALSE	0.0289208	0.429373	0.15545	-106.94
1709	APTX	0.222042	0.999764	1.11739	0.00934903	FALSE	0.0149352	1.11739	0.91506	-4.52211
1710	DNAJA1	0.836754	0.999764	0.0229487	0.460412	FALSE	0.00154485	0.0229487	0.111376	-621.833
1711	SMU1	0.318693	0.999764	0.335712	0.052111	FALSE	1.18303e-07	0.335712	0.336673	-138.359
1712	B4GALT1	0.401513	0.999764	-0.215306	0.0873205	FALSE	0.0839076	-0.215306	0.256646	-117.102
1713	BAG1	0.230288	0.999764	0.145624	0.390463	FALSE	0.437257	0.145624	0.121392	-99.9506
1714	CHMP5	0.457106	0.999764	0.239689	0.0559807	FALSE	0.0558088	0.239689	0.322328	-97.1123
1715	NFX1	0.719709	0.999764	-0.116486	0.0542379	FALSE	1.55059e-08	-0.116486	0.32461	-141.729
1716	AQP3	0.0873187	0.999764	-0.349799	0.174512	FALSE	1.79584e-09	-0.349799	0.204595	-343.959
1717	NOL6	0.434394	0.999764	-0.415195	0.0209576	FALSE	1.01792e-05	-0.415195	0.531148	-68.8945
1718	UBE2R2	0.810931	0.999764	-0.0689815	0.0686441	FALSE	0.000386219	-0.0689815	0.288353	-169.712
1719	UBAP2	0.764732	0.999764	0.081504	0.0772049	FALSE	2.97874e-07	0.081504	0.27234	-187.537
1720	DCAF12	0.925118	0.999764	0.0366342	0.0376105	FALSE	0.039186	0.0366342	0.389773	-71.5918
1721	UBAP1	0.372181	0.999764	0.287783	0.0563295	FALSE	1.68301e-05	0.287783	0.322484	-146.29
1722	KIF24	0.193326	0.999764	1.14612	0.0102374	FALSE	0.0113805	1.14612	0.881085	-27.3392
1723	NUDT2	0.157115	0.999764	0.561129	0.0396207	FALSE	0.0420359	0.561129	0.396602	-16.2501
1724	FAM219A	0.933367	0.999764	-0.0552602	0.0130636	FALSE	0.0123619	-0.0552602	0.660933	-35.626
1725	IL11RA1	0.084713	0.999764	0.454199	0.0940536	FALSE	3.58043e-10	0.454199	0.263461	-223.269
1726	RPP25L	0.009078	0.669747	0.985822	0.051369	FALSE	0.00808697	0.985822	0.377839	-133.535
1727	DCTN3	0.000153623	0.124066	0.645585	0.219911	FALSE	0.201915	0.645585	0.170558	-129.697
1728	SIGMAR1	0.117645	0.999764	0.759075	0.0282966	FALSE	1.03652e-05	0.759075	0.485114	-85.6585
1729	GALT	0.222676	0.999764	0.55459	0.030074	FALSE	3.99543e-08	0.55459	0.454789	-92.8206
1730	CCL27A	0.457065	0.999764	-0.0383053	2.15082	FALSE	3.24872e-05	-0.0383053	0.0515073	-1155.87
1731	VCP	0.0508777	0.999764	0.36451	0.170413	FALSE	0.15124	0.36451	0.186688	-112.691
1732	STOML2	0.0374044	0.999764	0.617799	0.0721234	FALSE	3.60641e-12	0.617799	0.29683	-181.635
1733	FAM214B	0.605795	0.999764	-0.435762	0.00832586	FALSE	0.00774607	-0.435762	0.844361	-26.2783
1734	UNC13B	0.701827	0.999764	0.147567	0.0387375	FALSE	0.0392821	0.147567	0.385437	-83.4267
1735	CCDC107	0.462063	0.999764	0.393297	0.0212261	FALSE	7.05978e-11	0.393297	0.534768	-72.0783
1736	TPM2	0.437523	0.999764	0.139915	0.205699	FALSE	1.36397e-09	0.139915	0.180214	-385.704
1737	TLN1	0.933986	0.999764	-0.0242738	0.0664458	FALSE	3.87124e-07	-0.0242738	0.293053	-167.935
1738	CREB3	0.70685	0.999764	-0.193991	0.0215789	FALSE	0.031505	-0.193991	0.515811	-37.9754
1739	RGP1	0.787384	0.999764	0.27544	0.00560582	FALSE	0.00778691	0.27544	1.02125	-18.895
1740	HINT2	0.642811	0.999764	0.121114	0.084193	FALSE	0.0231508	0.121114	0.26115	-187.423
1741	CLTA	0.131476	0.999764	0.220721	0.270913	FALSE	0.00066977	0.220721	0.146337	-447.469
1742	RNF38	0.890416	0.999764	0.0441479	0.0556666	FALSE	0.00394523	0.0441479	0.320429	-48.8164
1743	MELK	0.537591	0.999764	-0.35147	0.0220854	FALSE	1.56955e-09	-0.35147	0.570142	-72.624
1744	ZCCHC7	0.62525	0.999764	-0.076454	0.232972	FALSE	0.000293618	-0.076454	0.156532	-407.973
1745	GRHPR	0.799821	0.999764	-0.103044	0.0345934	FALSE	4.72818e-06	-0.103044	0.406359	-104.11
1746	ZBTB5	0.685649	0.999764	0.391754	0.0063759	FALSE	0.00019353	0.391754	0.967851	-25.4723
1747	POLR1E	0.851519	0.999764	0.126977	0.0124834	FALSE	0.000502598	0.126977	0.678367	-39.4269
1748	TOMM5	0.617748	0.999764	0.0880023	0.184217	FALSE	0.184514	0.0880023	0.176342	-129.401
1749	FRMPD1	0.11834	0.999764	0.893034	0.0215067	FALSE	0.0232833	0.893034	0.571806	-3.09996
1750	TRMT10B	0.469522	0.999764	-0.541569	0.0108383	FALSE	0.00721166	-0.541569	0.748793	-16.7948
1751	EXOSC3	0.178711	0.999764	0.581873	0.0334895	FALSE	0.0297777	0.581873	0.432704	-72.2184
1752	DCAF10	0.86576	0.999764	-0.0685702	0.034689	FALSE	0.0794927	-0.0685702	0.405629	-70.3516
1753	SLC25A51	0.219494	0.999764	-1.2929	0.00745682	FALSE	0.00748931	-1.2929	1.05296	-9.24994
1754	SHB	0.597441	0.999764	0.258192	0.0243947	FALSE	0.0239666	0.258192	0.488922	-55.0764
1755	TDRD7	0.977439	0.999764	0.0284838	0.00563052	FALSE	0.00570889	0.0284838	1.00723	-0.828726
1756	TSTD2	0.724352	0.999764	-0.324689	0.00687131	FALSE	0.00895946	-0.324689	0.920716	-14.8305
1757	NCBP1	0.853987	0.999764	-0.0757182	0.0337207	FALSE	1.94541e-06	-0.0757182	0.411437	-97.4629
1758	XPA	0.267836	0.999764	0.488217	0.0314678	FALSE	6.08593e-08	0.488217	0.440604	-94.9584
1759	TRMO	0.2635	0.999764	0.953167	0.00994017	FALSE	3.62097e-07	0.953167	0.852444	-36.608
1760	ANP32B	0.562988	0.999764	0.0600409	0.546842	FALSE	1.04843e-09	0.0600409	0.103803	-686.867
1761	NANS	0.178226	0.999764	0.61758	0.030125	FALSE	2.64293e-06	0.61758	0.458745	-92.7821
1762	TBC1D2	0.938542	0.999764	-0.0601249	0.00938488	FALSE	7.35086e-06	-0.0601249	0.779804	-35.4882
1763	TGFBR1	0.250361	0.999764	0.374871	0.0559595	FALSE	0.00316402	0.374871	0.326124	-56.8672
1764	SEC61B	0.952114	0.999764	0.00827627	0.300571	FALSE	0.297937	0.00827627	0.137819	-152.852
1765	NR4A3	0.423023	0.999764	0.131709	0.224278	FALSE	9.97867e-10	0.131709	0.164392	-405.374
1766	STX17	0.805579	0.999764	0.129517	0.0207509	FALSE	1.01495e-06	0.129517	0.526208	-67.3937
1767	ERP44	0.18547	0.999764	0.604381	0.0303036	FALSE	0.0295744	0.604381	0.456446	-68.3141
1768	TEX10	0.466308	0.999764	-0.284959	0.0378693	FALSE	2.59226e-06	-0.284959	0.391159	-107.214
1769	TMEM246	0.360052	0.999764	1.20837	0.00471603	FALSE	0.00488578	1.20837	1.32024	-15.6944
1770	RNF20	0.431006	0.999764	-0.287799	0.0433948	FALSE	0.000116679	-0.287799	0.365473	-119.66
1771	SMC2	0.163202	0.999764	0.331359	0.145568	FALSE	1.64555e-10	0.331359	0.237638	-301.173
1772	NIPSNAP3B	0.53971	0.999764	0.766654	0.00427317	FALSE	1.47121e-06	0.766654	1.25015	-18.0646
1773	ABCA1	0.677211	0.999764	-0.228613	0.019093	FALSE	0.0194191	-0.228613	0.54919	-49.8957
1774	SLC44A1	0.274523	0.999764	-0.371144	0.0508539	FALSE	0.0525848	-0.371144	0.339656	-18.1876
1775	FKTN	0.490239	0.999764	-0.456132	0.0136363	FALSE	0.0133772	-0.456132	0.661129	-5.5004
1776	ZFP462	0.229595	0.999764	-0.807151	0.0148343	FALSE	6.23642e-11	-0.807151	0.67184	-53.4812
1777	RAD23B	0.769491	0.999764	0.0811376	0.0746915	FALSE	1.84973e-07	0.0811376	0.276881	-181.287
1778	KLF4	0.742138	0.999764	-0.0206122	1.45404	FALSE	0.000581947	-0.0206122	0.0626467	-1030.17
1779	ELP1	0.618723	0.999764	-0.240895	0.0246068	FALSE	0.0216391	-0.240895	0.484054	-20.6799
1780	CTNNAL1	0.0156955	0.83284	-0.738053	0.0709644	FALSE	1.54674e-11	-0.738053	0.305495	-179.798
1781	TMEM245	0.593628	0.999764	0.21622	0.0353106	FALSE	0.035358	0.21622	0.405222	-76.6977
1782	EPB41L4B	0.362296	0.999764	-0.35462	0.0386147	FALSE	1.74128e-05	-0.35462	0.389265	-108.15
1783	PTPN3	0.859203	0.999764	-0.0491548	0.0743156	FALSE	0.0380069	-0.0491548	0.277102	-71.1999
1784	TXN1	0.00522587	0.557179	0.319974	0.448697	FALSE	0.486791	0.319974	0.114572	-122.576
1785	ECPAS	0.110435	0.999764	-0.499549	0.0614326	FALSE	0.016079	-0.499549	0.312953	-81.5639
1786	PTGR1	0.914118	0.999764	0.0402028	0.0411225	FALSE	0.0366576	0.0402028	0.372783	-87.7494
1787	DNAJC25	0.845339	0.999764	0.109104	0.0183381	FALSE	0.0156324	0.109104	0.559311	-16.7814
1788	GNG10	0.542372	0.999764	-0.200794	0.0536822	FALSE	2.7284e-10	-0.200794	0.329586	-148.026
1789	UGCG	0.359472	0.999764	0.567697	0.0162695	FALSE	1.91651e-05	0.567697	0.619505	-54.9453
1790	PTBP3	0.901491	0.999764	-0.0176123	0.281861	FALSE	0.00213211	-0.0176123	0.14229	-461.326
1791	HSDL2	0.716009	0.999764	0.126575	0.0474535	FALSE	2.87408e-06	0.126575	0.347928	-127.155
1792	E130308A19RIK	0.379308	0.999764	0.358272	0.0357212	FALSE	3.64273e-09	0.358272	0.407511	-104.954
1793	INIP	0.451734	0.999764	-0.392731	0.02162	FALSE	0.0220965	-0.392731	0.521883	-50.7267
1794	SNX30	0.995581	0.999764	-0.0057612	0.00527494	FALSE	0.00536273	-0.0057612	1.0402	-18.3196
1795	SLC31A2	0.360385	0.999764	-0.229494	0.0914755	FALSE	3.55863e-06	-0.229494	0.250914	-212.71
1796	FKBP15	0.235375	0.999764	0.645379	0.0216252	FALSE	8.41531e-06	0.645379	0.543876	-68.6483
1797	SLC31A1	0.320319	0.999764	0.406763	0.0357664	FALSE	4.77824e-07	0.406763	0.4093	-102.365
1798	CDC26	0.84006	0.999764	-0.0691294	0.0486455	FALSE	0.0546802	-0.0691294	0.342535	-24.5607
1799	PRPF4	0.226017	0.999764	0.841239	0.0142483	FALSE	0.0139301	0.841239	0.694846	-38.9771
1800	ALAD	0.502041	0.999764	0.1704	0.0924638	FALSE	4.73192e-10	0.1704	0.253842	-221.244
1801	POLE3	0.728044	0.999764	0.113987	0.0534059	FALSE	0.0083523	0.113987	0.327804	-65.6311
1802	ORM1	0.145998	0.999764	0.552506	0.0474844	FALSE	3.64147e-10	0.552506	0.380039	-133.827
1803	ATP6V1G1	0.0290877	0.988193	0.390902	0.186112	FALSE	2.15911e-06	0.390902	0.179124	-350.406
1804	CDK5RAP2	0.00809193	0.64497	1.82091	0.0258484	FALSE	0.00325282	1.82091	0.687601	-31.4612
1805	MEGF9	0.2766	0.999764	-0.288296	0.0825557	FALSE	0.100836	-0.288296	0.264981	-72.9437
1806	TLE1	0.5233	0.999764	-0.471262	0.010968	FALSE	2.50818e-07	-0.471262	0.738347	-40.9727
1807	KDM4C	0.870671	0.999764	-0.058664	0.0439533	FALSE	0.0422644	-0.058664	0.36033	-62.7423
1808	DMAC1	0.885456	0.999764	0.0535921	0.0413141	FALSE	9.20704e-07	0.0535921	0.372022	-117.61
1809	LURAP1L	0.47355	0.999764	0.683668	0.00712143	FALSE	0.00749429	0.683668	0.953892	-23.3609
1810	NFIB	0.0672581	0.999764	-0.217052	0.442004	FALSE	1.29299e-09	-0.217052	0.118611	-613.553
1811	ZDHHC21	0.569773	0.999764	-0.174713	0.0606781	FALSE	0.0561421	-0.174713	0.307385	-121.442
1812	TTC39B	0.74036	0.999764	0.0999985	0.0629559	FALSE	0.00770076	0.0999985	0.301767	-22.1827
1813	SNAPC3	0.179721	0.999764	0.709645	0.0233723	FALSE	0.0230676	0.709645	0.528948	-54.8148
1814	PSIP1	0.322353	0.999764	-0.279004	0.0728467	FALSE	9.3415e-06	-0.279004	0.281926	-181.891
1815	CCDC171	0.661288	0.999764	0.270331	0.0153458	FALSE	0.0132416	0.270331	0.617002	-38.1354
1816	BNC2	0.849928	0.999764	-0.0659224	0.0470169	FALSE	0.0471234	-0.0659224	0.348409	-100.545
1817	CNTLN	0.502709	0.999764	-0.502991	0.0106913	FALSE	1.32708e-07	-0.502991	0.750472	-40.7782
1818	SH3GL2	0.198363	0.999764	0.460414	0.0473458	FALSE	0.00043251	0.460414	0.357957	-127.565
1819	ADAMTSL1	0.20772	0.999764	-0.786804	0.0167842	FALSE	0.0163233	-0.786804	0.624517	-45.8229
1820	RRAGA	0.498013	0.999764	0.22891	0.0508916	FALSE	0.0341438	0.22891	0.337814	-96.7621
1821	HAUS6	0.57196	0.999764	-0.543408	0.00657636	FALSE	0.00588167	-0.543408	0.961499	-21.4432
1822	PLIN2	0.692721	0.999764	0.345866	0.00772522	FALSE	0.260209	0.345866	0.875244	-20.9619
1823	DENND4C	0.692149	0.999764	-0.0887264	0.113707	FALSE	0.103547	-0.0887264	0.22409	-71.9635
1824	ACER2	0.469828	0.999764	0.394679	0.0200413	FALSE	0.0214904	0.394679	0.546073	-8.28674
1825	SLC24A2	0.415302	0.999764	-0.345734	0.0334708	FALSE	2.10385e-12	-0.345734	0.424422	-103.221
1826	MLLT3	0.836751	0.999764	-0.0512465	0.0922545	FALSE	7.25414e-05	-0.0512465	0.248707	-214.729
1827	FOCAD	0.95116	0.999764	0.0247465	0.0349894	FALSE	0.0342034	0.0247465	0.404027	-72.3985
1828	KLHL9	0.763316	0.999764	-0.166917	0.0186498	FALSE	0.0219852	-0.166917	0.554304	-27.1019
1829	MTAP	0.195237	0.999764	0.905526	0.0144657	FALSE	0.0157531	0.905526	0.699118	-25.8654
1830	CDKN2B	0.558396	0.999764	0.481315	0.00901549	FALSE	0.00626289	0.481315	0.822442	-31.8464
1831	CAAP1	0.224614	0.999764	0.739346	0.0178323	FALSE	3.01733e-07	0.739346	0.608842	-58.8901
1832	PLAA	0.542199	0.999764	-0.258282	0.0321654	FALSE	0.000419447	-0.258282	0.423767	-94.4342
1833	IFT74	0.0314718	0.999764	-1.93284	0.0155617	FALSE	0.000420345	-1.93284	0.898553	-51.711
1834	MYSM1	0.586273	0.999764	-0.219871	0.0352548	FALSE	0.0408127	-0.219871	0.403992	-26.1796
1835	JUN	0.345953	0.999764	-0.0452568	2.47466	FALSE	1.14764e-05	-0.0452568	0.0480195	-1140.75
1836	JUNOS	0.804946	0.999764	0.153283	0.0149454	FALSE	9.24081e-06	0.153283	0.620699	-51.7327
1837	FGGY	0.457876	0.999764	0.636413	0.00867812	FALSE	7.64286e-08	0.636413	0.857297	-33.3107
1838	HOOK1	0.406987	0.999764	0.406697	0.0249078	FALSE	1.30246e-06	0.406697	0.490465	-76.8816
1839	CYP2J6	0.612546	0.999764	0.193403	0.039649	FALSE	0.0395601	0.193403	0.381885	-82.1767
1840	NFIA	0.324427	0.999764	-0.110524	0.482624	FALSE	3.2973e-10	-0.110524	0.112162	-644.347
1841	TM2D1	0.809411	0.999764	-0.110379	0.0272806	FALSE	0.00151014	-0.110379	0.457652	-83.2355
1842	PATJ	0.55143	0.999764	-0.328558	0.0191533	FALSE	3.38927e-05	-0.328558	0.551626	-62.9832
1843	USP1	0.653918	0.999764	0.160341	0.0450473	FALSE	0.0441838	0.160341	0.357643	-22.7545
1844	DOCK7	0.600156	0.999764	-0.252446	0.0248877	FALSE	0.0264755	-0.252446	0.481605	-46.0046
1845	ATG4C	0.882145	0.999764	-0.156707	0.00512523	FALSE	0.00467083	-0.156707	1.05704	-17.1252
1846	ITGB3BP	0.136486	0.999764	0.949515	0.0177333	FALSE	0.0159443	0.949515	0.637684	-32.6968
1847	PGM1	0.506633	0.999764	-0.682949	0.00597781	FALSE	0.00598008	-0.682949	1.0284	-20.3379
1848	ROR1	0.265645	0.999764	0.230777	0.135155	FALSE	0.127483	0.230777	0.207319	-117.043
1849	CACHD1	0.540357	0.999764	-0.14795	0.0980251	FALSE	0.0980173	-0.14795	0.24164	-177.262
1850	JAK1	0.0613429	0.999764	-0.215294	0.434386	FALSE	0.457227	-0.215294	0.115068	-154.896
1851	AK4	0.574645	0.999764	0.338576	0.0162381	FALSE	1.40577e-08	0.338576	0.603281	-54.7489
1852	DNAJC6	0.365004	0.999764	0.371073	0.0354422	FALSE	0.016385	0.371073	0.409631	-51.9494
1853	LEPROT	0.255683	0.999764	-0.472204	0.0346524	FALSE	0.0414038	-0.472204	0.415434	-3.92431
1854	PDE4B	0.988371	0.999764	0.00266349	0.180354	FALSE	7.25553e-10	0.00266349	0.18274	-351.873
1855	MIER1	0.511567	0.999764	-0.145211	0.116936	FALSE	0.118652	-0.145211	0.221223	-135.259
1856	SLC35D1	0.543447	0.999764	0.549843	0.00758563	FALSE	0.00564016	0.549843	0.904929	-21.7189
1857	OMA1	0.48786	0.999764	0.372587	0.0206228	FALSE	3.29973e-07	0.372587	0.537088	-66.7093
1858	DAB1	0.455301	0.999764	-0.16486	0.117507	FALSE	2.90901e-07	-0.16486	0.220813	-257.105
1859	PLPP3	0.653062	0.999764	0.199928	0.0292526	FALSE	0.000200752	0.199928	0.444766	-90.6101
1860	USP24	0.166224	0.999764	-0.328981	0.10322	FALSE	6.31702e-06	-0.328981	0.237628	-230.049
1861	DHCR24	0.574968	0.999764	0.299188	0.0206163	FALSE	0.0201405	0.299188	0.533551	-54.6471
1862	TTC4	0.346042	0.999764	0.463051	0.0251385	FALSE	0.0261365	0.463051	0.491408	-45.5992
1863	SSBP3	0.463053	0.999764	-0.28296	0.0389609	FALSE	4.46963e-06	-0.28296	0.385594	-111.188
1864	TCEANC2	0.981262	0.999764	0.0187659	0.00894534	FALSE	0.00620068	0.0187659	0.798991	-24.0783
1865	TMEM59	0.544147	0.999764	0.104388	0.193621	FALSE	3.33124e-08	0.104388	0.1721	-357.516
1866	LRRC42	0.153313	0.999764	0.680346	0.0285115	FALSE	6.52502e-05	0.680346	0.476458	-85.2235
1867	HSPB11	0.373382	0.999764	0.312078	0.0478539	FALSE	3.26795e-06	0.312078	0.350589	-133.958
1868	YIPF1	0.782281	0.999764	-0.108323	0.0371845	FALSE	2.68653e-08	-0.108323	0.391982	-107.169
1869	NDC1	0.146454	0.999764	1.55393	0.00886088	FALSE	0.0100504	1.55393	1.07007	-25.4372
1870	MAGOH	0.747348	0.999764	0.0654699	0.138511	FALSE	0.000209909	0.0654699	0.203235	-288.766
1871	CZIB	0.213003	0.999764	0.444242	0.0474899	FALSE	0.000796048	0.444242	0.356721	-131.75
1872	CPT2	0.767848	0.999764	-0.333563	0.00456775	FALSE	0.00416759	-0.333563	1.12999	-16.1673
1873	SCP2	0.0404992	0.999764	0.353523	0.199017	FALSE	0.00555848	0.353523	0.172567	-361.953
1874	ECHDC2	0.462683	0.999764	-0.671583	0.00753437	FALSE	2.54145e-05	-0.671583	0.914419	-29.1107
1875	ZYG11B	0.934282	0.999764	0.0317091	0.0386329	FALSE	0.039665	0.0317091	0.384547	-16.3379
1876	TUT4	0.342604	0.999764	-0.326477	0.0492334	FALSE	1.07926e-06	-0.326477	0.34401	-132.985
1877	PRPF38A	0.66127	0.999764	0.211611	0.0248444	FALSE	0.00106582	0.211611	0.482954	-77.6738
1878	CC2D1B	0.719418	0.999764	-0.254553	0.0114992	FALSE	9.98333e-07	-0.254553	0.708595	-41.0668
1879	ZFYVE9	0.493245	0.999764	0.15369	0.114439	FALSE	0.00931298	0.15369	0.224314	-115.028
1880	3110021N24RIK	0.186291	0.999764	0.813303	0.0179605	FALSE	0.0171963	0.813303	0.615378	-49.308
1881	BTF3L4	0.872009	0.999764	0.0972719	0.0157236	FALSE	0.000240744	0.0972719	0.603774	-53.5721
1882	TXNDC12	0.538896	0.999764	0.431879	0.0121983	FALSE	0.0111286	0.431879	0.702833	-35.2254
1883	KTI12	0.252267	0.999764	0.826993	0.0131071	FALSE	4.84941e-06	0.826993	0.722353	-46.297
1884	NRD1	0.428863	0.999764	0.168485	0.127147	FALSE	9.1827e-06	0.168485	0.212965	-265.976
1885	OSBPL9	0.507596	0.999764	-0.195091	0.066231	FALSE	0.000247839	-0.195091	0.294438	-165.012
1886	EPS15	0.707234	0.999764	-0.111251	0.0651207	FALSE	0.0408274	-0.111251	0.296217	-103.593
1887	TTC39A	0.416918	0.999764	0.617098	0.0109691	FALSE	9.29883e-06	0.617098	0.760178	-39.5058
1888	RNF11	0.642347	0.999764	-0.162085	0.0470294	FALSE	0.0504461	-0.162085	0.349007	-77.8219
1889	CDKN2C	0.0065512	0.629805	2.07512	0.0254374	FALSE	0.297725	2.07512	0.763238	-52.7189
1890	FAF1	0.553819	0.999764	-0.133648	0.112238	FALSE	0.101143	-0.133648	0.225739	-89.6673
1891	SPATA6	0.819875	0.999764	0.18703	0.00856465	FALSE	2.17939e-06	0.18703	0.821367	-32.9185
1892	SKINT8	0.874346	0.999764	0.136908	0.00767097	FALSE	0.00049056	0.136908	0.86574	-17.6746
1893	SKINT7	0.678592	0.999764	-0.130841	0.0573609	FALSE	0.0469958	-0.130841	0.315748	-69.5757
1894	SKINT1	0.427364	0.999764	-0.152481	0.155124	FALSE	0.154262	-0.152481	0.192111	-141.802
1895	SKINT4	0.247358	0.999764	-0.4413	0.0427423	FALSE	2.13863e-10	-0.4413	0.381487	-124.358
1896	SKINT3	0.764314	0.999764	-0.112372	0.0505176	FALSE	7.22031e-12	-0.112372	0.374799	-139.867
1897	SKINT9	0.889326	0.999764	-0.0674388	0.024745	FALSE	1.0629e-10	-0.0674388	0.484624	-81.6976
1898	SKINT10	0.637585	0.999764	0.306544	0.0138771	FALSE	0.00139963	0.306544	0.65073	-48.5511
1899	SKINT6	0.468308	0.999764	-0.100916	0.348038	FALSE	7.96069e-10	-0.100916	0.139149	-537.804
1900	SKINT5	0.554751	0.999764	0.231066	0.0539641	FALSE	2.10872e-09	0.231066	0.391202	-142.972
1901	SKINT11	0.188375	0.999764	0.231035	0.188315	FALSE	0.198962	0.231035	0.175638	-28.662
1902	TRABD2B	0.229142	0.999764	-0.964529	0.0109183	FALSE	2.0058e-05	-0.964529	0.802055	-40.9121
1903	CMPK1	0.993106	0.999764	-0.00294158	0.049246	FALSE	4.23667e-08	-0.00294158	0.340446	-133.115
1904	STIL	0.0517302	0.999764	1.08478	0.0247568	FALSE	0.0247972	1.08478	0.557623	-23.0655
1905	PDZK1IP1	0.709586	0.999764	0.0487747	0.333274	FALSE	3.86412e-05	0.0487747	0.13097	-510.282
1906	CYP4B1	0.995169	0.999764	-0.00257094	0.0316584	FALSE	7.06504e-08	-0.00257094	0.424611	-95.3794
1907	EFCAB14	0.899348	0.999764	-0.0530629	0.0324239	FALSE	1.75865e-08	-0.0530629	0.419519	-94.9246
1908	ATPAF1	0.537731	0.999764	-0.434751	0.0119242	FALSE	5.21944e-08	-0.434751	0.705479	-42.7389
1909	MKNK1	0.451949	0.999764	0.957953	0.00446296	FALSE	3.54733e-08	0.957953	1.27359	-18.6072
1910	UQCRH	0.775459	0.999764	0.0278524	0.5991	FALSE	0.0679777	0.0278524	0.0976451	-62.5161
1911	LRRC41	0.969045	0.999764	-0.0208197	0.0198252	FALSE	8.25905e-05	-0.0208197	0.536508	-64.0928
1912	POMGNT1	0.668754	0.999764	0.344961	0.00910236	FALSE	0.00944429	0.344961	0.806251	-5.70298
1913	MAST2	0.444309	0.999764	-0.276813	0.0442022	FALSE	0.0417716	-0.276813	0.361877	-102.094
1914	GPBP1L1	0.299196	0.999764	-0.387624	0.0422009	FALSE	0.00569145	-0.387624	0.373376	-42.0928
1915	NASP	0.678389	0.999764	-0.0802735	0.152331	FALSE	0.0138249	-0.0802735	0.193588	-49.3994
1916	AKR1A1	0.120796	0.999764	0.257134	0.212255	FALSE	0.014229	0.257134	0.165739	-372.002
1917	PRDX1	0.0239536	0.942	0.187283	0.839844	FALSE	5.66758e-05	0.187283	0.0829467	-830.862
1918	TOE1	0.720422	0.999764	0.281303	0.00947252	FALSE	8.05045e-07	0.281303	0.785993	-35.773
1919	UROD	0.387856	0.999764	0.267443	0.0608761	FALSE	3.34728e-06	0.267443	0.309716	-162.075
1920	HECTD3	0.439847	0.999764	-0.704256	0.00765736	FALSE	0.00784221	-0.704256	0.911716	-21.9448
1921	EIF2B3	0.963311	0.999764	0.0198504	0.030665	FALSE	0.0316246	0.0198504	0.431545	-65.422
1922	PLK3	0.954471	0.999764	0.0442741	0.00950457	FALSE	0.00716161	0.0442741	0.775468	-28.482
1923	KIF2C	0.230951	0.999764	-0.614683	0.0287941	FALSE	2.7708e-09	-0.614683	0.513128	-89.077
1924	RNF220	0.48892	0.999764	-0.241965	0.0471666	FALSE	4.77236e-09	-0.241965	0.349646	-128.351
1925	ERI3	0.944984	0.999764	0.029507	0.0312438	FALSE	0.0334443	0.029507	0.427592	-9.8615
1926	DMAP1	0.327876	0.999764	0.704942	0.0125756	FALSE	3.88376e-08	0.704942	0.720505	-44.8509
1927	SLC6A9	0.635008	0.999764	0.322541	0.0127632	FALSE	0.00125279	0.322541	0.679477	-44.3351
1928	ATP6V0B	0.00302089	0.473621	0.52386	0.197635	FALSE	0.193049	0.52386	0.176645	-311.119
1929	IPO13	0.31775	0.999764	0.867929	0.00921797	FALSE	2.38393e-06	0.867929	0.868717	-33.9884
1930	KDM4A	0.286912	0.999764	-0.717497	0.0140818	FALSE	0.0179123	-0.717497	0.673757	-27.5388
1931	PTPRF	0.449517	0.999764	-0.142518	0.161105	FALSE	1.77274e-08	-0.142518	0.18846	-318.229
1932	SZT2	0.970746	0.999764	0.0397624	0.00486108	FALSE	0.00330738	0.0397624	1.08424	-8.05406
1933	MED8	0.396404	0.999764	0.274848	0.0556587	FALSE	0.0331401	0.274848	0.32409	-44.5884
1934	ELOVL1	0.529965	0.999764	0.179605	0.0705989	FALSE	0.000308391	0.179605	0.285967	-176.569
1935	CDC20	0.0875395	0.999764	0.430208	0.1258	FALSE	5.69806e-10	0.430208	0.251801	-272.209
1936	2610528J11RIK	0.440704	0.999764	0.358023	0.0275091	FALSE	0.0270473	0.358023	0.464359	-65.9514
1937	TMEM125	0.174358	0.999764	0.883956	0.0165393	FALSE	0.00065699	0.883956	0.650766	-56.373
1938	CFAP57	0.0470346	0.999764	-0.333426	0.224364	FALSE	6.73197e-10	-0.333426	0.167889	-405.351
1939	EBNA1BP2	0.837758	0.999764	-0.0444261	0.121218	FALSE	1.92916e-06	-0.0444261	0.216965	-262.556
1940	SLC2A1	0.186384	0.999764	0.297913	0.115433	FALSE	0.0123086	0.297913	0.225461	-237.695
1941	SVBP	0.634565	0.999764	0.102597	0.12437	FALSE	1.41888e-10	0.102597	0.215851	-272.007
1942	AU022252	0.584695	0.999764	-0.330241	0.0159669	FALSE	3.15125e-07	-0.330241	0.604239	-54.926
1943	YBX1	0.330191	0.999764	0.0860302	0.733773	FALSE	0.026668	0.0860302	0.0883512	-705.142
1944	PPIH	0.0182934	0.867924	0.892035	0.0491818	FALSE	0.0506342	0.892035	0.378041	-54.8779
1945	PPCS	0.630022	0.999764	-0.269202	0.0185168	FALSE	0.0204014	-0.269202	0.558865	-3.27036
1946	FOXJ3	0.433627	0.999764	-0.360729	0.0275947	FALSE	5.05236e-07	-0.360729	0.460702	-83.4466
1947	GUCA2A	0.3263	0.999764	0.221379	0.121352	FALSE	7.91436e-11	0.221379	0.22553	-268.6
1948	HIVEP3	0.661966	0.999764	-0.110725	0.0890842	FALSE	0.087732	-0.110725	0.253259	-125.375
1949	SCMH1	0.834675	0.999764	-0.0748361	0.0443974	FALSE	4.04932e-06	-0.0748361	0.358566	-124.592
1950	CTPS	0.706691	0.999764	0.233898	0.0150423	FALSE	0.0158456	0.233898	0.621567	-40.8218
1951	CITED4	0.849616	0.999764	-0.170376	0.00709851	FALSE	0.0106727	-0.170376	0.898568	-0.997196
1952	NFYC	0.743519	0.999764	-0.12958	0.0364597	FALSE	0.0343614	-0.12958	0.39603	-73.122
1953	SMAP2	0.777644	0.999764	0.116551	0.0336958	FALSE	0.000159446	0.116551	0.412728	-99.0944
1954	ZMPSTE24	0.718922	0.999764	0.24339	0.0127238	FALSE	0.013465	0.24339	0.67627	-32.7801
1955	RLF	0.795154	0.999764	0.0726414	0.0731086	FALSE	0.000469022	0.0726414	0.279795	-178.075
1956	PPT1	0.887554	0.999764	0.0690546	0.0239928	FALSE	1.97471e-05	0.0690546	0.488362	-74.765
1957	CAP1	0.834583	0.999764	-0.0361191	0.19074	FALSE	0.00309186	-0.0361191	0.172962	-357.192
1958	MFSD2A	0.105342	0.999764	0.645837	0.0402288	FALSE	0.041259	0.645837	0.39879	-77.624
1959	MYCL	0.828817	0.999764	0.107681	0.0231272	FALSE	0.000131608	0.107681	0.498019	-73.3009
1960	TRIT1	0.116719	0.999764	-1.55261	0.00986086	FALSE	0.00905956	-1.55261	0.989749	-25.209
1961	PPIE	0.935322	0.999764	0.0274304	0.049994	FALSE	0.0418108	0.0274304	0.338017	-79.4094
1962	PABPC4	0.818875	0.999764	-0.0541163	0.102178	FALSE	3.83404e-05	-0.0541163	0.236324	-231.829
1963	MACF1	0.858311	0.999764	-0.0244454	0.317283	FALSE	3.05888e-10	-0.0244454	0.13693	-503.598
1964	NDUFS5	0.0802457	0.999764	0.240232	0.308399	FALSE	0.310569	0.240232	0.137334	-107.181
1965	AKIRIN1	0.0530885	0.999764	-0.573188	0.069757	FALSE	3.07844e-05	-0.573188	0.296344	-172.655
1966	RHBDL2	0.703002	0.999764	-0.186163	0.0240676	FALSE	8.62448e-08	-0.186163	0.48827	-75.3952
1967	MYCBP	0.130928	0.999764	0.514655	0.0529866	FALSE	0.00111128	0.514655	0.340729	-140.684
1968	RRAGC	0.545563	0.999764	-0.304544	0.0228805	FALSE	1.74183e-07	-0.304544	0.50386	-71.4231
1969	GM2164	0.570293	0.999764	0.183249	0.0554163	FALSE	0.0154249	0.183249	0.322836	-133.581
1970	POU3F1	0.122249	0.999764	0.167693	0.489712	FALSE	0.508326	0.167693	0.108511	-115.046
1971	UTP11	0.926501	0.999764	0.0250098	0.077707	FALSE	3.20399e-05	0.0250098	0.271113	-187.598
1972	SF3A3	0.770207	0.999764	0.110021	0.0404403	FALSE	3.40215e-05	0.110021	0.37665	-113.874
1973	INPP5B	0.429339	0.999764	0.609563	0.0106303	FALSE	1.32365e-08	0.609563	0.771283	-38.7388
1974	MTF1	0.927304	0.999764	-0.0528466	0.0170092	FALSE	0.000451232	-0.0528466	0.579219	-56.2091
1975	1110065P20RIK	0.738457	0.999764	0.171847	0.0217778	FALSE	1.65311e-07	0.171847	0.514671	-71.6795
1976	YRDC	0.548427	0.999764	-0.216182	0.0443256	FALSE	0.048839	-0.216182	0.360232	-11.0852
1977	CDCA8	0.56792	0.999764	0.134333	0.138426	FALSE	2.2467e-09	0.134333	0.235211	-293.109
1978	9930104L06RIK	0.815407	0.999764	0.259871	0.00470738	FALSE	3.77868e-07	0.259871	1.11314	-19.8568
1979	GNL2	0.61268	0.999764	0.17713	0.047148	FALSE	1.5635e-05	0.17713	0.349885	-127.053
1980	SNIP1	0.888273	0.999764	0.0879447	0.0146188	FALSE	8.26396e-07	0.0879447	0.625984	-50.173
1981	MEAF6	0.324744	0.999764	0.459162	0.0278956	FALSE	0.0253954	0.459162	0.46627	-74.0052
1982	ZC3H12A	0.552875	0.999764	0.0910982	0.243156	FALSE	0.0244567	0.0910982	0.153504	-61.787
1983	LSM10	0.62838	0.999764	0.186608	0.0388696	FALSE	9.14359e-06	0.186608	0.385547	-112.882
1984	STK40	0.791475	0.999764	0.0698081	0.082088	FALSE	0.00128525	0.0698081	0.264029	-190.779
1985	SH3D21	0.400948	0.999764	0.145951	0.190567	FALSE	6.85097e-06	0.145951	0.173766	-356.982
1986	THRAP3	0.307322	0.999764	-0.210573	0.135123	FALSE	1.62938e-07	-0.210573	0.206271	-278.707
1987	MAP7D1	0.490187	0.999764	-0.342831	0.0236594	FALSE	0.000332715	-0.342831	0.496848	-74.0232
1988	TRAPPC3	0.634959	0.999764	-0.144475	0.0617948	FALSE	9.52103e-07	-0.144475	0.304313	-159.836
1989	ADPRHL2	0.259057	0.999764	0.425095	0.042409	FALSE	0.0019648	0.425095	0.376649	-117.833
1990	AGO3	0.853127	0.999764	-0.0901057	0.0241044	FALSE	0.0324817	-0.0901057	0.486716	-2.54923
1991	AGO1	0.627303	0.999764	-0.232799	0.0250586	FALSE	0.000696824	-0.232799	0.479477	-76.707
1992	AGO4	0.516107	0.999764	-0.244592	0.040653	FALSE	0.044015	-0.244592	0.376667	-102.093
1993	CLSPN	0.232285	0.999764	0.421903	0.0578199	FALSE	1.06595e-09	0.421903	0.353207	-154.727
1994	PSMB2	0.0373437	0.999764	0.321465	0.247124	FALSE	2.63434e-05	0.321465	0.154403	-422.446
1995	TFAP2E	0.362484	0.999764	-1.08173	0.0052512	FALSE	4.31494e-06	-1.08173	1.18787	-21.1343
1996	NCDN	0.555409	0.999764	-0.621813	0.00558278	FALSE	5.26602e-05	-0.621813	1.0545	-22.5295
1997	AU040320	0.79806	0.999764	-0.131184	0.021754	FALSE	2.96478e-05	-0.131184	0.512722	-70.1792
1998	ZMYM4	0.832609	0.999764	0.0974659	0.0269547	FALSE	0.000239537	0.0974659	0.461143	-82.4334
[truncated: 6,928 more rows]
