# Supplementary material for: Distinctive DNA sequence features define epigenetic longevity of inflammatory memory
Source: Science. Author manuscript; Available in PMC 2026 Jun 26. (PMC13295011; doi:10.1126/science.adz6830)
Supplement: Data s16 [file NIHMS2170334-supplement-Data_s16.xlsx]

## Sheet: Data S16
Timepoint	Condition	Celltype	ID	chr1:17602551-17602924	chr1:86217830-86218762	chr1:157594518-157595082	chr1:161578572-161579058	chr1:172321463-172322125	chr10:4944592-4945273	chr10:42088525-42089008	chr10:60269474-60270111	chr11:19739897-19740829	chr11:69683986-69684601	chr11:81998744-81999788	chr11:82013772-82014064	chr11:82014836-82016007	chr11:82035173-82035921	chr11:82072958-82074331	chr11:82169305-82170274	chr11:86578208-86578461	chr11:86646250-86646925	chr11:106581405-106581739	chr11:110435906-110436522	chr12:54202301-54202747	chr12:71860669-71861281	chr12:79862534-79863022	chr12:82189668-82190082	chr12:82284340-82285421	chr13:23258369-23259373	chr13:37604737-37605298	chr13:40450772-40451737	chr13:41331589-41332417	chr13:94062445-94063137	chr13:117027273-117027482	chr14:8111335-8112301	chr14:14557421-14558108	chr14:37097744-37098928	chr14:38062138-38062786	chr14:79114928-79115317	chr14:79289837-79291084	chr14:82065099-82065977	chr14:99547840-99548293	chr14:99895736-99896240	chr14:118658230-118658783	chr15:25301696-25302250	chr15:25320498-25320890	chr15:25354615-25355339	chr15:31184581-31185096	chr15:38326181-38326805
D30	Control	UB	SEACell-1-0	-0.680395	-0.604773	-0.918914	-0.816081	0.0888829	-0.760218	0.185652	0.236158	0.107931	-1.13673	-1.14206	-0.649991	-1.21645	-1.25524	-0.899801	-0.971626	-0.0414383	-0.805171	-0.811925	0.485006	-1.41146	-1.14472	0.0280594	-0.85104	0.110153	-0.866053	-0.246927	-1.58129	-1.07313	0.505501	-0.680071	0.398182	-0.575889	-1.12613	-0.693095	-0.755568	-0.0713255	-0.559255	-1.00904	0.206099	-1.01519	-0.868797	-0.765986	-1.47033	-0.709941	0.333038
D30	Control	UB	SEACell-2-0	-0.680395	1.42865	1.06582	-0.816081	0.238865	-0.760218	0.643395	1.0708	-1.01471	-1.13673	-1.14206	-0.649991	0.989928	0.272051	-0.899801	1.44966	0.146562	-0.805171	-0.811925	-0.827471	-0.186076	-1.14472	-0.815333	0.861962	1.31947	-0.866053	-1.24631	0.412569	0.720527	-1.05084	-0.680071	1.22427	-0.575889	0.200564	-0.693095	-0.755568	-2.62869	-0.559255	-1.00904	-0.60055	-1.01519	-0.868797	-0.765986	-1.47033	-0.709941	-1.07461
D30	Control	UB	SEACell-4-0	-0.680395	-1.65226	-0.918914	0.726697	-1.20283	-0.760218	-1.27171	-0.968409	0.308553	-0.395526	-1.14206	-0.649991	-0.358592	-0.380857	-0.899801	-0.971626	0.929673	-0.805171	-0.811925	-0.827471	-0.61862	0.721138	-0.815333	-0.85104	0.357653	-0.866053	0.245227	-0.0973559	-1.07313	-1.05084	0.647556	-0.794034	-0.575889	0.24247	-0.693095	-0.755568	-0.737372	-0.559255	0.550555	-0.60055	-0.177729	-0.868797	-0.765986	-0.3345	-0.709941	0.213323
D30	Control	UB	SEACell-5-0	-0.680395	-0.904164	0.756474	-0.816081	0.305828	-0.14781	-1.27171	1.73458	0.796644	-0.203701	-0.630608	-0.649991	-0.539153	-1.25524	-0.899801	-0.971626	-0.132909	0.466907	-0.811925	0.393936	-0.810559	0.152752	-0.815333	0.959443	0.0101648	-0.866053	-1.24631	-0.786107	-0.357791	1.08932	-0.680071	-0.794034	0.506547	-1.12613	-0.693095	-0.755568	-1.07239	1.03284	-0.267669	0.631613	0.352816	-0.868797	-0.765986	0.939008	0.630467	-0.0577592
D30	Control	UB	SEACell-7-0	-0.680395	0.297436	-0.918914	-0.0738851	-0.402106	-0.760218	-0.208051	-0.968409	0.603365	-1.13673	-0.0294666	-0.649991	-1.21645	-1.25524	-0.899801	-0.971626	0.54032	-0.805171	-0.811925	-0.827471	0.134259	0.602726	-0.815333	0.558571	-0.853611	0.140813	-0.0281855	-1.58129	-0.350387	-0.365793	-0.680071	-0.794034	2.2085	0.946475	0.642803	-0.0123269	0.693224	-0.559255	-1.00904	-0.60055	0.0499159	-0.868797	-0.765986	-0.295788	-0.709941	-0.455013
D30	Control	UB	SEACell-10-0	-0.680395	-1.16415	-0.918914	-0.816081	-1.20283	0.599	-0.380404	-0.968409	0.381396	-1.13673	-0.0069083	-0.649991	-0.311368	-0.332723	-0.899801	-0.971626	-1.35969	-0.805171	-0.811925	1.8209	-1.41146	-0.298221	-0.815333	-0.85104	-1.01192	-0.866053	-1.24631	-0.24361	-0.117211	-1.05084	-0.680071	-0.794034	-0.575889	-1.12613	0.426337	-0.755568	0.0602542	-0.559255	-1.00904	1.04601	-1.01519	-0.868797	-0.765986	-0.271974	0.424895	0.284221
D30	Control	UB	SEACell-12-0	-0.680395	-0.718544	-0.918914	-0.816081	-1.20283	-0.760218	-0.304785	0.0611745	-1.01471	-1.13673	-1.14206	-0.649991	-1.21645	-0.267629	0.51608	-0.971626	-1.35969	-0.805171	-0.811925	1.69068	-1.41146	-0.226403	-0.815333	1.1449	0.163008	-0.866053	0.67113	-1.58129	-1.07313	-1.05084	-0.680071	-0.794034	-0.575889	0.419695	-0.693095	-0.755568	0.634483	-0.559255	-1.00904	-0.60055	0.492948	-0.868797	-0.765986	-1.47033	-0.709941	-1.07461
D30	Control	UB	SEACell-13-0	-0.680395	0.0822624	0.420616	0.679398	-1.20283	-0.760218	-1.27171	-0.968409	-1.01471	0.00880602	-1.14206	-0.649991	-1.21645	-0.178462	-0.142025	-0.971626	-0.420397	0.756634	-0.811925	-0.827471	0.145229	0.0828445	-0.815333	-0.85104	-1.8306	-0.866053	-1.24631	-1.58129	-1.07313	-1.05084	-0.680071	-0.794034	-0.575889	0.200512	-0.693095	-0.755568	-0.087526	-0.559255	0.502741	-0.60055	-1.01519	0.739993	-0.765986	0.513568	0.316352	-1.07461
D30	Control	UB	SEACell-15-0	-0.680395	-1.01376	-0.918914	-0.816081	-1.20283	-0.760218	-1.27171	0.770901	0.26046	-1.13673	-1.14206	-0.649991	-1.21645	-0.412635	-0.899801	-0.971626	0.137667	0.747473	-0.811925	-0.827471	-1.41146	0.406626	-0.815333	0.851846	-0.650344	0.350295	-0.111146	-1.58129	-1.07313	0.321387	0.590641	-0.794034	-0.575889	0.19273	-0.693095	-0.755568	-1.39167	-0.559255	-1.00904	-0.60055	-1.01519	0.730556	-0.765986	-0.788474	-0.709941	0.166514
D30	Control	UB	SEACell-17-0	-0.680395	-0.489073	0.22635	-0.0401477	-0.370917	-0.760218	-0.166622	-0.968409	0.655436	-0.157326	0.215909	-0.649991	-0.505489	-1.25524	-0.899801	-0.971626	-0.5782	-0.805171	0.66093	-0.827471	-0.775691	0.655365	-0.815333	1.3793	0.0770856	-0.866053	-0.270046	-0.746584	-0.61744	-0.334654	0.384537	0.370602	1.31127	0.601237	-0.693095	-0.755568	-0.34117	-0.559255	-1.00904	-0.60055	-0.34364	0.506678	-0.765986	-0.0367518	-0.709941	-1.07461
D30	Control	UB	SEACell-18-0	1.19568	-0.539906	0.421867	-0.816081	-0.228895	-0.760218	0.644802	-0.968409	-1.01471	-1.13673	-1.14206	-0.649991	-1.21645	-0.406872	-0.899801	-0.971626	-1.35969	1.18063	-0.811925	-0.827471	-1.41146	0.416103	-0.815333	0.218362	-0.321074	-0.866053	-1.24631	-1.58129	-1.07313	-1.05084	-0.680071	-0.794034	-0.575889	-1.12613	-0.693095	-0.755568	-0.38504	-0.559255	0.504153	-0.60055	-1.01519	-0.868797	0.154228	-1.47033	-0.709941	-1.07461
D30	Control	UB	SEACell-19-0	-0.680395	0.336873	0.510119	-0.816081	0.699947	-0.760218	0.467918	1.30904	0.35369	-1.13673	-0.213946	-0.649991	-0.656542	-0.351031	-0.899801	0.880647	-0.345536	-0.805171	0.348002	-0.827471	0.50292	0.647703	0.872062	-0.85104	0.326303	-0.866053	-0.0281518	-0.923929	-0.00483539	-0.507002	-0.680071	-0.794034	-0.575889	0.289154	-0.693095	-0.165532	0.371635	-0.559255	0.603754	-0.00451999	0.874672	-0.234948	-0.765986	0.351577	0.398147	0.257255
D30	Control	UB	SEACell-20-0	-0.680395	0.564862	-0.918914	0.144819	-1.20283	-0.760218	0.40779	0.443079	-0.190533	0.0380948	-0.0724566	-0.649991	-1.21645	-1.25524	-0.899801	-0.971626	-1.35969	0.198346	-0.811925	0.710464	-1.41146	0.450356	-0.815333	0.90569	0.348301	0.388755	-0.075253	-1.58129	-0.17241	-1.05084	-0.680071	-0.794034	-0.575889	-1.12613	-0.693095	-0.755568	0.568395	-0.559255	-0.0376668	-0.60055	-1.01519	-0.868797	-0.765986	0.195095	-0.709941	-0.272436
D30	Control	UB	SEACell-22-0	-0.680395	-0.993648	-0.0780246	-0.816081	0.245439	-0.760218	0.0280605	-0.104438	-1.01471	-1.13673	-1.14206	-0.649991	-1.21645	-1.25524	-0.137009	-0.227377	-0.41418	-0.805171	-0.811925	0.89801	0.289744	0.422593	0.177585	-0.22782	0.46903	-0.0979855	-0.29289	-0.766115	-1.07313	-1.05084	1.03316	-0.794034	-0.575889	-0.0184246	-0.693095	0.184541	-0.776627	-0.559255	0.25325	-0.0501447	-1.01519	-0.868797	0.159297	-0.551021	-0.709941	-1.07461
D30	Control	UB	SEACell-24-0	-0.680395	-0.604306	-0.918914	-0.816081	0.199669	1.03978	-1.27171	1.01536	-1.01471	-1.13673	-1.14206	-0.649991	-1.21645	-1.25524	-0.899801	-0.971626	-1.35969	-0.805171	-0.811925	-0.827471	-1.41146	1.54149	-0.815333	-0.85104	-0.119364	-0.866053	0.399547	-1.58129	-1.07313	-1.05084	1.30419	-0.794034	-0.575889	-1.12613	-0.693095	-0.755568	-0.143823	-0.559255	1.17001	-0.60055	-1.01519	-0.868797	-0.765986	0.116639	-0.709941	-1.07461
D30	Control	UB	SEACell-25-0	0.200405	-0.373364	-0.918914	-0.816081	-0.745577	-0.760218	-0.256995	1.88434	-0.00772461	-1.13673	-0.323297	-0.649991	-1.21645	-1.25524	-0.899801	-0.971626	0.180357	0.420933	-0.811925	-0.122769	-1.41146	0.854577	-0.815333	-0.85104	0.10299	-0.866053	-1.24631	-0.814846	-0.383644	0.0327915	0.284153	-0.794034	-0.575889	0.875634	-0.693095	0.420119	-0.469486	0.440069	-1.00904	0.587082	-1.01519	0.394192	-0.765986	-0.605977	1.28635	-0.0945089
D30	Control	UB	SEACell-27-0	-0.680395	0.621194	0.0723557	0.290593	-0.0792665	-0.760218	-1.27171	1.32567	-0.0655	-1.13673	-0.370273	-0.649991	-0.256241	-1.25524	0.503314	-0.971626	-0.245089	-0.805171	-0.811925	-0.827471	0.358192	0.272763	1.01108	-0.85104	-1.8306	-0.866053	0.072211	-1.58129	-1.07313	-1.05084	-0.680071	-0.794034	-0.575889	-1.12613	-0.693095	-0.755568	0.0239909	-0.559255	0.736631	-0.60055	-1.01519	-0.868797	-0.765986	0.876838	-0.709941	-1.07461
D30	Control	UB	SEACell-29-0	-0.680395	0.0942345	0.163759	-0.816081	0.414803	0.249125	0.0850056	-0.968409	0.0220251	-0.210853	-0.635152	-0.649991	-1.21645	-0.0654845	0.610304	0.501769	-0.142313	1.13578	-0.811925	0.74658	0.308559	0.747824	0.463081	-0.0184863	0.673688	-0.866053	-1.24631	-0.0761321	-1.07313	0.664571	0.978334	-0.131957	-0.575889	-1.12613	-0.693095	-0.755568	-1.0823	-0.559255	-1.00904	-0.60055	0.0309242	-0.868797	0.425347	0.478292	-0.709941	-0.0655536
D30	Control	UB	SEACell-30-0	0.408581	-0.31116	0.342545	0.0527861	-1.20283	-0.760218	-0.0545032	-0.168785	1.19757	0.673407	-1.14206	-0.649991	-0.433357	-1.25524	0.244501	-0.971626	0.453772	1.66274	0.810361	-0.827471	-0.257539	1.26348	-0.815333	1.21134	-0.712573	0.607076	-1.24631	-0.661897	-0.246052	-1.05084	0.512045	0.846045	-0.575889	-1.12613	0.835652	0.114523	-0.873932	-0.559255	-1.00904	-0.60055	-1.01519	-0.868797	1.31263	0.0823307	0.246203	-1.07461
D30	Control	UB	SEACell-31-0	-0.680395	-0.672619	-0.918914	-0.816081	-1.20283	-0.760218	0.269447	1.38654	1.61115	-1.13673	-1.14206	-0.649991	0.206406	-1.25524	1.17936	-0.971626	-1.35969	1.05705	-0.811925	1.73844	0.0495679	-1.14472	-0.815333	3.08222	0.200823	1.22749	-1.24631	-1.58129	-1.07313	-1.05084	-0.680071	-0.794034	-0.575889	1.14385	-0.693095	-0.755568	0.22852	-0.559255	1.57773	-0.60055	1.19945	1.88396	-0.765986	-1.47033	-0.709941	-1.07461
D30	Control	UB	SEACell-32-0	-0.680395	-2.29627	-0.918914	-0.816081	-1.20283	-0.760218	-0.0474449	0.335192	0.20023	-0.051703	-1.14206	-0.649991	-0.730021	-0.452434	-0.899801	-0.971626	0.066943	-0.805171	0.195779	0.0497316	0.324779	0.340941	0.682828	-0.85104	0.62615	-0.866053	0.56608	-0.19793	-1.07313	-1.05084	-0.680071	-0.794034	2.5517	1.17162	-0.693095	-0.755568	0.256975	0.185361	-1.00904	-0.60055	-1.01519	-0.868797	-0.765986	0.0897415	-0.709941	-0.344317
D30	Control	UB	SEACell-34-0	-0.680395	-0.111715	-0.918914	-0.816081	-1.20283	-0.760218	-1.27171	-0.968409	-1.01471	-1.13673	-0.0545412	-0.649991	-1.21645	-1.25524	-0.899801	-0.971626	0.210885	-0.805171	-0.811925	-0.827471	0.204494	-1.14472	-0.815333	-0.85104	0.892788	-0.866053	-0.0556384	-0.0842551	-1.07313	1.51323	-0.680071	-0.794034	-0.575889	-1.12613	-0.693095	-0.755568	-1.33118	-0.559255	-1.00904	-0.60055	-1.01519	-0.868797	-0.765986	-1.47033	-0.709941	-0.25648
D30	Control	UB	SEACell-35-0	0.501803	0.333349	-0.918914	-0.816081	-0.220432	-0.760218	-1.27171	-0.968409	-1.01471	-1.13673	-0.0890761	-0.649991	-0.376882	-1.25524	-0.899801	-0.971626	-1.35969	-0.805171	-0.811925	-0.827471	-0.174321	0.688432	-0.815333	-0.85104	-1.8306	-0.866053	-1.24631	-0.595592	0.0522278	-1.05084	-0.680071	-0.794034	-0.575889	0.573751	-0.693095	-0.755568	-0.211749	-0.559255	-1.00904	-0.60055	-1.01519	-0.868797	-0.765986	-0.358716	-0.709941	-1.07461
D30	Control	UB	SEACell-36-0	-0.680395	0.0452998	-0.918914	-0.816081	0.0861564	-0.760218	0.440541	-0.968409	-1.01471	-1.13673	-1.14206	-0.649991	-0.114869	-0.804648	-0.899801	-0.971626	-1.35969	-0.805171	-0.811925	-0.827471	-0.760038	0.236212	-0.815333	-0.85104	0.382844	-0.866053	-1.24631	-0.728997	-0.306415	0.154167	-0.680071	-0.794034	1.35103	0.0320131	0.724079	0.92912	-0.0754408	0.552002	0.310726	-0.60055	-1.01519	0.535657	-0.765986	-0.0118035	-0.709941	-1.07461
D30	Control	UB	SEACell-37-0	-0.680395	-1.20541	-0.918914	-0.300351	-0.26285	-0.760218	-0.238108	1.24952	-1.01471	-0.741684	-0.517655	-0.649991	-1.21645	-1.25524	0.0718923	-0.971626	-0.457936	-0.805171	0.565653	-0.827471	-0.677852	-0.40978	-0.815333	0.174492	0.172288	-0.866053	-1.24631	-0.378705	-0.547314	-0.22444	0.0275286	0.021506	0.185307	-0.33187	-0.693095	-0.755568	-0.284838	-0.559255	-1.00904	-0.60055	-0.240295	0.0943836	0.657923	0.00671969	-0.709941	-1.07461
D30	Control	UB	SEACell-38-0	0.577644	-1.03919	-0.0198281	-0.816081	0.631302	-0.269973	0.296564	1.62589	-0.153773	0.401393	-1.14206	-0.649991	-0.658312	-1.25524	-0.899801	-0.971626	-0.348742	-0.805171	-0.135646	-0.827471	-0.930427	1.32807	-0.194398	0.298673	0.407287	-0.385731	-0.798047	-1.19803	-0.483643	0.417796	0.125428	-0.794034	-0.575889	-0.235693	-0.693095	-0.755568	-0.469057	-0.559255	0.825248	-0.60055	-1.01519	-0.868797	-0.765986	-0.731337	-0.709941	-1.07461
D30	Control	UB	SEACell-39-0	-0.680395	-3.13968	0.485965	-0.816081	-1.20283	-0.760218	0.083885	-0.968409	0.33056	0.0646913	-1.14206	-0.649991	-1.21645	-1.25524	-0.899801	-0.971626	-0.365869	1.26515	0.324747	0.74528	0.691907	-1.14472	1.28138	0.279195	-0.00149417	-0.866053	-1.24631	-1.58129	-1.07313	0.396823	-0.680071	-0.794034	2.35006	1.34858	-0.693095	-0.755568	-0.711621	-0.559255	-1.00904	-0.60055	0.34225	0.192722	-0.765986	0.225949	1.01604	0.848823
D30	Control	UB	SEACell-40-0	-0.680395	0.848611	0.78881	-0.816081	0.555462	-0.760218	-1.27171	-0.968409	-1.01471	-1.13673	-1.14206	-0.649991	-1.21645	-1.25524	-0.899801	0.539835	-1.35969	-0.805171	1.38428	-0.827471	0.802765	0.791183	-0.815333	-0.85104	0.314752	-0.866053	-1.24631	-1.58129	-1.07313	-1.05084	-0.680071	-0.794034	1.26381	0.565162	-0.693095	-0.755568	0.0448668	-0.559255	0.918282	-0.60055	-1.01519	-0.868797	-0.765986	-0.0666909	-0.709941	-1.07461
D30	Control	UB	SEACell-42-0	-0.680395	-0.523055	-0.918914	-0.816081	-0.311707	-0.760218	0.509644	0.292042	-1.01471	-0.492617	-1.14206	-0.649991	-1.21645	-0.778665	-0.899801	0.114161	0.0197201	-0.805171	0.156712	1.23924	-1.41146	0.753749	0.633238	0.112112	0.86802	0.254484	-1.24631	-1.58129	-0.268792	0.213297	-0.680071	0.453493	-0.575889	0.0888436	-0.693095	-0.755568	-0.913795	-0.559255	-0.158994	0.25007	-1.01519	0.604575	-0.765986	-1.47033	0.215406	0.645978
D30	Control	UB	SEACell-45-0	-0.680395	-0.226829	-0.918914	-0.816081	0.614161	-0.760218	-1.27171	-0.968409	-1.01471	0.204421	-0.357409	-0.649991	-1.21645	-1.25524	-0.899801	-0.971626	-1.35969	-0.805171	0.484136	-0.827471	0.0231167	0.292466	-0.815333	1.1544	0.170751	-0.866053	0.0905389	0.0644926	-1.07313	0.56519	-0.680071	-0.794034	1.08474	-1.12613	1.20747	-0.755568	-0.531092	-0.559255	0.760896	-0.60055	-1.01519	-0.868797	-0.765986	-0.181312	-0.709941	0.387024
D30	Control	UB	SEACell-46-0	-0.680395	-0.97344	-0.918914	0.705034	-1.20283	-0.760218	-1.27171	-0.968409	0.289972	0.953095	-1.14206	1.06814	-1.21645	-1.25524	-0.899801	-0.971626	-1.35969	0.188588	-0.811925	-0.827471	-0.631792	-1.14472	-0.815333	0.891257	-0.623028	0.972213	-0.519756	-1.58129	-1.07313	-1.05084	0.625499	0.591504	-0.575889	-1.12613	-0.693095	-0.755568	-0.759188	-0.559255	0.528656	-0.60055	-1.01519	-0.868797	-0.765986	-0.350448	-0.709941	-1.07461
D30	Control	UB	SEACell-47-0	0.419376	0.209198	0.706035	-0.816081	-1.20283	-0.760218	-1.27171	-0.968409	0.203399	-1.13673	-0.151636	-0.649991	-1.21645	-1.25524	-0.899801	-0.971626	0.467434	-0.805171	0.198872	0.596616	-1.41146	-1.14472	0.112744	-0.85104	-0.703158	-0.866053	-0.161942	-0.0285794	-0.239087	0.259983	-0.680071	-0.794034	-0.575889	-1.12613	-0.693095	-0.755568	0.431573	-0.559255	-0.121995	-0.60055	-1.01519	0.658988	-0.765986	-0.424759	-0.709941	-1.07461
D30	Control	UB	SEACell-49-0	-0.680395	-0.695934	0.31281	-0.816081	-0.308114	-0.760218	0.251622	0.297125	-1.01471	-1.13673	-1.14206	-0.649991	-0.451816	-1.25524	-0.899801	-0.301839	-1.35969	-0.805171	0.161296	-0.827471	0.282892	0.302037	0.0782427	-0.85104	0.181626	-0.866053	-1.24631	-0.43067	0.141304	-1.05084	-0.680071	0.458524	-0.575889	-0.376651	-0.693095	0.621491	0.00937952	-0.559255	-1.00904	-0.60055	0.174942	1.02726	-0.765986	0.0521043	0.219785	-1.07461
D30	Control	UB	SEACell-51-0	0.817135	0.319212	-0.276502	-0.816081	-0.425412	-0.760218	0.0709704	0.725665	-1.01471	-0.587356	-0.308785	-0.649991	-1.21645	-0.578053	0.595882	0.487697	-0.156289	-0.805171	0.564451	-0.827471	-0.432454	-0.163934	-0.815333	-0.85104	-0.0157918	0.111506	0.159198	-1.58129	-1.07313	-1.05084	-0.680071	-0.794034	1.18765	-0.0661829	-0.693095	-0.755568	0.143788	-0.559255	-1.00904	-0.60055	0.329318	-0.868797	-0.765986	-0.32661	1.31574	-0.0771378
D30	Control	UB	SEACell-52-0	0.544485	0.16291	0.474616	-0.816081	0.457071	-0.760218	-1.27171	-0.968409	-1.01471	-1.13673	0.454108	-0.649991	-1.21645	0.0419372	0.364306	-0.971626	-0.375389	-0.805171	-0.811925	1.46758	-0.136727	-1.14472	-0.815333	-0.85104	-0.26817	-0.866053	0.501255	-0.565639	-0.15946	-1.05084	-0.680071	1.29073	-0.575889	0.253993	-0.693095	-0.755568	-0.0195718	-0.559255	-1.00904	-0.60055	-1.01519	-0.868797	0.197258	0.571416	-0.709941	-1.07461
D30	Control	UB	SEACell-55-0	-0.680395	0.401714	0.595523	-0.178369	0.17626	0.651645	-0.720536	0.0246647	-0.0891777	-0.648246	-0.153896	-0.649991	-0.616436	-0.643669	-0.899801	0.368762	-0.272892	-0.805171	1.1357	-0.188005	-0.250477	-0.258967	-0.815333	-0.85104	1.13483	-0.866053	-1.24631	0.0181933	0.171654	-0.0548609	-0.680071	0.746018	0.365347	0.909078	-0.693095	-0.755568	-0.865093	-0.559255	0.423343	0.0445475	0.448108	0.292031	-0.765986	0.773049	-0.709941	-0.173787
D30	Control	UB	SEACell-56-0	1.42276	0.557842	-0.918914	-0.816081	-0.50703	-0.760218	0.178629	0.0157671	0.424583	-1.13673	0.743281	-0.649991	-1.21645	-0.0619807	-0.899801	0.358699	-1.35969	-0.805171	-0.811925	1.28373	-0.0365278	-0.266903	-0.815333	-0.85104	-0.498436	-0.866053	-1.24631	-1.58129	-1.07313	-1.05084	-0.680071	-0.794034	-0.575889	-1.12613	-0.693095	-0.755568	-0.602621	-0.559255	-1.00904	-0.60055	-1.01519	-0.868797	0.288033	0.079719	-0.709941	-1.07461
D30	Control	UB	SEACell-59-0	-0.680395	-0.458334	-0.918914	-0.816081	-0.420771	-0.760218	-1.27171	1.45822	-1.01471	0.280294	-1.14206	-0.649991	-1.21645	-0.574011	-0.899801	-0.971626	0.952846	-0.805171	0.572666	-0.827471	-0.131748	-1.14472	1.14123	-0.0238683	-0.362013	-0.866053	0.506849	-0.373619	0.0132798	0.656614	0.969081	-0.794034	-0.575889	0.259383	-0.693095	-0.755568	0.601576	-0.559255	0.861027	0.615346	0.0250871	-0.868797	-0.765986	-0.108389	0.0847632	-1.07461
D30	Control	UB	SEACell-61-0	-0.680395	-0.327883	0.574725	-0.816081	-1.20283	-0.760218	-1.27171	-0.968409	-1.01471	-1.13673	-1.14206	-0.649991	-0.289224	-0.310152	0.455117	-0.971626	-1.35969	-0.805171	1.10895	1.27193	-1.41146	0.224073	-0.815333	0.364694	0.898794	-0.866053	0.0269201	-1.58129	-0.0938233	-1.05084	-0.680071	0.724869	-0.575889	-1.12613	-0.693095	-0.755568	-1.24122	-0.559255	-1.00904	-0.60055	-1.01519	0.273022	-0.765986	-1.47033	0.458074	-1.07461
D30	Control	UB	SEACell-62-0	-0.680395	-0.763438	0.266578	-0.816081	-0.341696	0.34498	-1.27171	0.598952	0.120482	-1.13673	-1.14206	-0.649991	-0.480516	-0.119674	-0.899801	-0.971626	-0.546065	0.0384978	-0.811925	-0.827471	-0.016019	0.253259	-0.815333	0.664917	0.40331	-0.866053	-0.235755	-0.273273	-1.07313	1.22405	-0.680071	-0.794034	0.61645	-1.12613	-0.693095	0.0534098	-0.961583	-0.559255	-0.192395	-0.60055	-1.01519	-0.868797	-0.765986	0.00477522	0.746513	0.805724
D30	Control	UB	SEACell-64-0	-0.680395	-0.405275	-0.918914	-0.816081	-1.20283	-0.760218	-1.27171	-0.968409	0.998709	0.661396	-0.435026	0.495146	-0.652714	-0.345836	-0.899801	-0.971626	1.27132	-0.805171	-0.811925	-0.827471	-0.0967408	-1.14472	-0.815333	-0.85104	0.710607	-0.866053	-1.24631	-0.533779	-1.07313	-1.05084	-0.680071	0.667519	-0.575889	0.297285	-0.693095	-0.755568	-0.455123	-0.559255	0.0158352	-0.60055	-1.01519	0.857347	0.815502	0.886335	0.405722	-1.07461
D30	Control	UB	SEACell-65-0	-0.680395	-0.613591	0.523935	-0.816081	-1.20283	-0.760218	-1.27171	-0.968409	-1.01471	-1.13673	-1.14206	0.500462	-0.650098	-0.67798	-0.899801	-0.971626	-0.333864	-0.805171	-0.811925	0.787787	-1.41146	0.788315	-0.815333	0.315593	0.427328	-0.866053	-1.24631	-0.0439294	-1.07313	0.435949	-0.680071	-0.794034	-0.575889	-1.12613	1.05548	-0.755568	-2.62869	-0.559255	-1.00904	-0.60055	-1.01519	-0.868797	-0.765986	0.263414	-0.709941	0.270131
D30	Control	UB	SEACell-66-0	-0.680395	0.19971	0.226127	0.834744	-0.698087	-0.760218	0.155094	0.823326	0.081747	-1.13673	-1.14206	0.226243	-1.21645	-1.25524	-0.899801	0.0418194	-0.578378	0.00499146	-0.811925	-0.827471	0.183744	-1.14472	0.00515418	-0.85104	0.670023	-0.866053	-1.24631	-0.310301	-0.617544	0.746134	-0.680071	-0.794034	-0.575889	0.00789466	-0.693095	-0.755568	0.172358	1.48587	0.283242	-0.60055	0.0911862	-0.868797	0.861094	-0.0369834	-0.709941	-0.00742648
D30	Control	UB	SEACell-68-0	0.662199	-0.417013	-0.918914	0.255142	0.0398868	-0.760218	-1.27171	0.57812	-1.01471	-1.13673	-0.394997	-0.649991	-0.620798	-0.0604652	-0.0294005	0.360597	0.763492	-0.805171	-0.811925	-0.827471	0.458592	-0.625619	-0.815333	0.761249	0.790033	0.0103672	0.21204	-1.58129	-0.0862352	-1.05084	0.789685	-0.794034	-0.575889	0.743949	0.834883	-0.12228	0.362099	-0.559255	-0.369751	-0.60055	-1.01519	0.283591	-0.765986	0.522152	-0.709941	-0.180337
D30	Control	UB	SEACell-70-0	-0.680395	0.0807259	-0.918914	-0.816081	-0.188174	-0.760218	0.324904	0.731671	-1.01471	-0.58464	-0.30523	0.164108	-1.21645	-1.25524	-0.899801	-0.0203407	-0.633782	1.58975	-0.811925	-0.827471	0.467508	-1.14472	-0.815333	0.523381	-0.878001	-0.866053	0.764664	-0.563226	-1.07313	-1.05084	-0.680071	-0.794034	-0.575889	0.908183	-0.693095	-0.755568	-1.63028	-0.559255	-0.280438	0.613288	0.791345	0.422061	1.29133	-1.47033	-0.709941	-1.07461
D30	Control	UB	SEACell-71-0	-0.680395	0.615734	0.164715	-0.816081	0.520314	-0.760218	-0.226095	1.4689	-1.01471	-1.13673	-0.0464675	-0.649991	-1.21645	-1.25524	-0.899801	-0.971626	0.51352	-0.0452942	0.581665	-0.827471	-0.815288	1.25578	1.40646	0.534659	0.972982	0.655611	0.173792	-0.209911	-0.150524	0.399172	0.318231	-0.794034	-0.575889	-1.12613	-0.693095	-0.755568	-1.08117	-0.559255	-0.273503	-0.60055	-1.01519	0.821215	-0.765986	-0.579655	-0.709941	-0.0646624
D30	PIMQ	UB	SEACell-1-1	-0.680395	-1.16292	0.742513	1.40646	0.243256	0.101646	0.50038	0.530627	-0.129457	0.284086	0.287826	-0.649991	0.104973	0.170493	-0.407375	-0.153394	1.62932	-0.805171	0.376992	1.2285	0.937837	-1.14472	0.276287	-0.85104	0.267226	0.466586	0.450698	0.580817	-0.717215	-0.0982053	1.18723	-0.794034	-0.575889	1.21805	1.07504	0.875571	0.865903	-0.559255	0.637561	-0.60055	0.908363	1.83739	-0.765986	0.16596	-0.0430242	-0.21299
D30	PIMQ	UB	SEACell-2-1	-0.680395	0.45783	-0.918914	1.03963	0.749627	-0.760218	-1.27171	0.372133	0.845079	-0.0209552	0.833759	-0.649991	1.12722	0.607821	0.283752	1.82391	0.107371	0.138996	-0.811925	1.03335	0.909904	0.378543	0.140866	0.817392	-0.109239	1.11821	0.916916	-0.165753	-1.07313	0.293623	1.86603	1.61387	0.758482	0.797377	1.66063	1.67315	0.476024	-0.559255	1.1829	-0.60055	-1.01519	0.103774	1.06303	0.615495	0.893003	0.141403
D30	PIMQ	UB	SEACell-4-1	-0.680395	0.293382	-0.918914	0.890269	1.114	0.150807	-0.0348318	0.998262	1.43517	-0.301041	0.767543	1.27737	0.763539	0.63482	0.48666	0.381131	0.591787	-0.805171	1.64972	-0.827471	0.726764	1.19986	0.338554	0.398578	0.9395	1.15358	1.62177	0.5958	-0.432419	0.524117	1.97838	0.760229	-0.575889	-1.12613	0.860358	0.677527	0.920062	-0.559255	1.15123	-0.60055	1.12126	0.670714	-0.129477	0.787671	1.16781	0.120076
D30	PIMQ	UB	SEACell-8-1	-0.680395	1.12062	0.357975	-0.816081	1.50923	1.01858	0.301535	0.34353	2.06209	0.69045	1.42845	-0.649991	0.655803	0.505928	0.831027	1.37324	0.785742	0.115303	1.64188	0.601997	0.720728	0.813298	0.692411	-0.85104	0.842433	1.98218	0.575007	0.349643	-0.235936	-1.05084	-0.680071	1.14627	1.52816	1.18234	1.61923	1.06725	0.999183	-0.559255	0.831062	-0.60055	1.79159	0.664761	1.02809	0.917284	2.99536	0.444968
D30	PIMQ	UB	SEACell-10-1	-0.680395	-0.918649	-0.918914	1.48761	0.296053	-0.760218	-1.27171	1.15169	-1.01471	-1.13673	0.46452	-0.649991	0.536434	-1.25524	-0.899801	0.854687	0.960504	-0.805171	0.994482	-0.827471	0.476091	-1.14472	0.843244	-0.85104	-1.8306	-0.866053	1.16068	0.239648	-1.07313	1.07546	-0.680071	-0.794034	-0.575889	1.67037	1.00916	1.55137	-0.711901	-0.559255	1.31976	-0.60055	-1.01519	-0.868797	2.34107	0.850541	-0.709941	0.848541
D30	PIMQ	UB	SEACell-11-1	0.218768	0.462711	0.730262	0.73778	0.685295	-0.760218	0.860074	-0.968409	0.946421	0.457201	0.965589	0.699964	1.23172	1.21447	0.0712991	0.488016	0.205303	0.442992	1.30898	0.370973	0.858824	-0.163676	0.448737	0.517902	0.815065	0.640303	1.43209	-0.566882	-0.371239	-1.05084	2.17493	0.294598	-0.575889	-0.0659045	0.99364	0.441271	0.958219	-0.559255	0.199144	-0.60055	0.329636	1.11188	1.48759	0.836406	1	0.222576
D30	PIMQ	UB	SEACell-14-1	0.217371	0.425769	-0.277305	-0.0997752	1.15513	0.23646	0.199886	0.459891	0.944478	-0.22247	1.07785	1.10301	0.635205	1.19982	0.59454	1.5103	0.492606	0.640022	0.975852	0.369366	0.738729	1.00938	0.648278	0.265141	0.367134	0.110451	1.18416	0.0810803	0.268332	0.226422	-0.128571	1.09937	0.017384	0.900181	1.43868	0.220287	0.7868	-0.559255	1.19985	0.606827	1.04201	1.10967	1.28279	0.910452	1.45117	0.221008
D30	PIMQ	UB	SEACell-15-1	1.64483	0.259469	0.161458	-0.816081	1.44549	-0.760218	0.717876	0.141619	2.14354	-1.13673	1.19434	2.3353	0.831007	0.91172	0.607637	0.499167	0.508842	1.5989	1.83979	-0.827471	1.16992	1.74932	-0.815333	0.530494	-0.00312626	2.46406	0.170245	0.605807	0.0164154	-1.05084	0.97481	0.895848	2.16237	1.66867	2.17588	-0.755568	-0.00732133	-0.559255	-1.00904	0.61957	1.71147	0.428742	-0.765986	-0.104458	-0.709941	0.47417
D30	PIMQ	UB	SEACell-16-1	1.91163	0.751754	-0.918914	1.01308	0.893155	-0.760218	0.515756	-0.968409	1.65999	0.264405	1.0327	-0.649991	0.389119	0.570522	1.0932	1.58223	-0.165413	-0.805171	0.00699431	-0.827471	1.14364	0.721237	-0.0634314	1.24409	0.557	1.49633	0.858437	-0.097277	0.622623	-0.394669	1.8296	-0.794034	1.17428	0.890426	0.594086	-0.0436566	0.467376	-0.559255	0.840058	-0.60055	0.567898	0.406831	1.27238	1.16006	1.7916	0.823087
D30	PIMQ	UB	SEACell-17-1	0.983877	-0.149364	1.60718	-0.816081	0.815212	0.348632	0.204626	-0.968409	1.40421	-1.13673	0.259061	1.61931	0.850628	0.502628	0.179143	0.987046	0.663783	-0.805171	-0.811925	0.504064	0.438783	-1.14472	1.30959	1.45018	0.130779	0.531456	0.640132	0.523544	-0.293292	-1.05084	1.66355	0.415494	-0.575889	-1.12613	1.1611	0.574184	0.532065	-0.559255	0.333316	1.89871	1.42561	0.559697	0.542796	1.58375	-0.709941	0.987917
D30	PIMQ	UB	SEACell-21-1	0.636281	-1.54578	-0.918914	0.837141	1.11217	-0.760218	0.157165	1.2454	0.403283	-1.13673	-1.14206	-0.649991	0.121132	0.761301	-0.899801	0.935415	0.305376	-0.805171	1.09247	-0.827471	0.559525	-0.282382	-0.815333	-0.85104	-1.8306	1.10202	1.36429	-0.0108944	-1.07313	-1.05084	-0.680071	-0.794034	-0.575889	0.716944	-0.693095	0.899982	1.17105	-0.559255	1.4227	0.462161	0.41563	0.909688	-0.765986	-0.253188	-0.709941	-0.1976
D30	PIMQ	UB	SEACell-22-1	1.30702	0.743199	-0.918914	-0.816081	0.820707	0.970396	0.0988165	0.490932	1.32405	0.339847	0.759552	1.34558	0.893793	0.738796	0.535727	1.04176	1.38658	0.0799345	1.22324	0.555129	1.24235	1.01922	0.0810524	0.965248	0.962488	0.579403	1.12835	0.404014	0.828999	-0.268582	0.88044	0.961801	3.01985	0.712354	1.55659	0.383402	0.0662234	0.162142	0.776958	0.549992	1.09328	1.03181	0.592988	1.08183	1.23427	0.0764377
D30	PIMQ	UB	SEACell-23-1	1.39931	0.0162747	-0.918914	0.843263	0.367046	0.120915	-1.27171	0.558695	-1.01471	0.134327	-1.14206	0.541862	0.125182	-0.073836	-0.899801	0.343865	-0.296948	0.927767	-0.811925	1.26275	-0.0518601	-1.14472	-0.815333	-0.85104	0.0848589	0.491538	0.0206698	-1.58129	-1.07313	0.48073	-0.680071	-0.794034	1.87323	-1.12613	1.10814	0.301102	0.222917	-0.559255	-1.00904	0.466855	-1.01519	0.916273	0.274021	1.62204	-0.709941	-1.07461
D30	PIMQ	UB	SEACell-24-1	2.20176	0.58046	-0.345543	-0.816081	1.53413	0.143829	0.715829	0.804039	1.32236	-0.307442	1.42395	0.572856	1.04527	0.793269	0.47777	1.08676	0.956388	0.325469	0.825154	1.63488	1.24064	0.246958	0.329716	0.389007	1.35921	0.521046	0.834162	0.778311	0.368991	0.514019	2.2352	0.500459	1.02202	-0.165731	1.61337	-0.755568	1.04247	-0.559255	0.427613	0.494613	-1.01519	0.660044	1.65429	0.702771	0.481432	0.111796
D30	PIMQ	UB	SEACell-26-1	0.586969	-0.0579975	-0.918914	2.0156	1.58206	1.90892	-0.397733	0.889821	0.995116	1.03234	-1.14206	1.15846	1.16355	0.792877	1.40103	1.79319	0.252853	0.866911	1.88732	0.778007	0.508491	2.00515	0.878059	1.83292	0.938037	1.74906	0.915802	-0.263132	0.458459	0.812823	0.70733	1.34035	0.916599	0.952553	2.7766	-0.755568	0.798451	-0.559255	0.0131804	-0.60055	-1.01519	-0.868797	1.22411	1.19018	1.05196	1.10253
D30	PIMQ	UB	SEACell-27-1	-0.680395	0.219063	-0.918914	0.0147578	-0.320794	0.371806	-1.27171	-0.968409	1.13675	-0.50031	1.04932	-0.649991	0.373666	0.525657	1.28967	-0.312956	1.16664	1.32916	1.54226	1.22184	0.263057	0.738777	1.3462	0.100609	-0.20817	-0.186303	1.41368	0.816941	-1.07313	0.200407	-0.680071	1.49076	1.42497	0.0764552	-0.693095	0.601975	0.75073	-0.559255	1.52667	0.239912	0.158075	0.589552	0.570149	0.218983	0.781866	0.057093
D30	PIMQ	UB	SEACell-32-1	0.860874	-0.119467	0.182589	0.41366	0.677801	-0.411427	0.660035	-0.285955	0.352731	-0.568705	0.670788	0.739028	0.692819	0.7161	0.256789	1.02346	-0.12114	0.859821	1.20061	0.599888	0.718432	0.0237131	1.1787	0.301358	0.564173	1.0444	0.960644	0.822944	0.298223	-0.366389	1.27294	0.658151	0.0406023	0.945332	0.641803	-0.0129731	0.0233329	-0.559255	0.234105	0.149589	0.364621	-0.0710601	1.43691	0.443452	1.04449	-0.455551
D30	PIMQ	UB	SEACell-33-1	1.68898	0.191428	1.13863	1.18722	1.16674	0.481657	0.45974	0.875245	0.793345	0.919066	1.34765	0.635874	1.02893	1.01815	0.813005	1.70246	0.657967	0.901752	-0.376017	0.945489	0.991475	1.00121	0.388725	0.852391	1.03242	1.3297	0.99293	-0.0816795	0.830009	-0.424851	0.881876	1.215	1.10437	-0.524486	1.70113	0.881167	0.0285593	-0.559255	1.40007	0.903858	0.972881	2.75983	1.09729	0.915473	0.542828	-0.124243
D30	PIMQ	UB	SEACell-34-1	1.53152	0.532904	-0.0508075	0.948748	1.50469	0.872961	0.695066	1.57082	0.310329	1.47568	1.54865	2.87532	1.02947	0.782233	0.355434	0.578874	1.51921	1.57133	0.967633	0.144368	0.0345704	0.938121	1.25322	0.621272	1.40918	1.47256	1.80476	1.29888	0.967429	-1.05084	-0.680071	0.0887561	1.70424	1.01391	0.702226	0.791455	0.865798	0.265694	1.29135	1.37788	1.53913	0.793102	1.16166	0.634104	0.990086	0.939296
D30	PIMQ	UB	SEACell-36-1	0.500836	-3.13968	-0.918914	-0.816081	-0.589613	0.499741	0.882012	-0.101043	-1.01471	-1.13673	0.595762	-0.649991	-0.151599	1.28659	1.12492	0.797826	1.56451	1.1948	0.273741	-0.827471	0.96747	0.687391	-0.815333	0.877197	0.474334	-0.0949677	0.656345	0.424401	0.237658	0.341816	0.613039	-0.794034	-0.575889	-1.12613	-0.693095	-0.755568	-0.372004	-0.559255	-1.00904	1.65727	1.33214	0.145088	1.69005	0.791567	-0.709941	0.184991
D30	PIMQ	UB	SEACell-37-1	2.10322	0.0880887	-0.918914	-0.273936	1.72587	0.279473	0.764994	1.69247	0.271692	0.450032	0.0549427	0.407017	0.714648	0.778287	0.904813	1.51572	0.369	0.761149	1.16524	0.110905	1.33167	1.65582	0.50152	1.11493	1.18127	0.361009	0.73474	0.30624	0.231208	-0.187096	0.0637702	1.46529	0.805316	0.204346	1.99941	0.746346	0.567307	-0.559255	1.23615	0.658932	0.907011	1.35965	-0.23164	1.04148	2.47179	1.17969
D30	PIMQ	UB	SEACell-40-1	1.01913	0.430945	0.00184767	0.807262	1.16824	-0.256467	0.326346	-0.0223732	1.01798	0.882203	0.696049	-0.649991	0.874566	0.700138	0.761135	0.648933	0.275282	0.610977	-0.117014	1.39478	0.404364	1.20308	-0.815333	-0.85104	0.962027	1.18657	0.563198	0.97725	-0.276774	-0.494033	0.14762	-0.794034	0.941335	0.313939	2.16797	0.602349	1.07974	-0.559255	-0.399208	1.46728	0.753971	0.589953	0.834007	0.904675	-0.709941	-0.216455
D30	PIMQ	UB	SEACell-41-1	-0.680395	0.563275	0.453828	1.24006	0.488497	1.1276	0.052876	1.42389	0.924343	1.06464	1.58024	1.08107	0.620386	0.616987	0.937101	0.469534	-0.649831	1.09331	0.543881	0.709304	0.587749	1.48803	-0.0698808	1.23115	0.233046	0.621229	0.947996	-0.105424	-0.00553643	0.0355163	-0.680071	-0.794034	-0.575889	-1.12613	1.28021	1.06485	0.039977	-0.559255	1.89614	-0.60055	0.00346049	1.0868	1.02573	-0.131977	-0.709941	-0.0920444
D30	PIMQ	UB	SEACell-50-1	2.06363	0.173232	-0.918914	-0.816081	-0.243864	0.47054	-1.27171	-0.968409	0.24945	0.905647	-1.14206	-0.649991	0.694243	1.06644	1.26664	0.196826	0.124739	0.1522	0.885872	1.84615	1.06671	0.65244	-0.815333	-0.85104	0.570489	0.339793	0.18559	-0.619103	-0.207555	0.309539	1.34213	-0.794034	0.777143	0.181343	-0.693095	-0.755568	0.646576	-0.559255	-0.0823349	-0.60055	0.879666	-0.868797	0.686685	0.492652	-0.709941	-1.07461
D30	PIMQ	UB	SEACell-54-1	-0.680395	-1.31248	0.41692	-0.816081	-0.598008	-0.760218	-0.468282	-0.968409	0.264446	0.314994	0.399671	-0.649991	0.638566	0.706307	-0.899801	1.16038	1.12766	-0.805171	-0.811925	-0.827471	1.42433	-1.14472	-0.815333	-0.85104	-0.646655	0.942631	-1.24631	-0.138077	-1.07313	-1.05084	1.92021	-0.794034	1.62529	0.196852	0.315967	0.175314	0.80111	-0.559255	1.22576	0.339789	-1.01519	1.17	0.703916	1.16238	-0.709941	1.17044
D30	PIMQ	UB	SEACell-55-1	0.561527	0.0540795	-0.918914	0.174818	0.853344	0.0672337	1.053	0.684551	0.967215	-1.13673	-0.0443734	-0.649991	0.49481	0.488991	-0.899801	-0.512984	0.643212	-0.805171	1.0012	0.166154	1.03832	1.30952	-0.815333	0.651237	0.908675	-0.0553498	0.125087	-0.0727923	-0.491195	-1.05084	0.679478	1.17217	0.886637	0.923697	0.382537	0.236726	-0.301591	0.284187	-0.00734068	-0.60055	0.705937	0.542144	0.21066	0.3322	1.83287	0.585546
D30	PIMQ	UB	SEACell-56-1	1.6369	0.33992	0.596121	0.875335	1.46099	0.141285	-0.57972	0.588212	0.803921	0.740634	0.754751	1.2605	1.07752	0.814993	0.16738	1.11783	0.165859	0.322288	0.932903	1.02653	0.596681	1.57673	-0.334193	0.0660162	0.711853	1.21711	1.00358	0.139322	0.366214	-0.311852	0.418432	1.34545	-0.575889	0.640052	2.25934	1.23819	0.667389	-0.559255	-0.199677	0.728067	1.10597	0.544123	0.901101	0.532089	0.956908	0.794602
D30	PIMQ	UB	SEACell-58-1	1.62056	-0.125189	-0.918914	1.38584	1.30296	0.935287	-0.755647	1.55031	0.873907	0.0973786	1.09638	1.16979	0.766238	0.466919	-0.0720418	0.774005	0.858003	0.599458	1.04396	0.521207	1.15042	1.19023	1.33216	0.994337	0.149249	1.0609	0.552026	0.862695	0.391493	1.57467	0.139155	0.431066	0.927735	0.963217	1.86356	0.857809	0.228234	-0.559255	0.846847	0.00345362	1.02322	0.864383	1.04348	0.458908	2.03448	-0.224148
D30	PIMQ	UB	SEACell-61-1	-0.680395	-0.509692	0.126395	0.704755	0.375194	-0.760218	0.49363	-0.968409	0.533482	0.245915	0.549348	1.06783	0.708533	0.795173	0.925565	-0.0464505	-0.656785	0.413592	-0.811925	-0.827471	1.02862	-1.14472	-0.0771839	-0.85104	0.533583	-0.295061	1.51601	-0.247874	0.74074	0.352889	0.921102	0.268956	-0.575889	0.475105	0.573703	0.41308	0.957132	-0.559255	0.170685	-0.60055	0.752553	1.74029	1.24715	1.34502	0.574289	0.800817
D30	PIMQ	UB	SEACell-62-1	1.28451	0.368144	-0.170466	0.546155	1.03666	-0.361743	1.06518	0.640013	1.68868	0.0641623	0.188405	1.66767	0.902822	0.531106	0.207056	1.30287	-0.879088	1.02005	0.757276	0.298316	1.17104	1.49408	1.62067	1.15079	1.31775	1.86066	1.00238	0.433443	0.978602	0.396186	-0.0253544	1.49889	-0.575889	0.694111	1.37781	1.15488	0.942837	-0.559255	0.125895	0.535151	1.16346	1.01133	-0.765986	0.453824	1.94676	0.51802
D30	PIMQ	UB	SEACell-64-1	-0.680395	-0.562422	0.766187	-0.816081	-1.20283	-0.760218	-1.27171	-0.968409	-1.01471	-1.13673	0.169936	-0.649991	0.55311	0.850453	-0.899801	-0.971626	1.33264	-0.805171	0.600995	1.85306	1.50422	0.399532	-0.815333	-0.85104	0.695818	1.321	-0.309774	-1.58129	-1.07313	0.685579	-0.680071	0.91957	-0.575889	-0.0380404	1.34906	-0.755568	0.58038	1.04207	-1.00904	-0.60055	0.61301	-0.868797	1.53114	-0.0852849	-0.709941	-0.0506541
D30	PIMQ	UB	SEACell-68-1	1.02668	0.322856	0.00635936	1.23556	1.17416	0.102386	0.650407	0.739778	1.35319	1.06072	0.408882	0.0352165	0.667492	0.743584	0.907192	0.913488	0.509715	0.273638	1.55143	-0.827471	1.1708	1.21008	1.69964	1.27496	-0.357086	0.812498	1.44651	0.291507	0.67066	0.662342	-0.680071	0.14689	0.31948	-0.209758	1.32173	-0.755568	0.758949	0.320018	0.638748	1.27706	0.760453	1.12795	-0.168077	1.45811	1.73736	0.0624329
D30	PIMQ	UB	SEACell-69-1	2.05876	-0.0375386	-0.32001	-0.816081	0.334227	-0.760218	1.141	-0.968409	-0.441218	0.203749	0.241596	1.32664	0.833454	0.754749	-0.35652	1.24144	0.638561	-0.106887	0.882212	0.300067	1.22491	-0.22172	1.49619	0.436908	0.861686	-0.319015	1.05971	1.12231	0.816498	1.27508	0.862707	0.230189	-0.575889	0.812635	1.20652	0.717196	0.775831	-0.559255	0.760009	0.536918	0.499365	0.713329	0.342285	0.898535	1.21582	-0.516427
D30	PIMQ	UB	SEACell-70-1	1.20182	0.234196	0.0387123	-0.023894	0.830452	0.889892	0.74454	-0.968409	0.986186	0.268522	0.68434	1.04629	0.936315	0.896595	0.906758	0.958456	0.330008	1.63111	1.74925	0.854824	1.24509	1.005	0.561239	0.373532	1.24292	0.00864197	1.62294	0.897328	0.982022	-1.05084	0.406838	1.0059	-0.575889	0.362142	1.7204	0.54779	0.863278	0.868767	1.23857	0.71605	0.695035	2.12441	0.516819	0.874399	0.942681	0.0119226
D30	Control	DB	SEACell-0-0	-0.680395	0.170859	-0.918914	-0.816081	-0.0427397	-0.760218	-1.27171	0.672484	-1.01471	-1.13673	-1.14206	-0.649991	-1.21645	-1.25524	-0.899801	-0.971626	0.43607	1.05689	-0.811925	0.96042	-1.41146	-1.14472	-0.815333	-0.85104	-1.8306	1.22735	0.45038	-1.58129	-0.397802	1.31083	1.76625	-0.794034	-0.575889	-1.12613	-0.693095	-0.755568	0.679154	-0.559255	0.793382	-0.60055	-1.01519	-0.868797	1.42418	0.929347	-0.709941	-1.07461
D30	Control	DB	SEACell-9-0	-0.680395	-0.939337	-0.918914	-0.816081	-1.20283	-0.760218	-1.27171	-0.968409	-1.01471	0.61146	-1.14206	-0.649991	-1.21645	-1.25524	-0.899801	-0.971626	-1.35969	-0.805171	-0.811925	-0.827471	-1.41146	-1.14472	1.59849	-0.85104	-1.8306	0.40237	0.496271	0.461081	-1.07313	-1.05084	-0.680071	-0.794034	-0.575889	1.64915	-0.693095	-0.755568	0.416025	-0.559255	-1.00904	1.70811	-1.01519	-0.868797	-0.765986	0.832933	1.80154	2.15282
D30	Control	DB	SEACell-16-0	1.0188	0.117856	-0.918914	-0.816081	-1.20283	-0.760218	-0.099941	-0.968409	-1.01471	-1.13673	-1.14206	-0.649991	-1.21645	-1.25524	-0.899801	-0.971626	-1.35969	-0.805171	-0.811925	-0.827471	-0.300615	-1.14472	-0.815333	-0.85104	-0.208058	-0.866053	0.669048	0.2857	-1.07313	-1.05084	-0.680071	-0.794034	-0.575889	-1.12613	-0.693095	-0.755568	-2.62869	-0.559255	-1.00904	-0.60055	1.45992	-0.868797	-0.765986	0.0343862	-0.709941	1.54871
D30	Control	DB	SEACell-23-0	-0.680395	-0.829972	1.22693	-0.816081	-1.20283	-0.760218	0.798857	-0.968409	-1.01471	1.3562	-1.14206	1.20802	-1.21645	-1.25524	-0.899801	0.927605	1.05314	-0.805171	-0.811925	-0.827471	0.954657	-1.14472	-0.815333	-0.85104	-1.8306	-0.866053	0.582884	-0.0173259	-1.07313	1.16035	1.57686	2.17037	-0.575889	2.23607	-0.693095	-0.755568	-2.62869	-0.559255	-1.00904	-0.60055	1.80147	-0.868797	1.59522	-1.47033	-0.709941	0.925325
D30	Control	DB	SEACell-33-0	-0.680395	-1.21908	-0.918914	-0.816081	0.0933007	0.337284	-1.27171	-0.968409	-1.01471	1.00863	-1.14206	-0.649991	-1.21645	-1.25524	-0.899801	-0.971626	-0.0359831	-0.805171	-0.811925	-0.827471	-1.41146	0.490474	-0.815333	-0.85104	-0.249147	-0.866053	-1.24631	-1.58129	-1.07313	-1.05084	-0.680071	-0.794034	-0.575889	-1.12613	0.733584	-0.755568	0.697121	-0.559255	-1.00904	-0.60055	0.122295	-0.868797	-0.765986	0.971524	-0.709941	0.588399
D30	Control	DB	SEACell-41-0	-0.680395	-0.0508204	-0.918914	-0.816081	0.0326329	-0.760218	-1.27171	-0.968409	-1.01471	-1.13673	-1.14206	-0.649991	-1.21645	-1.25524	-0.899801	-0.971626	0.552743	-0.805171	-0.811925	-0.827471	-1.41146	0.413935	1.19298	-0.85104	0.30768	0.148752	0.203527	-0.341677	-1.07313	1.43523	-0.680071	0.935552	-0.575889	0.558323	-0.693095	-0.755568	0.0370496	-0.559255	1.36652	-0.60055	1.31594	0.465551	-0.765986	0.51267	-0.709941	-1.07461
D30	Control	DB	SEACell-50-0	-0.680395	0.947246	-0.918914	-0.816081	-1.20283	1.28239	-1.27171	-0.968409	-1.01471	0.736971	-1.14206	-0.649991	-1.21645	-1.25524	-0.899801	-0.971626	0.339778	-0.805171	-0.811925	1.62534	-1.41146	-1.14472	-0.815333	-0.85104	-1.8306	-0.866053	0.621379	0.77133	-1.07313	-1.05084	-0.680071	-0.794034	-0.575889	-1.12613	-0.693095	-0.755568	1.36563	-0.559255	1.46371	-0.60055	1.10183	-0.868797	-0.765986	-1.47033	-0.709941	1.38104
D30	Control	DB	SEACell-53-0	-0.680395	-0.215273	-0.918914	-0.816081	-1.20283	-0.760218	-1.27171	1.29138	0.869816	-1.13673	-1.14206	0.390735	-1.21645	-1.25524	0.302931	-0.971626	0.131144	-0.805171	0.893198	0.656832	-1.41146	-1.14472	-0.815333	-0.85104	-0.0863434	-0.866053	-0.116091	-1.58129	-1.07313	0.97712	-0.680071	0.554263	-0.575889	0.186985	-0.693095	-0.755568	0.333493	-0.559255	-1.00904	-0.60055	-1.01519	0.122402	1.39956	-0.380548	-0.709941	-1.07461
D30	Control	DB	SEACell-54-0	-0.680395	-1.64172	1.12895	-0.816081	0.725091	-0.760218	0.427313	0.461477	-1.01471	-1.13673	-0.461567	-0.649991	-1.21645	-1.25524	-0.899801	-0.971626	0.620179	0.817445	0.977838	1.46509	-0.611955	-1.14472	-0.815333	0.266611	0.886564	-0.866053	-0.0599884	0.464025	-1.07313	0.763575	-0.680071	1.28846	-0.575889	-1.12613	-0.693095	-0.755568	-0.021877	-0.559255	-0.0226379	-0.60055	0.329502	-0.868797	-0.765986	-0.326453	-0.709941	0.834003
D30	Control	DB	SEACell-57-0	-0.680395	-1.3066	-0.918914	0.426232	0.551523	-0.760218	-0.197982	0.781369	0.616063	0.665404	-1.14206	-0.649991	-1.21645	-0.17766	-0.899801	0.535682	0.555231	-0.805171	-0.811925	-0.827471	-1.41146	-1.14472	1.1956	0.571915	0.309947	-0.866053	-1.24631	-0.340064	-1.07313	0.0958124	-0.680071	0.937803	-0.575889	-1.12613	-0.693095	-0.755568	1.13703	-0.559255	-1.00904	-0.60055	-1.01519	-0.868797	-0.765986	-0.070548	1.38234	0.512621
D30	Control	DB	SEACell-63-0	-0.680395	-0.33959	-0.918914	-0.816081	0.871501	-0.760218	-1.27171	-0.968409	-1.01471	-0.0740879	0.883383	-0.649991	-1.21645	-1.25524	0.792648	-0.971626	0.73817	-0.805171	-0.811925	-0.827471	-1.41146	0.9493	-0.815333	-0.85104	-1.8306	-0.866053	-1.24631	-1.58129	-1.07313	2.11075	1.2233	-0.794034	-0.575889	-1.12613	-0.693095	-0.755568	-0.895579	-0.559255	-1.00904	-0.60055	-1.01519	1.37196	-0.765986	0.667882	-0.709941	-1.07461
D30	PIMQ	DB	SEACell-0-1	2.3233	0.89167	-0.918914	1.58049	1.88243	-0.760218	1.22501	-0.968409	1.04087	0.699047	-1.14206	-0.649991	-1.21645	-1.25524	1.04749	0.928324	0.297811	-0.805171	1.08382	-0.827471	-1.41146	-1.14472	-0.815333	-0.85104	0.0719767	1.0947	-1.24631	0.304563	-1.07313	-1.05084	-0.680071	1.83723	2.96136	-1.12613	-0.693095	-0.755568	1.10601	1.48068	0.654611	-0.60055	1.05898	-0.868797	-0.765986	1.47409	-0.709941	1.6431
D30	PIMQ	DB	SEACell-5-1	2.1795	1.10835	0.900816	1.46576	1.59226	1.32339	0.222591	-0.968409	0.139699	2.10915	0.449281	0.280581	0.365995	0.0380144	0.750923	1.28453	1.91449	0.600435	-0.811925	1.67457	1.04156	0.90345	0.0560356	-0.85104	-0.217779	1.3275	0.926642	1.29517	0.119979	0.824307	3.22458	1.47875	1.97593	0.0678317	0.767909	0.975787	1.08081	1.56461	1.51334	2.68799	1.57588	0.579094	2.18477	1.00642	0.771168	1.73381
D30	PIMQ	DB	SEACell-6-1	-0.680395	0.552697	1.85249	-0.816081	1.51098	-0.760218	-1.27171	2.14479	1.6391	-1.13673	0.764001	-0.649991	-1.21645	-0.39101	-0.899801	0.813234	0.907841	1.54608	-0.811925	1.43012	0.433247	1.63205	1.56588	-0.85104	0.625686	0.975929	1.52035	0.784213	0.249072	1.0272	-0.680071	1.69548	-0.575889	0.871089	1.75083	-0.755568	1.35014	1.35711	2.11874	3.2736	0.304538	1.55319	2.28356	-1.47033	0.968093	1.9503
D30	PIMQ	DB	SEACell-18-1	-0.680395	-3.13968	-0.918914	3.79005	0.597818	-0.760218	-1.27171	-0.968409	-1.01471	-1.13673	-1.14206	-0.649991	-1.21645	-1.25524	-0.899801	-0.971626	-1.35969	-0.805171	-0.811925	-0.827471	-1.41146	-1.14472	-0.815333	-0.85104	-1.8306	2.12887	-1.24631	-1.58129	1.07667	2.32789	-0.680071	-0.794034	-0.575889	-1.12613	-0.693095	2.9102	-2.62869	2.55662	-1.00904	-0.60055	-1.01519	-0.868797	-0.765986	-1.47033	-0.709941	-1.07461
D30	PIMQ	DB	SEACell-19-1	1.6061	0.85084	0.715178	1.00825	1.25891	1.83885	0.305057	-0.968409	0.550049	0.860243	0.867592	-0.649991	0.233172	0.508779	0.582526	0.474666	-1.35969	-0.805171	-0.811925	1.00188	0.724621	0.716864	-0.815333	-0.85104	-1.8306	0.626525	0.953957	0.450618	-1.07313	0.633016	-0.680071	-0.794034	2.11676	-1.12613	-0.693095	-0.755568	2.06232	0.993598	0.835182	2.03666	-1.01519	0.402789	1.03211	1.09651	2.15894	1.52371
D30	PIMQ	DB	SEACell-25-1	-0.680395	0.64498	-0.918914	-0.816081	0.999807	-0.760218	0.901548	-0.968409	-1.01471	1.68249	1.21884	-0.649991	0.181721	-1.25524	-0.899801	-0.971626	1.17281	-0.805171	-0.811925	-0.827471	0.648805	0.28792	-0.815333	-0.85104	0.16558	1.90364	-1.24631	0.0602402	-1.07313	2.0738	-0.680071	2.28955	-0.575889	1.10447	-0.693095	-0.755568	-0.536512	2.32229	2.41318	2.82398	-1.01519	-0.868797	2.20499	2.03373	-0.709941	-1.07461
D30	PIMQ	DB	SEACell-29-1	1.89161	-3.13968	1.65117	-0.816081	1.25028	-0.760218	-1.27171	0.920189	-1.01471	1.27781	0.289092	-0.649991	-1.21645	-0.0921687	0.767625	-0.971626	2.05328	-0.805171	2.08813	-0.827471	0.93953	-0.0263682	-0.815333	1.4995	-0.20146	1.9064	1.49634	0.0622493	-1.07313	-1.05084	1.18923	-0.794034	-0.575889	0.694326	-0.693095	-0.755568	1.14432	-0.559255	-1.00904	-0.60055	0.760884	-0.868797	2.06204	0.642116	-0.709941	0.638546
D30	PIMQ	DB	SEACell-39-1	-0.680395	1.29939	-0.918914	-0.816081	1.02976	-0.760218	0.647079	0.670764	0.51298	1.98999	0.640839	-0.649991	-1.21645	0.19369	-0.899801	1.05512	1.21514	1.05494	-0.811925	-0.827471	1.64259	-1.14472	1.53273	2.07721	0.198948	2.3845	1.24061	0.852048	-0.027116	0.00920427	-0.680071	0.828331	-0.575889	0.4539	0.553592	1.02806	1.07407	0.956811	2.08326	1.98557	0.526319	2.17498	2.90776	2.28116	-0.709941	1.0596
D30	PIMQ	DB	SEACell-43-1	2.03534	-1.05061	1.02195	-0.816081	1.34073	-0.760218	0.601066	-0.968409	0.843804	-0.0218856	0.369068	0.993928	0.74334	-1.25524	-0.899801	1.40602	0.106148	-0.805171	1.6841	-0.827471	0.753217	1.31712	2.35673	-0.85104	1.71331	0.90673	-0.135041	0.970813	-0.218396	-1.05084	-0.680071	1.17966	-0.575889	0.796058	-0.693095	1.4143	0.624038	-0.559255	2.02279	2.72299	-1.01519	-0.868797	1.36967	0.124934	1.67454	1.4291
D30	PIMQ	DB	SEACell-45-1	-0.680395	-0.233299	0.0851757	1.6986	0.999948	-0.760218	-0.302844	-0.968409	-1.01471	1.87039	0.075227	-0.649991	-0.24588	-0.265973	-0.899801	0.412151	-1.35969	1.47205	1.19875	0.92281	0.648967	0.919457	1.03079	-0.85104	-1.8306	0.56201	1.33869	0.821556	-1.07313	-1.05084	-0.680071	1.49651	-0.575889	0.422287	-0.693095	-0.755568	0.433805	-0.559255	2.03837	2.44891	1.39607	1.47693	1.71252	1.70896	-0.709941	1.44197
D30	PIMQ	DB	SEACell-46-1	-0.680395	-0.0336983	0.651377	0.937025	1.76814	-0.760218	0.90947	0.0686447	0.862816	1.331	0.617918	2.20052	0.574898	0.458685	-0.899801	-0.971626	1.18204	1.4809	2.6716	0.930458	1.06634	-0.21974	1.03886	0.439671	1.46046	1.60809	1.0627	0.736606	-0.043566	-1.05084	-0.680071	2.2987	-0.575889	1.55653	1.20992	0.372876	-0.80734	0.932969	0.763176	1.17286	1.60206	1.01714	-0.765986	0.587671	1.69893	1.44993
D30	PIMQ	DB	SEACell-51-1	3.06752	0.019255	-0.918914	1.34296	1.69546	-0.760218	1.56016	2.62072	-1.01471	1.15389	0.694532	-0.649991	-0.0159204	-0.0315814	0.277605	-0.971626	1.6521	-0.805171	0.857294	-0.827471	0.357572	-1.14472	-0.815333	-0.85104	-1.8306	1.58051	-0.139889	1.32674	-1.07313	-1.05084	2.28221	2.408	-0.575889	-1.12613	-0.693095	1.40651	1.07768	-0.559255	0.455817	-0.60055	1.82053	-0.868797	1.82964	1.11775	-0.709941	-1.07461
D30	PIMQ	DB	SEACell-57-1	-0.680395	0.636662	-0.918914	1.11236	1.92056	-0.760218	-1.27171	0.806344	1.32483	1.34499	0.519442	-0.649991	0.300251	-0.162279	0.667112	-0.971626	1.3875	1.20879	-0.811925	2.42128	0.823465	0.438239	-0.815333	2.8599	-0.299665	1.36557	1.22744	0.883097	-1.07313	0.729102	-0.680071	0.962521	-0.575889	0.584588	1.40025	1.17558	1.48205	-0.559255	1.39937	2.44052	1.34552	-0.868797	1.13471	1.59594	-0.709941	0.535276
D30	PIMQ	DB	SEACell-59-1	1.5923	0.676075	0.705322	0.357382	1.24963	0.219684	0.677895	1.55116	1.44554	0.850413	0.122547	1.0764	0.226036	0.296411	0.933033	-0.0413308	1.09256	-0.0716464	2.49225	0.34922	0.43678	1.48339	1.57045	-0.0465358	0.102325	1.83195	1.11981	0.963197	0.251605	1.03118	1.41698	1.26063	-0.575889	0.874914	1.2753	-0.755568	1.23848	-0.559255	0.824058	2.63822	1.23	1.33796	0.740452	0.729654	2.14482	1.51237
D30	PIMQ	DB	SEACell-65-1	-0.680395	-1.48771	-0.918914	1.66085	-0.0879811	-0.760218	-1.27171	-0.968409	-1.01471	1.65027	-1.14206	-0.649991	-1.21645	-0.284124	-0.899801	-0.971626	1.63603	1.78161	1.16185	-0.827471	0.618035	-1.14472	-0.815333	2.55587	-1.8306	1.8699	-1.24631	-1.58129	-1.07313	-1.05084	-0.680071	2.74276	-0.575889	1.8404	-0.693095	-0.755568	-0.567758	-0.559255	0.723091	3.07996	-1.01519	1.7958	1.67531	-1.47033	-0.709941	0.993163
D30	PIMQ	DB	SEACell-67-1	-0.680395	-1.12335	-0.918914	-0.816081	1.64095	0.986188	1.69748	0.956296	1.18121	0.465263	0.316453	-0.649991	-0.0535468	-1.25524	-0.899801	0.686369	1.21885	-0.805171	-0.811925	-0.827471	-1.41146	-1.14472	-0.815333	-0.85104	0.482645	0.845004	1.37675	0.320974	0.155092	-1.05084	-0.680071	2.33515	-0.575889	-1.12613	-0.693095	2.44689	0.548162	-0.559255	1.57907	1.9893	0.794839	-0.868797	-0.765986	1.74749	-0.709941	0.0891915
D30	Control	uHF	SEACell-3-0	-0.680395	-0.0764607	1.47111	-0.816081	-1.20283	-0.760218	2.27072	-0.968409	1.27391	-1.13673	1.07372	-0.649991	1.06258	1.61247	-0.899801	-0.971626	-1.35969	-0.805171	-0.811925	-0.827471	0.126523	0.396061	-0.815333	1.29895	-1.8306	-0.866053	-1.24631	0.160642	1.01357	1.41197	-0.680071	-0.794034	-0.575889	-1.12613	-0.693095	-0.755568	-2.62869	-0.559255	-1.00904	-0.60055	-1.01519	-0.868797	-0.765986	-1.47033	-0.709941	1.1529
D30	Control	uHF	SEACell-6-0	-0.680395	1.05579	-0.918914	0.733642	-1.20283	1.14492	2.22528	-0.968409	-1.01471	0.0503568	1.40929	2.88274	1.03335	1.21108	0.953959	0.837069	0.201135	-0.805171	-0.811925	-0.827471	-1.41146	0.728024	1.59768	1.76217	-0.0194049	-0.866053	-1.24631	0.807025	1.19679	0.379551	-0.680071	-0.794034	-0.575889	-1.12613	-0.693095	-0.755568	0.415286	-0.559255	-1.00904	-0.60055	0.326054	-0.868797	-0.765986	-1.47033	2.73186	-1.07461
D30	Control	uHF	SEACell-8-0	-0.680395	-3.13968	2.21722	-0.816081	-1.20283	1.42807	0.315098	-0.968409	-1.01471	-1.13673	1.03854	-0.649991	1.25225	1.58122	1.22947	-0.971626	-1.35969	-0.805171	-0.811925	-0.827471	-1.41146	-1.14472	-0.815333	-0.85104	0.24978	-0.866053	-1.24631	0.704427	0.983079	-1.05084	-0.680071	-0.794034	-0.575889	-1.12613	-0.693095	-0.755568	0.284522	-0.559255	-1.00904	-0.60055	0.573778	-0.868797	-0.765986	-1.47033	-0.709941	-1.07461
D30	Control	uHF	SEACell-11-0	-0.680395	-0.425868	-0.918914	0.508038	-1.20283	0.913538	0.859223	0.876229	-1.01471	1.01942	-1.14206	-0.649991	-1.21645	0.340083	-0.899801	0.617397	-1.35969	-0.805171	-0.811925	-0.827471	-0.32653	-1.14472	1.79234	-0.85104	0.404003	-0.866053	-1.24631	0.841794	1.28335	-1.05084	-0.680071	-0.794034	-0.575889	0.651952	-0.693095	-0.755568	-0.960947	1.14685	-1.00904	-0.60055	0.719543	-0.868797	-0.765986	-1.47033	-0.709941	2.2751
D30	Control	uHF	SEACell-14-0	-0.680395	1.55582	-0.918914	-0.816081	-1.20283	2.05823	-1.27171	-0.968409	-1.01471	-1.13673	-1.14206	-0.649991	0.660308	-1.25524	-0.899801	-0.971626	-1.35969	1.81118	-0.811925	-0.827471	-1.41146	-1.14472	-0.815333	-0.85104	-1.8306	-0.866053	-1.24631	0.622129	1.63776	1.26149	-0.680071	-0.794034	-0.575889	-1.12613	-0.693095	-0.755568	-2.62869	-0.559255	-1.00904	-0.60055	-1.01519	1.82626	-0.765986	1.01455	-0.709941	-1.07461
D30	Control	uHF	SEACell-21-0	1.53903	1.05677	-0.918914	-0.816081	-1.20283	-0.760218	-1.27171	-0.968409	-1.01471	-1.13673	-1.14206	2.79071	0.477357	0.186853	1.87755	-0.971626	1.20299	-0.805171	-0.811925	-0.827471	0.673359	-1.14472	-0.815333	-0.85104	0.189371	-0.866053	-1.24631	0.0798038	0.715817	-1.05084	-0.680071	-0.794034	-0.575889	-1.12613	-0.693095	-0.755568	-2.62869	-0.559255	0.781087	-0.60055	-1.01519	-0.868797	-0.765986	-1.47033	-0.709941	-1.07461
D30	Control	uHF	SEACell-26-0	-0.680395	1.16445	1.02213	-0.816081	-1.20283	-0.760218	1.77471	-0.968409	-1.01471	1.16078	-1.14206	-0.649991	0.451335	1.67937	1.96416	1.4062	-1.35969	-0.805171	-0.811925	2.18014	-1.41146	0.634083	-0.815333	-0.85104	0.550512	-0.866053	-1.24631	0.970973	1.54867	-1.05084	-0.680071	-0.794034	2.62255	-1.12613	-0.693095	1.41451	1.08585	-0.559255	-1.00904	-0.60055	-1.01519	-0.868797	-0.765986	-1.47033	-0.709941	-1.07461
D30	Control	uHF	SEACell-28-0	-0.680395	0.889903	1.53612	1.92476	-1.20283	-0.760218	1.09719	2.02603	0.649169	-1.13673	1.12708	1.54117	1.64338	1.23361	2.05116	1.20126	-1.35969	-0.805171	-0.811925	-0.827471	-1.41146	-1.14472	2.08355	-0.85104	0.345285	-0.866053	-1.24631	-1.58129	1.05977	1.47895	-0.680071	-0.794034	-0.575889	-1.12613	-0.693095	2.88137	-0.348165	-0.559255	-1.00904	-0.60055	1.35694	-0.868797	-0.765986	-1.47033	-0.709941	-1.07461
D30	Control	uHF	SEACell-43-0	-0.680395	-0.401935	-0.918914	-0.816081	-1.20283	-0.760218	1.18258	1.64492	-1.01471	1.03843	-1.14206	-0.649991	0.36252	0.863528	-0.899801	-0.971626	0.680933	-0.805171	-0.811925	-0.827471	-1.41146	-1.14472	-0.815333	-0.85104	-1.8306	-0.866053	-1.24631	1.21869	0.898708	1.57013	-0.680071	-0.794034	-0.575889	-1.12613	2.95159	-0.755568	-0.265969	-0.559255	-1.00904	-0.60055	-1.01519	2.18599	-0.765986	1.00159	-0.709941	-1.07461
D30	Control	uHF	SEACell-44-0	-0.680395	1.1903	-0.918914	-0.816081	-1.20283	-0.760218	-1.27171	-0.968409	-1.01471	-1.13673	1.81481	1.82237	0.464997	1.51717	-0.899801	-0.971626	-1.35969	-0.805171	-0.811925	-0.827471	1.06623	-1.14472	2.38296	-0.85104	-1.8306	-0.866053	-1.24631	1.90461	1.01194	1.74024	3.46887	1.96037	-0.575889	-1.12613	-0.693095	-0.755568	-2.62869	-0.559255	-1.00904	-0.60055	-1.01519	1.48591	-0.765986	-1.47033	-0.709941	-1.07461
D30	Control	uHF	SEACell-48-0	-0.680395	0.284076	-0.918914	2.73509	-1.20283	-0.760218	-1.27171	-0.968409	-1.01471	-1.13673	-1.14206	-0.649991	-1.21645	-1.25524	-0.899801	-0.971626	-1.35969	-0.805171	-0.811925	-0.827471	-1.41146	-1.14472	-0.815333	-0.85104	-1.8306	-0.866053	-1.24631	1.3512	1.01241	-1.05084	-0.680071	-0.794034	-0.575889	-1.12613	-0.693095	-0.755568	0.326071	-0.559255	1.68648	-0.60055	-1.01519	-0.868797	-0.765986	-1.47033	-0.709941	-1.07461
D30	Control	uHF	SEACell-58-0	-0.680395	0.825302	-0.918914	-0.816081	-1.20283	-0.760218	1.04523	-0.968409	-1.01471	-1.13673	1.72601	-0.649991	0.766791	-1.25524	-0.899801	-0.971626	-1.35969	-0.805171	1.3627	-0.827471	-1.41146	-1.14472	-0.815333	-0.85104	-1.8306	-0.866053	-1.24631	0.747148	1.75674	1.42346	-0.680071	-0.794034	-0.575889	-1.12613	-0.693095	1.92893	0.58732	-0.559255	-1.00904	-0.60055	1.30491	-0.868797	-0.765986	-1.47033	-0.709941	-1.07461
D30	Control	uHF	SEACell-60-0	-0.680395	0.734995	-0.918914	-0.816081	-1.20283	2.14222	0.297763	-0.968409	-1.01471	0.852704	1.28192	-0.649991	0.716237	1.14177	-0.899801	-0.971626	-1.35969	1.90719	-0.811925	-0.827471	0.716557	-1.14472	-0.815333	-0.85104	-1.8306	-0.866053	1.12223	-1.58129	1.51856	-1.05084	1.8114	-0.794034	-0.575889	-1.12613	1.27808	-0.755568	-0.467711	-0.559255	-1.00904	-0.60055	-1.01519	-0.868797	-0.765986	-1.47033	-0.709941	-1.07461
D30	Control	uHF	SEACell-67-0	-0.680395	0.710589	-0.918914	1.42118	-1.20283	1.81026	1.38879	1.09055	-1.01471	0.577011	0.418192	1.0592	1.09337	1.09909	-0.899801	-0.971626	0.893597	-0.805171	-0.811925	-0.827471	-1.41146	-1.14472	-0.815333	-0.85104	0.613123	-0.866053	-1.24631	0.428271	0.903996	1.01414	-0.680071	-0.794034	-0.575889	-1.12613	-0.693095	0.759763	-2.62869	-0.559255	1.25261	-0.60055	1.64893	-0.868797	-0.765986	0.176792	-0.709941	-1.07461
D30	Control	uHF	SEACell-69-0	-0.680395	1.14816	2.56814	-0.816081	-1.20283	2.04045	0.215752	-0.968409	1.86196	0.76743	0.938892	2.15783	1.59914	1.72117	1.12002	0.999097	-1.35969	2.69746	-0.811925	-0.827471	-1.41146	-1.14472	1.00491	-0.85104	0.142848	-0.866053	-1.24631	0.0415463	1.53875	-1.05084	-0.680071	-0.794034	-0.575889	-1.12613	-0.693095	-0.755568	0.161911	-0.559255	-1.00904	-0.60055	-1.01519	-0.868797	-0.765986	-1.47033	-0.709941	-1.07461
D30	PIMQ	uHF	SEACell-3-1	-0.680395	0.617333	1.96589	1.09657	-1.20283	1.50231	1.83787	-0.968409	-1.01471	1.33029	2.70298	1.51039	1.30837	1.96428	1.3017	-0.971626	-1.35969	1.19231	-0.811925	-0.827471	-1.41146	1.80856	-0.815333	-0.85104	0.726192	-0.866053	-1.24631	0.962685	1.92621	1.44997	-0.680071	-0.794034	-0.575889	-1.12613	-0.693095	1.95769	-0.374294	1.74699	-1.00904	-0.60055	-1.01519	-0.868797	-0.765986	0.524424	2.27166	-1.07461
D30	PIMQ	uHF	SEACell-7-1	-0.680395	1.74522	-0.918914	2.00321	0.631529	2.14106	0.743543	-0.968409	-1.01471	1.7101	0.824102	1.98368	-1.21645	-0.353282	0.994749	1.5522	-1.35969	-0.805171	1.87399	-0.827471	-1.41146	-1.14472	-0.815333	1.81967	-1.8306	-0.866053	0.534018	1.38481	0.296212	1.10128	-0.680071	1.32981	-0.575889	1.69798	-0.693095	2.43244	0.463619	2.15053	0.599738	-0.60055	-1.01519	1.63954	-0.765986	-1.47033	-0.709941	2.35255
D30	PIMQ	uHF	SEACell-9-1	-0.680395	0.907112	1.42158	0.369935	0.497291	1.28831	1.22423	0.123089	0.935329	0.975064	0.568767	0.68964	1.08879	1.12368	0.780863	0.830777	0.930127	-0.805171	-0.811925	-0.827471	1.14394	-0.171179	0.439069	-0.85104	0.803419	-0.866053	-0.0680483	1.22291	1.15276	0.637744	-0.680071	-0.794034	0.473624	-0.0740127	0.594339	1.07647	0.344392	1.37595	-0.290218	-0.60055	0.952489	0.407082	-0.765986	-0.597155	0.59521	0.823363
D30	PIMQ	uHF	SEACell-12-1	-0.680395	1.11656	1.72699	-0.816081	-1.20283	-0.760218	-1.27171	-0.968409	1.51893	-1.13673	-1.14206	3.27769	1.55222	0.933022	-0.899801	-0.971626	-1.35969	2.27978	1.63796	2.13459	1.00888	-1.14472	-0.815333	-0.85104	0.514453	-0.866053	-1.24631	0.347131	2.01688	-1.05084	-0.680071	-0.794034	-0.575889	-1.12613	-0.693095	-0.755568	-0.170862	-0.559255	-1.00904	1.55085	-1.01519	-0.868797	-0.765986	1.37222	-0.709941	-1.07461
D30	PIMQ	uHF	SEACell-13-1	-0.680395	1.4788	1.65287	1.4422	-1.20283	1.40832	0.297557	-0.968409	-1.01471	0.593115	1.73651	1.40083	1.28383	1.29322	1.21025	1.48737	-1.35969	2.43414	-0.811925	0.993181	1.43619	-1.14472	1.10502	1.22863	1.16413	-0.866053	0.477985	0.789442	1.65824	1.34608	1.81108	-0.794034	2.10395	0.484541	-0.693095	1.06265	0.26307	2.08092	0.179042	0.588333	1.8414	-0.868797	-0.765986	-0.1336	1.2881	1.68079
D30	PIMQ	uHF	SEACell-20-1	1.59744	1.36994	1.57791	0.606985	-0.0203314	1.41005	0.566753	-0.968409	-0.260283	1.99965	0.670438	0.957393	1.46077	1.3681	2.09212	2.32992	1.90304	0.68101	0.827348	0.59951	0.872515	0.023404	1.10689	-0.85104	0.232643	-0.866053	1.2272	1.44043	1.85132	0.62664	0.526744	0.00714881	-0.575889	1.85763	0.85166	1.37455	0.511966	2.40093	0.828198	-0.60055	0.825776	1.08633	0.636611	0.443082	0.257992	1.39171
D30	PIMQ	uHF	SEACell-28-1	1.18548	0.304376	1.29022	-0.816081	-0.599263	2.61371	1.04965	0.401682	0.878706	1.5996	0.863961	-0.649991	1.35527	1.53025	2.31625	0.77844	-0.425403	-0.805171	-0.811925	-0.827471	0.609343	0.0773077	1.51947	0.21149	1.0053	-0.866053	0.949982	0.594208	1.61106	-0.194626	1.36253	-0.794034	1.62142	0.194528	-0.693095	0.735262	0.59202	1.31975	-1.00904	-0.60055	0.895353	-0.868797	-0.765986	-0.374288	-0.709941	1.70733
D30	PIMQ	uHF	SEACell-30-1	1.05127	1.80768	0.940588	0.565569	0.1479	2.5452	1.47676	0.942135	1.91619	0.453476	1.5076	-0.649991	1.77367	1.4371	2.31647	-0.971626	0.0318575	0.637757	-0.811925	0.55798	0.961742	0.943103	1.38036	1.52681	-1.8306	-0.866053	-1.24631	1.72391	1.33565	-1.05084	-0.680071	1.09692	-0.575889	0.71548	-0.693095	2.42892	-0.901361	0.61679	-1.00904	-0.60055	0.781522	-0.868797	-0.765986	-1.47033	-0.709941	0.0788116
D30	PIMQ	uHF	SEACell-31-1	-0.680395	0.103713	1.31604	0.912815	1.26074	1.04523	0.596968	-0.968409	-1.01471	1.66591	-1.14206	-0.649991	0.954127	0.441522	0.504979	0.399004	1.15334	2.3214	1.17964	-0.827471	0.36006	-1.14472	1.01325	-0.85104	-0.950793	1.17535	0.658844	2.01298	1.58906	1.71242	1.69204	-0.794034	-0.575889	2.23274	-0.693095	1.40955	0.79349	2.43602	-1.00904	-0.60055	1.1443	-0.868797	0.938042	-0.197475	1.19262	1.86304
D30	PIMQ	uHF	SEACell-35-1	1.92522	1.44389	0.562966	0.83832	0.36322	1.82422	0.808585	1.2467	-0.112878	1.48348	0.0117096	1.21869	1.45877	0.900147	2.19024	1.32726	1.06448	-0.805171	1.09383	-0.827471	1.70456	-1.14472	-0.815333	-0.85104	1.09593	-0.866053	0.0168962	1.55957	1.48461	0.476168	-0.680071	-0.794034	-0.575889	1.00905	-0.693095	2.1483	0.860482	0.848953	-1.00904	-0.60055	1.06794	0.910956	-0.765986	-0.25232	1.11064	1.15785
D30	PIMQ	uHF	SEACell-38-1	-0.680395	1.08865	1.80186	-0.816081	0.540105	1.0777	0.0103562	-0.968409	0.873091	0.915219	2.00037	-0.649991	1.14929	1.15608	1.56829	-0.971626	-1.35969	-0.805171	-0.811925	2.21842	0.391923	0.661945	2.70126	-0.85104	0.296015	0.934666	-0.113699	0.401704	1.57312	0.980645	-0.680071	-0.794034	-0.575889	0.826349	-0.693095	-0.755568	0.337215	1.31418	-1.00904	-0.60055	0.889688	1.49893	-0.765986	-1.47033	-0.709941	-1.07461
D30	PIMQ	uHF	SEACell-42-1	0.289138	0.365526	1.22937	1.37241	0.984419	1.95994	0.801206	0.205211	1.04242	1.07752	0.966527	-0.649991	1.28058	1.47626	1.65578	1.91064	1.40437	0.00270395	1.08557	1.12086	0.837187	0.823996	2.24201	0.609641	1.11989	1.96382	-0.272602	0.895035	0.702523	0.46955	-0.680071	-0.0894155	1.30633	0.597491	0.691203	1.19015	0.753355	1.77674	-0.227043	2.69466	0.0885049	2.08354	1.14905	1.2659	1.69839	1.08062
D30	PIMQ	uHF	SEACell-44-1	-0.680395	0.967815	0.014981	1.24984	0.801049	1.64888	0.148121	0.543431	1.03785	0.121622	0.869905	-0.649991	1.50943	1.11228	1.60266	2.0307	-0.309602	0.910445	-0.811925	1.83963	-1.41146	1.96393	1.36971	1.51528	0.750745	0.477968	0.95649	1.65231	1.47505	0.855998	1.57385	-0.794034	-0.575889	1.43313	-0.693095	-0.755568	0.204541	2.66428	-1.00904	0.454146	0.406573	-0.868797	-0.765986	-0.260892	-0.709941	1.3338
D30	PIMQ	uHF	SEACell-47-1	1.20295	1.23227	1.50323	1.88805	-1.20283	1.09733	0.650897	-0.968409	-1.01471	1.77256	-1.14206	1.04731	0.89543	1.09039	0.907652	-0.971626	1.72617	2.39462	-0.811925	-0.827471	1.33496	0.681242	-0.815333	0.870136	0.601755	0.36336	0.818406	1.2148	1.92262	1.77714	-0.680071	-0.794034	-0.575889	-1.12613	-0.693095	-0.755568	0.681483	2.49827	-1.00904	-0.60055	0.910034	-0.868797	-0.765986	0.167381	-0.709941	0.782412
D30	PIMQ	uHF	SEACell-48-1	-0.680395	-0.570402	2.52752	1.05806	-0.40842	-0.760218	0.348102	1.48411	-1.01471	0.29886	1.07123	1.46689	1.28031	1.38226	2.11163	1.14104	1.3243	-0.805171	-0.811925	1.84476	1.1889	-1.14472	-0.815333	2.20135	0.284991	-0.866053	1.17691	1.75685	1.39594	0.678985	-0.680071	-0.794034	3.35739	1.48326	1.3413	-0.755568	-0.411358	2.46203	-1.00904	-0.60055	-1.01519	-0.868797	-0.765986	0.491629	1.35245	-1.07461
D30	PIMQ	uHF	SEACell-49-1	-0.680395	0.217573	1.41271	-0.816081	-1.20283	1.41348	2.68924	-0.968409	1.97203	0.857225	0.673308	-0.649991	1.41333	1.02626	0.57978	1.09203	-1.35969	1.91335	-0.811925	-0.827471	0.0805577	-1.14472	-0.815333	-0.85104	0.23591	-0.866053	-1.24631	0.691996	-1.07313	2.6647	-0.680071	-0.794034	-0.575889	1.18306	2.13257	-0.755568	-0.4628	2.40475	-1.00904	-0.60055	-1.01519	-0.868797	-0.765986	-1.47033	-0.709941	1.09847
D30	PIMQ	uHF	SEACell-52-1	-0.680395	1.11498	1.93383	-0.816081	0.86938	2.02683	1.33339	-0.968409	-1.01471	0.852681	0.824998	1.14869	0.850862	1.11924	-0.899801	0.290816	-0.347783	-0.805171	-0.811925	-0.827471	0.499998	-1.14472	0.868917	0.299764	-1.8306	-0.866053	0.736717	0.981264	1.43335	0.418969	-0.680071	0.121127	-0.575889	0.65643	-0.693095	-0.755568	0.554148	2.78191	0.600748	-0.60055	-1.01519	-0.868797	-0.765986	-1.47033	-0.709941	1.71164
D30	PIMQ	uHF	SEACell-53-1	-0.680395	1.20468	2.27402	0.667343	-1.20283	1.07777	1.80921	0.396796	-1.01471	0.549269	1.61288	-0.649991	1.40821	0.983655	1.99659	-0.971626	-1.35969	-0.805171	-0.811925	1.37963	0.783494	1.05423	-0.815333	-0.85104	-0.0832515	-0.866053	0.434279	1.5002	1.85842	0.980715	-0.680071	-0.794034	1.61359	-1.12613	-0.693095	0.729945	1.59149	3.06226	-1.00904	-0.60055	1.61379	-0.868797	1.4034	-1.47033	-0.709941	-1.07461
D30	PIMQ	uHF	SEACell-60-1	0.92639	1.20049	0.829093	1.59165	-1.20283	0.869396	1.55264	0.82758	1.05043	0.972993	1.78309	-0.649991	1.58382	1.12198	1.05655	0.937166	0.605804	1.23289	-0.811925	-0.827471	-1.41146	1.53766	1.2487	2.30365	1.58642	0.730576	1.07	1.15694	1.76379	0.7504	1.99747	0.98354	-0.575889	1.77274	-0.693095	2.51684	0.0902899	1.49018	-1.00904	-0.60055	-1.01519	-0.868797	0.497588	-1.47033	-0.709941	-1.07461
D30	PIMQ	uHF	SEACell-63-1	0.148131	0.632458	1.02436	1.15264	-0.254443	1.32994	1.22832	0.628857	1.36457	0.371313	1.41572	1.57373	1.01943	1.05282	1.6997	0.589135	-0.238337	1.00738	-0.811925	0.28897	0.958583	0.909893	1.26691	0.81852	1.02682	0.744658	1.60387	1.10966	1.42946	-1.05084	-0.680071	0.786854	-0.575889	1.43986	-0.693095	0.704096	0.717011	0.38844	0.74546	0.525723	-1.01519	-0.868797	-0.765986	0.256733	0.515275	0.568909
D30	PIMQ	uHF	SEACell-66-1	-0.680395	0.964162	-0.918914	-0.816081	-1.20283	2.33515	-1.27171	-0.968409	-1.01471	1.01596	-1.14206	-0.649991	1.01196	1.15722	-0.899801	1.25632	0.655074	-0.805171	2.42535	-0.827471	-1.41146	-1.14472	-0.815333	-0.85104	1.86426	-0.866053	1.29383	0.838623	1.92187	-1.05084	-0.680071	-0.794034	-0.575889	-1.12613	-0.693095	2.05869	0.455557	1.83284	-1.00904	-0.60055	-1.01519	1.2832	-0.765986	-1.47033	-0.709941	-1.07461
Y1	Control	UB	SEACell-0-0	-0.642469	-0.0451376	-1.46436	-0.0696486	1.39867	-1.07664	0.0623686	0.24957	0.708876	0.186792	0.129909	0.596995	-0.0447654	-0.315677	-0.044427	0.654653	1.3334	-0.0931691	1.80618	0.863308	0.314045	0.986031	1.19411	-2.32736	0.43381	1.1235	0.277559	-0.0942995	-0.91934	-1.07626	-1.0147	-0.917599	-0.299869	0.0143834	-0.226592	-0.746558	-0.393749	-0.452072	0.825599	0.423598	0.767749	0.250059	0.0438195	0.31866	-0.38771	-0.542207
Y1	Control	UB	SEACell-2-0	-0.642469	-0.504076	0.209503	1.14614	-2.04528	-1.07664	-2.50912	0.202949	0.0709223	-0.100569	-0.38137	-0.520909	0.152661	-0.42253	-0.994338	0.195434	0.251123	-0.689274	1.11087	-0.530671	-0.584613	0.520305	-0.85537	0.437684	-0.394417	1.51782	-0.0290057	-0.120884	-0.0297338	1.40694	-1.0147	0.913302	-1.15861	0.818478	-0.226592	0.432801	0.0981123	-0.452072	0.678272	1.54679	0.58324	0.859245	1.44617	0.583436	1.00637	-0.708743
Y1	Control	UB	SEACell-3-0	-0.642469	0.337112	0.789811	-0.832218	-0.49851	-1.07664	0.11607	0.179347	-1.62037	-0.449202	0.308727	-0.520909	0.306031	0.17998	0.401143	-0.129476	-0.708236	-0.482767	-0.993664	-2.31687	-0.717942	-0.0436086	-0.85537	-2.32736	-0.549541	-0.767107	-1.53611	-1.56842	-0.91934	0.893491	0.827261	1.486	-1.15861	0.437674	-0.226592	-0.746558	0.294767	-0.452072	-1.23286	1.03487	-1.35779	-1.19219	1.29601	0.777277	0.592896	-0.572914
Y1	Control	UB	SEACell-4-0	-0.642469	0.111844	-0.403836	0.618784	-0.823585	-1.07664	-0.317238	-0.307524	0.434033	-0.746293	-0.464816	-0.520909	0.307272	0.372009	-0.304338	-1.4469	-0.490431	0.117272	0.339726	-0.230518	0.461494	-0.369265	0.913626	-0.180641	0.46158	-0.767107	-0.147347	-0.651291	-0.0995877	0.273676	0.440146	-0.917599	0.475384	0.98291	-0.226592	-0.746558	0.246186	1.73883	0.543889	-0.631119	-1.35779	0.107556	-1.11897	0.565418	-1.08363	-0.408353
Y1	Control	UB	SEACell-7-0	2.25865	-0.0402713	-0.592208	-0.832218	0.62006	-0.260684	-0.624356	0.353836	0.285542	0.415209	-0.213855	-0.520909	-0.0807778	0.207769	-0.0879118	1.00954	-0.718181	-0.989359	-0.993664	-0.963282	0.114688	0.958221	0.897861	0.105	1.1144	-0.767107	1.39919	0.302784	0.353684	0.259795	0.533123	-0.917599	0.185152	0.70951	-0.226592	-0.746558	-0.499554	-0.452072	-1.23286	1.50403	-0.34643	1.35638	-0.00941022	0.877602	2.04239	-0.346441
Y1	Control	UB	SEACell-10-0	1.49829	0.577343	-0.609438	-0.832218	1.56037	-1.07664	-0.864575	0.48464	0.36186	0.202573	-0.967965	0.524745	0.617514	1.07258	-0.994338	0.47795	1.07344	0.372751	0.399711	0.397558	1.33338	0.677696	1.84679	-0.807583	-0.0869576	-0.767107	0.900884	0.752212	0.0935929	0.335731	1.21163	0.741702	1.34187	0.0968435	-0.226592	-0.746558	-0.0196136	-0.452072	0.499152	-0.631119	-0.366411	1.6928	1.37685	0.823593	-0.0161657	-1.37712
Y1	Control	UB	SEACell-11-0	1.02078	0.0304559	0.0731042	0.052863	0.0243318	-1.07664	-0.35387	1.12423	0.402949	-0.0547375	-0.120147	-0.520909	-0.0904139	0.299726	0.0839454	0.51785	0.854977	0.568614	0.310792	-0.270993	0.0512779	0.902505	-0.362495	-0.090076	0.42227	-0.767107	1.668	0.437299	0.269072	0.312211	-0.127275	-0.917599	0.671198	0.403073	-0.226592	1.01331	-0.0954763	-0.452072	0.138417	-0.631119	0.170825	1.47135	0.20096	-0.158356	1.25126	-0.0673771
Y1	Control	UB	SEACell-13-0	1.28845	-0.220162	0.0267737	1.01808	-0.672868	-0.363258	-0.00990565	-0.552629	0.0094957	-0.608551	-1.44407	0.701705	0.0277718	-0.673043	0.555394	0.016147	0.309102	-1.10739	-0.993664	0.773926	-0.228405	0.373097	0.148046	-0.115276	-0.477107	0.27377	0.964216	-0.0794136	0.001543	-0.27698	0.840498	-0.917599	-0.462508	0.220315	-0.226592	0.781454	-0.459107	-0.452072	0.341757	-0.631119	-1.35779	1.03829	0.152733	-0.375042	0.604945	-0.0150006
Y1	Control	UB	SEACell-14-0	1.18651	0.370904	0.889943	-0.832218	-2.04528	-1.07664	0.445416	-0.178983	1.23799	0.236011	-0.127377	1.91742	-0.0167677	0.345684	0.487666	-1.4469	0.875164	0.606275	-0.993664	-0.103758	-0.192979	0.0496306	0.390592	0.901216	-0.62584	-0.767107	1.07447	-1.56842	-0.91934	-1.63661	1.38496	-0.917599	1.03844	-0.153193	-0.226592	-0.746558	0.927122	-0.452072	-1.23286	-0.631119	0.295778	-0.031785	1.87619	0.793759	-1.08363	-1.37712
Y1	Control	UB	SEACell-15-0	1.5035	0.265507	-1.46436	-0.832218	0.74322	0.234223	-0.919769	-0.0328838	0.365364	0.412182	0.0574601	0.337128	-0.232082	0.0645893	-0.03101	0.833938	0.309589	-0.732295	0.171725	-2.31687	0.259709	0.553209	0.606543	0.0344086	0.000306465	-0.767107	0.593333	0.0665381	0.163703	0.339218	0.256841	0.489079	-0.525858	0.27634	-0.226592	-0.0276811	0.13551	-0.452072	0.23546	-0.631119	-0.0695374	-1.19219	-0.596498	0.475774	0.665855	0.196092
Y1	Control	UB	SEACell-16-0	-0.642469	0.317201	0.855759	-0.832218	-2.04528	0.0350253	-0.117768	-1.2863	-1.62037	-0.611845	-1.44407	-0.520909	0.182911	-1.12697	0.240586	-0.281052	-1.77265	-1.92829	-0.993664	-0.472728	0.38901	-0.445339	1.65218	-0.287272	0.167577	0.854897	-1.53611	-0.540854	-0.000875664	-1.63661	-1.0147	-0.917599	0.672144	1.07306	5.20736	-0.746558	-0.369094	-0.452072	-1.23286	-0.631119	-0.476345	-1.19219	-1.11897	-0.175899	-0.134537	-1.37712
Y1	Control	UB	SEACell-17-0	0.4488	-0.193766	-0.539751	0.432825	-0.235053	-1.07664	0.495253	-0.556371	-0.686134	0.202779	0.00692701	0.170058	-0.991369	-0.163151	-0.033394	-1.4469	0.12726	-0.236555	-0.993664	-0.146724	-1.7223	0.0187482	-0.85537	-0.69675	0.302271	-0.767107	-0.325328	-0.359202	-0.91934	0.0917216	-1.0147	0.253152	0.673415	0.375926	-0.226592	0.686306	-0.795673	-0.452072	0.615248	-0.631119	-0.702687	0.914682	-1.11897	0.549572	-1.08363	-0.0998183
Y1	Control	UB	SEACell-19-0	-0.642469	0.251775	0.241305	-0.832218	-0.0804022	-1.07664	-0.55333	0.834642	-0.696076	-0.0670884	0.249449	-0.520909	0.174397	-0.0561836	-0.994338	0.464333	0.818381	-0.436196	0.487045	-0.165827	0.315524	0.818115	-0.85537	0.935248	0.315185	-0.767107	1.01471	0.284856	0.151975	0.321779	0.240196	-0.917599	-1.15861	0.200238	-0.226592	0.190835	0.0427625	-0.452072	-1.23286	-0.631119	0.449416	-0.508435	1.05099	0.431211	0.386852	-0.541498
Y1	Control	UB	SEACell-20-0	1.74346	0.807512	-1.46436	-0.832218	0.933946	0.582425	-0.283675	-0.00220633	-0.372354	-1.86281	0.943947	-0.520909	0.459037	-0.112548	0.289355	-0.23501	-0.279295	-0.0191797	-0.993664	1.69693	-0.463459	-0.692371	-0.85537	0.771454	-0.367527	-0.767107	-1.53611	-1.56842	0.035396	0.49692	1.41799	-0.917599	1.57363	-0.401995	-0.226592	-0.746558	0.347259	0.662291	0.399642	-0.631119	-1.35779	-1.19219	0.452402	0.282113	-1.08363	-1.37712
Y1	Control	UB	SEACell-23-0	0.0596904	0.0108893	0.567046	-0.832218	-0.556867	-0.290302	-0.035023	0.399148	0.371626	0.391791	0.254644	-0.520909	-0.297991	0.176448	0.348494	0.034058	-1.01097	-0.0263047	0.281862	-0.311587	-0.170431	-0.0343414	-0.85537	-0.39845	0.428471	-0.767107	-0.711133	-0.691091	-0.91934	0.139594	-1.0147	0.366975	0.832115	0.851241	-0.226592	-0.374072	0.0289536	-0.452072	0.108005	0.0567467	-1.35779	-1.19219	0.360372	0.636816	-0.297018	-0.450394
Y1	Control	UB	SEACell-24-0	-0.642469	-0.0762593	-1.46436	-0.832218	0.671	-1.07664	-0.309728	-2.9201	0.15045	-1.86281	-1.44407	-0.520909	-0.991369	-2.13781	2.1299	-1.4469	1.53205	-1.92829	-0.993664	-2.31687	-0.188694	-1.9008	2.24752	0.0760297	1.01744	-0.767107	-1.53611	-1.56842	-0.91934	-1.63661	3.10913	-0.917599	-1.15861	0.258453	-0.226592	-0.746558	0.545533	2.84805	-1.23286	-0.631119	-1.35779	-1.19219	-1.11897	0.255903	-1.08363	-1.37712
Y1	Control	UB	SEACell-25-0	-0.642469	0.28988	-1.46436	0.368331	-0.502743	0.176118	-0.132205	-0.315841	-1.62037	0.505683	0.633244	-0.520909	-0.0761791	-0.998675	-0.994338	0.411453	0.22748	-1.92829	-0.993664	-0.238669	0.633614	-0.0477505	-0.85537	1.11747	0.0735137	1.06076	-1.53611	0.0695124	0.544685	0.462103	-1.0147	-0.917599	0.904504	-2.40537	-0.226592	-0.746558	0.433187	-0.452072	0.536947	-0.631119	0.194977	0.448897	0.584566	0.557885	0.981954	0.353036
Y1	Control	UB	SEACell-28-0	-0.642469	-0.239919	0.539936	-0.832218	-0.0840378	0.619972	-0.52907	0.490109	0.938952	-1.34348	0.0128121	-0.520909	-0.991369	0.100272	0.325055	0.519642	0.540728	0.0240266	-0.993664	0.131873	-0.414389	0.0601304	-0.85537	0.00737727	0.153192	0.35617	1.08852	-1.56842	0.0619474	0.0750452	-0.338008	-0.917599	0.491156	-0.356655	-0.226592	-0.746558	0.0638356	-0.452072	0.445042	0.30235	0.114342	0.120102	0.243261	1.15367	-0.0561759	-0.926517
Y1	PIMQ	UB	SEACell-1-1	-0.642469	-0.180477	0.688739	1.42813	0.0312098	-0.15368	0.0625884	-0.102416	0.450217	-0.309868	0.220352	-0.520909	0.0167869	0.594439	-0.994338	0.450121	-1.03565	0.583669	1.08347	-0.0275629	0.0448629	1.01493	-0.85537	1.08195	1.12588	-0.767107	-0.244246	-0.292805	-0.156785	-0.153624	-1.0147	-0.917599	0.782948	0.403234	-0.226592	0.544753	0.220573	0.401072	0.950674	-0.631119	-0.2138	1.17737	0.484196	0.7787	0.489799	-0.226004
Y1	PIMQ	UB	SEACell-2-1	-0.642469	-0.690954	-1.46436	-0.832218	-0.216967	0.629175	0.22047	1.05205	1.13911	0.056759	-0.264049	-0.520909	-0.424455	0.109555	-0.994338	-0.193018	1.02449	0.034616	-0.993664	1.05883	-1.3807	1.11953	1.23317	0.845282	1.38431	-0.767107	0.137377	0.31254	-0.91934	0.811685	-1.0147	-0.917599	-1.15861	0.345749	-0.226592	-0.746558	-1.2051	-0.452072	0.864828	-0.631119	-1.35779	1.47349	0.506851	0.682778	-1.08363	0.288428
Y1	PIMQ	UB	SEACell-3-1	0.626159	-0.560636	-0.413509	-0.832218	1.14954	-0.0935002	1.04315	0.524076	1.29444	-0.756476	0.529809	-0.520909	-0.991369	-0.532131	0.3914	0.0775124	1.34548	0.246731	0.682735	0.612479	-0.730048	1.10894	2.2212	-0.196723	0.746779	0.667368	-0.160013	-0.224819	-0.91934	1.45621	0.8144	0.413002	0.895722	0.42446	-0.226592	-0.746558	-0.416563	-0.452072	0.820633	-0.631119	-0.596216	0.0957014	0.857628	0.588368	2.04399	0.978748
Y1	PIMQ	UB	SEACell-4-1	-0.642469	0.381031	-1.46436	-0.832218	0.757153	0.117133	0.217441	-0.416228	0.219611	0.0543568	-0.0662949	-0.520909	0.67132	0.415338	1.36175	1.4542	-0.229921	0.512291	0.264139	0.509366	0.0692856	-0.11918	-0.0399113	-1.47756	0.974963	0.598506	1.43254	-1.56842	0.234021	0.194192	0.357673	0.349126	-1.15861	-0.348121	-0.226592	-0.746558	-0.121344	-0.452072	-0.413827	-0.631119	-1.35779	0.371627	0.153753	-0.217543	0.779442	-0.463271
Y1	PIMQ	UB	SEACell-6-1	-0.642469	0.191642	0.29595	0.348265	0.333976	-0.26943	0.0828289	0.787209	0.158269	-0.142627	-0.224798	-0.520909	0.420249	0.155922	-0.994338	-0.600346	0.724481	0.295227	1.06065	-0.267504	0.0967113	0.781946	0.882266	1.16244	0.59905	1.46328	0.60351	0.217692	-0.91934	0.246039	0.16891	0.754385	0.170749	0.586429	-0.226592	-0.746558	0.323312	-0.452072	1.37563	1.48344	1.45943	0.6331	-0.45596	-0.520435	-0.00632323	0.333451
Y1	PIMQ	UB	SEACell-7-1	-0.642469	-0.962667	-0.766635	0.680823	0.211157	-1.07664	0.824642	-1.00138	0.614395	0.0360099	0.0518495	-0.520909	-0.235545	-0.0844252	-0.994338	-1.4469	-0.0854913	-1.92829	-0.116419	0.197487	0.541179	-0.315785	0.599876	0.145999	-0.696322	0.742468	0.585376	-0.612079	0.332921	0.332674	-1.0147	1.36613	-1.15861	-0.575142	-0.226592	-0.746558	0.124022	-0.452072	0.90838	-0.631119	0.913611	1.37314	-1.11897	-0.0517729	-0.212443	0.412168
Y1	PIMQ	UB	SEACell-8-1	0.528575	-0.125025	0.578483	-0.00277862	-2.04528	-1.07664	0.983185	0.58309	0.643611	-1.86281	-0.53739	0.22057	-0.991369	0.135419	0.0261776	-0.483467	-1.03969	0.740896	-0.993664	1.29413	-0.326145	-0.143253	-0.85537	0.31544	-0.0172049	-0.767107	0.816303	-0.0149035	-0.91934	0.782212	0.332326	0.32573	0.354287	-0.0975218	-0.226592	-0.746558	-1.25124	-0.452072	-1.23286	-0.631119	-0.219134	0.0112308	0.750406	-0.801933	-1.08363	-1.37712
Y1	PIMQ	UB	SEACell-11-1	0.274534	-0.507434	0.794979	-0.832218	0.480895	-1.07664	0.242881	0.697866	-0.20714	-1.02478	0.367983	-0.520909	-0.447326	-0.0209695	-0.167052	0.634928	0.0886605	-0.270925	0.764869	-0.400318	0.693528	0.869914	-0.85537	0.240049	1.0844	-0.767107	0.0809792	-0.500506	0.451146	0.336369	0.410861	1.03172	-1.15861	0.346382	-0.226592	-0.746558	0.0298598	-0.452072	1.11053	0.875209	-0.434732	0.521972	-0.106286	0.314078	-1.08363	0.0291726
Y1	PIMQ	UB	SEACell-12-1	-0.642469	0.320357	0.467211	-0.832218	0.470076	0.125411	0.231096	0.516972	0.117485	-1.33473	0.423669	-0.520909	-0.113223	0.117105	-0.126682	-0.627776	1.43207	0.422419	-0.363004	-0.322787	0.704062	0.779891	-0.85537	1.02413	0.267197	0.37251	0.146396	0.381855	-0.91934	-1.13231	-1.0147	0.139496	0.127676	0.690043	-0.226592	0.108938	0.0138652	0.716364	0.465311	0.318092	0.491456	0.76224	-0.0568688	-0.242153	0.907541	-1.37712
Y1	PIMQ	UB	SEACell-13-1	0.795837	0.567798	0.709445	0.186521	-0.21826	0.759157	-0.38319	-0.222057	0.0913026	-1.86281	-0.756543	-0.520909	-0.482469	-0.186627	-0.994338	-0.30102	0.855574	0.341223	-0.440926	-0.256838	-0.560101	0.542544	-0.276853	0.251501	0.182637	0.827116	-0.561068	-1.18824	-0.0166068	0.066524	0.587416	0.321162	-1.15861	-0.188585	-0.226592	0.613602	-0.722442	-0.452072	-0.651807	-0.631119	0.340982	0.603207	-1.11897	0.774295	0.374593	-0.0389197
Y1	PIMQ	UB	SEACell-16-1	-0.642469	-0.374853	-1.46436	-0.832218	0.047085	-1.07664	0.009897	-1.17117	-0.786984	-0.523685	0.409374	0.487901	-0.991369	-0.592637	-0.994338	-1.4469	-0.234787	-1.04034	1.29	-0.342766	0.683004	-0.123765	1.22447	0.425301	0.807711	-0.767107	0.129539	0.306167	-0.91934	0.189481	-1.0147	-0.917599	0.801162	-0.968399	-0.226592	-0.746558	-1.21705	-0.452072	0.856097	1.7759	0.748451	1.26785	-1.11897	0.572397	-1.08363	1.02901
Y1	PIMQ	UB	SEACell-18-1	-0.642469	-0.686123	0.426739	-0.224653	0.314717	0.0240247	0.232777	0.248982	0.587243	-0.824643	-0.357754	-0.520909	-0.477992	0.0348754	0.228366	0.408578	-0.156766	-0.0935877	-0.435346	-0.490977	-0.00981146	0.719633	0.442275	0.482071	0.269887	1.24573	1.23881	-0.551022	0.220434	0.423055	0.015721	0.949482	0.654027	0.375524	-0.226592	1.35277	-0.217259	-0.452072	0.716037	-0.631119	-0.214291	-0.27162	-1.11897	-0.19318	-0.529167	0.0807143
Y1	PIMQ	UB	SEACell-19-1	-0.642469	-0.324733	0.405855	0.587532	1.25575	-0.105821	-2.50912	1.09058	1.6307	-0.770341	-0.226695	0.748279	-0.991369	-0.434095	0.084123	0.518075	-0.518048	0.568871	-0.180165	-0.706378	0.134296	1.24715	-0.85537	-2.32736	1.08023	1.78585	0.47748	0.0489183	0.269233	-0.0906771	-0.127103	1.25726	0.44019	-0.0106315	-0.226592	-0.746558	-0.37002	-0.452072	-1.23286	-0.631119	-0.607492	0.692334	0.201177	0.948387	-1.08363	0.191884
Y1	PIMQ	UB	SEACell-20-1	0.400021	0.168016	0.206038	-0.832218	1.21291	0.189854	1.04034	0.709506	0.670747	-0.654216	0.215991	-0.520909	-0.383699	-0.512164	-0.994338	0.317067	0.401005	1.11663	0.124195	0.473378	-0.294803	1.12401	-0.85537	-1.10809	0.579012	-0.767107	0.96626	0.251893	0.557748	0.715865	0.560124	1.19748	0.211263	0.314378	3.8394	-0.746558	-0.279554	-0.452072	-1.23286	0.390149	0.409994	0.214743	1.16824	0.578915	1.00204	-1.37712
Y1	PIMQ	UB	SEACell-21-1	1.83171	-1.04507	-0.459703	0.920219	-1.32785	-0.136718	-1.24832	0.205291	0.22531	0.321108	-0.516402	-0.520909	-0.991369	-0.864014	-0.994338	-0.461166	0.435861	-0.846709	-0.993664	-1.3503	0.361449	0.128711	-0.85537	0.660276	0.0469328	0.604309	-1.53611	-1.56842	-0.91934	-0.626556	-1.0147	0.978342	-1.15861	0.349881	-0.226592	-0.746558	0.060763	-0.452072	0.0949937	-0.631119	0.585028	0.0390867	-1.11897	0.157744	-1.08363	-0.459387
Y1	PIMQ	UB	SEACell-22-1	1.47477	0.718151	-0.1672	-0.832218	0.971237	-0.286561	-0.490797	0.538472	0.741458	0.370493	0.652399	-0.520909	0.401211	0.457356	0.923804	-0.174172	0.580311	0.890775	0.0681121	-0.0436487	-0.212767	1.35515	0.586971	0.341474	1.56852	1.00359	-0.43024	0.193604	-0.266573	1.1341	-0.31737	1.11883	0.142537	0.800846	-0.226592	0.118821	-0.634345	-0.452072	1.85659	-0.631119	-0.0867843	1.50239	0.927103	0.930535	1.08137	0.206787
Y1	PIMQ	UB	SEACell-23-1	-0.642469	-0.398714	-1.46436	0.891375	0.250071	0.101945	-0.542583	-1.18795	0.816851	-1.86281	-1.44407	1.0199	-0.991369	-0.804728	0.314926	0.91977	1.14369	-0.572075	-0.993664	1.02401	-0.428293	0.97104	-0.85537	0.143953	1.1249	2.35984	0.113551	-0.478996	0.0544141	0.527574	0.713459	0.677523	0.782351	0.319643	-0.226592	-0.746558	-0.917037	1.31106	-0.15529	-0.631119	0.103041	-1.19219	0.874605	-0.529739	1.16649	-0.226357
Y1	PIMQ	UB	SEACell-24-1	-0.642469	-0.00334827	0.844638	0.67192	-0.778847	0.431727	0.388561	-0.238349	0.60562	-0.401393	0.044635	-0.520909	-0.991369	0.575677	-0.994338	-0.368246	-1.77265	0.315949	-0.993664	0.185361	-0.369886	-1.9008	-0.85537	-0.819751	0.306366	-0.767107	0.575145	-0.174163	-0.383789	-0.531343	-0.0642388	-0.917599	0.535221	-2.40537	-0.226592	-0.746558	0.751464	-0.452072	-1.23286	1.44927	-1.35779	-1.19219	-1.11897	0.256044	-1.08363	-1.37712
Y1	PIMQ	UB	SEACell-26-1	-0.642469	1.07462	-0.010427	-0.832218	1.09777	0.283608	0.35303	0.495628	1.06066	0.269454	-0.374793	-0.520909	0.48566	0.183272	0.209188	0.203743	0.984798	0.746112	0.834356	-1.1729	-0.279395	1.4179	0.668502	0.636243	1.2306	-0.767107	-1.53611	0.183059	0.381049	1.30389	1.76368	0.548698	1.43343	-0.117307	-0.226592	0.4401	-0.633725	-0.452072	1.44401	-0.631119	1.28692	0.869623	1.0213	0.40111	1.24923	-0.319295
Y1	PIMQ	UB	SEACell-28-1	-0.642469	-0.316242	0.0917324	-0.832218	0.420394	0.0232321	0.783668	0.610092	1.18476	-0.0696706	-1.44407	-0.520909	-0.991369	0.370979	-0.0454845	0.224231	0.286607	0.166014	0.48444	-0.169313	0.192267	0.768127	-0.85537	1.11158	-0.331074	-0.767107	0.00337646	0.282566	-0.213638	-0.245448	-1.0147	0.238422	0.24805	0.558842	-0.226592	0.998778	-0.52648	-0.452072	0.32096	-0.631119	-0.299092	-0.073275	-1.11897	0.102423	1.04302	-0.543136
Y1	Control	DB	SEACell-5-0	-0.642469	-0.998892	0.13469	1.35559	0.475643	-1.07664	0.237161	-0.257821	-0.00466989	1.52179	0.576591	-0.520909	-0.991369	-0.777482	1.28002	0.12203	0.16067	1.11533	-0.993664	1.39214	1.19892	-0.835966	0.576869	-2.32736	-1.44211	-0.767107	0.557854	-1.56842	-0.91934	0.934728	1.17891	1.10714	-1.15861	0.0668686	-0.226592	-0.746558	2.03274	-0.452072	1.32625	-0.631119	-1.35779	-1.19219	0.26568	0.918154	-1.08363	0.805925
Y1	Control	DB	SEACell-6-0	-0.642469	0.514622	-1.46436	-0.832218	-0.285387	0.896077	-0.591903	-2.9201	-1.62037	-1.86281	-0.0334192	-0.520909	-0.991369	-0.0326832	-0.994338	0.0520461	1.39183	0.0735697	0.92713	0.0541668	-2.4518	-1.9008	-0.85537	-0.915535	-1.10295	-0.767107	1.22509	0.427605	-0.91934	-1.63661	1.08106	-0.917599	-1.15861	0.692748	-0.226592	-0.746558	-0.114218	-0.452072	-1.23286	-0.631119	0.413774	-1.19219	-1.11897	-0.327835	-1.08363	-1.37712
Y1	Control	DB	SEACell-8-0	0.938305	-0.545609	0.106993	-0.832218	0.921704	-1.07664	-1.48214	1.16908	1.03025	0.408562	-0.124369	1.02469	0.3737	-0.801044	-0.994338	-0.643973	0.277734	0.124159	-0.993664	1.14242	1.05082	-0.363446	1.02539	-0.00172235	-0.618348	1.69911	-0.464488	0.777281	0.057443	-0.0568155	0.446887	0.682484	0.102241	0.447711	-0.226592	0.092021	0.343117	-0.452072	1.00857	-0.631119	-0.408832	0.356534	0.880115	0.183898	0.700913	0.273237
Y1	Control	DB	SEACell-9-0	1.18856	-0.0794708	0.727193	-0.832218	-0.401085	0.258679	-2.50912	0.319194	-1.62037	1.01258	-1.44407	-0.520909	0.372193	-2.13781	-0.994338	-0.0464963	-0.046998	-1.92829	0.800855	-0.845733	0.932626	-1.9008	-0.85537	0.0734497	-1.12348	-0.767107	1.07644	0.156888	0.183909	-1.63661	-1.0147	-0.917599	0.301847	-2.40537	-0.226592	0.716029	0.810792	-0.452072	0.653584	-0.631119	0.297309	0.55705	1.41916	-3.04535	1.40743	0.774926
Y1	Control	DB	SEACell-12-0	-0.642469	-0.634474	0.270301	-0.832218	-0.660326	0.546246	-1.00036	-0.53497	-1.62037	1.07275	-1.44407	-0.520909	-0.991369	-0.662116	-0.994338	-1.4469	-0.840648	0.312113	1.62284	0.912955	0.706521	-1.9008	-0.85537	0.0514691	-2.31686	-0.767107	0.981661	-0.528732	-0.91934	0.10737	-1.0147	0.6047	-1.15861	-0.0543435	-0.226592	-0.746558	1.21101	-0.452072	1.05984	-0.631119	-1.35779	0.281246	-0.138275	0.357082	0.793343	-0.00393121
Y1	Control	DB	SEACell-21-0	-0.642469	-1.03491	-1.46436	1.13228	0.490836	-1.07664	-0.300427	-0.163555	0.405289	1.97478	-0.118266	-0.520909	-0.33881	-1.32557	-0.994338	-1.4469	-1.77265	0.904552	0.206771	0.414637	0.391068	0.41407	-0.85537	-0.358329	-2.45688	1.19289	0.344122	0.165292	-0.91934	1.00889	0.955003	-0.917599	0.312456	-2.40537	-0.226592	1.05695	1.96805	-0.452072	-1.23286	2.08599	0.307219	0.567523	1.43153	0.569366	0.709165	1.78212
Y1	Control	DB	SEACell-26-0	-0.642469	0.107101	0.146079	0.669853	-0.548737	-1.07664	0.650635	-1.75683	0.867214	-0.706996	0.516862	-0.520909	0.864034	0.4034	-0.115066	0.366172	0.174439	-0.74638	-0.353203	0.182543	0.182289	-0.629795	1.26386	-1.16716	-0.114496	1.43124	0.165088	0.455113	-0.525592	-0.786039	0.767449	-0.917599	-1.15861	-0.100887	3.64241	0.584686	-0.232432	1.08446	-0.559591	0.332843	1.00766	0.781514	0.92984	0.439654	-1.08363	-1.37712
Y1	PIMQ	DB	SEACell-5-1	-0.642469	-5.39077	-1.46436	-0.832218	0.701268	0.585454	0.15836	1.54635	-1.62037	1.55707	-1.44407	-0.520909	-0.991369	-2.13781	0.852047	-1.4469	-1.77265	-0.595587	-0.993664	0.982022	-0.853266	1.06725	-0.85537	0.10894	0.150511	-0.767107	0.790317	1.24073	-0.91934	0.149504	1.90119	2.76241	-1.15861	0.288136	-0.226592	-0.746558	1.96883	2.03438	1.11523	2.73079	0.70234	0.985119	-1.11897	0.716165	1.13461	1.39409
Y1	PIMQ	DB	SEACell-9-1	3.83417	-0.641368	-1.46436	0.585501	-2.04528	0.671243	0.787623	-0.808311	0.88958	1.0346	-1.44407	-0.520909	0.0583442	0.203431	-0.994338	-1.4469	-1.77265	0.566634	1.35529	0.96986	-2.4518	-0.398166	-0.85537	0.850721	-1.57706	2.12372	-1.53611	-1.56842	-0.91934	-1.63661	-1.0147	-0.917599	1.20776	-2.40537	-0.226592	-0.746558	-0.531158	-0.452072	0.79709	2.90431	1.09795	1.40323	-1.11897	0.309237	-1.08363	1.13687
Y1	PIMQ	DB	SEACell-15-1	-0.642469	-0.762605	-1.46436	-0.832218	-2.04528	0.410244	0.223515	-0.73485	-0.0145295	1.10147	0.752336	-0.520909	-0.991369	-0.785783	-0.994338	-1.4469	-1.77265	-1.92829	-0.993664	1.0626	-2.4518	0.22957	-0.85537	-0.845907	-2.13987	-0.767107	0.545076	0.314639	0.309133	-1.63661	-1.0147	1.09478	-1.15861	0.901714	-0.226592	-0.746558	0.623932	-0.452072	0.194955	-0.631119	-1.35779	-1.19219	-1.11897	0.47223	0.900774	0.611965
Y1	PIMQ	DB	SEACell-17-1	-0.642469	-0.300695	0.750284	-0.832218	0.505926	-1.07664	-1.43643	-0.361569	-0.296484	-0.483388	-1.44407	-0.520909	-0.991369	-2.13781	-0.994338	-0.161336	0.189245	-1.92829	1.34587	-0.283361	-0.356417	-1.9008	0.269441	-0.530557	-0.391913	-0.767107	0.90058	-0.435337	-0.91934	0.58993	-1.0147	-0.917599	-1.15861	-0.303211	-0.226592	-0.746558	1.13316	-0.452072	1.69423	1.84833	-1.35779	-1.19219	1.24831	-0.0986872	-1.08363	-0.18024
Y1	PIMQ	DB	SEACell-25-1	0.48776	-0.361743	1.10384	-0.0316878	0.839649	0.796244	-0.976315	-0.94937	0.601078	0.62497	-0.120628	-0.520909	-0.991369	-0.065348	-0.994338	1.13184	-0.295919	-0.385272	-0.993664	1.22813	0.497725	0.250188	0.398339	0.559351	0.384802	0.533407	0.764955	-0.328941	-0.91934	0.376021	-1.0147	2.25343	1.0497	0.99672	-0.226592	-0.746558	1.15613	-0.452072	0.38147	1.17176	-0.253008	1.1204	1.42783	0.0180191	0.105941	0.910544
Y1	PIMQ	DB	SEACell-27-1	-0.642469	0.431029	1.63818	-0.832218	1.32792	1.21544	-0.618223	0.644442	1.66457	-0.276507	-1.44407	-0.520909	-0.991369	-0.0536166	-0.994338	0.956899	0.748207	-0.306174	-0.993664	-0.745703	-1.14455	0.757626	0.476805	-2.32736	0.467863	1.2897	0.436986	0.234663	-0.91934	-0.121767	0.374052	-0.917599	-1.15861	0.362394	-0.226592	-0.746558	0.546397	-0.452072	-1.23286	1.2846	-1.35779	-1.19219	1.78665	-0.354858	1.20986	-1.37712
Y1	Control	uHF	SEACell-1-0	1.02529	0.953129	0.601878	0.975414	1.57658	2.15335	0.988203	1.22678	-1.62037	1.67435	1.82218	2.65764	1.99739	1.77115	2.14013	1.63793	1.69625	1.92282	-0.993664	1.14099	1.14683	-0.608204	1.60993	1.08686	-0.157027	-0.767107	0.193986	2.11594	2.07906	-1.63661	1.22782	0.755298	0.171625	1.00182	-0.226592	1.6793	0.0894931	3.76898	-1.23286	-0.631119	0.814651	-1.19219	0.561847	-1.59445	1.25554	1.24377
Y1	Control	uHF	SEACell-18-0	-0.642469	1.99303	1.51917	1.87208	0.951034	1.71464	2.50776	-2.9201	-1.62037	1.09591	1.67157	2.66041	2.19092	2.06743	1.70891	-1.4469	-1.77265	1.09723	-0.993664	0.75075	-2.4518	0.643957	-0.85537	0.383183	-2.50871	-0.767107	-1.53611	1.0117	1.90581	1.36294	-1.0147	-0.917599	-1.15861	1.27757	-0.226592	2.31076	-0.342031	2.31426	-1.23286	-0.631119	1.35159	-1.19219	-1.11897	-3.04535	-1.08363	2.16188
Y1	Control	uHF	SEACell-22-0	-0.642469	1.52445	2.09278	3.0159	0.0546058	1.81109	0.805542	0.427621	-1.62037	1.38678	2.63233	1.70863	1.95683	2.08852	1.53608	1.96658	0.856525	1.39466	0.612624	1.46186	0.692188	-1.9008	-0.85537	1.73031	1.50064	1.72121	-1.53611	2.02972	2.1574	-1.63661	-1.0147	-0.917599	-1.15861	-2.40537	-0.226592	1.74839	-1.20585	2.09917	-1.23286	-0.631119	2.47103	-1.19219	-1.11897	-0.657249	-1.08363	1.03562
Y1	Control	uHF	SEACell-27-0	-0.642469	1.74535	1.55942	1.05915	-0.452808	2.18597	1.45796	1.13247	0.343689	1.65079	2.2391	2.87263	2.17533	1.91069	1.22853	1.97473	-1.77265	1.5419	1.45029	-2.31687	1.99001	-1.00863	0.963757	0.338298	-0.219977	-0.767107	-1.53611	2.13346	2.49609	0.513694	-1.0147	-0.917599	0.971291	0.195364	-0.226592	1.24534	0.214957	2.26846	-1.23286	1.09454	0.896284	-1.19219	-1.11897	-3.04535	-1.08363	0.398518
Y1	PIMQ	uHF	SEACell-0-1	-0.642469	0.23039	1.36145	-0.832218	0.474185	-1.07664	2.37305	0.965343	-1.62037	1.1122	1.52317	-0.520909	2.33326	1.01919	2.6356	-1.4469	-1.77265	1.69192	-0.993664	-2.31687	0.372403	-1.9008	-0.85537	0.671908	-0.949775	-0.767107	-1.53611	0.875304	1.94916	2.09434	-1.0147	-0.917599	-1.15861	-2.40537	-0.226592	2.54641	-5.03823	-0.452072	-1.23286	-0.631119	1.17838	-1.19219	-1.11897	0.483652	-1.08363	1.69467
Y1	PIMQ	uHF	SEACell-10-1	-0.642469	1.24401	1.48701	2.4538	-0.191175	2.08255	1.54117	1.51759	-1.62037	0.453341	1.7359	3.60922	2.2641	2.12447	1.67634	1.86627	0.173312	1.35744	1.77237	1.09754	2.47954	-0.326118	-0.85537	1.19659	-0.212518	-0.767107	-1.53611	1.80821	2.24324	-1.63661	0.490286	-0.917599	0.531698	1.40945	-0.226592	2.71373	1.23204	-0.452072	-1.23286	-0.631119	0.900484	-1.19219	-1.11897	-1.27782	-1.08363	1.82625
Y1	PIMQ	uHF	SEACell-14-1	-0.642469	0.813669	0.869381	1.86853	-0.422431	1.35418	1.01417	0.940176	0.73767	1.35583	0.955068	0.620245	1.73888	1.37594	1.43111	1.74888	0.613948	1.4396	1.48818	-0.130467	1.17355	0.382448	1.99999	1.86516	1.70526	-0.767107	0.308666	1.8344	2.25344	2.035	0.917859	-0.917599	1.88274	-0.175345	-0.226592	1.27622	0.710166	-0.452072	1.05436	-0.631119	2.00253	-1.19219	-1.11897	-0.877583	0.675357	1.54127
Y1	PIMQ	uHF	SEACell-29-1	-0.642469	1.89757	0.39213	0.955387	-2.04528	2.47827	1.06776	-0.367458	-1.62037	0.738974	1.94344	-0.520909	2.0307	2.02225	0.935108	1.34963	-0.192982	0.955278	2.58989	0.564416	1.2287	-1.9008	-0.85537	-0.535629	-1.60052	-0.767107	-1.53611	2.3109	2.10741	-1.63661	-1.0147	1.43311	2.64902	0.81459	-0.226592	1.78586	-0.119566	-0.452072	-1.23286	-0.631119	1.94735	-1.19219	-1.11897	-3.04535	-1.08363	1.9741
[truncated: 71 more columns]
