# Supplementary material for: Distinctive DNA sequence features define epigenetic longevity of inflammatory memory
Source: Science. Author manuscript; Available in PMC 2026 Jun 26. (PMC13295011; doi:10.1126/science.adz6830)
Supplement: Data s17 [file NIHMS2170334-supplement-Data_s17.xlsx]

## Sheet: Data S17
Timepoint	Condition	Celltype	ID	chr1:64198190-64199157	chr1:82358801-82359599	chr1:90486263-90486616	chr1:97910778-97911642	chr1:165615014-165616301	chr1:167278976-167279580	chr1:170318272-170319046	chr1:173420346-173420754	chr10:13572094-13572769	chr10:18463024-18463827	chr10:26632115-26632881	chr10:63236501-63237223	chr10:76357297-76357970	chr10:80333772-80334043	chr10:91201905-91202620	chr10:93123871-93124707	chr10:110784574-110785308	chr10:111995708-111997356	chr10:116662157-116662782	chr10:121705096-121706546	chr11:72152915-72153911	chr11:83786404-83788016	chr11:86581264-86581749	chr12:70763333-70764119	chr12:74093058-74093556	chr12:100704843-100705610	chr12:111353115-111354077	chr12:116596806-116597364	chr13:6492332-6493240	chr13:24289785-24290796	chr13:37525099-37526051	chr13:41827946-41829416	chr13:51085612-51086265	chr13:52973348-52973999	chr13:93526474-93527213	chr13:104074423-104075199	chr13:113851364-113852643	chr14:51162050-51163704	chr14:76278648-76279873	chr14:76761324-76762421	chr14:78660479-78661117	chr14:79096964-79097674	chr15:51951711-51952358	chr15:58997710-58998788	chr15:59202055-59202875	chr15:60837733-60838731
D30	Control	UB	SEACell-1-0	-0.816395	-0.782088	-1.01447	-0.745243	-1.05958	1.20661	-0.774939	-0.962814	-0.942164	-0.166266	1.12103	0.0810666	0.423759	-0.688286	-0.862408	0.844984	0.0779056	0.383956	-0.703744	-1.20674	-0.977584	-0.5267	-1.16176	0.217399	0.630586	-0.71402	-0.080725	0.535005	-0.101851	0.680877	-1.37474	-0.620527	-1.03474	-1.05229	-0.634042	-0.760041	1.15068	-0.879235	-1.24818	-0.442374	-1.65268	1.19704	-0.840851	-0.897279	-0.465591	-0.779576
D30	Control	UB	SEACell-2-0	-0.816395	1.45836	-1.01447	-0.745243	-1.05958	-1.28759	-0.774939	-0.962814	-0.942164	-1.16818	0.332035	-1.26286	-0.843867	-0.688286	-0.862408	-1.36068	-1.04056	-1.87189	-0.703744	-1.20674	-0.977584	-1.93146	-1.16176	-0.938923	-0.749987	1.74809	-1.27705	-0.999311	-0.919151	0.667187	0.731871	-1.97509	-1.92617	-1.05229	-0.634042	-0.760041	-1.0131	-0.879235	-1.24818	-1.29315	0.645301	-0.646336	1.30197	-0.897279	-1.03854	-0.779576
D30	Control	UB	SEACell-4-0	-0.816395	0.777853	0.402856	-0.745243	-1.05958	-0.191522	-0.774939	-0.962814	0.420567	-1.16818	-0.91119	-0.218485	0.650289	-0.688286	-0.862408	-1.36068	0.901836	-1.87189	0.298395	0.456962	-0.977584	-0.237121	-0.48098	0.424039	-0.749987	-0.71402	-1.27705	-0.999311	-0.919151	-1.08632	-1.37474	-0.922447	-0.378052	-0.414099	-0.634042	-0.760041	-0.156644	-0.879235	-0.167021	-1.29315	-1.65268	-0.646336	-0.840851	-0.897279	-1.03854	-0.779576
D30	Control	UB	SEACell-5-0	-0.816395	0.449518	0.104539	-0.745243	-0.19518	0.212768	-0.774939	-0.962814	0.454015	-0.235787	-0.91119	-0.192852	0.686962	-0.688286	-0.862408	-0.486577	0.000297685	0.291032	-0.703744	-0.471555	0.098774	-0.856662	-0.645791	0.71351	-0.749987	0.639437	0.971406	-0.0579426	-0.919151	-0.505949	-1.37474	-1.14401	-0.849646	-0.568599	-0.634042	0.381958	-1.0131	-0.879235	0.376744	-0.265722	-0.913704	0.386528	0.337087	-0.897279	-0.511601	0.252377
D30	Control	UB	SEACell-7-0	-0.816395	-0.782088	-1.01447	-0.745243	-0.532877	-1.28759	-0.774939	-0.378983	0.144877	-0.226137	-0.91119	-0.429771	-0.125062	-0.688286	-0.862408	-0.215815	-1.04056	0.16189	-0.703744	-1.20674	0.109914	-0.308526	-0.295923	0.727695	-0.749987	-0.71402	-0.403911	-0.0481994	0.25883	-1.08632	-0.525893	-0.380971	-1.08801	-0.24062	-0.634042	1.00866	0.656645	-0.879235	-1.24818	-0.256158	-1.65268	-0.646336	-0.840851	-0.897279	0.316925	-0.779576
D30	Control	UB	SEACell-10-0	-0.816395	-0.782088	-1.01447	-0.745243	-0.327749	-1.28759	-0.774939	-0.962814	-0.942164	0.0777914	-0.91119	-0.160994	-0.843867	-0.688286	-0.862408	-1.36068	-1.04056	-1.19031	-0.703744	0.226803	0.460769	-0.996142	-0.0165815	1.39435	0.337751	-0.71402	-0.122213	-0.999311	-0.919151	0.201792	-1.37474	-0.354556	-1.22382	-1.05229	-0.634042	-0.760041	-1.0131	-0.879235	0.416257	-1.29315	-0.665175	0.806039	-0.840851	0.413754	0.130982	-0.779576
D30	Control	UB	SEACell-12-0	-0.816395	-0.782088	-1.01447	-0.745243	-1.05958	-1.28759	-0.774939	-0.962814	-0.942164	-1.16818	-0.91119	-1.26286	-0.843867	-0.688286	-0.862408	-1.36068	0.448496	-1.13249	-0.703744	-0.15498	0.946402	-0.488442	-0.374667	-0.938923	-0.749987	-0.71402	-0.0407264	-0.999311	-0.919151	0.292683	-1.37474	-0.786137	-1.92617	-1.05229	1.36907	0.87371	-1.0131	0.494376	-1.24818	-1.29315	-1.65268	-0.646336	0.844315	-0.897279	-1.03854	-0.779576
D30	Control	UB	SEACell-13-0	-0.816395	-0.782088	-1.01447	-0.745243	-1.05958	0.286574	0.668288	-0.229195	-0.942164	-1.16818	-0.91119	-1.26286	-0.843867	0.384351	-0.862408	-0.691418	0.582935	-0.407462	-0.703744	-1.20674	-0.153463	-1.07212	-0.10961	-0.938923	-0.749987	-0.71402	-0.216026	-0.999311	0.0146689	-1.08632	-0.731472	0.108725	-0.240594	-0.437195	0.43802	-0.760041	-1.0131	0.299611	-0.594617	-0.32108	-0.745395	-0.646336	-0.840851	0.307253	-0.368448	-0.779576
D30	Control	UB	SEACell-15-0	-0.816395	-0.782088	-0.163629	-0.745243	-0.00452919	-1.28759	-0.774939	-0.962814	-0.942164	0.885735	-0.91119	-1.26286	-0.843867	-0.688286	-0.862408	-1.36068	0.843698	-0.414522	-0.703744	-0.647741	-0.977584	-0.51574	0.571614	0.730725	-0.749987	-0.71402	0.881291	-0.999311	-0.919151	-1.08632	-0.349287	-0.144351	0.145711	-1.05229	-0.634042	-0.760041	-1.0131	-0.149175	-1.24818	-0.326782	-1.65268	-0.646336	-0.840851	0.300187	-1.03854	-0.779576
D30	Control	UB	SEACell-17-0	0.159309	0.510734	-1.01447	-0.745243	-0.508935	-1.28759	-0.774939	-0.962814	-0.942164	0.322362	-0.91119	0.363846	0.755212	-0.688286	0.551348	0.495414	0.0520318	-0.0548392	-0.703744	-1.20674	-0.977584	-0.550635	-0.262199	1.18401	-0.749987	-0.71402	-1.27705	-0.999311	-0.919151	-0.0744805	-0.49283	-0.646507	-1.39771	0.0366863	-0.634042	-0.760041	-1.0131	0.128649	-1.24818	-0.462055	-1.65268	1.1544	-0.840851	-0.897279	0.688045	0.870122
D30	Control	UB	SEACell-18-0	-0.816395	-0.782088	1.26082	-0.745243	0.00268767	0.0633118	0.669636	-0.962814	-0.942164	1.17112	-0.91119	0.238214	0.605834	-0.688286	-0.862408	-0.286488	-1.04056	0.338117	-0.703744	-0.059065	-0.977584	-0.381972	-0.108627	-0.938923	-0.749987	-0.71402	-1.27705	0.714414	0.0155413	-1.08632	-0.0632056	-0.00502443	-0.239384	-1.05229	-0.634042	-0.760041	-1.0131	-0.879235	0.305762	0.316708	-0.744547	-0.646336	1.30354	-0.897279	-1.03854	0.488598
D30	Control	UB	SEACell-19-0	-0.0479925	-0.782088	0.451202	-0.745243	0.0726078	0.142383	-0.774939	-0.170726	0.233357	-0.39739	-0.91119	-0.182861	-0.843867	-0.688286	-0.862408	0.737975	-0.180103	-0.0761989	0.948552	-0.598977	-0.0877808	-0.58889	-1.16176	0.236796	0.312113	-0.71402	0.380622	0.233689	0.077064	0.176229	-0.274314	-0.286619	-0.438982	0.579853	-0.634042	0.184026	0.398998	-0.879235	-0.130142	0.225547	-0.684773	0.771806	-0.840851	0.387737	-0.315042	-0.779576
D30	Control	UB	SEACell-20-0	-0.816395	0.76869	-1.01447	-0.745243	0.545748	-0.19796	-0.774939	-0.962814	-0.942164	-1.16818	-0.112404	-1.26286	-0.843867	-0.688286	-0.862408	-0.260052	-1.04056	-0.376798	-0.703744	0.158613	-0.977584	-0.0594888	-0.0827088	-0.938923	0.867742	-0.71402	-0.188898	-0.999311	-0.919151	-0.325896	-1.37474	-0.64924	-1.92617	-1.05229	1.129	-0.760041	0.344398	-0.879235	-0.574794	-1.29315	-0.280285	-0.646336	-0.840851	-0.897279	-1.03854	-0.779576
D30	Control	UB	SEACell-22-0	0.331198	0.738489	-0.152021	0.714987	-0.393365	-0.620629	0.131046	-0.534808	-0.112936	0.639516	-0.91119	-0.627355	0.0653331	0.391451	-0.862408	0.00953208	0.244512	0.0426258	-0.703744	-1.20674	-0.148007	-1.06731	-0.501274	-0.458237	-0.749987	-0.71402	-0.21009	0.16293	-0.919151	-0.343395	-0.727214	-0.558452	-0.155549	-1.05229	-0.634042	-0.760041	-1.0131	-0.879235	-0.590291	-0.682934	-0.494289	-0.646336	0.366702	-0.141134	-0.364013	-0.779576
D30	Control	UB	SEACell-24-0	-0.816395	-0.782088	-1.01447	-0.745243	-1.05958	-1.28759	-0.774939	-0.962814	-0.942164	-1.16818	-0.91119	-1.26286	-0.843867	-0.688286	-0.862408	-1.36068	-1.04056	-0.44723	-0.703744	-1.20674	0.927212	-0.692829	-1.16176	-0.938923	-0.749987	-0.71402	-1.27705	-0.999311	-0.919151	0.619513	-1.37474	-0.50435	0.302598	-0.0984533	-0.634042	-0.760041	-1.0131	-0.879235	-1.24818	-1.29315	-1.65268	-0.646336	-0.840851	-0.897279	-1.03854	1.04664
D30	Control	UB	SEACell-25-0	0.0795164	-0.782088	-1.01447	-0.148872	-1.05958	-0.201244	0.358074	0.240012	0.094857	-0.269485	-0.91119	-1.26286	0.293167	-0.688286	-0.862408	-0.518168	-1.04056	-0.861274	-0.703744	-1.20674	0.62545	0.0644542	-0.335765	0.0982735	0.488358	-0.71402	0.323927	0.182441	-0.919151	-0.157228	-0.564952	-1.97509	-1.92617	-0.588787	0.715539	-0.760041	-1.0131	-0.879235	0.0230939	-0.530022	-0.407693	-0.646336	-0.840851	-0.897279	-1.03854	-0.779576
D30	Control	UB	SEACell-27-0	-0.816395	-0.782088	-1.01447	-0.745243	-1.05958	0.483377	0.891571	-0.962814	-0.942164	-1.16818	-0.91119	-0.0938803	-0.843867	0.584546	-0.862408	-1.36068	0.43507	0.349776	-0.703744	-1.20674	-0.977584	-0.939173	-1.16176	-0.938923	-0.749987	-0.71402	-0.0518737	-0.999311	-0.919151	-1.08632	-1.37474	-0.274292	-0.750073	-1.05229	-0.634042	-0.760041	-1.0131	-0.879235	-0.472637	-1.29315	-1.65268	0.912266	-0.840851	-0.897279	-1.03854	-0.779576
D30	Control	UB	SEACell-29-0	-0.816395	0.440078	-0.346712	-0.745243	0.0543908	-0.428855	-0.774939	-0.962814	-0.300129	0.438729	0.0936051	0.297897	-0.843867	-0.688286	-0.862408	-0.0269619	-0.00768079	0.0598415	-0.703744	-1.20674	0.0905233	-0.502831	-1.16176	0.702983	0.524943	-0.71402	-0.761352	-0.0651585	0.241363	-1.08632	-0.0928286	-0.0705573	-0.025085	0.17348	-0.634042	-0.760041	0.376277	0.0735652	0.0542483	-0.0850998	-0.919369	1.05598	0.328058	-0.897279	-0.170064	0.244467
D30	Control	UB	SEACell-30-0	-0.816395	0.641899	-1.01447	-0.745243	-0.0601574	0.210719	-0.774939	-0.962814	-0.942164	-0.0901439	0.585599	-0.309506	0.520068	-0.688286	-0.118447	-0.350039	0.162882	-0.310056	-0.703744	0.0661661	0.266904	-0.0820851	-0.170932	-0.938923	-0.749987	-0.71402	0.219226	0.392246	-0.0397561	0.582635	-1.37474	-0.0869285	-0.489832	0.338649	-0.634042	-0.760041	-1.0131	-0.879235	0.229747	-0.377735	-1.65268	0.577347	-0.840851	-0.897279	-1.03854	-0.779576
D30	Control	UB	SEACell-31-0	-0.816395	-0.782088	-1.01447	-0.745243	0.756344	-1.28759	-0.774939	-0.962814	-0.942164	-1.16818	-0.91119	-1.26286	1.63436	-0.688286	-0.862408	-1.36068	-1.04056	-0.180664	-0.703744	-1.20674	-0.977584	-1.93146	-1.16176	-0.938923	-0.749987	-0.71402	0.538442	-0.999311	-0.919151	-1.08632	-1.37474	-1.97509	0.15889	-1.05229	-0.634042	-0.760041	2.02629	-0.879235	-1.24818	-1.29315	-0.100247	-0.646336	-0.840851	-0.897279	-1.03854	1.38834
D30	Control	UB	SEACell-32-0	-0.816395	-0.782088	0.286834	-0.745243	-1.05958	0.39878	0.592055	-0.962814	-0.942164	-1.16818	-0.91119	0.171599	-0.843867	-0.688286	-0.862408	-1.36068	0.169861	-0.935699	-0.703744	-1.20674	-0.977584	-0.713822	-0.546295	0.933117	-0.749987	0.25802	-1.27705	0.0954134	0.404025	-1.08632	-0.397722	-1.00862	-0.0338119	0.345288	-0.634042	0.567998	-1.0131	-0.879235	0.236801	-0.372426	-0.793319	1.34859	-0.840851	-0.897279	-0.0207811	-0.779576
D30	Control	UB	SEACell-34-0	-0.816395	-0.782088	-1.01447	-0.745243	-1.05958	-1.28759	-0.774939	0.263856	-0.942164	-1.16818	-0.91119	-1.26286	0.666391	-0.688286	-0.862408	0.284935	0.918985	-0.356292	-0.703744	-1.20674	-0.977584	-1.93146	-0.472269	0.438728	0.894838	-0.71402	-0.581744	-0.999311	-0.919151	0.147741	-1.37474	-1.97509	-1.92617	-1.05229	1.15853	0.158779	-1.0131	-0.879235	-1.24818	-1.29315	-1.05812	-0.646336	-0.840851	-0.897279	0.609107	-0.779576
D30	Control	UB	SEACell-35-0	0.335805	-0.782088	-1.01447	-0.745243	-1.05958	0.640265	-0.774939	-0.962814	-0.942164	-1.16818	-0.91119	-1.26286	-0.843867	-0.688286	-0.862408	-1.36068	0.867789	-0.0784286	-0.703744	-0.295415	1.42031	-1.06384	-0.0994751	-0.938923	-0.749987	-0.71402	0.082485	-0.999311	0.0236638	0.108552	-1.37474	0.623367	-0.405189	0.420617	-0.634042	-0.760041	-1.0131	-0.879235	-1.24818	0.158465	-1.65268	-0.646336	-0.840851	-0.897279	-1.03854	-0.779576
D30	Control	UB	SEACell-36-0	-0.816395	-0.782088	0.184906	-0.745243	-0.133099	-0.360071	-0.774939	-0.962814	-0.942164	0.119597	-0.91119	-0.379085	-0.0738858	-0.688286	-0.862408	-1.36068	-1.04056	0.311486	-0.703744	-0.418754	-0.977584	-1.18127	-0.60241	0.214448	-0.749987	-0.71402	-1.27705	-0.38487	0.317899	-1.08632	-1.37474	-0.454456	-1.03701	0.0572666	1.29982	-0.760041	-1.0131	-0.879235	-0.333278	-0.199633	-0.450781	-0.646336	-0.840851	-0.897279	-0.1005	0.326491
D30	Control	UB	SEACell-37-0	-0.816395	-0.782088	-0.540676	-0.745243	-1.05958	-1.28759	-0.277229	-0.962814	-0.942164	-0.773403	-0.482469	-0.0158536	0.31433	-0.0951238	-0.862408	-0.718165	-0.275468	-0.279069	-0.169623	-1.20674	-0.186398	-0.216598	-0.798919	-0.147936	0.77384	-0.71402	-0.252061	-0.30735	-0.0170456	-0.377776	-1.37474	-0.718213	-0.671571	-1.05229	-0.0411977	0.0793948	-1.0131	-0.879235	-0.620736	-0.354094	-1.10949	-0.646336	0.0250021	-0.176127	-1.03854	0.781084
D30	Control	UB	SEACell-38-0	-0.0504218	0.232837	1.1273	-0.745243	-1.05958	0.556425	-0.774939	-0.962814	0.463302	-1.16818	-0.91119	-0.583373	0.128257	-0.688286	-0.862408	-0.218829	0.319122	-0.156424	-0.703744	-1.20674	-0.0905939	-0.149941	-0.455563	-0.052156	0.928332	-0.71402	0.377009	0.68446	-0.0905265	-0.291979	-0.6824	-0.384409	0.295146	-1.05229	-0.634042	-0.760041	-0.493469	0.166813	-0.133116	0.604175	-1.65268	-0.646336	0.442455	-0.088803	0.104723	-0.779576
D30	Control	UB	SEACell-39-0	-0.0633982	0.803797	-1.01447	-0.745243	0.0534707	0.34931	-0.774939	-0.962814	-0.942164	-1.16818	-0.91119	-0.201116	1.38755	-0.688286	0.480555	0.641245	-1.04056	-0.3491	-0.703744	-1.20674	0.408395	-1.0302	-1.16176	0.446707	-0.749987	1.02877	0.544267	-0.999311	0.822791	-1.08632	-0.292915	-1.97509	-0.576022	-1.05229	-0.634042	-0.760041	-1.0131	-0.879235	0.706777	0.375472	-1.65268	0.743374	-0.840851	0.366016	-1.03854	-0.779576
D30	Control	UB	SEACell-40-0	0.638494	1.95036	-1.01447	-0.745243	-1.05958	-1.28759	1.06499	-0.962814	0.158814	-1.16818	-0.91119	-1.26286	-0.843867	1.5045	-0.862408	0.007496	-1.04056	-0.313158	-0.703744	-1.20674	-0.977584	-0.378607	-1.16176	-0.938923	-0.749987	-0.71402	0.0756159	-0.999311	-0.919151	-1.08632	-0.0597093	-0.674253	-0.62769	-1.05229	-0.634042	-0.760041	-1.0131	-0.879235	-1.24818	-1.29315	-0.496011	-0.646336	-0.840851	-0.897279	0.331326	-0.779576
D30	Control	UB	SEACell-42-0	-0.816395	-0.782088	-1.01447	-0.745243	0.403054	-1.28759	0.0365618	0.11455	-0.942164	-0.119784	0.227343	-0.693632	-0.843867	0.278846	-0.862408	-1.36068	-0.322006	-1.87189	0.167123	-1.20674	-0.977584	-0.747136	-0.570156	-0.938923	-0.749987	-0.71402	-1.27705	-0.999311	-0.919151	-0.00246471	-1.37474	-0.568834	0.034914	-0.497696	-0.634042	-0.760041	0.54129	-0.879235	-1.24818	-1.29315	-0.821765	-0.646336	-0.840851	0.517223	-1.03854	1.65991
D30	Control	UB	SEACell-45-0	-0.816395	-0.782088	-1.01447	0.740532	-1.05958	-0.488248	-0.774939	-0.962814	-0.942164	0.172057	-0.91119	-0.0776311	-0.843867	-0.688286	-0.862408	-1.36068	-1.04056	-0.2057	-0.703744	-1.20674	0.569588	-0.92538	-1.16176	-0.938923	-0.749987	-0.71402	-0.0348433	-0.999311	-0.919151	-1.08632	-1.37474	-1.97509	-1.15989	-1.05229	0.659311	-0.760041	1.21824	-0.879235	-1.24818	-1.29315	-0.326173	1.8195	-0.840851	-0.897279	-1.03854	0.173641
D30	Control	UB	SEACell-46-0	-0.816395	-0.782088	-0.140289	-0.745243	-1.05958	-1.28759	0.693028	-0.962814	-0.942164	-1.16818	-0.91119	-0.23315	-0.843867	0.406139	-0.862408	-1.36068	0.259268	0.0578758	-0.703744	-1.20674	-0.136723	-0.823045	-1.16176	-0.938923	-0.749987	-0.71402	-1.27705	-0.999311	-0.919151	0.11744	-0.325554	-0.113613	-1.92617	-1.05229	1.11452	-0.760041	-1.0131	-0.879235	-0.182202	-0.304417	-1.65268	-0.646336	-0.840851	-0.897279	-0.354837	-0.779576
D30	Control	UB	SEACell-47-0	-0.816395	-0.782088	0.290227	0.459925	-1.05958	-1.28759	0.59562	-0.962814	-0.942164	-1.16818	-0.91119	-1.26286	-0.843867	0.320941	0.690926	-0.341528	-0.290731	0.266465	-0.703744	-1.20674	-0.977584	-0.0723275	-1.16176	0.31573	-0.749987	-0.71402	0.229596	-0.321154	-0.919151	0.594201	0.41523	-0.204442	-0.0303727	-1.05229	-0.634042	-0.760041	0.243907	0.240254	-0.252936	-1.29315	-1.65268	-0.646336	-0.840851	-0.897279	-0.018127	1.01954
D30	Control	UB	SEACell-49-0	-0.816395	-0.782088	-1.01447	-0.745243	-1.05958	-0.310633	-0.774939	-0.962814	-0.942164	-1.16818	-0.91119	-0.331979	-0.843867	-0.688286	-0.862408	-1.36068	-1.04056	-0.196647	-0.703744	-0.376754	0.237569	-0.474966	-0.567357	-0.938923	-0.749987	-0.71402	0.190098	0.0634459	-0.391596	0.00190641	-1.37474	-0.245663	-0.98962	-1.05229	-0.634042	-0.760041	1.04035	-0.879235	-1.24818	-1.29315	-1.65268	-0.646336	0.488981	-0.897279	-1.03854	-0.779576
D30	Control	UB	SEACell-51-0	-0.816395	0.788689	-1.01447	-0.745243	-1.05958	-0.183909	-0.774939	-0.962814	-0.942164	-0.253556	0.0820698	-0.454019	-0.843867	0.136598	0.160667	-0.846002	-1.04056	-0.361003	-0.703744	-0.0957002	-0.977584	-0.873709	-1.16176	-0.938923	0.510306	0.613643	0.586174	-0.999311	0.0508949	-0.140761	-0.5506	-0.0848908	-1.92617	-0.264244	1.48197	-0.760041	0.0444605	-0.879235	-0.745574	0.0591379	-0.265786	0.363747	-0.840851	-0.897279	-1.03854	-0.779576
D30	Control	UB	SEACell-52-0	-0.816395	0.790987	-1.01447	-0.745243	0.0444796	-1.28759	-0.774939	-0.962814	1.07949	0.0227239	-0.91119	-1.26286	-0.843867	-0.688286	-0.862408	-0.244227	1.13947	-0.359191	-0.703744	-1.20674	1.04492	-1.93146	-1.16176	-0.938923	-0.749987	0.37192	-1.27705	-0.999311	-0.919151	0.724927	-0.0172402	-0.413464	-1.26056	0.245758	1.15435	-0.760041	-1.0131	-0.879235	-0.157919	-1.29315	0.146642	-0.646336	0.663675	0.355812	-1.03854	-0.779576
D30	Control	UB	SEACell-55-0	0.00704804	0.308986	0.287249	0.68953	-1.05958	1.17682	0.266427	-0.962814	0.0109745	-0.342179	-0.0141714	-0.532391	-0.843867	0.552796	-0.862408	-0.586317	-0.118469	0.779538	-0.703744	-0.555444	-0.977584	-0.30134	-1.16176	-0.938923	0.388191	-0.71402	0.226763	-0.999311	0.920295	-0.232381	-0.20855	-0.0395007	-0.257505	0.460844	-0.634042	0.25165	-1.0131	-0.0286342	0.88722	0.474238	-1.65268	-0.646336	-0.840851	-0.897279	0.176279	-0.779576
D30	Control	UB	SEACell-56-0	-0.816395	-0.782088	-1.01447	-0.745243	0.434535	0.44238	-0.774939	-0.962814	-0.942164	0.695781	-0.91119	-1.26286	-0.843867	-0.688286	-0.862408	0.386754	1.04023	-0.480374	-0.703744	-1.20674	0.505263	-0.135468	0.0188433	-0.938923	-0.749987	0.474257	-1.27705	0.297567	-0.919151	0.241638	-1.37474	-0.830147	-0.783302	-1.05229	-0.634042	-0.760041	0.472155	-0.879235	-1.24818	-1.29315	-0.634628	-0.646336	-0.840851	-0.897279	0.16716	-0.779576
D30	Control	UB	SEACell-59-0	-0.816395	-0.782088	-1.01447	-0.745243	-1.05958	0.0266748	-0.774939	-0.0173084	-0.942164	-1.16818	0.0879986	-0.205579	-0.144463	-0.688286	-0.862408	-0.239866	-1.04056	-0.235166	-0.703744	-1.20674	0.0845635	-0.868463	-1.16176	1.39052	-0.749987	0.621568	-1.27705	0.207752	-0.919151	-1.08632	-0.545681	-0.712897	-0.362382	-0.575996	2.00536	-0.760041	0.624255	-0.879235	-0.405852	-1.29315	-0.38465	-0.646336	0.669552	0.0708499	-1.03854	-0.779576
D30	Control	UB	SEACell-61-0	-0.816395	0.903993	-1.01447	0.155462	0.123793	-0.53352	-0.774939	-0.962814	-0.942164	-1.16818	-0.91119	-1.26286	-0.843867	-0.688286	-0.862408	-1.36068	0.384383	0.576271	-0.703744	-1.20674	-0.977584	-0.539417	-1.16176	-0.938923	-0.749987	-0.71402	-1.27705	-0.999311	-0.919151	-1.08632	-1.37474	-0.322191	-1.92617	-1.05229	-0.634042	-0.760041	-1.0131	-0.879235	-1.24818	-0.209246	-0.382497	-0.646336	-0.840851	-0.897279	0.159596	-0.779576
D30	Control	UB	SEACell-62-0	0.193581	0.556144	0.201416	-0.745243	-0.120345	-1.28759	0.00467524	-0.962814	-0.228601	-0.155065	-0.91119	0.0934739	-0.843867	0.240844	-0.862408	-1.36068	0.0904091	-0.012088	0.666961	-1.20674	-0.977584	-0.314507	-1.16176	-0.938923	-0.749987	-0.71402	0.719405	-0.374976	0.73546	-0.447022	-0.461853	-1.07206	-1.02477	0.695361	0.887363	-0.760041	0.158343	-0.879235	0.72379	-0.432863	-0.437119	-0.646336	-0.840851	1.08789	-0.458099	-0.779576
D30	Control	UB	SEACell-64-0	-0.816395	-0.782088	1.14207	-0.745243	-1.05958	-0.147623	1.74609	-0.165312	0.475147	-1.16818	-0.91119	0.326216	0.710132	-0.688286	-0.862408	-0.633138	0.965365	-1.87189	0.958044	-1.20674	-0.977584	-1.93146	-1.16176	-0.938923	0.942476	1.06892	-1.27705	-0.999311	0.851834	1.44686	-1.37474	-0.880288	-0.548323	-1.05229	-0.634042	0.19048	0.40711	-0.879235	-0.123719	-1.29315	-0.679212	-0.646336	-0.840851	-0.897279	-1.03854	-0.779576
D30	Control	UB	SEACell-65-0	-0.816395	-0.782088	-1.01447	0.621708	-1.05958	-1.28759	-0.774939	-0.962814	-0.942164	-1.16818	0.427873	-1.26286	-0.843867	-0.688286	-0.862408	-1.36068	-1.04056	-1.87189	-0.703744	-1.20674	-0.977584	-1.00584	-1.16176	0.484157	0.324337	-0.71402	0.393735	-0.999311	-0.919151	-1.08632	-1.37474	-0.187389	-1.92617	-1.05229	-0.634042	-0.760041	-1.0131	-0.879235	-1.24818	-0.246104	-1.03475	-0.646336	-0.840851	0.40016	-1.03854	0.585138
D30	Control	UB	SEACell-66-0	0.159119	1.18646	-1.01447	-0.745243	0.111939	0.0955809	-0.774939	0.042769	-0.942164	-1.16818	-0.91119	0.0550774	-0.843867	-0.688286	-0.862408	-0.44331	-1.04056	-0.283908	0.0996766	-0.435164	-0.977584	-0.550833	-1.16176	0.998139	-0.749987	0.147971	-0.370079	-0.999311	-0.919151	-0.0746779	-1.37474	-1.97509	0.3666	0.532365	-0.634042	-0.760041	0.118371	-0.879235	-1.24818	-0.462217	-1.18204	-0.646336	-0.840851	-0.897279	-1.03854	-0.779576
D30	Control	UB	SEACell-68-0	-0.816395	-0.782088	-1.01447	-0.208589	-1.05958	-0.838305	0.258855	-0.962814	0.542173	-0.348185	-0.91119	-0.125288	0.519383	-0.688286	0.054819	-0.591948	-0.50016	-0.00543999	0.754063	-0.192466	-0.0309776	0.0949498	0.321389	-0.938923	-0.749987	-0.71402	-1.27705	-0.171422	-0.919151	0.581944	-1.37474	-0.311727	-0.00284012	-1.05229	-0.634042	-0.760041	-1.0131	-0.879235	-0.0705421	-0.200848	-1.65268	-0.646336	0.19509	-0.897279	-1.03854	-0.779576
D30	Control	UB	SEACell-70-0	-0.816395	-0.0533225	-0.35233	-0.745243	-1.05958	0.0248255	-0.774939	-0.0189089	0.117739	-0.616467	-0.91119	-1.26286	-0.843867	-0.688286	-0.862408	-0.499577	0.537999	-0.650964	-0.703744	-1.20674	0.0827656	-0.613725	-0.317539	0.693067	0.515683	-0.71402	0.349959	-0.0719434	0.725432	-1.08632	-1.37474	0.167839	-0.241581	-1.05229	0.745318	-0.760041	0.0489721	-0.879235	-1.24818	-0.824662	-1.65268	-0.646336	0.667249	-0.897279	-0.520676	-0.779576
D30	Control	UB	SEACell-71-0	-0.816395	0.80637	0.0969422	0.281384	-1.05958	0.479835	1.01996	-0.962814	-0.942164	-0.242117	-0.91119	1.18221	0.327792	-0.688286	-0.862408	0.978429	-1.04056	0.462182	1.22247	-0.0841638	-0.977584	-0.00304258	-1.16176	-0.938923	-0.749987	-0.71402	0.79778	-0.0643334	-0.919151	-0.128935	0.21657	-1.97509	-0.354887	1.02935	0.756637	-0.760041	-1.0131	-0.879235	0.963637	0.68607	-0.378236	1.05749	-0.840851	-0.897279	0.297806	-0.779576
D30	PIMQ	UB	SEACell-1-1	-0.816395	0.864878	1.02735	-0.230956	0.626889	0.291421	1.0151	1.29263	0.49659	1.24309	-0.0532093	1.12348	1.14184	0.877023	1.17242	0.444563	0.711491	1.14519	0.36517	0.0307807	1.12242	1.04815	0.992345	1.02458	-0.749987	-0.0406111	0.828534	1.43516	1.53283	0.794329	0.52843	0.59586	0.380282	1.35615	-0.634042	0.207621	0.628637	0.404739	-0.106706	1.22612	0.698694	-0.646336	1.30849	0.198913	0.131801	-0.266131
D30	PIMQ	UB	SEACell-2-1	-0.816395	1.41034	1.21362	-0.745243	1.71594	-0.645294	1.31761	1.26581	0.34447	0.855377	0.299688	-1.26286	-0.843867	-0.688286	0.384818	0.672451	1.38042	0.867435	0.232566	-1.20674	-0.977584	0.728587	1.05519	0.347929	-0.749987	-0.71402	0.851987	0.434868	-0.919151	0.0664059	-0.094766	1.45774	1.03362	1.11576	-0.634042	0.605632	-1.0131	1.60467	0.271342	-0.0869256	0.551078	-0.646336	1.25604	-0.897279	-1.03854	-0.779576
D30	PIMQ	UB	SEACell-4-1	0.275669	1.37866	1.10972	2.15202	0.692234	1.02205	1.74351	1.36991	-0.942164	1.38457	0.865254	0.994651	0.808707	1.54022	0.598643	0.172862	0.93528	0.650195	-0.703744	0.0830791	-0.0135184	0.891027	1.29319	-0.368395	0.400755	1.18201	1.43035	1.20815	1.05523	1.4159	0.925463	0.667691	0.672776	1.24908	-0.634042	0.839764	-0.0474681	0.465835	0.249384	1.14846	0.588429	0.890164	0.543095	-0.01855	0.836503	1.43134
D30	PIMQ	UB	SEACell-8-1	1.1694	1.6298	0.942484	1.46304	1.79651	1.5717	2.35481	0.913568	1.35641	0.823794	0.273851	0.932515	1.67638	1.40527	1.36576	0.642134	0.779719	0.883026	-0.703744	0.825535	0.904782	1.01724	0.801789	-0.938923	-0.749987	1.93649	0.415328	1.50707	1.3208	1.66868	0.862152	0.914522	0.864991	1.78306	1.00466	0.576492	1.60485	0.244484	1.67289	1.16275	0.523626	0.594975	1.85812	-0.897279	0.492008	2.34315
D30	PIMQ	UB	SEACell-10-1	-0.816395	-0.782088	1.10189	-0.745243	2.04745	-1.28759	-0.774939	-0.962814	-0.942164	0.595244	-0.91119	1.70095	1.38722	-0.688286	-0.862408	0.292502	1.65324	0.211613	1.6821	-1.20674	1.05812	0.729416	0.459011	-0.938923	-0.749987	1.84575	1.33681	-0.999311	-0.919151	-1.08632	0.214224	1.26045	0.582986	1.02685	-0.634042	1.3998	1.0259	0.936701	1.33363	1.35389	0.259839	-0.646336	-0.840851	-0.897279	-1.03854	1.89118
D30	PIMQ	UB	SEACell-11-1	-0.816395	1.07957	0.0835017	-0.136439	1.54074	0.578497	0.378458	-0.0226717	0.68414	0.241198	1.13918	0.701589	0.939282	-0.688286	1.38662	0.627713	1.20395	1.45962	-0.703744	0.544786	0.0785385	0.801759	1.46705	-0.938923	0.888992	1.01257	1.42276	1.77376	0.720985	0.370724	-0.104794	1.19621	0.871377	0.680072	-0.634042	0.360489	0.362229	1.19126	0.785456	1.03916	0.65594	-0.646336	1.54441	0.0653583	-0.179809	0.232976
D30	PIMQ	UB	SEACell-14-1	-0.509659	0.424743	1.39637	1.604	1.04158	0.897929	0.722818	1.45704	1.15741	0.239626	-0.315733	0.856438	0.31207	1.09671	0.712326	1.0938	-0.0206403	1.21059	1.20096	0.0478906	1.46874	0.658537	1.2446	-0.583815	1.55478	0.61221	1.4675	1.46077	1.49636	1.30335	0.855752	1.18144	1.22465	1.08052	0.737976	0.964243	1.09076	0.759327	0.982527	1.35716	0.713468	-0.0802326	0.805721	0.0640669	0.950559	1.15562
D30	PIMQ	UB	SEACell-15-1	1.20047	-0.782088	2.06328	0.829118	0.257003	1.754	1.77569	1.51545	0.696565	1.24345	0.09147	0.526287	2.72225	2.66878	-0.862408	0.535978	-1.04056	1.02042	0.545418	1.37727	0.661835	1.2417	-0.313169	1.09475	2.03776	1.84384	1.43562	0.434503	1.81344	1.70377	0.448242	0.537257	0.67783	1.77134	-0.634042	2.38095	0.628981	-0.879235	1.22255	1.66388	0.944664	-0.646336	1.71507	-0.897279	1.70862	0.792208
D30	PIMQ	UB	SEACell-16-1	-0.816395	1.85961	0.665949	1.1838	1.15342	0.181706	-0.774939	1.57123	1.06575	1.04211	1.12782	0.275971	1.9526	-0.688286	1.084	0.514207	0.90194	1.34918	1.19064	0.737608	1.95404	0.812301	1.10467	1.81602	0.500751	1.00037	1.36296	0.599023	0.883866	0.712613	0.616884	1.13261	1.03081	0.446976	-0.634042	-0.760041	0.998917	0.562641	0.582719	0.301204	0.301698	1.5266	1.15915	0.0578086	-0.186543	1.66673
D30	PIMQ	UB	SEACell-17-1	0.716744	1.24934	1.25527	0.381601	0.542937	-0.344195	0.506547	0.380851	-0.942164	-1.16818	-0.91119	0.535058	-0.843867	-0.688286	1.55236	0.865106	1.49542	1.12117	1.0653	0.495449	0.797778	0.697788	1.18612	0.23419	-0.749987	-0.71402	-1.27705	1.5798	0.841855	0.868866	0.0110181	0.616804	0.605664	0.5772	-0.634042	0.484927	-1.0131	0.704468	-0.317618	0.312784	-0.153775	1.75934	1.10206	-0.897279	0.405003	0.345423
D30	PIMQ	UB	SEACell-21-1	-0.816395	0.889527	0.50432	0.14625	0.11364	-0.113056	-0.774939	0.671513	-0.942164	-1.16818	-0.91119	0.365544	-0.843867	-0.688286	0.553152	0.130281	0.372157	1.0548	2.06431	-1.20674	0.483318	0.613065	1.01463	-0.938923	0.993796	1.12298	1.03969	0.859783	0.582923	0.817327	0.877536	1.34383	0.868674	0.534247	2.13116	-0.760041	0.450174	-0.0511202	0.782901	1.31319	1.07686	-0.646336	-0.840851	0.434307	1.30765	1.25841
D30	PIMQ	UB	SEACell-22-1	0.235779	1.00431	1.40738	1.32213	1.09854	0.767327	0.555692	1.31243	1.00473	1.15969	1.67416	1.04749	0.867192	1.34371	-0.136727	0.657234	1.61705	1.14207	0.938515	1.03165	0.853788	1.01462	0.552245	1.30473	1.92879	1.42791	1.18244	0.490462	1.424	1.20264	1.152	0.642545	0.953079	1.3638	0.673391	1.79644	1.23476	0.513437	0.531579	1.45479	0.930823	1.29553	0.492543	-0.897279	1.59357	0.717229
D30	PIMQ	UB	SEACell-23-1	-0.816395	0.284835	1.20213	-0.745243	-1.05958	1.14727	2.02958	1.32317	-0.942164	1.05635	-0.91119	0.704384	0.763181	2.08678	0.558394	-0.169897	1.02123	0.485122	2.30595	0.411023	0.864414	0.804398	1.0202	-0.938923	-0.749987	-0.71402	0.923315	1.07216	0.587471	0.82309	-1.37474	0.258363	0.502672	0.864374	-0.634042	-0.760041	0.831889	1.23358	-0.0853334	0.275186	0.426555	1.69063	0.17958	1.04611	1.04949	0.11439
D30	PIMQ	UB	SEACell-24-1	-0.816395	0.654884	1.59704	1.84561	1.17431	0.557039	0.861233	1.43883	0.313144	0.306079	0.270206	0.868064	1.67072	0.946251	1.66496	0.594674	0.924502	0.783729	0.417487	0.360386	2.02674	0.799373	1.05293	1.57242	0.391941	0.86512	1.13509	0.898483	1.67951	1.54149	0.319	1.08634	0.579764	1.23957	0.101795	1.04564	0.691552	1.73831	1.53171	1.44113	0.925776	1.74142	-0.840851	0.81412	1.64986	2.16444
D30	PIMQ	UB	SEACell-26-1	0.405392	-0.782088	0.840484	2.59603	2.03069	0.146913	1.95781	0.296634	2.53572	0.625514	1.74592	0.90091	1.68188	-0.688286	1.5622	1.31593	0.961786	0.730427	-0.703744	-1.20674	1.84695	0.88038	1.67426	1.36505	2.44121	1.06503	1.28684	0.811646	1.75353	1.44318	0.935387	1.04433	0.935538	1.05585	1.20643	0.74106	0.404017	0.382847	1.6383	1.05579	1.03211	-0.646336	0.707489	0.729037	1.25808	1.92843
D30	PIMQ	UB	SEACell-27-1	-0.816395	-0.782088	1.28992	1.92127	0.390738	0.164352	-0.774939	1.28669	0.594871	0.396219	0.787707	1.02427	0.469043	1.66225	0.298344	0.894266	1.84653	1.0848	0.700232	-0.388516	0.828361	1.03108	1.64671	0.866568	0.679906	-0.71402	0.952332	0.580145	0.356987	1.04613	0.355396	0.884904	0.792532	0.295605	-0.634042	1.76634	0.527079	1.59771	0.184011	1.15083	0.890358	-0.646336	1.13553	0.504291	0.763741	1.34554
D30	PIMQ	UB	SEACell-32-1	-0.250514	1.36916	1.64091	1.06023	1.08115	-0.41392	1.16629	1.31086	0.601041	0.274993	0.414121	0.648133	0.534715	0.72609	-0.000940072	0.504753	0.954829	1.32215	0.0642506	0.918763	-0.977584	1.01536	1.50678	0.318613	0.311227	0.109962	0.90516	0.945616	1.69858	0.597378	0.663369	0.682689	1.18521	0.80957	-0.634042	0.574521	0.655607	1.16985	1.81348	1.37795	0.787079	-0.646336	1.10441	0.249231	0.989787	0.0728071
D30	PIMQ	UB	SEACell-33-1	0.318482	1.00568	1.67975	1.346	1.24013	0.405507	1.2594	0.524278	0.371461	0.886214	0.447497	1.29309	1.75536	1.02218	1.69671	0.743894	1.41565	0.928548	0.836472	0.691527	1.33257	0.793596	1.18124	0.0668068	1.24403	1.1021	1.22937	0.964681	1.55097	0.499029	0.476408	1.02115	0.894158	0.671933	0.674595	1.62253	-0.412812	0.782437	1.37514	1.27815	0.712322	0.308833	1.6167	0.95291	0.787372	1.16655
D30	PIMQ	UB	SEACell-34-1	1.5653	-0.782088	0.404758	0.565719	1.60773	0.871255	0.715932	1.20758	-0.0860967	0.0143661	0.373026	1.08925	1.05028	1.08851	-0.032561	0.757284	0.903974	0.999533	1.65298	0.997246	1.36635	1.01311	0.914682	1.19231	1.79456	1.64662	0.937308	1.20981	1.25048	1.71197	0.721191	0.437541	0.907953	1.39201	-0.634042	1.07362	0.354252	0.338527	0.993641	1.50819	1.02391	0.718613	0.653116	1.67936	1.92294	1.37016
D30	PIMQ	UB	SEACell-36-1	0.886829	1.15425	-1.01447	0.535162	0.0111777	-0.215633	0.134606	1.68065	0.39059	0.54034	1.88236	0.424005	2.2781	-0.688286	1.45989	0.585656	-0.235192	0.431851	0.858902	0.647616	-0.977584	0.858078	1.51659	0.394057	-0.749987	0.962545	0.647221	0.725653	-0.919151	1.06002	-0.334021	0.999205	0.447778	0.419781	-0.634042	-0.760041	0.322381	0.880162	0.904848	-1.29315	1.03092	0.681014	1.3176	-0.897279	-1.03854	0.498733
D30	PIMQ	UB	SEACell-37-1	-0.402682	0.476825	0.735429	1.97969	0.926732	1.30007	1.6188	1.50523	1.3496	1.57834	0.335579	1.12783	0.608668	1.50249	0.421787	1.13156	0.426138	1.23052	2.82967	0.590759	1.40864	0.8231	0.663649	1.83289	2.0983	1.75385	0.774295	0.60163	1.79456	1.20176	0.888392	0.215836	0.808949	1.74683	-0.634042	2.37881	0.506087	-0.141568	1.59458	1.5528	0.649023	2.27108	1.30698	1.10056	1.65234	1.94089
D30	PIMQ	UB	SEACell-40-1	0.992076	1.28481	0.231273	1.26585	1.4368	0.882538	0.533689	0.314152	0.691023	1.41849	-0.91119	0.974153	0.946828	0.494011	0.527568	0.614426	1.21169	1.09641	0.977488	0.916461	0.828772	1.05559	0.505583	1.15474	-0.113685	1.08978	1.42989	1.28881	1.42901	1.58783	0.667358	0.856579	1.10933	0.40935	0.924721	1.46187	0.423728	1.1984	1.06762	0.803726	0.254003	0.203271	1.82079	0.410241	0.855221	1.09798
D30	PIMQ	UB	SEACell-41-1	0.353108	-0.782088	1.22709	1.69351	1.28469	0.839319	-0.0947526	1.29783	0.663548	1.03169	1.24972	0.388863	1.14747	0.122348	1.22679	0.261665	1.18074	1.04654	-0.703744	0.527837	1.31948	0.763516	0.860151	-0.938923	-0.749987	0.9889	1.13057	1.47946	1.14357	1.08451	0.60749	0.688297	0.773373	0.922203	-0.634042	0.343453	0.343374	0.553736	0.0257538	0.57487	0.94399	-0.646336	-0.840851	0.566916	0.8292	0.217582
D30	PIMQ	UB	SEACell-50-1	0.308323	0.708179	0.708373	0.505487	1.29047	0.741776	0.647434	0.196573	-0.132434	1.14703	0.908824	0.00664026	1.27652	-0.688286	0.399583	-0.702828	0.218897	1.05794	-0.703744	0.114714	1.37853	0.580549	1.16809	-0.938923	0.804619	-0.71402	0.276293	1.33818	0.447964	1.30719	-0.0812301	0.819895	1.00755	-1.05229	-0.634042	-0.760041	-1.0131	-0.879235	0.62032	-0.697282	-0.758505	0.644732	0.0456699	0.86616	0.0204503	1.0753
D30	PIMQ	UB	SEACell-54-1	-0.816395	-0.782088	-0.160485	-0.745243	-0.00123154	0.283007	-0.774939	0.979884	0.375145	1.03637	-0.91119	0.995484	-0.843867	-0.688286	0.760345	-0.290451	0.233837	1.18748	-0.703744	-0.3066	0.340279	0.558633	0.864457	0.378609	-0.749987	0.943115	0.475141	1.35668	-0.919151	1.90642	0.328699	0.981623	1.18934	0.405757	-0.634042	0.638191	0.306904	1.52378	0.301051	0.578848	0.196779	-0.646336	1.94426	0.30393	0.0330121	-0.779576
D30	PIMQ	UB	SEACell-55-1	-0.0602349	-0.782088	0.431524	0.778929	1.12442	0.770277	0.74405	0.854849	1.33148	1.1205	1.1241	0.30136	1.24671	0.451388	-0.0139578	0.486517	-1.04056	0.98062	1.53184	0.346884	1.29702	0.813596	1.16885	0.451608	-0.749987	1.03493	0.631267	1.56083	1.31407	1.12699	0.400702	0.285117	1.17233	1.63904	-0.634042	0.168985	0.38004	-0.0981362	0.555679	0.949708	0.587369	0.168439	0.117412	0.704481	-0.326569	1.49918
D30	PIMQ	UB	SEACell-56-1	1.05387	-0.782088	0.539408	1.56283	1.17067	1.10569	0.686836	1.46021	0.816445	0.913809	0.85141	1.48693	1.62207	1.75038	1.05479	0.937576	1.28362	1.21042	0.864969	0.760961	1.2724	0.657476	1.3131	0.934268	1.83513	0.969055	1.03595	1.52023	1.73128	1.4481	0.704846	0.425012	0.883565	1.46403	0.875748	1.71101	1.15617	0.690184	0.954196	1.23548	0.729301	0.481254	0.20317	0.810531	1.21953	1.83006
D30	PIMQ	UB	SEACell-58-1	-0.0389867	1.27092	1.59878	1.57724	0.959077	0.733328	0.208209	0.889893	1.57042	1.22523	0.91924	1.34422	0.458723	1.42323	0.517093	0.819893	-1.04056	1.35516	1.1976	0.906453	0.446103	1.19736	0.76375	0.854845	2.01401	1.07618	1.4915	1.34906	1.63457	0.777549	0.721128	0.413746	1.22945	1.52136	-0.634042	1.9069	0.61184	1.36305	1.29391	1.52274	0.683816	0.788427	0.144339	-0.0767334	1.14472	1.93973
D30	PIMQ	UB	SEACell-61-1	0.0741526	1.67022	2.00546	1.31289	0.77451	0.650428	1.19621	1.28563	0.652205	-0.274865	0.589304	0.897487	0.286359	1.06089	1.21426	-0.0653565	1.16793	0.976446	2.1214	-0.785502	0.0536622	0.753582	1.99178	0.0920638	0.480944	-0.71402	0.31683	0.998088	0.694668	0.691502	-0.129732	1.32792	1.15391	-0.591994	-0.634042	0.932272	-1.0131	0.543613	0.916267	0.957111	0.842956	0.336573	0.287718	-0.33515	0.429027	0.749661
D30	PIMQ	UB	SEACell-62-1	0.849453	1.1469	0.591118	2.41786	1.41969	1.08019	1.6544	1.82459	1.36637	1.29261	1.18141	1.28921	1.68731	0.272752	0.479963	0.854015	1.41109	0.905277	0.161636	0.524925	1.68873	0.970134	1.22217	1.44974	2.19154	1.8452	0.435792	1.33262	1.72389	1.55113	1.166	0.70547	0.956608	1.61047	0.326481	1.39934	-0.0193947	0.738221	1.39377	1.88174	0.707705	0.53047	1.14347	1.34893	1.86229	2.044
D30	PIMQ	UB	SEACell-64-1	0.119604	1.92083	1.12666	-0.745243	0.275485	0.368223	0.408771	1.54054	-0.942164	-0.229272	0.6527	0.0106647	1.74506	1.47546	-0.862408	-1.36068	0.567039	0.231434	-0.703744	-0.0712492	1.38462	-0.592215	1.34183	2.20481	0.543768	-0.71402	0.0576971	1.46019	0.255575	0.402465	-1.37474	1.20653	0.943537	1.04663	-0.634042	1.00377	0.652031	1.62936	0.0701986	0.221785	0.278033	2.63607	1.41303	-0.897279	-1.03854	-0.779576
D30	PIMQ	UB	SEACell-68-1	1.37275	0.262399	0.483003	0.995786	0.899576	0.500629	-0.774939	0.497251	0.870047	0.534173	0.443828	1.16832	0.734781	0.878242	0.533285	1.12164	0.35233	0.757042	0.984403	0.642168	1.55743	0.860005	0.993421	1.16179	1.41404	2.47361	1.01798	1.04407	1.43473	0.673608	0.738145	0.73887	1.06751	1.3572	1.2397	0.98017	-1.0131	1.20494	0.0525563	1.46453	0.563721	0.808498	2.12153	0.755215	0.945055	0.958604
D30	PIMQ	UB	SEACell-69-1	-0.30616	-0.782088	1.30058	1.10938	0.348405	-1.28759	-0.774939	1.56823	0.0510548	0.760797	0.543544	0.707288	-0.19631	-0.688286	0.396863	-0.305278	0.827005	0.896956	-0.0112711	0.40003	0.322022	1.0297	1.33336	0.991856	1.34273	0.53542	0.93814	1.48739	1.42361	1.12281	0.906298	0.915003	0.712429	1.33406	-0.634042	1.289	0.921301	-0.352173	1.00667	0.911235	0.79853	0.937293	0.851485	0.512235	1.27333	1.22185
D30	PIMQ	UB	SEACell-70-1	0.880274	-0.782088	0.800902	2.00611	1.48864	0.742669	0.995495	1.28513	1.44534	0.695439	0.731485	1.28097	1.06991	0.222841	0.0530135	1.18389	1.62985	1.07736	1.03376	0.905427	1.33665	0.873165	1.03687	0.920719	1.01959	1.4817	0.895882	0.297276	1.85196	0.759797	0.692791	1.3551	1.12935	1.4518	-0.117271	1.69532	-0.311931	0.678437	1.67227	1.77981	0.760121	0.469353	1.07012	1.2798	1.06619	1.1041
D30	Control	DB	SEACell-0-0	-0.816395	-0.782088	-1.01447	-0.745243	-1.05958	-0.0208652	-0.774939	-0.962814	-0.942164	1.17516	1.94325	-0.0558769	-0.843867	-0.688286	-0.862408	-0.0811685	-1.04056	0.282359	-0.703744	0.640963	-0.977584	-0.172379	-1.16176	-0.938923	-0.749987	1.26717	-1.27705	-0.999311	-0.919151	-1.08632	-1.37474	0.113626	-1.92617	-1.05229	-0.634042	0.911614	-1.0131	-0.879235	-1.24818	0.370023	-1.65268	-0.646336	-0.840851	-0.897279	-1.03854	-0.779576
D30	Control	DB	SEACell-9-0	-0.816395	-0.782088	-1.01447	-0.745243	-1.05958	-1.28759	0.721248	-0.962814	0.427262	-1.16818	-0.91119	1.21428	1.36644	1.09484	-0.862408	0.277103	-1.04056	0.80285	-0.703744	-1.20674	-0.977584	0.17125	-1.16176	-0.938923	-0.749987	-0.71402	0.342166	-0.999311	-0.919151	-1.08632	0.199424	0.521648	-0.0421619	-1.05229	-0.634042	-0.760041	0.359128	-0.879235	0.351178	-1.29315	-0.712102	-0.646336	-0.840851	-0.897279	0.601265	0.533907
D30	Control	DB	SEACell-16-0	-0.816395	-0.782088	-1.01447	-0.745243	-1.05958	0.164452	-0.774939	-0.962814	-0.942164	0.396327	0.215829	-1.26286	1.13555	-0.688286	-0.862408	1.06401	-1.04056	0.0182497	1.41297	-1.20674	0.828486	-0.757027	-1.16176	-0.938923	-0.749987	-0.71402	-1.27705	-0.999311	-0.919151	-1.08632	-1.37474	-0.580579	-1.00282	-1.05229	-0.634042	-0.760041	0.186878	-0.879235	-1.24818	-1.29315	-1.65268	1.26305	1.13566	0.748922	-1.03854	-0.779576
D30	Control	DB	SEACell-23-0	-0.816395	-0.782088	1.18639	1.28773	-1.05958	1.02456	1.53702	-0.962814	1.17392	-1.16818	-0.91119	1.56699	-0.843867	-0.688286	1.18887	-1.36068	1.00659	-1.87189	0.999865	0.75757	-0.977584	0.246416	-1.16176	1.17752	-0.749987	-0.71402	0.422647	-0.999311	-0.919151	-1.08632	0.277665	-1.97509	0.290343	0.527749	-0.634042	-0.760041	1.10731	-0.879235	1.40787	1.01235	-0.654713	-0.646336	-0.840851	1.03231	0.143372	-0.779576
D30	Control	DB	SEACell-33-0	-0.816395	-0.782088	-1.01447	-0.745243	-1.05958	-1.28759	1.14753	-0.962814	-0.942164	-1.16818	-0.91119	0.633085	0.429004	-0.688286	0.84329	0.0688768	-1.04056	-0.555279	-0.703744	-1.20674	0.183815	0.685291	-1.16176	-0.938923	-0.749987	-0.71402	-1.27705	-0.999311	0.324755	-1.08632	-1.37474	-1.97509	-0.569436	-1.05229	-0.634042	-0.760041	-1.0131	-0.879235	0.147838	-0.438853	-1.65268	-0.646336	0.430154	-0.897279	0.392783	-0.779576
D30	Control	DB	SEACell-41-0	0.632611	-0.782088	-1.01447	-0.745243	-0.179346	1.46842	-0.774939	-0.962814	-0.942164	0.630647	-0.91119	0.0225427	0.995119	-0.688286	-0.862408	0.572223	-1.04056	0.494563	-0.703744	-0.0606587	0.700353	-0.383726	-0.289096	-0.938923	1.25286	-0.71402	0.63394	-0.999311	-0.919151	-1.08632	-0.0650269	-1.12878	-0.632941	-1.05229	-0.634042	-0.760041	-1.0131	0.61756	0.639374	-0.0589	-1.65268	-0.646336	-0.840851	0.101773	0.325787	-0.779576
D30	Control	DB	SEACell-50-0	1.05022	2.19219	-1.01447	-0.745243	0.6763	1.0641	-0.774939	-0.962814	-0.942164	-1.16818	-0.91119	-1.26286	-0.843867	-0.688286	-0.862408	0.394687	-1.04056	-0.255211	-0.703744	0.791161	-0.977584	-0.525884	-1.16176	-0.938923	1.02982	-0.71402	-1.27705	-0.999311	1.14779	-1.08632	0.31244	-0.306121	0.328248	0.0606047	2.17779	-0.760041	-1.0131	1.04895	-1.24818	0.858453	-1.65268	-0.646336	-0.840851	-0.897279	0.173859	-0.779576
D30	Control	DB	SEACell-53-0	-0.816395	-0.782088	-1.01447	-0.745243	-1.05958	-1.28759	-0.774939	-0.962814	-0.942164	-1.16818	-0.91119	-1.26286	-0.843867	-0.688286	-0.862408	-0.699474	-1.04056	-0.893568	-0.703744	-1.20674	-0.977584	-0.394537	-1.16176	-0.938923	0.221871	0.309789	-0.226845	-0.999311	-0.919151	0.856865	-1.37474	-0.965123	-0.918035	-1.05229	-0.634042	-0.760041	-1.0131	-0.879235	-1.24818	-1.29315	-1.65268	-0.646336	-0.840851	-0.897279	0.02502	-0.779576
D30	Control	DB	SEACell-54-0	-0.816395	-0.782088	-0.118048	-0.745243	-1.05958	-0.183757	-0.774939	-0.962814	0.430221	0.581913	0.38039	0.284822	-0.843867	-0.688286	-0.862408	0.280004	-1.04056	-0.0407289	-0.703744	-0.268965	-0.977584	0.0352818	-0.0686434	0.433694	0.888829	-0.71402	0.345034	-0.245194	0.0510279	0.469337	-0.701707	-0.91499	-0.0392045	0.244225	-0.634042	0.696651	0.362093	-0.879235	0.354012	-0.283232	-0.26563	-0.646336	-0.840851	-0.897279	-0.337442	-0.779576
D30	Control	DB	SEACell-57-0	0.634496	1.14036	0.732224	-0.745243	-1.05958	1.47066	-0.774939	-0.962814	-0.942164	-1.16818	-0.91119	0.0242151	-0.843867	-0.688286	-0.862408	0.940617	-1.04056	-0.316961	-0.703744	-1.20674	0.702536	-0.088743	0.175908	-0.938923	-0.749987	-0.71402	0.635966	-0.999311	-0.919151	-1.08632	-0.0633229	-0.677828	0.0992818	-1.05229	-0.634042	-0.760041	0.669748	-0.879235	-0.377583	-0.0572941	-0.898988	-0.646336	-0.840851	-0.897279	-1.03854	-0.779576
D30	Control	DB	SEACell-63-0	-0.816395	-0.782088	-1.01447	-0.745243	0.41859	0.192236	1.23522	-0.962814	-0.942164	1.27226	0.820333	-1.26286	-0.843867	-0.688286	-0.862408	-1.36068	0.739357	-0.495224	-0.703744	0.0504637	0.863043	-0.734556	-1.16176	-0.938923	-0.749987	-0.71402	-1.27705	-0.999311	-0.919151	-1.08632	-1.37474	-1.97509	-1.92617	-1.05229	1.76034	-0.760041	-1.0131	-0.879235	0.211515	0.0607714	-0.388992	-0.646336	-0.840851	-0.897279	-1.03854	-0.779576
D30	PIMQ	DB	SEACell-0-1	1.66787	-0.782088	-1.01447	0.651311	-1.05958	1.02527	1.5379	-0.962814	-0.942164	-1.16818	-0.91119	1.44449	-0.843867	-0.688286	-0.862408	0.975527	2.19905	0.279736	-0.703744	1.08149	-0.977584	1.20605	1.12865	-0.938923	0.985873	-0.71402	0.423291	0.85287	0.577338	-1.08632	-1.37474	0.877875	0.490196	0.852947	-0.634042	-0.760041	-1.0131	1.68697	-1.24818	0.584545	0.499788	-0.646336	1.95274	-0.897279	0.683422	-0.779576
D30	PIMQ	DB	SEACell-5-1	2.04151	0.578798	-0.257598	0.978764	1.59816	0.617211	1.97151	0.635286	1.92934	1.22627	0.526043	1.71985	0.830565	0.859704	1.0914	0.563349	1.83417	0.928741	0.690165	0.681263	-0.977584	1.14179	0.443637	1.57526	-0.749987	1.5434	0.74207	0.929076	1.18151	-1.08632	0.782823	1.10113	0.679951	0.922256	0.913118	1.57934	0.785064	0.722208	1.10936	1.08511	0.759999	2.56733	0.460733	0.186785	1.81884	0.360699
D30	PIMQ	DB	SEACell-6-1	2.36648	2.34639	1.82799	1.1653	0.538142	1.5616	-0.774939	2.19187	1.04649	-1.16818	1.66086	1.56065	1.33658	-0.688286	1.06534	1.2396	2.23208	0.980329	1.62794	1.67952	-0.977584	1.37817	1.01508	-0.938923	-0.749987	-0.71402	1.68219	1.39191	1.68531	-1.08632	-1.37474	0.870758	0.805174	1.33753	-0.634042	1.35078	-1.0131	2.72113	0.920091	1.31363	0.545621	-0.646336	-0.840851	1.59482	1.7132	1.12784
D30	PIMQ	DB	SEACell-18-1	1.97703	2.91925	1.52797	-0.745243	-1.05958	0.678575	-0.774939	-0.962814	-0.942164	-1.16818	2.13184	1.85524	-0.843867	3.52193	2.27196	1.94479	-1.04056	-1.87189	-0.703744	1.5734	-0.977584	1.45742	-1.16176	-0.938923	-0.749987	2.3611	2.39354	-0.999311	1.36664	1.81056	-1.37474	0.522551	0.566952	1.98564	-0.634042	2.672	-1.0131	2.00632	2.37739	-1.29315	0.568161	-0.646336	2.69919	-0.897279	-1.03854	-0.779576
D30	PIMQ	DB	SEACell-19-1	1.17303	-0.782088	-1.01447	0.802892	-1.05958	0.759688	-0.774939	1.08793	1.3606	0.567826	0.974067	0.501945	-0.843867	1.92009	1.36983	0.510174	1.18719	0.791603	1.18565	0.897613	0.634525	0.659012	0.672416	-0.938923	-0.749987	-0.71402	0.0172933	-0.999311	-0.919151	-1.08632	0.189519	0.694056	0.554695	0.443463	1.46308	-0.760041	0.0331159	-0.879235	0.578781	0.401424	-0.545883	1.92299	-0.840851	0.57213	0.272262	1.6618
D30	PIMQ	DB	SEACell-25-1	2.17918	-0.782088	0.58892	-0.745243	0.724839	0.498828	-0.774939	1.01515	1.27887	0.756601	-0.91119	1.66029	1.59137	-0.688286	2.28894	1.0687	1.10812	0.861093	-0.703744	1.58586	-0.977584	1.20141	0.958992	-0.938923	1.09093	-0.71402	-1.27705	0.943994	0.650963	-1.08632	0.359618	0.703294	-0.21364	1.18046	-0.634042	-0.760041	-1.0131	-0.879235	1.99421	-1.29315	0.728875	-0.646336	0.846977	-0.897279	-1.03854	-0.779576
D30	PIMQ	DB	SEACell-29-1	-0.816395	1.29288	1.29837	2.13041	-1.05958	1.50378	-0.774939	0.651456	0.870487	-1.16818	-0.91119	1.16873	-0.843867	-0.688286	0.894724	0.111984	0.713042	1.18843	1.42158	1.06889	2.0169	0.918923	0.609481	1.59595	1.41457	-0.71402	1.12719	1.4368	-0.06841	0.905992	0.0407197	0.705674	0.847169	0.608142	-0.634042	-0.760041	-1.0131	1.10529	0.516093	0.040754	-0.407676	2.24383	-0.840851	0.755616	1.02308	-0.779576
D30	PIMQ	DB	SEACell-39-1	1.13449	1.01884	-1.01447	1.65579	1.11123	0.52869	0.943945	1.85874	1.55703	1.17338	1.21401	0.239997	1.63208	1.36025	1.7568	1.31417	0.481445	0.955338	2.22655	0.639562	1.28153	1.3557	1.78127	-0.938923	1.94657	-0.71402	0.893243	1.65259	1.48828	1.75223	0.57683	0.112041	0.410811	1.31342	0.686162	0.909861	-1.0131	0.524771	0.543392	1.12966	0.686344	2.95417	0.881603	-0.897279	1.15935	1.10129
D30	PIMQ	DB	SEACell-43-1	1.87317	-0.782088	0.976153	1.09353	1.44161	2.28556	1.31617	0.182053	0.971783	1.34679	0.890065	1.58915	-0.843867	1.80386	1.70558	0.535219	0.811037	1.07853	-0.703744	1.33615	-0.977584	1.04371	1.14976	0.975348	2.41343	3.20227	0.260283	2.02196	1.7116	1.86518	1.32168	1.21669	0.736318	0.925759	2.4029	-0.760041	-1.0131	1.4849	0.2703	1.44537	1.05561	-0.646336	0.566626	-0.897279	2.08266	-0.779576
D30	PIMQ	DB	SEACell-45-1	2.08979	0.98281	0.0153636	0.735975	0.179111	1.57859	1.65188	1.40851	1.27905	-1.16818	-0.91119	1.3152	-0.843867	2.77887	1.29077	1.53444	0.450993	0.645159	1.10398	1.0148	1.24456	1.45318	0.95914	2.189	1.90244	1.22549	-0.0386539	-0.132962	0.651086	0.639267	0.960423	0.623368	0.580605	0.935926	-0.634042	1.28432	-1.0131	1.10302	0.514075	0.907468	0.401276	-0.646336	-0.840851	0.00561863	1.394	0.699217
D30	PIMQ	DB	SEACell-46-1	1.10941	2.04436	0.996517	1.11234	0.184523	1.72475	2.50179	0.416227	-0.942164	1.54968	0.0255546	0.917972	-0.843867	1.32803	1.29845	1.46381	2.11321	0.868021	-0.703744	0.618508	1.25249	0.912357	-0.368956	1.29059	2.19849	-0.71402	-1.27705	2.04253	0.656686	0.91081	1.1709	-0.2532	0.674464	0.942209	2.57928	1.60603	0.538581	0.502691	0.871052	0.800895	0.801074	3.61267	-0.840851	0.514758	1.51255	-0.779576
D30	PIMQ	DB	SEACell-51-1	1.68392	2.24155	-1.01447	2.23789	1.43512	1.87712	1.30867	1.38949	1.95196	1.33991	1.27801	0.519879	2.05226	1.79492	1.69807	1.74983	2.13857	0.451497	0.796992	0.915031	-0.977584	1.07762	0.357244	-0.938923	0.778451	-0.71402	1.21705	0.669294	0.429016	-1.08632	1.31523	0.260472	0.936747	1.95874	1.03169	2.04361	-1.0131	1.19668	0.264849	1.52428	0.713355	-0.646336	-0.840851	1.51131	1.11007	1.04959
D30	PIMQ	DB	SEACell-57-1	2.27126	-0.782088	0.757155	-0.745243	-1.05958	0.650273	-0.774939	0.91128	0.761219	0.919775	-0.91119	1.69983	-0.843867	2.76933	1.47312	1.91258	0.99529	0.880778	2.40971	0.976707	-0.977584	0.944951	-1.16176	0.764749	-0.749987	-0.71402	1.40122	1.32406	1.68151	0.439781	1.49797	0.697408	-0.303568	1.33362	-0.634042	-0.760041	-1.0131	1.97237	1.28694	0.479838	0.637515	2.70901	0.381261	-0.897279	1.77578	-0.779576
D30	PIMQ	DB	SEACell-59-1	0.90495	0.763338	2.44831	1.32094	0.975987	1.71473	1.99322	0.811591	1.20849	0.817608	-0.91119	1.49302	1.5142	1.3973	0.690245	1.13127	0.508974	0.619327	1.81788	0.838	0.835116	0.89249	0.663387	1.05388	1.41371	0.984305	1.1265	0.882415	1.4345	0.966627	0.7627	1.14483	1.01651	1.29078	1.12292	1.35482	0.591887	0.550165	1.56584	1.57314	0.996012	1.00633	-0.840851	1.1922	2.27428	1.53989
D30	PIMQ	DB	SEACell-65-1	-0.816395	-0.782088	-1.01447	0.708797	0.698189	0.472148	1.61544	0.385035	1.2457	1.39164	-0.91119	1.63094	1.555	1.28243	1.25844	1.2503	-1.04056	1.1571	1.07081	0.811654	1.2112	0.778184	-1.16176	2.01539	-0.749987	-0.71402	1.87098	-0.999311	-0.919151	-1.08632	0.333715	0.507377	-0.759195	0.581344	-0.634042	-0.760041	-1.0131	2.18153	1.74753	-1.29315	-0.149963	-0.646336	2.03559	-0.897279	-1.03854	1.74038
D30	PIMQ	DB	SEACell-67-1	1.80516	2.1642	0.266253	2.17003	1.00827	1.89613	3.32756	-0.962814	0.905141	0.432721	-0.91119	1.32178	-0.843867	-0.688286	0.928317	2.06226	-1.04056	0.851506	1.46221	1.28033	1.59731	1.13671	1.25522	1.63533	2.3235	-0.71402	1.43185	1.25266	1.73531	1.93519	0.0677806	0.0130501	0.413554	1.4659	2.30896	2.65205	0.837984	0.769338	1.539	1.29207	0.847219	-0.646336	-0.840851	1.67851	1.81913	0.992264
D30	Control	uHF	SEACell-3-0	0.615995	-0.782088	-1.01447	-0.745243	-1.05958	-1.28759	-0.774939	1.13613	-0.942164	-1.16818	1.30692	-1.26286	-0.843867	-0.688286	-0.862408	0.554138	-1.04056	-1.87189	-0.703744	-1.20674	-0.977584	-1.93146	0.15885	-0.938923	-0.749987	-0.71402	-1.27705	-0.999311	-0.919151	0.399118	0.465697	-0.154519	-0.647771	-1.05229	-0.634042	-0.760041	-1.0131	-0.879235	-1.24818	-1.29315	0.961999	-0.646336	-0.840851	1.25188	-1.03854	-0.779576
D30	Control	uHF	SEACell-6-0	-0.816395	-0.782088	-1.01447	-0.745243	-1.05958	0.333281	-0.774939	-0.962814	-0.942164	-1.16818	0.377078	-1.26286	-0.843867	-0.688286	-0.862408	-0.248564	-1.04056	-1.87189	-0.703744	-1.20674	-0.977584	-0.620476	-1.16176	-0.938923	-0.749987	-0.71402	-1.27705	-0.999311	-0.919151	-1.08632	0.198896	-1.97509	-1.92617	-1.05229	-0.634042	-0.760041	-1.0131	-0.879235	-0.162154	-1.29315	1.20796	-0.646336	-0.840851	-0.897279	1.20869	-0.779576
D30	Control	uHF	SEACell-8-0	-0.816395	-0.782088	-1.01447	-0.745243	-1.05958	-1.28759	-0.774939	-0.962814	-0.942164	-1.16818	1.26724	-1.26286	-0.843867	-0.688286	-0.862408	0.519884	-1.04056	-1.87189	-0.703744	0.906513	-0.977584	-1.93146	-1.16176	-0.938923	-0.749987	-0.71402	0.582194	-0.999311	-0.919151	-1.08632	-1.37474	-0.187088	-0.675765	-1.05229	1.47643	-0.760041	-1.0131	1.18647	-1.24818	0.739274	1.13984	-0.646336	-0.840851	1.92279	-1.03854	-0.779576
D30	Control	uHF	SEACell-11-0	-0.816395	-0.782088	-1.01447	-0.745243	-1.05958	1.34937	-0.774939	-0.962814	-0.942164	1.90333	-0.91119	0.642613	-0.843867	-0.688286	-0.862408	-1.36068	-1.04056	-1.87189	-0.703744	0.804073	-0.977584	-0.779699	-1.16176	0.831835	1.36418	-0.71402	0.919574	-0.999311	-0.919151	0.499875	1.18537	0.298011	0.18246	-1.05229	-0.634042	0.481399	0.76098	-0.879235	0.15646	-1.29315	1.06164	-0.646336	-0.840851	-0.897279	-1.03854	-0.779576
D30	Control	uHF	SEACell-14-0	-0.816395	-0.782088	-1.01447	2.11894	-1.05958	-1.28759	-0.774939	1.00788	-0.942164	1.41545	1.89456	-1.26286	-0.843867	-0.688286	-0.862408	-1.36068	-1.04056	-0.216114	2.79179	-1.20674	-0.977584	-1.93146	-1.16176	-0.938923	-0.749987	-0.71402	-1.27705	-0.999311	-0.919151	-1.08632	0.953281	0.3278	-0.219934	-1.05229	-0.634042	-0.760041	-1.0131	-0.879235	-1.24818	-1.29315	1.14779	-0.646336	-0.840851	-0.897279	-1.03854	-0.779576
D30	Control	uHF	SEACell-21-0	-0.816395	-0.782088	-1.01447	-0.745243	-1.05958	-1.28759	-0.774939	-0.962814	-0.942164	0.77954	1.20398	-1.26286	-0.843867	-0.688286	-0.862408	0.465277	-1.04056	-1.87189	-0.703744	-1.20674	1.27087	-1.93146	0.628399	-0.938923	-0.749987	-0.71402	-1.27705	-0.999311	-0.919151	-1.08632	-0.153318	-0.239007	-1.92617	-1.05229	-0.634042	1.62553	0.554263	-0.879235	-1.24818	-1.29315	0.195381	-0.646336	-0.840851	1.15214	-1.03854	-0.779576
D30	Control	uHF	SEACell-26-0	-0.816395	-0.782088	1.74099	-0.745243	-1.05958	-1.28759	-0.774939	-0.962814	-0.942164	-1.16818	-0.91119	-1.26286	-0.843867	-0.688286	-0.862408	-1.36068	-1.04056	-1.87189	-0.703744	-1.20674	-0.977584	-0.207959	-1.16176	-0.938923	-0.749987	2.61875	-1.27705	-0.999311	-0.919151	1.28727	0.694061	-1.97509	-1.92617	-1.05229	-0.634042	-0.760041	1.64164	-0.879235	-1.24818	-1.29315	0.903475	-0.646336	-0.840851	-0.897279	-1.03854	-0.779576
D30	Control	uHF	SEACell-28-0	-0.816395	-0.782088	-1.01447	-0.745243	-1.05958	-1.28759	-0.774939	-0.962814	-0.942164	-1.16818	-0.91119	-1.26286	-0.843867	-0.688286	-0.862408	-1.36068	-1.04056	-1.87189	-0.703744	0.44756	-0.977584	-1.93146	0.203064	-0.938923	-0.749987	-0.71402	-1.27705	-0.999311	-0.919151	-1.08632	0.515752	-0.651492	-0.05947	-1.05229	-0.634042	1.05873	-1.0131	-0.879235	0.67257	-0.0322049	0.732449	-0.646336	-0.840851	-0.897279	-1.03854	-0.779576
D30	Control	uHF	SEACell-43-0	-0.816395	-0.782088	-1.01447	-0.745243	-1.05958	0.729833	-0.774939	-0.962814	-0.942164	-1.16818	-0.91119	0.659417	-0.843867	-0.688286	-0.862408	-1.36068	1.38597	0.00489593	-0.703744	1.04964	-0.977584	-1.93146	-1.16176	-0.938923	-0.749987	-0.71402	-1.27705	-0.999311	-0.919151	0.517074	-1.37474	-1.97509	0.0078108	-1.05229	-0.634042	-0.760041	-1.0131	-0.879235	-1.24818	0.0238317	0.0700857	-0.646336	-0.840851	-0.897279	-1.03854	-0.779576
D30	Control	uHF	SEACell-44-0	-0.816395	-0.782088	-1.01447	-0.745243	-1.05958	-1.28759	-0.774939	-0.962814	-0.942164	-1.16818	-0.91119	-1.26286	-0.843867	-0.688286	-0.862408	-1.36068	-1.04056	-1.87189	-0.703744	-1.20674	-0.977584	-1.93146	0.378222	-0.938923	-0.749987	-0.71402	-1.27705	-0.999311	-0.919151	-1.08632	1.07413	-1.97509	-1.92617	-1.05229	-0.634042	-0.760041	1.66339	-0.879235	-1.24818	-1.29315	0.501288	-0.646336	-0.840851	-0.897279	-1.03854	-0.779576
D30	Control	uHF	SEACell-48-0	-0.816395	-0.782088	-1.01447	-0.745243	-1.05958	-1.28759	-0.774939	-0.962814	-0.942164	-1.16818	-0.91119	-1.26286	-0.843867	-0.688286	-0.862408	-1.36068	-1.04056	-1.87189	-0.703744	-1.20674	-0.977584	0.974819	-1.16176	-0.938923	-0.749987	-0.71402	-1.27705	-0.999311	-0.919151	-1.08632	1.07468	-1.97509	0.49242	-1.05229	-0.634042	-0.760041	-1.0131	-0.879235	-1.24818	-1.29315	-1.65268	-0.646336	-0.840851	-0.897279	-1.03854	-0.779576
D30	Control	uHF	SEACell-58-0	-0.816395	-0.782088	0.719827	-0.745243	-1.05958	-1.28759	-0.774939	1.54681	-0.942164	-1.16818	1.31727	-1.26286	-0.843867	-0.688286	-0.862408	-1.36068	-1.04056	0.485419	-0.703744	0.411273	-0.977584	-1.93146	-1.16176	0.728852	-0.749987	-0.71402	-1.27705	-0.999311	-0.919151	-1.08632	-1.37474	-0.146025	-1.92617	-1.05229	-0.634042	-0.760041	-1.0131	-0.879235	-1.24818	0.449338	-0.507376	-0.646336	-0.840851	-0.897279	-1.03854	-0.779576
D30	Control	uHF	SEACell-60-0	1.16552	-0.782088	-1.01447	-0.745243	-1.05958	-1.28759	-0.774939	-0.962814	-0.942164	-1.16818	-0.91119	-1.26286	-0.843867	1.40025	-0.862408	-1.36068	-1.04056	-1.87189	-0.703744	0.360841	-0.977584	-1.93146	-1.16176	-0.938923	-0.749987	-0.71402	-1.27705	-0.999311	-0.919151	-1.08632	1.39727	0.396429	-1.92617	-1.05229	-0.634042	-0.760041	-1.0131	-0.879235	-1.24818	0.723195	-0.0770136	-0.646336	-0.840851	-0.897279	-1.03854	-0.779576
D30	Control	uHF	SEACell-67-0	-0.816395	-0.782088	0.375683	-0.745243	-1.05958	-1.28759	0.68539	-0.962814	-0.942164	0.544392	0.948619	-1.26286	0.621644	-0.688286	-0.862408	0.84833	-1.04056	0.162589	1.6133	-1.20674	-0.977584	-1.93146	-1.16176	-0.938923	-0.749987	-0.71402	-1.27705	-0.999311	-0.919151	-1.08632	0.74846	-1.97509	0.670822	0.977926	-0.634042	-0.760041	-1.0131	-0.879235	-1.24818	-1.29315	0.214837	-0.646336	0.622511	0.904719	1.55311	-0.779576
D30	Control	uHF	SEACell-69-0	-0.816395	-0.782088	1.26924	-0.745243	-1.05958	-1.28759	-0.774939	0.992621	1.25358	1.39914	-0.91119	0.419922	-0.843867	-0.688286	-0.862408	-1.36068	-1.04056	-1.87189	-0.703744	-1.20674	-0.977584	-1.93146	-1.16176	1.25719	-0.749987	-0.71402	-1.27705	-0.999311	-0.919151	-1.08632	0.938591	-1.97509	-1.92617	-1.05229	-0.634042	-0.760041	2.21609	-0.879235	-1.24818	-1.29315	1.21451	-0.646336	-0.840851	-0.897279	-1.03854	-0.779576
D30	PIMQ	uHF	SEACell-3-1	1.92912	-0.782088	0.742653	-0.745243	0.863195	-1.28759	-0.774939	0.54173	1.45108	-1.16818	2.07964	-1.26286	-0.843867	-0.688286	-0.862408	-1.36068	-1.04056	-0.0811506	-0.703744	1.29482	-0.977584	0.450117	0.744482	1.45473	-0.749987	-0.71402	0.645268	-0.999311	-0.919151	-1.08632	1.48398	-0.126431	1.04064	-1.05229	2.48053	-0.760041	1.38504	-0.879235	1.27313	-0.0499153	1.51416	-0.646336	-0.840851	1.28504	-1.03854	-0.779576
D30	PIMQ	uHF	SEACell-7-1	2.31639	-0.782088	0.447552	-0.745243	0.0697886	0.974153	-0.774939	0.289048	1.11739	-1.16818	1.73524	0.315552	-0.843867	-0.688286	-0.862408	-0.218634	0.951903	0.232184	-0.703744	1.45597	-0.977584	1.07527	0.82177	1.87355	-0.749987	-0.71402	0.981625	1.46106	1.06873	0.758884	0.569863	0.197036	0.869821	-1.05229	-0.634042	1.42604	-1.0131	1.63025	0.982795	0.776162	0.45517	1.59498	0.698164	1.66689	-1.03854	-0.779576
D30	PIMQ	uHF	SEACell-9-1	1.17758	-0.782088	1.07418	0.261213	0.238707	-0.191257	0.990597	0.476287	-0.942164	0.232229	0.97877	0.276194	-0.843867	0.6758	1.37494	0.797858	-0.0270807	1.16455	-0.703744	1.03939	1.03146	0.831867	1.10493	0.108859	0.500997	1.3188	0.0209277	0.757775	0.500505	0.361452	-0.310355	0.514756	0.608347	-0.270066	0.729312	0.955184	1.42705	0.912926	0.34508	0.184657	1.28479	1.02401	-0.840851	0.0579964	-0.186376	-0.779576
D30	PIMQ	uHF	SEACell-12-1	1.43777	-0.782088	1.69927	-0.745243	1.0367	0.811041	-0.774939	1.36083	2.12932	1.78733	-0.91119	0.736795	-0.843867	1.7578	-0.862408	-1.36068	-1.04056	0.0804425	2.35553	1.58672	-0.977584	1.22768	0.334535	-0.938923	-0.749987	-0.71402	-1.27705	-0.999311	-0.919151	-1.08632	1.28837	0.659275	1.0805	0.350397	-0.634042	-0.760041	2.89432	-0.879235	0.821902	-1.29315	1.15519	-0.646336	-0.840851	-0.897279	-1.03854	-0.779576
D30	PIMQ	uHF	SEACell-13-1	0.569142	1.05377	-1.01447	-0.745243	0.783323	-1.28759	-0.774939	0.813613	1.35166	0.221665	0.966097	-1.26286	0.294365	-0.688286	1.36116	0.502912	-1.04056	0.0257515	-0.703744	0.360673	-0.977584	0.377699	0.665296	0.665113	-0.749987	-0.71402	-0.44321	1.39786	-0.919151	-1.08632	1.66893	1.42089	0.186327	-0.277152	1.4531	0.341845	1.28542	0.0471996	-1.24818	0.174747	0.635923	1.00888	-0.840851	2.5853	0.266027	-0.779576
D30	PIMQ	uHF	SEACell-20-1	1.91825	-0.782088	0.655171	0.462374	0.784788	0.404815	0.978986	1.22992	1.52004	0.460083	-0.180005	0.624134	-0.843867	-0.688286	0.958924	1.67584	-1.04056	0.880555	0.207202	1.45808	0.279936	0.883925	0.666748	1.67108	-0.749987	0.867237	-0.267403	0.644624	0.409083	0.970407	1.024	1.27977	0.812325	0.518836	-0.634042	-0.760041	1.28725	1.67439	1.02203	1.32045	1.06012	-0.646336	0.916717	1.02142	0.828835	-0.779576
D30	PIMQ	uHF	SEACell-28-1	0.868168	-0.782088	0.353207	-0.745243	1.47548	0.28074	0.120292	0.208265	0.372831	0.887774	1.85901	-1.26286	0.597949	-0.688286	0.41231	-0.00277423	0.231598	0.14055	-0.703744	0.722135	-0.977584	0.593243	0.391345	0.376294	-0.749987	1.38855	-1.27705	-0.282386	-0.919151	-1.08632	0.609285	1.0646	0.147599	-1.05229	1.07729	-0.760041	0.940777	0.294294	-0.204895	-0.690178	0.890654	-0.646336	0.989054	1.26603	0.0311298	1.49591
D30	PIMQ	uHF	SEACell-30-1	-0.816395	-0.782088	0.254831	-0.745243	-1.05958	-1.28759	-0.774939	0.670214	-0.942164	-1.16818	1.20318	0.697852	-0.843867	-0.688286	0.32062	-1.36068	-1.04056	0.386556	-0.703744	1.26886	-0.977584	0.425403	0.29881	0.895101	-0.749987	0.821217	-1.27705	1.23917	-0.919151	-1.08632	1.1227	0.993962	0.867284	0.85801	-0.634042	-0.760041	-1.0131	-0.879235	0.781587	-1.29315	0.987331	-0.646336	-0.840851	2.69663	1.04256	-0.779576
D30	PIMQ	uHF	SEACell-31-1	1.61847	0.966043	-1.01447	0.721902	0.711121	-0.0592933	-0.774939	-0.091037	0.584966	0.948985	0.886123	0.200748	-0.843867	0.586355	1.86964	1.59087	-1.04056	0.35153	1.53543	1.76015	0.00173942	0.373951	1.73192	-0.938923	-0.749987	-0.71402	-1.27705	-0.999311	0.638892	0.888259	1.52722	0.955973	0.93927	0.771872	1.35337	0.860902	-0.0321855	2.0049	0.266977	-1.29315	0.567063	1.78858	0.831103	1.11244	0.514934	0.685168
D30	PIMQ	uHF	SEACell-35-1	-0.0140381	-0.782088	0.895436	-0.745243	0.998272	0.612301	-0.774939	-0.962814	1.18386	0.674266	1.08966	-1.26286	-0.843867	-0.688286	1.78761	-1.36068	0.373165	-1.87189	-0.703744	1.32432	0.48436	1.19263	0.719687	-0.938923	-0.749987	1.12429	-0.103273	0.279285	0.379009	0.818438	1.3228	0.825932	0.663923	-0.358826	-0.634042	-0.760041	-0.0824682	1.01808	-1.24818	0.271364	1.03483	-0.646336	0.759062	1.04137	0.150163	0.981745
D30	PIMQ	uHF	SEACell-38-1	-0.816395	-0.782088	-1.01447	-0.745243	-1.05958	-1.28759	-0.774939	-0.962814	-0.942164	0.516611	-0.91119	-1.26286	-0.843867	-0.688286	1.02215	-1.36068	-1.04056	-1.87189	-0.703744	1.64219	0.967342	-0.186024	-1.16176	-0.938923	1.57154	-0.71402	-1.27705	0.147099	-0.919151	-1.08632	1.34993	1.17508	1.21831	-1.05229	-0.634042	-0.760041	0.934984	1.93062	-1.24818	0.137491	1.37569	-0.646336	-0.840851	1.5493	-1.03854	-0.779576
D30	PIMQ	uHF	SEACell-42-1	1.58373	-0.782088	0.498815	-0.745243	0.991802	0.860476	-0.774939	0.923821	0.184261	0.0927379	0.148912	0.594946	1.03788	0.201425	1.72646	1.6415	0.0491713	0.531009	-0.703744	1.24661	2.07891	0.7488	0.654601	0.994496	1.29943	-0.71402	0.424575	1.43145	1.24066	1.30639	1.07383	1.02386	1.19321	0.941845	0.831888	1.81299	0.444871	0.652365	1.29964	1.07005	1.31476	1.14968	2.50409	1.43101	1.88199	1.9802
D30	PIMQ	uHF	SEACell-44-1	0.760119	0.878945	-1.01447	0.139527	1.90485	1.40297	-0.774939	1.30658	1.60613	0.663651	2.23699	0.69011	0.165894	1.20112	1.60783	1.27344	1.00436	-0.29026	-0.703744	1.2047	1.57178	0.996889	0.291727	-0.938923	0.982757	1.11135	-1.27705	1.23033	-0.919151	0.213704	1.97015	0.750894	1.07971	1.44546	3.28022	1.17688	1.5404	1.6839	0.428842	0.708764	1.14812	1.66727	0.747801	1.95718	0.141797	1.47383
D30	PIMQ	uHF	SEACell-47-1	1.24714	1.46713	-1.01447	1.14245	1.11474	-1.28759	1.37181	-0.962814	0.385145	0.534607	1.33672	0.242988	1.3105	-0.688286	-0.862408	1.21707	0.243511	-1.87189	-0.703744	1.65963	0.988116	0.354578	-1.16176	-0.938923	-0.749987	1.75773	-0.210921	-0.999311	-0.919151	0.674055	1.10288	1.26516	0.520265	-1.05229	-0.634042	-0.760041	1.95369	-0.879235	-1.24818	-1.29315	1.22847	-0.646336	-0.840851	1.57054	0.0411466	-0.779576
D30	PIMQ	uHF	SEACell-48-1	0.61377	-0.782088	0.107205	-0.745243	0.831583	-0.42016	-0.774939	-0.00237545	0.136305	-1.16818	1.53403	-1.26286	-0.843867	-0.688286	0.74231	0.551713	-1.04056	0.225658	-0.703744	1.33083	-0.977584	0.484395	1.44578	0.716779	-0.749987	-0.71402	0.0526283	-0.999311	-0.919151	-1.08632	1.27918	1.20009	0.937204	-1.05229	-0.634042	0.997075	2.12857	-0.879235	-1.24818	-0.0749491	0.759822	-0.646336	1.40543	0.612244	1.07494	1.47816
D30	PIMQ	uHF	SEACell-49-1	-0.816395	-0.782088	-1.01447	-0.745243	0.787708	1.18635	-0.774939	-0.962814	-0.942164	-1.16818	-0.91119	-1.26286	1.67717	-0.688286	-0.862408	-1.36068	-1.04056	-1.87189	1.99215	1.22295	-0.977584	-1.93146	-1.16176	1.36075	-0.749987	-0.71402	0.569799	-0.999311	-0.919151	-1.08632	1.6738	-0.199008	-0.685978	-1.05229	-0.634042	-0.760041	1.29089	-0.879235	-1.24818	-1.29315	1.02874	-0.646336	-0.840851	-0.897279	-1.03854	-0.779576
D30	PIMQ	uHF	SEACell-52-1	-0.816395	0.828057	1.1287	0.606096	0.595955	-0.156247	-0.774939	0.289834	0.464425	1.13907	2.26873	-1.26286	-0.843867	1.14323	0.501099	-0.639678	-1.04056	-0.330039	-0.703744	-1.20674	-0.977584	-0.0136113	1.07896	0.467904	0.929672	1.05543	0.724119	-0.222825	-0.919151	-1.08632	0.23435	0.197945	0.870782	-0.00201923	1.19649	-0.760041	1.48341	0.376034	-0.132226	0.223228	0.93662	-0.646336	1.10239	1.66796	0.637647	-0.779576
D30	PIMQ	uHF	SEACell-53-1	-0.816395	-0.782088	-1.01447	-0.745243	1.09609	-1.28759	-0.774939	0.768586	2.38812	-1.16818	0.918513	-1.26286	-0.843867	-0.688286	-0.862408	0.561737	-1.04056	0.135749	-0.703744	0.944791	0.967409	0.513362	-1.16176	-0.938923	-0.749987	1.73169	-1.27705	0.701754	0.455242	-1.08632	1.80988	1.09939	1.28861	-1.05229	-0.634042	-0.760041	1.67551	-0.879235	-0.208615	1.0239	1.08107	-0.646336	1.2877	2.52963	-1.03854	-0.779576
D30	PIMQ	uHF	SEACell-60-1	1.96609	-0.782088	0.163297	-0.745243	1.40247	-1.28759	-0.774939	0.572299	2.1223	1.85247	-0.91119	0.0582065	-0.843867	1.55623	-0.862408	0.984374	-1.04056	0.538019	-0.703744	0.994045	-0.977584	0.755168	0.775975	-0.938923	-0.749987	-0.71402	-1.27705	-0.999311	-0.919151	-0.0717762	1.51834	0.961694	1.07484	0.234811	-0.634042	-0.760041	0.714192	0.659089	-0.349761	0.497101	1.07844	-0.646336	1.04639	1.32109	1.30941	-0.779576
D30	PIMQ	uHF	SEACell-63-1	1.09368	0.972801	0.324615	-0.745243	1.07093	0.49069	-0.774939	1.11768	0.345341	1.47447	0.53158	0.325146	-0.843867	-0.688286	0.623671	1.31809	-0.0891514	0.78571	0.449338	1.22024	1.23426	1.00415	0.873311	0.977726	-0.749987	-0.71402	0.59942	0.342024	-0.223926	0.287161	0.44952	1.09888	1.23927	0.598558	1.62905	-0.760041	1.20234	1.48729	0.605278	0.587029	0.877155	-0.646336	1.84176	0.500643	0.86179	1.05846
D30	PIMQ	uHF	SEACell-66-1	-0.816395	-0.782088	-1.01447	-0.745243	-1.05958	-1.28759	-0.774939	-0.962814	-0.942164	0.983045	-0.91119	-1.26286	-0.843867	-0.688286	1.98613	0.656059	0.668855	-1.87189	-0.703744	0.489481	-0.977584	0.636522	1.65781	-0.938923	-0.749987	-0.71402	-1.27705	-0.999311	-0.919151	-1.08632	-1.37474	0.554066	1.24366	-1.05229	3.62701	-0.760041	1.47431	1.33605	-1.24818	0.00714255	1.36008	-0.646336	-0.840851	2.08836	-1.03854	-0.779576
Y1	Control	UB	SEACell-0-0	-1.15051	1.12888	0.458096	0.631982	-0.498168	0.98838	0.257766	-0.388564	-0.0965636	-0.849534	-0.514021	1.10788	0.387134	-0.315629	-1.45073	-0.212708	0.396901	0.377671	-1.07879	-0.586918	0.689344	-0.000777993	-0.547842	-0.226695	-0.309409	0.483774	-0.213379	0.0948411	1.11597	0.232039	0.287716	-0.217982	-0.249427	0.423012	-1.20397	-1.11039	0.201314	-1.1759	0.290589	-0.0745375	-0.209668	-0.187607	0.939194	0.445991	1.01373	-0.982404
Y1	Control	UB	SEACell-2-0	-1.15051	-1.75375	-0.542512	-1.03014	-1.43162	0.163689	-0.30954	0.277147	-1.46807	-3.69696	-0.235472	-0.0871564	0.0981872	-1.15833	-0.43187	-0.318741	0.483875	-0.0800231	-1.07879	-0.519257	-0.496806	-0.425889	-0.849895	0.171	-0.540154	-1.48755	-0.867555	-0.184656	0.357004	-1.44811	-1.64189	-0.929803	-0.472308	-0.275227	-1.20397	-1.11039	0.347895	-0.00867954	0.0667866	0.179215	-0.78711	0.668177	-1.44659	-1.13271	-0.157955	1.14083
Y1	Control	UB	SEACell-3-0	0.52556	-0.335728	-1.70456	-1.03014	-1.43162	-0.613684	0.45618	-1.59087	-1.46807	-0.0161852	-0.250443	-1.30615	0.33494	-1.15833	-1.45073	0.539338	0.335849	0.312548	-1.07879	-0.634198	-1.67941	-0.199962	0.0755054	-0.967003	-0.806786	0.707734	-1.00725	-1.74292	-0.578207	0.108028	-1.64189	-1.5558	-2.77443	-1.5603	-1.20397	-1.11039	-2.22425	-1.1759	-0.0399955	-1.48839	-0.402696	-1.21697	1.35654	0.11083	-1.80041	-0.982404
Y1	Control	UB	SEACell-4-0	0.17331	-0.100549	-0.347241	0.640487	-0.348516	0.0627957	0.115148	-0.670241	-0.810629	-0.130492	-0.0173321	-1.0975	-0.0133529	-1.15833	-1.45073	-0.473371	1.14736	-2.37797	-1.07879	-0.63243	-0.0708766	-0.0723293	0.261965	-2.61247	-1.67452	-0.261087	0.23785	-0.0806942	-1.68757	0.945357	-0.754179	-0.797997	-0.719997	0.145323	-1.20397	0.793119	-0.451528	-0.502571	-0.347222	-1.20295	-0.444983	-1.21697	-1.44659	0.627027	0.0640163	0.134371
Y1	Control	UB	SEACell-7-0	0.905299	0.238315	0.480185	-1.03014	-0.0709409	0.676108	0.198673	-0.434304	0.0191566	-0.418469	-1.84958	0.526647	0.3221	-0.671771	-0.678635	0.945855	-0.173076	-0.27568	-0.154105	-0.0446985	0.893167	0.151164	-0.441241	0.305481	0.0737027	0.417072	0.204686	0.625053	1.17703	0.0932357	0.0217601	-1.35681	0.107501	0.829573	0.306933	0.684506	-0.088166	-1.1759	0.234264	0.265897	-0.487197	-0.234728	-1.44659	-1.13271	-0.184385	-0.0639923
Y1	Control	UB	SEACell-10-0	-1.15051	0.414838	1.17838	0.368389	0.225841	1.40805	1.51457	-0.848723	-1.46807	-0.693611	0.0421885	0.657266	0.295111	0.337984	-0.290625	0.486913	1.2432	0.0481525	0.641872	0.21768	0.739448	0.275686	0.571734	-0.623636	-1.16631	0.0279389	0.450553	0.330966	1.11572	0.298191	-0.404101	0.110974	0.369636	0.918036	1.25786	0.0974115	0.866449	-0.30885	0.175405	1.45396	-0.670103	1.43417	0.738592	0.0809428	0.629333	0.977308
Y1	Control	UB	SEACell-11-0	-1.15051	0.424635	-0.656995	0.500032	-0.770951	0.703893	-0.138114	-0.446543	-1.09717	-0.680043	-0.193493	0.214343	0.304699	-0.561889	-1.45073	-0.0128732	-0.192638	-2.08846	-0.165893	-1.85282	0.16667	-0.09893	-0.0268347	-0.15849	0.168614	-1.0544	0.00557624	-0.415654	0.150225	-0.477782	-0.53848	-1.13806	-0.485764	0.0551023	-0.252149	0.020335	0.04342	0.161011	-0.711267	-0.022997	-0.657642	0.514561	-0.726035	-0.171832	-0.291795	0.110137
Y1	Control	UB	SEACell-13-0	-1.15051	-0.948472	-0.198976	-0.216373	-0.214896	-0.139324	0.551689	-1.19867	-1.02068	-0.904302	-0.885663	0.246664	-0.0885447	-0.741772	-0.253514	-0.64539	-0.371167	-0.52085	0.18433	-1.03068	-0.895887	0.0994411	0.0475621	-0.785119	-1.67452	-0.605728	-0.376056	0.428201	0.66191	-0.048392	0.202936	-0.237703	-0.19362	-0.782915	0.036699	0.514714	-0.39755	-0.717694	0.112738	0.776402	-1.65458	-0.0911906	-0.597254	-0.426519	0.153706	-0.179446
Y1	Control	UB	SEACell-14-0	-1.15051	-0.247807	-0.264774	-0.0196681	0.0247086	-1.73771	0.553821	-1.59087	-1.46807	-0.781156	0.0728158	-1.22815	0.437694	-1.15833	-0.188355	-0.0899547	-0.273133	-0.338655	-1.07879	-1.09414	0.739756	0.0703533	0.0808741	-0.86498	-1.67452	0.817947	-0.153843	-1.01118	0.257576	0.66146	-0.849348	-0.0604312	-1.77606	-2.37367	-1.20397	-1.11039	-2.22425	0.270293	-2.15378	0.416591	-0.14498	-1.21697	-0.391951	0.187933	0.155747	-0.982404
Y1	Control	UB	SEACell-15-0	-0.63787	0.157683	-0.425824	0.465189	-0.715159	0.165043	-0.350483	-0.981884	-0.773379	-0.452185	-0.104271	-0.386131	-0.456445	-1.15833	-0.467247	-0.25059	0.224131	-0.393092	-1.07879	-1.24947	-0.0084644	0.104797	-0.0696125	0.236305	0.109407	-0.0229239	-0.388997	-0.411926	0.145362	0.354649	-1.05468	-0.386911	-0.746721	0.239993	0.0814526	-1.11039	-0.0832759	-0.235849	-0.707215	-0.229786	-0.665376	-1.21697	-0.209161	-0.483001	-0.890901	-0.243668
Y1	Control	UB	SEACell-16-0	-1.15051	-1.75375	-1.70456	-1.03014	0.0877037	-1.73771	-0.271289	-1.59087	-1.46807	-0.678913	-0.70377	-1.4509	-1.3223	-0.0627849	-1.45073	-2.11685	-0.191739	-1.0824	0.498468	-1.32565	0.70463	-0.767499	-0.80072	-1.15632	-0.503356	-0.113399	-0.0651978	-0.824615	-0.705844	-0.408276	-1.00563	-0.754988	-1.18053	-0.786329	-1.20397	-1.11039	-1.36346	0.0291841	-1.15574	-1.6864	-1.90298	-1.21697	0.675916	0.45851	-0.634477	-0.181968
Y1	Control	UB	SEACell-17-0	0.00365152	-0.777286	-0.292727	-1.03014	-0.217249	-0.0952656	-0.541383	-0.788228	-0.552471	-0.827324	-1.84958	-0.257486	0.403524	0.426671	-0.398089	-0.254979	0.108343	-0.607213	-1.07879	-1.1211	-0.457596	-0.435445	-0.356023	0.32134	-1.1177	-1.48755	0.10801	-0.528473	-0.0665496	0.186413	-1.64189	-0.979238	-0.786736	-0.380368	-0.113123	-1.11039	-0.640783	-0.238175	-0.709839	-0.563205	-0.612354	-0.175651	-1.44659	-0.276396	0.0127741	-0.982404
Y1	Control	UB	SEACell-19-0	-0.00863168	0.758807	0.262243	-1.03014	-1.43162	0.0562916	-0.282082	-0.38772	-0.301851	-1.20224	0.0288063	0.307096	-1.3223	-1.15833	-0.640908	-0.409541	-1.52924	-0.870297	0.390669	-0.585836	-1.67941	0.0304627	-0.546617	0.0137799	0.346239	-1.48755	-0.357874	-0.67179	0.334105	-0.131454	-0.0113776	-1.37476	-0.48009	-0.0543064	-1.20397	-0.113436	-0.292691	-0.248155	-0.155456	0.00841159	-0.301173	-0.588638	-0.427662	-0.285509	-1.80041	-0.0191157
Y1	Control	UB	SEACell-20-0	-1.15051	-0.912883	-0.149848	-1.03014	-1.43162	-1.73771	-0.223212	-0.518646	-1.46807	-1.10327	-0.65852	-0.902676	0.866428	-1.15833	-0.357278	0.00111429	-2.59436	-0.867496	-1.07879	-2.48279	-0.0971973	-0.853237	0.578934	0.765914	-0.457105	-1.48755	-1.15511	-0.226025	0.0657527	-0.0468338	-0.608004	-0.898595	-0.723463	-0.174211	-1.20397	-1.11039	-2.22425	-1.1759	0.0931542	-0.936427	-0.514132	0.174093	0.528661	0.0112137	-0.0603525	-0.982404
Y1	Control	UB	SEACell-23-0	0.733613	-0.682351	-0.284352	0.210836	0.00490567	0.176779	0.854435	-1.04398	-1.46807	-1.80719	-0.871296	-0.660869	-0.544739	-0.823184	-0.893017	-0.554288	-0.100846	-0.737245	0.291094	-1.66429	0.346374	-0.579851	-0.442042	-0.762748	-1.05358	-0.14279	-0.601854	-0.268554	0.0375323	0.340253	-0.792702	-1.07561	-1.05441	-0.814132	-0.626012	-0.00474219	-0.514962	-0.536973	-0.551393	-1.40653	-0.441397	-1.21697	-0.00741415	-0.549255	0.00476242	-0.319
Y1	Control	UB	SEACell-24-0	-1.15051	-1.75375	-1.70456	-1.03014	-1.43162	0.236189	-1.4887	-1.59087	-1.46807	-0.248215	-1.84958	-0.354915	-1.3223	0.457535	-1.45073	-0.671785	0.151134	-2.02211	-1.07879	-0.186547	-1.67941	0.190294	-2.83938	0.277133	-1.67452	-1.48755	-3.25394	-1.74292	-1.68757	-2.7595	0.331828	-4.33687	-0.0645497	0.40361	-1.20397	-1.11039	0.44597	-1.1759	-2.15378	-0.963037	0.0786695	-1.21697	-1.44659	-1.13271	-1.80041	-0.982404
Y1	Control	UB	SEACell-25-0	0.520973	0.246508	-1.70456	-1.03014	-1.43162	0.539178	-1.4887	-0.428463	0.407502	0.74805	-1.00344	-0.0157898	0.330405	0.0762619	0.22601	-1.2449	1.22601	0.476018	-1.07879	-2.48279	0.632283	0.0326592	-0.151881	-0.971506	-0.0439704	0.702838	-0.28086	-0.279146	0.7019	-0.601344	-0.521046	-0.72087	-0.609743	0.139174	-1.20397	-1.11039	-0.0793811	-1.1759	0.27541	-1.4931	-0.886008	0.291092	-1.44659	-1.13271	0.771703	-0.982404
Y1	Control	UB	SEACell-28-0	-0.123336	0.865537	-0.873709	-1.03014	-0.135086	-0.312491	0.25562	-0.221207	-0.210936	-0.15087	-1.84958	-0.19094	-0.306667	-0.399637	-0.722257	-0.17278	-1.1162	-0.504278	-0.206347	-0.716777	0.380106	-0.886672	-0.375554	-0.526083	-0.86346	0.609668	-0.607325	-0.341409	-0.383986	-0.693143	-0.579251	-0.665058	-1.51979	-0.521939	-0.449055	-1.11039	-1.01168	0.111612	-0.828528	-0.101772	-0.776022	0.559977	-0.0325347	0.0430265	-0.252225	-0.11588
Y1	PIMQ	UB	SEACell-1-1	1.65464	0.794162	-0.215204	1.36814	0.86346	-0.0222254	0.203939	0.957723	1.12513	0.133207	0.936739	0.594125	0.233029	1.31171	0.685087	1.05679	1.0621	0.607594	1.0939	0.855544	0.426298	0.565017	0.145252	1.48179	1.07514	1.61065	0.663814	0.906389	1.29172	0.976101	-0.587085	0.18311	0.347012	0.624899	0.857653	0.690108	0.934944	0.320084	0.9499	-0.898971	0.885849	0.444282	0.707	-1.13271	0.828335	1.8986
Y1	PIMQ	UB	SEACell-2-1	-1.15051	-1.75375	0.754255	0.663658	-0.584493	0.300875	0.73977	0.702411	0.10358	0.631459	0.697867	-0.0889917	1.53315	0.974722	0.705109	0.855924	0.481594	0.679394	1.81676	0.981767	0.194125	0.783734	0.463422	0.624938	1.17286	0.621043	0.763995	1.37094	0.636593	0.250655	0.0443208	0.817521	0.874031	1.41179	1.37673	-1.11039	1.12706	-1.1759	1.26909	0.95978	0.814947	0.836478	-0.522676	0.555921	1.10345	0.937605
Y1	PIMQ	UB	SEACell-3-1	1.76787	0.891626	0.559964	1.92963	1.56708	1.14079	0.701489	1.15223	0.0704672	0.359366	0.766228	1.20449	1.00729	1.34272	1.00445	1.04803	1.17483	0.950621	1.72876	0.739477	0.894487	0.6534	0.902604	1.25994	1.26769	-0.272273	1.0143	1.22138	0.778731	1.04955	0.574657	0.491405	1.31875	1.09092	0.221384	0.582877	0.774491	1.63679	1.18063	0.891322	0.581972	-0.477323	0.655782	-1.13271	0.920904	1.65534
Y1	PIMQ	UB	SEACell-4-1	0.0982656	0.540748	-1.07888	0.562274	1.2638	0.0810704	1.44323	1.08677	0.335204	-0.381221	0.145089	0.527479	0.252588	0.74883	0.9896	1.15569	-0.474036	1.07153	0.503207	0.730567	-1.67941	-0.0804855	0.936839	1.26184	0.120346	0.238039	0.396748	0.728494	0.185449	0.442915	-0.117604	1.0971	0.688624	0.438365	-1.20397	1.36029	0.530661	1.67444	0.670348	0.250859	0.734093	-1.21697	1.62386	0.675441	0.586672	-0.982404
Y1	PIMQ	UB	SEACell-6-1	-0.0734968	1.09373	0.616897	0.55931	0.985189	0.988589	1.00042	0.518116	0.386271	1.06636	0.655532	1.0278	0.694354	1.13631	0.70001	0.471333	0.875742	0.988124	1.01368	0.453328	0.442871	0.861364	0.779757	1.50368	0.444098	1.24914	0.882362	0.794488	0.577955	0.888484	0.532645	0.818959	1.24024	0.773273	1.17931	1.46864	0.297813	0.918772	0.799297	0.739845	0.703867	0.891987	-0.201935	-1.13271	0.748697	0.585931
Y1	PIMQ	UB	SEACell-7-1	-1.15051	-0.0428201	-0.0687925	-1.03014	0.410376	-0.381505	-1.4887	0.650444	0.13621	0.47429	0.0392562	0.161842	-0.461137	1.47113	0.283316	-0.217163	0.498749	0.431505	0.400715	0.294512	0.973613	0.644086	0.858784	-0.627114	1.0763	0.386009	0.981786	0.625539	-0.773892	-0.239331	-1.64189	0.0232814	0.939564	0.144768	0.282291	-1.11039	0.280402	-0.0543454	0.335714	0.778764	0.239547	-1.21697	1.24198	-0.486522	0.121598	-0.982404
Y1	PIMQ	UB	SEACell-8-1	0.415927	0.612571	-1.70456	0.0177898	0.654721	-0.687208	-0.202995	0.676495	1.43228	-0.419765	0.120336	-0.241158	-1.3223	0.19645	0.744182	0.0883334	1.17648	1.09113	0.479117	-0.00165065	1.06637	-0.493975	1.33176	-0.411005	-0.706694	0.589949	0.497441	0.619195	-0.203356	0.285297	-0.819968	0.751142	1.00656	-0.0830462	0.670147	0.847424	-2.22425	1.26412	0.0906778	-0.739264	0.58104	-1.21697	0.386973	-0.22331	-0.358585	-0.982404
Y1	PIMQ	UB	SEACell-11-1	0.390959	1.02511	1.38417	-0.180631	1.46067	0.345335	0.826123	0.801965	1.33632	-0.826683	0.26505	0.519754	0.57781	1.3462	0.705605	0.56412	1.06481	0.864408	1.31664	0.407498	1.06903	1.11269	0.55104	0.716441	1.04233	0.435671	0.909362	0.818452	0.621616	1.18394	0.560626	0.720673	0.884902	0.368357	1.07883	-0.242871	0.471322	1.11548	1.15053	0.0440547	0.958357	-0.320488	1.32507	0.68478	0.736918	0.989071
Y1	PIMQ	UB	SEACell-12-1	0.453317	1.22656	0.819386	0.341063	0.798398	0.624689	-0.172306	0.624997	-0.19575	1.03617	0.507106	0.443091	1.37271	0.31199	0.170486	0.953882	-0.0519511	0.963533	0.0713345	0.185489	0.305378	0.576802	1.34742	0.450878	0.789297	1.12053	0.826126	1.10931	0.116477	0.149041	-1.64189	0.865874	0.929584	1.10979	0.651708	0.289886	0.329631	1.60293	0.394918	0.833978	0.577476	0.845497	0.593241	-0.359527	0.412483	0.696892
Y1	PIMQ	UB	SEACell-13-1	0.678141	0.541976	-0.103196	0.662461	0.72137	-0.0950662	0.86122	1.34945	0.684551	0.877684	0.362137	0.454509	0.998732	0.902775	0.910099	0.551668	0.826995	1.01188	0.717285	0.904351	-0.1741	0.660794	0.631287	0.913288	-0.36625	0.584373	0.0738709	1.06921	0.916713	0.588668	-0.142236	0.815681	0.863887	0.341058	0.439649	0.735844	-0.0946722	0.309828	0.675046	0.305006	0.444309	-0.378396	0.739075	0.224036	0.603784	0.560246
Y1	PIMQ	UB	SEACell-16-1	0.437248	0.164455	-1.70456	-1.03014	0.782222	0.0769209	1.38541	0.695703	0.0970382	0.806672	0.928584	0.320861	0.24762	1.07993	0.157228	0.599232	0.090681	0.526148	1.04938	0.249032	0.383155	0.883825	0.997632	1.00451	0.115728	-0.0165587	0.645033	0.724343	0.103391	0.523278	0.172574	0.165737	0.614759	0.575795	1.02315	0.275856	0.0488484	0.666196	0.762038	-0.881307	-0.174957	0.828631	1.37829	0.0453076	-0.0181569	0.357029
Y1	PIMQ	UB	SEACell-18-1	0.84162	0.61888	0.622592	0.988074	0.0743163	0.950375	-0.283336	1.11296	1.48246	0.702684	0.524115	0.949182	0.497645	1.34641	0.848486	0.59079	0.326822	0.742084	0.831743	0.770109	-0.0395262	0.519118	0.734288	0.570303	0.88535	0.69945	0.813452	1.07861	0.749927	0.457688	0.131875	0.456289	0.627556	0.674251	0.910481	0.49663	1.27393	0.319555	0.900177	1.09774	0.433005	0.912833	0.987052	0.445631	0.566315	1.009
Y1	PIMQ	UB	SEACell-19-1	1.6264	1.88846	1.28993	1.97028	1.31938	0.821278	1.72884	0.849717	1.46877	0.41508	0.194503	1.3467	1.294	1.26571	1.21602	1.35958	0.542007	1.19406	1.84138	0.720363	0.79321	0.83818	0.168482	0.832888	1.97981	0.963884	1.13417	1.15693	1.7491	0.723657	0.299701	1.07161	0.635955	1.18867	1.07688	1.89133	0.17624	1.49052	1.5061	1.62776	0.755872	1.74402	-0.290753	-0.171674	1.31966	1.55155
Y1	PIMQ	UB	SEACell-20-1	0.934596	0.371722	0.584923	0.752538	1.72591	0.514428	1.57181	0.605643	1.14595	0.308341	0.33698	1.13774	1.64908	1.62906	0.78927	1.39663	0.0458361	0.509452	1.66351	0.876912	1.27014	0.396594	0.900131	1.72412	1.02461	1.43865	1.35361	1.36322	1.42378	0.557315	1.0253	0.858447	1.00657	1.38698	1.0627	1.08303	1.38415	0.865239	0.934962	1.37971	0.323935	1.86716	0.795166	-0.309282	1.09398	1.48161
Y1	PIMQ	UB	SEACell-21-1	1.12965	0.899723	0.495162	-1.03014	0.889819	0.165115	-0.45937	1.3595	0.689308	0.764196	0.342314	1.01936	-1.3223	1.48596	1.13138	0.649836	0.485929	0.170365	-0.0136185	0.797853	0.197577	-0.225933	1.18871	0.37631	0.125906	1.33293	0.580085	0.581464	0.595144	0.850201	-0.239491	0.798263	0.740496	0.363959	-1.20397	-0.0154715	-0.155672	1.37229	0.816396	0.258911	0.134081	-0.0854989	0.980084	-0.555926	0.910628	0.941142
Y1	PIMQ	UB	SEACell-22-1	0.677826	1.01169	0.835174	1.81556	1.54442	0.867861	1.14266	1.18597	1.34233	1.33792	0.339824	1.10557	0.662722	0.935021	1.51663	1.16752	0.957627	1.48736	1.25229	0.605088	1.15243	0.759747	1.22864	0.534904	1.19762	0.0125764	1.26413	1.21873	1.75489	0.787063	1.03566	0.757909	0.98105	1.24487	0.813075	2.17892	1.23035	1.52838	1.25241	1.70258	0.625337	0.974816	1.29295	1.14512	1.51156	1.91968
Y1	PIMQ	UB	SEACell-23-1	0.805555	-0.423338	-0.432594	0.893094	0.168768	0.281531	0.858255	0.277799	0.505055	0.596304	0.675175	0.813958	-1.3223	0.953687	0.454936	0.403462	1.27732	1.20191	1.03378	-0.386495	0.674402	0.861227	0.437534	0.476259	-0.432854	-0.0306781	1.16822	1.14467	1.097	1.17724	0.159964	0.589067	1.29697	0.818276	0.44929	1.8402	0.507307	0.651762	1.03458	1.5398	0.615398	0.201802	-0.538466	1.29213	0.672728	0.915281
Y1	PIMQ	UB	SEACell-24-1	1.0907	0.572862	0.108293	-1.03014	-1.43162	-1.73771	0.509585	1.01881	0.128473	1.2468	1.04933	-0.153535	0.0345812	0.328163	0.954404	-0.406262	0.568991	0.374416	-1.07879	-0.140867	-0.0227365	0.224757	0.915974	0.540521	0.247856	0.376973	-0.0384526	0.784424	0.557085	0.607159	-0.00931588	0.518481	0.230111	-0.151877	0.275123	0.0877416	-0.191013	1.35181	0.233947	-0.537414	0.547561	-1.21697	0.0995946	-1.13271	-1.80041	0.715364
Y1	PIMQ	UB	SEACell-26-1	-1.15051	1.2014	1.79323	0.205717	1.10547	1.3449	0.847994	0.0310427	0.537522	0.745289	0.234355	0.681627	0.75411	0.5643	1.18967	0.855979	1.59104	1.07954	1.06854	0.744889	1.32596	1.22735	0.70658	-0.130476	1.31907	0.854683	0.846133	0.818572	0.504692	0.0711242	0.0534136	0.7	1.00565	1.42319	1.15592	0.72309	1.01847	1.13713	1.29813	1.85518	0.715999	0.0872201	0.960564	-0.0602256	1.32514	1.96422
Y1	PIMQ	UB	SEACell-28-1	0.975557	1.22684	0.763318	1.04598	0.754351	1.05756	1.3557	0.186624	1.59827	0.616354	0.214406	1.12042	1.07875	0.815106	0.964261	0.66687	1.05036	1.2844	0.863082	1.11843	1.35089	1.07278	0.816213	0.789731	1.37752	0.762194	1.45232	0.858224	1.17571	0.506567	0.554396	0.7221	1.23958	1.30004	0.759642	1.00975	0.683217	0.681625	1.09756	1.71082	0.170646	1.53574	1.11943	0.308448	1.52757	1.7806
Y1	Control	DB	SEACell-5-0	-1.15051	-1.75375	-1.70456	-1.03014	-1.43162	-1.73771	-1.4887	-1.59087	-1.46807	-0.496251	-1.84958	0.447992	0.0210331	-0.154842	-1.45073	-0.881291	-0.0463242	0.127583	-1.07879	0.270388	-1.67941	-0.0573517	-2.83938	-0.65287	0.482407	-1.48755	0.0921394	-1.74292	-1.68757	-2.7595	-0.730859	0.461385	-2.85947	-2.37367	-1.20397	0.0757786	-0.413426	-1.1759	-2.15378	-0.404454	-0.489869	-1.21697	-1.44659	-1.13271	-0.231364	0.163708
Y1	Control	DB	SEACell-6-0	-1.15051	-0.140345	0.793977	-1.03014	0.721865	-1.73771	-1.4887	-1.59087	0.373294	-1.4625	-1.84958	0.00527946	-1.3223	-1.15833	-1.45073	-1.69744	0.844803	-0.220534	-1.07879	-2.48279	-0.109597	0.243626	-0.0391814	-0.740281	-0.168739	-1.48755	-1.4458	-0.562242	-1.68757	0.365299	-1.64189	0.772819	-0.356568	-2.37367	-1.20397	-1.11039	0.578027	-1.1759	-0.0752968	-0.825997	-2.56051	-1.21697	-1.44659	-1.13271	-0.790215	-0.982404
Y1	Control	DB	SEACell-8-0	-1.15051	0.736701	0.220393	-0.156794	-0.595858	1.01072	1.19902	-0.880479	-0.0527723	-0.00319059	0.230862	0.882283	-1.3223	-1.15833	-0.332027	-0.132625	0.0785736	-0.312036	-1.07879	-1.44523	0.861453	0.604339	0.062585	-0.398434	0.294066	-0.0261465	-0.264922	-0.269527	0.621158	-0.301176	-0.129613	-1.28491	-0.279684	0.207988	0.704739	-0.57622	-0.30378	-1.1759	-0.123563	-0.266961	-0.82655	0.552728	-0.0390257	0.0376294	0.571329	0.672294
Y1	Control	DB	SEACell-9-0	0.631129	-0.246412	-1.70456	0.493086	-1.43162	-1.73771	-1.4887	-1.59087	0.26556	-0.251232	0.0742653	-0.356848	-1.3223	-1.15833	-1.45073	-0.499861	-0.271383	-0.436702	-1.07879	-0.188556	-1.67941	-0.190711	-0.318911	-0.863361	0.291893	-1.48755	-0.892677	-1.74292	-0.508332	-0.486216	-1.64189	0.436812	-0.963174	-0.75624	-1.20397	-1.11039	-2.22425	-1.1759	-2.15378	-1.37998	-2.68377	-1.21697	0.143215	-1.13271	-1.80041	-0.982404
Y1	Control	DB	SEACell-12-0	-1.15051	-0.484076	-0.926232	-1.03014	-1.43162	-1.73771	-0.256928	-0.921696	0.020533	-1.15983	-1.84958	-2.56423	-1.3223	-0.0498615	-1.45073	0.368062	-0.844033	-1.28264	0.195873	-0.00634133	-0.887311	0.353586	0.143764	0.105482	0.035228	-0.0971895	-0.978339	-0.581154	-0.694263	0.497538	-0.996643	-1.57016	-0.787512	0.132827	-0.496776	0.199871	-0.862782	-0.394104	-0.696765	-1.66844	-1.10579	-0.348807	-1.44659	-0.0192642	-0.620723	0.283609
Y1	Control	DB	SEACell-21-0	0.641797	-0.237387	-0.254812	-1.03014	-1.43162	0.465081	0.76691	-1.59087	0.517178	-1.5969	-1.84958	0.810363	-1.3223	-0.278026	-0.179621	0.687812	0.160589	0.114634	-1.07879	0.833936	-0.204017	0.452396	-1.8179	0.287084	-0.259308	-1.48755	0.215776	-1.74292	-0.0311994	-0.0634839	0.338625	-1.67157	-1.99519	-0.521488	0.96667	0.454445	-0.598259	0.857319	-0.947764	-1.36903	-1.97501	0.400102	0.152733	-1.13271	-0.863549	-0.982404
Y1	Control	DB	SEACell-26-0	-0.0944416	-0.381775	0.517804	-1.03014	-0.567583	-0.190798	-0.157681	-0.463123	-0.380917	-0.847152	0.117463	-1.0553	-0.278097	-1.15833	-0.999776	-0.543292	-1.08172	-0.827659	-1.07879	-0.914492	1.11008	-0.739468	-0.0890047	-1.98821	0.0366892	-0.509149	-0.648907	-1.74292	0.346514	-0.169672	-0.554466	-0.156111	-0.64226	-1.17344	-1.20397	0.644739	-0.131643	0.141642	-0.801105	-1.32938	-1.56369	-0.264153	-0.504233	-0.349175	-1.80041	-0.091505
Y1	PIMQ	DB	SEACell-5-1	1.06713	0.12246	1.22992	-1.03014	0.382778	1.4619	0.954066	1.14079	-0.242214	0.905488	-0.136432	1.20239	-1.3223	1.74295	1.58154	0.163035	-0.525792	0.671839	-1.07879	1.43204	-1.67941	0.228358	-0.565316	1.58505	0.0765346	0.567	1.13276	0.390455	0.28229	0.385901	1.07716	0.416769	-1.19344	0.627434	0.983324	0.825796	0.901783	1.24213	1.14377	0.328844	-0.135979	1.89191	-1.44659	1.07541	1.05137	-0.982404
Y1	PIMQ	DB	SEACell-9-1	0.766663	0.869658	1.07422	0.963707	0.136947	-1.73771	0.0848834	-0.691358	-0.441969	-0.599552	0.804278	-0.392824	-1.3223	-0.202957	1.5739	-0.968545	-0.806059	0.253176	-1.07879	-0.0637042	-0.614663	-0.335998	0.104997	0.431718	-1.67452	-1.48755	-1.43617	0.849082	-0.418624	0.0709977	0.130757	1.58903	0.430103	-2.37367	-1.20397	0.563465	-0.484979	1.34342	0.15783	-0.494984	0.294049	-1.21697	-0.292407	-1.13271	-1.80041	-0.982404
Y1	PIMQ	DB	SEACell-15-1	-1.15051	-0.0753214	-1.70456	-1.03014	0.191512	-1.73771	0.484344	0.74424	-1.46807	0.731649	-1.84958	0.576743	0.639277	0.8493	0.803447	0.859217	1.22526	1.2814	0.606234	1.0203	-0.046331	-0.157939	0.292473	-1.2886	-1.67452	-1.48755	0.86739	-0.514658	0.111485	0.576064	-0.0299376	0.292579	-0.0732548	-0.361936	0.254057	-1.11039	0.241612	-1.1759	0.661938	0.896217	-0.161793	-1.21697	-1.44659	-1.13271	-1.80041	-0.982404
Y1	PIMQ	DB	SEACell-17-1	1.17223	1.26138	0.672005	-1.03014	-1.43162	0.715932	-1.4887	0.738404	-0.170594	-0.0756119	0.976811	0.773856	-1.3223	0.883563	-0.290803	0.123523	-0.0157162	0.238299	-1.07879	0.675622	-1.67941	0.84281	0.790341	0.421752	-0.0751405	0.0277065	0.962633	0.94752	-1.68757	0.399942	0.604099	0.233779	0.908353	0.622727	-1.20397	-1.11039	-0.117043	0.711265	0.367479	0.638083	0.591859	0.610538	0.36086	-1.13271	0.629085	-0.982404
Y1	PIMQ	DB	SEACell-25-1	1.97558	0.741799	0.200683	1.3162	0.81375	0.509905	0.851534	0.739877	0.124472	-0.0340885	0.35302	0.978321	0.84652	1.20954	0.926162	0.23027	-0.263453	1.01117	1.04367	1.28554	0.748709	0.924665	0.540703	0.608385	1.6792	0.544602	0.773197	1.05501	1.18807	0.625574	0.733633	0.447013	0.44554	0.408534	0.632565	1.07135	-0.234329	0.277706	1.15167	0.966064	0.034184	0.762035	0.898109	-0.250364	0.778522	1.23426
Y1	PIMQ	DB	SEACell-27-1	0.730318	0.448192	1.76825	1.4073	1.07049	-1.73771	0.0550521	-0.282877	0.596614	1.56565	-0.396621	0.603202	1.87739	-1.15833	0.718152	0.431616	-0.166666	0.903175	0.518719	1.11209	0.838035	0.619145	0.777309	0.717414	0.740241	1.15374	0.59389	0.654835	0.199428	1.34037	0.408842	1.102	0.580104	0.331638	0.481159	0.531733	0.136883	1.30879	0.452174	0.767331	0.0391104	1.13121	1.58002	-1.13271	-0.321934	-0.982404
Y1	Control	uHF	SEACell-1-0	0.498681	-1.75375	0.809246	0.379848	0.986101	0.989383	-1.4887	0.750523	0.387096	0.104014	1.59993	-0.808894	0.308363	-1.15833	-1.45073	-0.0402624	-2.59436	-2.24537	0.321974	0.311264	0.990952	-0.375451	-0.628787	0.117881	-0.372313	0.0403567	-1.03665	-0.146056	-0.595997	-2.7595	1.38454	0.56648	0.186814	-0.0735067	0.00809214	0.329493	-0.102717	-1.1759	-2.15378	-0.808132	1.56482	-0.244616	0.0250274	1.44827	-1.80041	-0.982404
Y1	Control	uHF	SEACell-18-0	1.31676	-1.75375	-0.279854	1.74573	-1.43162	0.439687	-1.4887	-1.59087	1.7602	1.0712	1.02744	-2.56423	1.11725	-1.15833	0.299064	0.583709	-2.59436	-1.60445	-1.07879	0.691945	-1.67941	-2.8604	-0.724742	-2.61247	1.41176	-1.48755	0.860943	-0.215371	-1.68757	-0.507315	1.79641	-0.370358	-0.165935	0.0293735	-1.20397	1.04374	-2.22425	-1.1759	0.584464	-1.40082	1.24134	1.00907	-1.44659	2.08723	0.139053	1.09898
Y1	Control	uHF	SEACell-22-0	-1.15051	-1.75375	0.491107	-1.03014	0.430056	0.0827022	-1.4887	-0.00846117	-1.46807	0.81756	1.33437	-2.56423	2.14908	-1.15833	-1.45073	-0.576913	0.24055	-0.400439	-1.07879	0.25617	0.193675	-0.974436	-0.889166	-0.378593	-1.67452	0.620536	-3.25394	-1.74292	-0.181505	0.612013	1.99798	0.816838	0.241313	-2.37367	0.468336	-1.11039	1.27116	-1.1759	-2.15378	0.746931	1.2314	1.9506	1.26538	1.60763	0.588642	-0.982404
Y1	Control	uHF	SEACell-27-0	-1.15051	-0.790701	0.761666	-1.03014	-0.0197987	0.729605	-1.4887	0.407558	0.811593	0.361114	0.825918	-2.56423	-1.3223	-1.15833	-1.45073	-0.415009	-0.984762	-1.30634	0.982118	0.387447	-1.67941	-2.89894	-2.83938	-0.918385	-1.67452	-1.48755	-0.953331	-1.74292	-1.68757	-0.54461	1.10531	0.299419	0.527644	-1.53118	-1.20397	-1.11039	1.11345	0.226096	-0.521084	-0.717898	1.54233	0.33991	-1.44659	2.21787	0.298273	-0.982404
Y1	PIMQ	uHF	SEACell-0-1	-1.15051	0.556006	0.876499	1.30396	0.200317	0.402227	-1.4887	0.86219	-1.46807	-0.498103	1.72896	-0.514997	-1.3223	-1.15833	0.485451	-3.5848	-2.59436	-2.31564	0.615375	0.646618	-1.67941	-4.75916	0.411082	-2.61247	2.0755	1.04176	0.0905508	-1.74292	-1.68757	-2.7595	2.28792	-0.297671	-1.09968	0.237041	2.28645	1.96931	0.252492	-1.1759	-0.31675	-1.16128	1.60889	1.24619	-1.44659	0.892841	0.345643	-0.982404
Y1	PIMQ	uHF	SEACell-10-1	-1.15051	-1.75375	0.890039	1.0482	1.19279	0.964076	0.160332	1.76225	1.07658	1.24194	1.09351	-0.502906	0.0317592	-1.15833	0.951561	-0.0768783	-0.720315	0.240519	-1.07879	1.14494	-1.67941	-0.215188	0.198487	0.712988	-0.0881298	-1.48755	-1.34901	-1.74292	-1.68757	-2.7595	2.00719	0.907673	0.98321	-0.341137	1.82794	-1.11039	1.232	-1.1759	-0.801889	0.927439	1.98424	0.595696	0.722596	2.74684	0.358305	-0.982404
Y1	PIMQ	uHF	SEACell-14-1	0.607999	0.710882	1.13016	1.0765	1.22195	0.88113	-1.4887	1.12483	1.81545	1.51993	0.944778	0.366947	-1.3223	0.140541	1.37756	1.19777	-0.954058	0.461222	1.39553	1.34912	0.863424	0.310703	0.0581363	1.04027	0.0311418	2.27923	-0.178787	0.426825	-1.68757	0.439523	1.3057	0.934791	0.910489	0.921661	0.937018	-1.11039	1.81497	-1.1759	0.349809	0.262007	1.07449	-1.21697	0.752129	1.88386	1.12433	-0.982404
Y1	PIMQ	uHF	SEACell-29-1	-1.15051	-1.75375	-1.70456	-1.03014	-1.43162	-1.73771	-1.4887	1.53084	1.18431	2.10826	2.02666	-0.824759	0.969065	-1.15833	0.920472	-3.5848	-0.432736	-0.029288	-1.07879	0.770214	0.859979	0.510083	-2.83938	0.0959857	-0.38674	0.659425	-1.05669	0.166993	-1.68757	-0.644118	1.80174	0.227241	1.09126	0.25959	0.499186	-1.11039	1.44303	-1.1759	-1.05636	0.443911	1.10763	-1.21697	0.00872329	1.76135	-1.80041	-0.982404
[truncated: 71 more columns]
