# Supplementary material for: Distinctive DNA sequence features define epigenetic longevity of inflammatory memory
Source: Science. Author manuscript; Available in PMC 2026 Jun 26. (PMC13295011; doi:10.1126/science.adz6830)
Supplement: Data s18 [file NIHMS2170334-supplement-Data_s18.xlsx]

## Sheet: Data S18
motif_tf	motif_id	n_lt_mem	n_st_mem	mean_lt	mean_st	t_stat	p_value	p_adjusted
Id2	ENSMUSG00000020644_LINE69_Id2_D	10	0	0.0940171	0	3.16634	0.00127234	0.374549
Id1	ENSMUSG00000042745_LINE133_Id1_I	10	0	0.0940171	0	3.16634	0.00127234	0.374549
Pax4	ENSMUSG00000029706_LINE1261_Pax4_D_N1	10	0	0.111111	0	3.08939	0.00127398	0.374549
Hoxd1	ENSMUSG00000042448_LINE1348_Hoxd1_D	11	1	0.102564	0.00854701	2.95263	0.00310555	0.684774
Gbx1	ENSMUSG00000067724_LINE1410_Gbx1_D_N2	9	1	0.0940171	0.00854701	2.5746	0.00980855	0.752327
Lhx4	ENSMUSG00000026468_LINE1223_Lhx4_D_N2	13	3	0.136752	0.042735	2.04814	0.0109765	0.752327
En1	ENSMUSG00000058665_LINE1394_En1_D_N1	13	3	0.136752	0.042735	2.04814	0.0109765	0.752327
LINE6274	NP_0323002_LINE6274_NP_0323002_I_N9	6	0	0.0512821	0	2.50405	0.0134106	0.752327
Fos	ENSMUSG00000021250_LINE181_Fos_I	63	47	0.777778	0.504274	2.60621	0.0159749	0.752327
LINE9910	NP_0011820571_LINE9910_Gm5294_I_N5	12	3	0.222222	0.0512821	2.45288	0.0163441	0.752327
LINE10033	NP_0320502_LINE10033_Foxl1_I_N5	12	3	0.222222	0.0512821	2.45288	0.0163441	0.752327
Vsx2	ENSMUSG00000021239_LINE1192_Vsx2_I	8	1	0.0940171	0.00854701	2.28691	0.0174526	0.752327
En2	ENSMUSG00000039095_LINE1322_En2_D_N2	8	1	0.0769231	0.00854701	2.36975	0.0175836	0.752327
Nkx25	ENSMUSG00000015579_LINE1177_Nkx25_D_N1	12	3	0.102564	0.034188	1.9532	0.0179329	0.752327
Nkx22	ENSMUSG00000027434_LINE1240_Nkx22_D	12	3	0.102564	0.034188	1.9532	0.0179329	0.752327
Elf1	ENSMUSG00000036461_LINE1030_Elf1_I	53	36	0.555556	0.350427	2.47111	0.0180211	0.752327
Usf2	ENSMUSG00000089674_LINE168_Usf2_D	8	1	0.0683761	0.017094	1.76798	0.0188653	0.752327
LINE9940	NP_0011820571_LINE9940_Gm5294_I_N1	15	5	0.136752	0.0512821	2.05382	0.020863	0.752327
LINE10074	NP_0320502_LINE10074_Foxl1_I_N1	15	5	0.136752	0.0512821	2.05382	0.020863	0.752327
E2f3	ENSMUSG00000016477_LINE989_E2f3_D_N1	0	5	0	0.042735	-2.27565	0.024344	0.752327
E2f2	ENSMUSG00000018983_LINE991_E2f2_D	0	5	0	0.042735	-2.27565	0.024344	0.752327
Pou3f1	ENSMUSG00000078236_LINE1487_Pou3f1_D_N2	13	4	0.145299	0.0512821	1.8723	0.0255758	0.752327
Hnf4a	ENSMUSG00000017950_LINE1590_Hnf4a_D_N1	11	3	0.102564	0.034188	1.8454	0.0293548	0.752327
Hivep1	ENSMUSG00000021366_LINE333_Hivep1_I	20	9	0.188034	0.0854701	2.07972	0.0299431	0.752327
Irf2	ENSMUSG00000031627_LINE1502_Irf2_D	20	9	0.188034	0.0854701	2.07972	0.0299431	0.752327
Hivep2	ENSMUSG00000015501_LINE829_Hivep2_I_N1	20	9	0.188034	0.0854701	2.07972	0.0299431	0.752327
Hivep3	ENSMUSG00000028634_LINE1075_Hivep3_I_N1	20	9	0.188034	0.0854701	2.07972	0.0299431	0.752327
Smad4	ENSMUSG00000024515_LINE7356_Smad4_I_N1	9	2	0.0854701	0.017094	2.19992	0.0307874	0.752327
Nkx29	ENSMUSG00000058669_LINE1397_Nkx29_D_N2	17	7	0.145299	0.0598291	2.16711	0.0316913	0.752327
LINE6241	NP_0322962_LINE6241_NP_0322962_I_N4	5	14	0.042735	0.119658	-2.1664	0.0317619	0.752327
Emx2	ENSMUSG00000043969_LINE1355_Emx2_D	7	1	0.102564	0.017094	1.79605	0.0322503	0.752327
Mlxipl	ENSMUSG00000005373_LINE126_Mlxipl_I_N1	7	1	0.0854701	0.017094	1.82215	0.0324959	0.752327
Usf1	ENSMUSG00000026641_LINE86_Usf1_D	7	1	0.0683761	0.017094	1.63091	0.0329902	0.752327
Snai2	ENSMUSG00000022676_LINE952_Snai2_I_N5	23	12	0.230769	0.102564	2.37529	0.0372859	0.752327
Hoxc11	ENSMUSG00000001656_LINE1152_Hoxc11_D	12	4	0.102564	0.034188	2.08241	0.0388801	0.752327
Esr2	ENSMUSG00000021055_LINE1597_Esr2_I	13	25	0.145299	0.25641	-1.65956	0.0423608	0.752327
Tef	ENSMUSG00000022389_LINE183_Tef_D	10	3	0.111111	0.025641	2.20032	0.0441829	0.752327
Cenpb	ENSMUSG00000068267_LINE946_Cenpb_I	4	0	0.034188	0	2.02637	0.044569	0.752327
Kdm2b	ENSMUSG00000029475_LINE974_Kdm2b_I	0	4	0	0.034188	-2.02637	0.044569	0.752327
Mypop	ENSMUSG00000048481_LINE1557_Mypop_D	4	0	0.034188	0	2.02637	0.044569	0.752327
Tcfap2e	ENSMUSG00000042477_LINE7_Tcfap2e_D	16	7	0.196581	0.0683761	2.11368	0.0460932	0.752327
Spdef	ENSMUSG00000024215_LINE1021_Spdef_D_N2	10	3	0.0854701	0.025641	2.00636	0.0464777	0.752327
Hoxa11	ENSMUSG00000038210_LINE1310_Hoxa11_D_N2	10	3	0.0854701	0.025641	2.00636	0.0464777	0.752327
Elf3	ENSMUSG00000003051_LINE1001_Elf3_D_N2	28	16	0.282051	0.162393	1.83665	0.0486203	0.752327
LINE1938	XP_0027269251_LINE1938_Nfil3_I_N4	13	5	0.145299	0.0512821	1.99235	0.0488724	0.752327
Cphx	ENSMUSG00000072678_LINE1425_Cphx_D	10	3	0.0854701	0.034188	1.54212	0.0492454	0.752327
Evx2	ENSMUSG00000001815_LINE1155_Evx2_D	8	2	0.0769231	0.017094	1.98953	0.0526601	0.752327
Irx4	ENSMUSG00000021604_LINE1196_Irx4_D	2	8	0.017094	0.0683761	-1.94666	0.0533161	0.752327
Hoxd4	ENSMUSG00000042464_LINE1349_Hoxd4_I	8	2	0.0683761	0.017094	1.94666	0.0533161	0.752327
LINE6254	NP_0322962_LINE6254_NP_0322962_I_N8	8	2	0.0683761	0.017094	1.94666	0.0533161	0.752327
LINE9929	NP_0011820571_LINE9929_Gm5294_I_N42	8	17	0.0683761	0.153846	-2.00415	0.0557857	0.752327
LINE10059	NP_0320502_LINE10059_Foxl1_I_N50	8	17	0.0683761	0.153846	-2.00415	0.0557857	0.752327
Foxa3	ENSMUSG00000040891_LINE3490_Foxa3_I_N47	8	17	0.0683761	0.153846	-2.00415	0.0557857	0.752327
Ehf	ENSMUSG00000012350_LINE1015_Ehf_D_N2	25	14	0.239316	0.136752	1.779	0.0563416	0.752327
Elf5	ENSMUSG00000027186_LINE1024_Elf5_D_N2	28	16	0.264957	0.17094	1.49931	0.0567725	0.752327
Tcfap2d	ENSMUSG00000042596_LINE8_Tcfap2d_I	17	8	0.17094	0.0854701	1.62111	0.0568696	0.752327
Srebf2	ENSMUSG00000022463_LINE76_Srebf2_D	6	1	0.0512821	0.017094	1.28159	0.0585419	0.752327
E4f1	ENSMUSG00000024137_LINE2393_E4f1_I	6	1	0.0512821	0.017094	1.28159	0.0585419	0.752327
Zbtb6	ENSMUSG00000066798_LINE756_Zbtb6_I	17	8	0.162393	0.0769231	1.75412	0.0596448	0.752327
Tead4	ENSMUSG00000030353_LINE7613_Tead4_I_N1	8	17	0.0769231	0.145299	-1.59835	0.0618185	0.752327
Nkx23	ENSMUSG00000044220_LINE1357_Nkx23_D	11	4	0.0940171	0.042735	1.45966	0.0662539	0.752327
Ascl2	ENSMUSG00000009248_LINE50_Ascl2_D_N2	13	23	0.196581	0.376068	-1.8783	0.0664495	0.752327
Ascl1	ENSMUSG00000020052_LINE158_Ascl1_I_N2	13	23	0.196581	0.376068	-1.8783	0.0664495	0.752327
Sfpi1	ENSMUSG00000002111_LINE997_Sfpi1_D_N2	24	14	0.222222	0.119658	1.97648	0.0705888	0.752327
Spic	ENSMUSG00000004359_LINE1005_Spic_D_N1	33	21	0.350427	0.222222	1.7037	0.0706041	0.752327
Smarcc1	ENSMUSG00000032481_LINE6526_Smarcc1_I_N2	74	57	0.91453	0.735043	1.55884	0.0713557	0.752327
Dmrt2	ENSMUSG00000048138_LINE985_Dmrt2_I	7	15	0.0598291	0.136752	-1.89374	0.071992	0.752327
LINE9889	NP_0011820571_LINE9889_Gm5294_I_N1	7	15	0.0598291	0.136752	-1.89374	0.071992	0.752327
LINE10014	NP_0320502_LINE10014_Foxl1_I_N1	7	15	0.0598291	0.136752	-1.89374	0.071992	0.752327
Lhx2	ENSMUSG00000000247_LINE1140_Lhx2_D	9	3	0.102564	0.025641	2.01944	0.0727815	0.752327
Rhox6	ENSMUSG00000006200_LINE1164_Rhox6_D	9	3	0.102564	0.025641	2.01944	0.0727815	0.752327
Lhx9	ENSMUSG00000019230_LINE1183_Lhx9_D	9	3	0.102564	0.025641	2.01944	0.0727815	0.752327
Lbx2	ENSMUSG00000034968_LINE1292_Lbx2_D	9	3	0.102564	0.025641	2.01944	0.0727815	0.752327
Arx	ENSMUSG00000035277_LINE1294_Arx_D_N1	9	3	0.102564	0.025641	2.01944	0.0727815	0.752327
Prrx2	ENSMUSG00000039476_LINE1328_Prrx2_D_N4	9	3	0.102564	0.025641	2.01944	0.0727815	0.752327
Rhox9	ENSMUSG00000068048_LINE1412_Rhox9_I	9	3	0.102564	0.025641	2.01944	0.0727815	0.752327
Prrxl1	ENSMUSG00000041730_LINE5890_Prrxl1_I_N48	9	3	0.102564	0.025641	2.01944	0.0727815	0.752327
Egr3	ENSMUSG00000033730_LINE430_Egr3_D_N1	15	7	0.128205	0.0598291	1.79662	0.0740706	0.752327
Nfkb2	ENSMUSG00000025225_LINE1658_Nfkb2_I	12	5	0.205128	0.0769231	1.90633	0.0750818	0.752327
Hoxd10	ENSMUSG00000050368_LINE1374_Hoxd10_D	12	5	0.119658	0.042735	1.9504	0.0753984	0.752327
Pax2	ENSMUSG00000004231_LINE1466_Pax2_D	9	3	0.0769231	0.025641	1.78272	0.0764086	0.752327
Lhx3	ENSMUSG00000026934_LINE1233_Lhx3_D_N1	15	7	0.17094	0.0769231	1.63478	0.0765156	0.752327
Erf	ENSMUSG00000040857_LINE1034_Erf_I	19	10	0.17094	0.0940171	1.62142	0.077761	0.752327
Hoxa13	ENSMUSG00000038203_LINE1307_Hoxa13_D	12	5	0.102564	0.042735	1.76722	0.0789045	0.752327
LINE9936	NP_0011820571_LINE9936_Gm5294_I_N1	16	8	0.17094	0.0769231	1.85432	0.0808153	0.752327
LINE10070	NP_0320502_LINE10070_Foxl1_I_N1	16	8	0.17094	0.0769231	1.85432	0.0808153	0.752327
Atf4	ENSMUSG00000042406_LINE225_Atf4_D_N1	3	0	0.025641	0	1.74718	0.0828158	0.752327
Cxxc1	ENSMUSG00000024560_LINE972_Cxxc1_I	3	0	0.025641	0	1.74718	0.0828158	0.752327
Gcm1	ENSMUSG00000023333_LINE1127_Gcm1_D	3	0	0.025641	0	1.74718	0.0828158	0.752327
Ovol2	ENSMUSG00000037279_LINE1220_Ovol2_I	3	0	0.025641	0	1.74718	0.0828158	0.752327
LINE10077	NP_0320502_LINE10077_Foxl1_I_N1	37	25	0.692308	0.410256	1.25525	0.0835688	0.752327
Pparg	ENSMUSG00000000440_LINE1566_Pparg_I	8	16	0.0769231	0.145299	-1.53764	0.0886065	0.752327
Foxd4	ENSMUSG00000051490_LINE4226_Foxd4_I_N53	8	16	0.0769231	0.145299	-1.53764	0.0886065	0.752327
Phox2b	ENSMUSG00000012520_LINE1173_Phox2b_D	7	2	0.0683761	0.017094	1.76798	0.0893554	0.752327
Rax	ENSMUSG00000024518_LINE1214_Rax_D	7	2	0.0854701	0.017094	1.65697	0.0893554	0.752327
Cux1	ENSMUSG00000029705_LINE1260_Cux1_D	7	2	0.0683761	0.017094	1.76798	0.0893554	0.752327
Hnf1b	ENSMUSG00000020679_LINE1186_Hnf1b_D	7	2	0.0598291	0.017094	1.70294	0.0904291	0.752327
LINE6214	NP_0010765961_LINE6214_NP_0010765961_I_N2	7	2	0.128205	0.034188	1.67146	0.0904727	0.752327
Zscan10	ENSMUSG00000023902_LINE353_Zscan10_D_N2	13	6	0.119658	0.0512821	1.78043	0.0926292	0.752327
Tcfap2b	ENSMUSG00000025927_LINE5_Tcfap2b_D	17	9	0.188034	0.0854701	1.78102	0.0935897	0.752327
Hmx3	ENSMUSG00000040148_LINE1329_Hmx3_D	13	6	0.111111	0.0512821	1.67829	0.0949704	0.752327
LINE1458	NP_0322833_LINE1458_NP_0322833_I_N3	13	6	0.111111	0.0512821	1.67829	0.0949704	0.752327
LINE6275	NP_0323002_LINE6275_NP_0323002_I_N8	10	4	0.0940171	0.034188	1.75189	0.0974975	0.752327
Neurod2	ENSMUSG00000038255_LINE127_Neurod2_I	5	1	0.0598291	0.00854701	1.75619	0.0980859	0.752327
Phox2a	ENSMUSG00000007946_LINE1168_Phox2a_D	5	1	0.0598291	0.00854701	1.75619	0.0980859	0.752327
Pknox2	ENSMUSG00000035934_LINE1297_Pknox2_D_N1	21	12	0.179487	0.111111	1.43565	0.0987378	0.752327
Hoxd12	ENSMUSG00000001823_LINE1159_Hoxd12_I	10	4	0.0854701	0.034188	1.65643	0.0993702	0.752327
Hoxc12	ENSMUSG00000050328_LINE1373_Hoxc12_D	10	4	0.0854701	0.034188	1.65643	0.0993702	0.752327
Hoxb2	ENSMUSG00000075588_LINE1434_Hoxb2_I	4	10	0.034188	0.0854701	-1.65643	0.0993702	0.752327
LINE6267	NP_0323002_LINE6267_NP_0323002_I_N2	10	4	0.0854701	0.034188	1.65643	0.0993702	0.752327
LINE1465	XP_0036894501_LINE1465_Dobox4_D_N3	10	4	0.0854701	0.034188	1.65643	0.0993702	0.752327
Bhlhe22	ENSMUSG00000025128_LINE82_Bhlhe22_D	5	1	0.042735	0.00854701	1.65697	0.0995017	0.752327
Zbtb1	ENSMUSG00000033454_LINE428_Zbtb1_D	5	1	0.042735	0.00854701	1.65697	0.0995017	0.752327
Elf2	ENSMUSG00000037174_LINE1031_Elf2_D	17	9	0.153846	0.0854701	1.49537	0.100225	0.752327
Myog	ENSMUSG00000026459_LINE85_Myog_D	25	34	0.230769	0.418803	-2.29323	0.10079	0.752327
Mnt	ENSMUSG00000000282_LINE38_Mnt_D	5	1	0.0683761	0.017094	1.43146	0.100985	0.752327
Atf5	ENSMUSG00000038539_LINE592_Atf5_I_N2	18	10	0.17094	0.0854701	1.82627	0.10108	0.752327
Grhl1	ENSMUSG00000020656_LINE1130_Grhl1_I	1	5	0.017094	0.0598291	-1.30533	0.101724	0.752327
Zfp637	ENSMUSG00000059689_LINE696_Zfp637_D	1	5	0.017094	0.0512821	-1.16649	0.10246	0.752327
Tcfeb	ENSMUSG00000023990_LINE80_Tcfeb_D	5	1	0.042735	0.017094	1.00972	0.103194	0.752327
LINE6216	NP_0010765961_LINE6216_NP_0010765961_I_N4	5	1	0.0598291	0.025641	0.901843	0.10321	0.752327
Zfp263	ENSMUSG00000022529_LINE344_Zfp263_D	10	4	0.0854701	0.0512821	0.917663	0.109482	0.769103
LINE3877	Q8K439_MOUSE_LINE3877_Zfp263_I_N1	10	4	0.0854701	0.0512821	0.917663	0.109482	0.769103
Bach1	ENSMUSG00000025612_LINE191_Bach1_I	45	34	0.452991	0.333333	1.5302	0.110137	0.769103
Lhx5	ENSMUSG00000029595_LINE1256_Lhx5_D	14	7	0.145299	0.0769231	1.24651	0.113337	0.769103
Mafb	ENSMUSG00000074622_LINE260_Mafb_D_N2	11	19	0.102564	0.188034	-1.64514	0.113896	0.769103
Nfe2l1	ENSMUSG00000038615_LINE215_Nfe2l1_I	18	10	0.153846	0.0940171	1.33652	0.115301	0.769103
Nfe2l3	ENSMUSG00000029832_LINE1491_Nfe2l3_I_N2	18	10	0.153846	0.0940171	1.33652	0.115301	0.769103
Trp53	ENSMUSG00000059552_LINE1640_Trp53_D_N1	8	15	0.0683761	0.153846	-1.79755	0.118469	0.769103
Mlxip	ENSMUSG00000038342_LINE128_Mlxip_D	11	5	0.102564	0.042735	1.66352	0.118913	0.769103
Hhex	ENSMUSG00000024986_LINE1216_Hhex_I	11	5	0.102564	0.042735	1.66352	0.118913	0.769103
Hoxa9	ENSMUSG00000038227_LINE1311_Hoxa9_D_N1	11	5	0.102564	0.042735	1.66352	0.118913	0.769103
LINE6215	NP_0010765961_LINE6215_NP_0010765961_I_N4	5	11	0.0512821	0.119658	-1.5617	0.119556	0.769103
Fosl2	ENSMUSG00000029135_LINE202_Fosl2_D	11	5	0.0940171	0.042735	1.55546	0.121493	0.769103
Hoxd13	ENSMUSG00000001819_LINE1156_Hoxd13_D_N3	11	5	0.0940171	0.042735	1.55546	0.121493	0.769103
Hoxb13	ENSMUSG00000049604_LINE1368_Hoxb13_D	11	5	0.0940171	0.042735	1.55546	0.121493	0.769103
Rest	ENSMUSG00000029249_LINE1131_Rest_I_N10	19	11	0.179487	0.102564	1.49358	0.121933	0.769103
LINE9844	NP_0011820571_LINE9844_Gm5294_I_N1	8	15	0.0683761	0.136752	-1.65149	0.121966	0.769103
LINE9964	NP_0320502_LINE9964_Foxl1_I_N1	8	15	0.0683761	0.136752	-1.65149	0.121966	0.769103
Tal1	ENSMUSG00000028717_LINE236_Tal1_I_N4	15	23	0.17094	0.307692	-1.68397	0.123387	0.769103
Lyl1	ENSMUSG00000034041_LINE273_Lyl1_I_N4	15	23	0.17094	0.307692	-1.68397	0.123387	0.769103
Nkx21	ENSMUSG00000001496_LINE1147_Nkx21_D	8	3	0.0683761	0.025641	1.54557	0.123962	0.769103
Mlx	ENSMUSG00000017801_LINE55_Mlx_D_N3	8	3	0.0940171	0.034188	1.42784	0.124696	0.769103
Dmrt3	ENSMUSG00000042372_LINE982_Dmrt3_I	11	5	0.102564	0.0598291	1.03029	0.13094	0.799758
Nr6a1	ENSMUSG00000063972_LINE1636_Nr6a1_I	15	8	0.153846	0.0854701	1.32074	0.13148	0.799758
Irf7	ENSMUSG00000025498_LINE1499_Irf7_D	22	14	0.222222	0.128205	1.66452	0.134945	0.812712
Pou4f3	ENSMUSG00000024497_LINE1213_Pou4f3_D	12	6	0.145299	0.0598291	1.6804	0.135452	0.812712
Dmrta1	ENSMUSG00000043753_LINE983_Dmrta1_I	12	6	0.102564	0.0512821	1.47249	0.142452	0.831772
Arid3c	ENSMUSG00000066224_LINE24_Arid3c_I	16	9	0.145299	0.0854701	1.32492	0.143448	0.831772
Foxq1	ENSMUSG00000038415_LINE1071_Foxq1_I	17	10	0.162393	0.0854701	1.66239	0.143836	0.831772
Sox4	ENSMUSG00000076431_LINE1772_Sox4_D	28	19	0.264957	0.205128	0.833892	0.144922	0.831772
Pou3f3	ENSMUSG00000045515_LINE1360_Pou3f3_D	12	6	0.102564	0.0598291	1.13178	0.14948	0.831772
Srf	ENSMUSG00000015605_LINE1509_Srf_D	6	2	0.102564	0.034188	1.43925	0.151892	0.831772
Bbx	ENSMUSG00000022641_LINE1712_Bbx_D	6	2	0.0512821	0.017094	1.43925	0.151892	0.831772
Hoxc4	ENSMUSG00000075394_LINE1433_Hoxc4_D	12	6	0.119658	0.0683761	1.09482	0.151972	0.831772
Atf3	ENSMUSG00000026628_LINE193_Atf3_D_N2	9	4	0.0854701	0.034188	1.54212	0.152419	0.831772
Emx1	ENSMUSG00000033726_LINE1284_Emx1_I	9	4	0.0940171	0.034188	1.56525	0.152419	0.831772
Nkx63	ENSMUSG00000063672_LINE1405_Nkx63_I	9	4	0.0854701	0.034188	1.54212	0.152419	0.831772
Foxe3	ENSMUSG00000044518_LINE1081_Foxe3_I	4	9	0.034188	0.0769231	-1.42707	0.155181	0.831772
Foxd2	ENSMUSG00000055210_LINE1092_Foxd2_I	4	9	0.034188	0.0769231	-1.42707	0.155181	0.831772
Barx1	ENSMUSG00000021381_LINE1193_Barx1_D	9	4	0.0769231	0.034188	1.42707	0.155181	0.831772
Dlx6	ENSMUSG00000029754_LINE1266_Dlx6_I	4	9	0.034188	0.0769231	-1.42707	0.155181	0.831772
Arntl	ENSMUSG00000055116_LINE154_Arntl_D	6	2	0.0598291	0.025641	1.08383	0.155478	0.831772
Jdp2	ENSMUSG00000034271_LINE208_Jdp2_D_N2	13	7	0.119658	0.0598291	1.5244	0.158059	0.831772
Tcfl5	ENSMUSG00000038932_LINE129_Tcfl5_D	0	2	0	0.034188	-1.42035	0.158185	0.831772
Klf9	ENSMUSG00000033863_LINE432_Klf9_D	2	0	0.017094	0	1.42035	0.158185	0.831772
Sp100	ENSMUSG00000026222_LINE1678_Sp100_D	2	0	0.017094	0	1.42035	0.158185	0.831772
Sox10	ENSMUSG00000033006_LINE1725_Sox10_D_N1	9	4	0.0854701	0.042735	1.1757	0.158836	0.831772
Etv2	ENSMUSG00000006311_LINE1007_Etv2_I	17	10	0.17094	0.102564	1.26985	0.159954	0.831772
Nkx32	ENSMUSG00000049691_LINE1369_Nkx32_D_N2	9	4	0.0769231	0.042735	1.02516	0.161693	0.831772
LINE9899	NP_0011820571_LINE9899_Gm5294_I_N1	7	13	0.0598291	0.111111	-1.40284	0.162131	0.831772
Stat1	ENSMUSG00000026104_LINE1784_Stat1_I	32	23	0.358974	0.25641	1.25097	0.162205	0.831772
Lhx1	ENSMUSG00000018698_LINE1181_Lhx1_D	13	7	0.136752	0.0769231	1.10041	0.165299	0.840801
Creb3l3	ENSMUSG00000035041_LINE213_Creb3l3_I	13	7	0.179487	0.111111	0.989656	0.166826	0.840801
Creb3	ENSMUSG00000028466_LINE1467_Creb3_I_N1	13	7	0.179487	0.111111	0.989656	0.166826	0.840801
Junb	ENSMUSG00000052837_LINE241_Junb_D	37	28	0.367521	0.264957	1.44916	0.170143	0.849327
Atoh8	ENSMUSG00000037621_LINE124_Atoh8_I	14	8	0.136752	0.0683761	1.58477	0.170947	0.849327
LINE3883	Q8K439_MOUSE_LINE3883_Zfp263_I_N2	57	47	1.09402	0.965812	0.450365	0.176792	0.849327
Mga	ENSMUSG00000033943_LINE169_Mga_I	25	17	0.222222	0.153846	1.2682	0.178437	0.849327
Rfx5	ENSMUSG00000005774_LINE1663_Rfx5_I	17	25	0.162393	0.230769	-1.14165	0.178437	0.849327
Foxo6	ENSMUSG00000052135_LINE1091_Foxo6_D	8	14	0.0769231	0.136752	-1.3144	0.17953	0.849327
Hoxa10	ENSMUSG00000000938_LINE1142_Hoxa10_D	10	5	0.0940171	0.042735	1.45966	0.180069	0.849327
T	ENSMUSG00000062327_LINE1804_T_D	10	5	0.0940171	0.042735	1.45966	0.180069	0.849327
Foxf2	ENSMUSG00000038402_LINE1070_Foxf2_I	9	15	0.0769231	0.153846	-1.64886	0.181224	0.849327
Foxf1a	ENSMUSG00000042812_LINE1077_Foxf1a_I	9	15	0.0769231	0.153846	-1.64886	0.181224	0.849327
Tcfcp2l1	ENSMUSG00000026380_LINE1133_Tcfcp2l1_D_N2	20	13	0.213675	0.128205	1.42631	0.183359	0.849327
Ubp1	ENSMUSG00000009741_LINE5318_Ubp1_I_N2	20	13	0.213675	0.128205	1.42631	0.183359	0.849327
Ovol1	ENSMUSG00000024922_LINE366_Ovol1_I	10	5	0.0854701	0.042735	1.33384	0.183735	0.849327
LINE6242	NP_0322962_LINE6242_NP_0322962_I_N2	10	5	0.0854701	0.042735	1.33384	0.183735	0.849327
LINE6262	NP_0322962_LINE6262_NP_0322962_I_N2	8	14	0.0769231	0.128205	-1.18577	0.184456	0.849327
Myod1	ENSMUSG00000009471_LINE51_Myod1_D	22	29	0.205128	0.333333	-1.79705	0.188081	0.849327
Foxg1	ENSMUSG00000020950_LINE1044_Foxg1_D_N2	9	15	0.0854701	0.145299	-1.27949	0.196039	0.849327
LINE15941	NP_0328751_LINE15941_Pit1_I_N1	9	15	0.102564	0.145299	-0.774704	0.197314	0.849327
Six2	ENSMUSG00000024134_LINE1212_Six2_D	7	3	0.0598291	0.025641	1.29192	0.197984	0.849327
Rhox8	ENSMUSG00000064137_LINE1407_Rhox8_I	7	3	0.0598291	0.025641	1.29192	0.197984	0.849327
Irf9	ENSMUSG00000002325_LINE1495_Irf9_D	7	3	0.0598291	0.025641	1.29192	0.197984	0.849327
Crem	ENSMUSG00000063889_LINE256_Crem_D	7	3	0.0769231	0.034188	1.16793	0.199036	0.849327
Evx1	ENSMUSG00000005503_LINE1160_Evx1_D	7	3	0.0683761	0.034188	1.0177	0.201922	0.849327
Nhlh2	ENSMUSG00000048540_LINE148_Nhlh2_D	15	22	0.188034	0.299145	-1.34666	0.20313	0.849327
Bach2	ENSMUSG00000040270_LINE222_Bach2_I	47	39	0.461538	0.358974	1.35291	0.204972	0.849327
Gm4830	ENSMUSG00000044538_LINE1358_Gm4830_D	6	11	0.0512821	0.102564	-1.39044	0.205109	0.849327
Nr2c2	ENSMUSG00000005893_LINE1577_Nr2c2_I	16	10	0.145299	0.0854701	1.37555	0.207291	0.849327
Cic	ENSMUSG00000005442_LINE1706_Cic_D	16	23	0.145299	0.222222	-1.37057	0.207947	0.849327
Hoxa4	ENSMUSG00000000942_LINE1144_Hoxa4_D	11	6	0.119658	0.0598291	1.2964	0.208315	0.849327
Insm1	ENSMUSG00000068154_LINE774_Insm1_I	11	6	0.111111	0.0598291	1.21604	0.20909	0.849327
Hoxc13	ENSMUSG00000001655_LINE1151_Hoxc13_D	11	6	0.0940171	0.0512821	1.25816	0.209681	0.849327
Sp110	ENSMUSG00000070034_LINE1683_Sp110_D	10	16	0.102564	0.153846	-0.995717	0.212657	0.849327
AC1689771	ENSMUSG00000079808_LINE1684_AC1689771_I	10	16	0.102564	0.153846	-0.995717	0.212657	0.849327
Hbp1	ENSMUSG00000002996_LINE1704_Hbp1_D	6	11	0.0598291	0.102564	-1.07746	0.213744	0.849327
Nr2e3	ENSMUSG00000032292_LINE1622_Nr2e3_D	18	12	0.230769	0.128205	1.54454	0.214481	0.849327
Zfp523	ENSMUSG00000024220_LINE358_Zfp523_I	17	11	0.17094	0.0940171	1.52466	0.214488	0.849327
Mixl1	ENSMUSG00000026497_LINE12141_Mixl1_I	11	6	0.136752	0.0769231	1.10041	0.214728	0.849327
Zeb1	ENSMUSG00000024238_LINE266_Zeb1_I	21	14	0.205128	0.136752	1.13926	0.216152	0.849327
Foxk2	ENSMUSG00000039275_LINE1072_Foxk2_I	10	16	0.0940171	0.145299	-1.11917	0.217807	0.849327
Foxk1	ENSMUSG00000056493_LINE1094_Foxk1_D_N2	10	16	0.0940171	0.145299	-1.11917	0.217807	0.849327
LINE9891	NP_0011820571_LINE9891_Gm5294_I_N1	10	16	0.0940171	0.145299	-1.11917	0.217807	0.849327
LINE10016	NP_0320502_LINE10016_Foxl1_I_N1	10	16	0.0940171	0.145299	-1.11917	0.217807	0.849327
Hoxd9	ENSMUSG00000043342_LINE1352_Hoxd9_D_N1	16	10	0.145299	0.0940171	1.11917	0.217807	0.849327
LINE9907	NP_0011820571_LINE9907_Gm5294_I_N1	7	12	0.0598291	0.128205	-1.51466	0.222369	0.849327
LINE10030	NP_0320502_LINE10030_Foxl1_I_N1	7	12	0.0598291	0.128205	-1.51466	0.222369	0.849327
Meox1	ENSMUSG00000001493_LINE1146_Meox1_D	12	7	0.111111	0.0598291	1.33135	0.227755	0.849327
Vdr	ENSMUSG00000022479_LINE1604_Vdr_D	12	7	0.111111	0.0598291	1.33135	0.227755	0.849327
Pax8	ENSMUSG00000026976_LINE6964_Pax8_I_N8	8	4	0.0854701	0.034188	1.44862	0.229974	0.849327
Pax1	ENSMUSG00000037034_LINE6992_Pax1_I_N8	8	4	0.0854701	0.034188	1.44862	0.229974	0.849327
Patz1	ENSMUSG00000020453_LINE325_Patz1_I	20	28	0.222222	0.290598	-0.949771	0.23023	0.849327
Tcf7l1	ENSMUSG00000055799_LINE1755_Tcf7l1_D	7	12	0.0683761	0.119658	-1.1767	0.231852	0.849327
Nfix	ENSMUSG00000001911_LINE1689_Nfix_I	17	11	0.213675	0.128205	1.23756	0.232699	0.849327
LINE10076	NP_0320502_LINE10076_Foxl1_I_N1	34	26	0.726496	0.470085	1.12075	0.232862	0.849327
Nr2f2	ENSMUSG00000030551_LINE1618_Nr2f2_D	7	12	0.0598291	0.102564	-1.19523	0.233226	0.849327
LINE9922	NP_0011820571_LINE9922_Gm5294_I_N1	8	4	0.0769231	0.034188	1.32253	0.233882	0.849327
LINE10045	NP_0320502_LINE10045_Foxl1_I_N1	8	4	0.0769231	0.034188	1.32253	0.233882	0.849327
Prrx1	ENSMUSG00000026586_LINE1226_Prrx1_D	8	4	0.0769231	0.034188	1.32253	0.233882	0.849327
Smad1	ENSMUSG00000031681_LINE7378_Smad1_I_N1	4	8	0.034188	0.0769231	-1.32253	0.233882	0.849327
Smad5	ENSMUSG00000021540_LINE17865_Smad5_I_N1	4	8	0.034188	0.0769231	-1.32253	0.233882	0.849327
Creb1	ENSMUSG00000025958_LINE192_Creb1_D	8	4	0.0940171	0.042735	1.2525	0.233976	0.849327
Zfp369	ENSMUSG00000021514_LINE335_Zfp369_I	13	19	0.119658	0.196581	-1.40291	0.234293	0.849327
Zfp110	ENSMUSG00000058638_LINE686_Zfp110_I	13	19	0.119658	0.196581	-1.40291	0.234293	0.849327
Zic4	ENSMUSG00000036972_LINE452_Zic4_I	8	4	0.0683761	0.034188	1.18398	0.237827	0.849327
Six6	ENSMUSG00000021099_LINE1190_Six6_D_N1	8	4	0.0683761	0.034188	1.18398	0.237827	0.849327
Hoxd8	ENSMUSG00000027102_LINE1236_Hoxd8_D	8	4	0.0683761	0.034188	1.18398	0.237827	0.849327
Gbx2	ENSMUSG00000034486_LINE1288_Gbx2_D_N2	8	4	0.0683761	0.034188	1.18398	0.237827	0.849327
Noto	ENSMUSG00000068302_LINE1413_Noto_D	8	4	0.17094	0.0854701	1.11515	0.237949	0.849327
Spib	ENSMUSG00000008193_LINE1008_Spib_I	34	26	0.333333	0.25641	1.10052	0.238172	0.849327
Ppard	ENSMUSG00000002250_LINE1572_Ppard_I	18	12	0.17094	0.111111	1.19295	0.238772	0.849327
LINE1488	NP_0328751_LINE1488_Pit1_D_N4	13	8	0.162393	0.0769231	1.49732	0.239087	0.849327
Mtf1	ENSMUSG00000028890_LINE392_Mtf1_D	8	4	0.0683761	0.042735	0.791613	0.246012	0.849327
Hoxb7	ENSMUSG00000038721_LINE1319_Hoxb7_D	8	4	0.0683761	0.042735	0.791613	0.246012	0.849327
Isx	ENSMUSG00000031621_LINE1272_Isx_D	5	2	0.0598291	0.017094	1.40552	0.246664	0.849327
Stat2	ENSMUSG00000040033_LINE1785_Stat2_I	33	25	0.34188	0.264957	0.995035	0.24793	0.849327
Hey2	ENSMUSG00000019789_LINE59_Hey2_D	5	2	0.0598291	0.017094	1.30533	0.249326	0.849327
Heyl	ENSMUSG00000032744_LINE111_Heyl_I	5	2	0.0598291	0.017094	1.30533	0.249326	0.849327
Hey1	ENSMUSG00000040289_LINE132_Hey1_I	5	2	0.0598291	0.017094	1.30533	0.249326	0.849327
Arid5b	ENSMUSG00000019947_LINE15_Arid5b_D	2	5	0.017094	0.042735	-1.14957	0.251999	0.849327
Nkx12	ENSMUSG00000048528_LINE1366_Nkx12_D	5	2	0.042735	0.017094	1.14957	0.251999	0.849327
Pou2f2	ENSMUSG00000008496_LINE1472_Pou2f2_D_N1	5	2	0.042735	0.017094	1.14957	0.251999	0.849327
Etv5	ENSMUSG00000013089_LINE1017_Etv5_D	13	8	0.128205	0.0769231	1.14165	0.252438	0.849327
ENSMUSG00000044690	ENSMUSG00000044690_LINE1035_ENSMUSG00000044690_I	13	8	0.128205	0.0769231	1.14165	0.252438	0.849327
Gata1	ENSMUSG00000031162_LINE1118_Gata1_D	14	9	0.145299	0.0769231	1.48336	0.2528	0.849327
Twist1	ENSMUSG00000035799_LINE296_Twist1_I_N2	13	8	0.111111	0.0683761	1.14191	0.254614	0.849327
Foxo1	ENSMUSG00000044167_LINE1080_Foxo1_D_N2	12	18	0.111111	0.153846	-0.927925	0.254833	0.849327
Pbx4	ENSMUSG00000031860_LINE1278_Pbx4_I	13	8	0.128205	0.0769231	1.10212	0.258064	0.849327
Pbx2	ENSMUSG00000034673_LINE1290_Pbx2_I	13	8	0.128205	0.0769231	1.10212	0.258064	0.849327
Pou1f1	ENSMUSG00000004842_LINE1469_Pou1f1_D_N3	13	8	0.128205	0.0769231	1.10212	0.258064	0.849327
Tcfe3	ENSMUSG00000000134_LINE36_Tcfe3_D	5	2	0.042735	0.025641	0.639101	0.258864	0.849327
Tcfec	ENSMUSG00000029553_LINE98_Tcfec_D_N2	5	2	0.042735	0.025641	0.639101	0.258864	0.849327
Mitf	ENSMUSG00000035158_LINE115_Mitf_D	5	2	0.042735	0.025641	0.639101	0.258864	0.849327
Hoxa3	ENSMUSG00000079560_LINE1441_Hoxa3_D_N2	8	13	0.0854701	0.119658	-0.733678	0.259709	0.849327
Arid3a	ENSMUSG00000019564_LINE13_Arid3a_D_N3	14	9	0.145299	0.0769231	1.43445	0.25977	0.849327
Trp63	ENSMUSG00000022510_LINE6881_Trp63_I_N2	17	23	0.17094	0.273504	-1.45081	0.263824	0.849327
Hoxa1	ENSMUSG00000029844_LINE1268_Hoxa1_D	9	5	0.119658	0.0598291	1.14732	0.26437	0.849327
Nhlh1	ENSMUSG00000051251_LINE151_Nhlh1_I	15	20	0.196581	0.34188	-1.51521	0.264683	0.849327
Nr4a2	ENSMUSG00000026826_LINE1615_Nr4a2_D	13	8	0.111111	0.0769231	0.851802	0.265437	0.849327
Hoxa5	ENSMUSG00000038253_LINE1315_Hoxa5_D	9	5	0.0854701	0.042735	1.24731	0.26724	0.849327
Zfp384	ENSMUSG00000038346_LINE1233_Zfp384_I	9	5	0.0854701	0.042735	1.24731	0.26724	0.849327
Scrt2	ENSMUSG00000060257_LINE703_Scrt2_I	5	9	0.0512821	0.102564	-1.16139	0.270388	0.849327
Osr2	ENSMUSG00000022330_LINE339_Osr2_D	5	9	0.042735	0.0769231	-1.10068	0.27228	0.849327
Irx3	ENSMUSG00000031734_LINE1274_Irx3_D_N2	5	9	0.042735	0.0769231	-1.10068	0.27228	0.849327
LINE9965	NP_0320502_LINE9965_Foxl1_I_N1	17	23	0.162393	0.247863	-1.33384	0.273026	0.849327
Esx1	ENSMUSG00000023443_LINE1211_Esx1_D	9	5	0.111111	0.0598291	1.05387	0.273525	0.849327
Nkx61	ENSMUSG00000035187_LINE1293_Nkx61_D	9	5	0.0854701	0.0512821	0.917663	0.27652	0.849327
LINE6276	NP_0832781_LINE6276_NP_0832781_I_N11	9	5	0.0854701	0.0512821	0.917663	0.27652	0.849327
Plag1	ENSMUSG00000003282_LINE289_Plag1_I	11	16	0.111111	0.179487	-1.19029	0.281448	0.849327
Hoxb4	ENSMUSG00000038692_LINE1316_Hoxb4_D	9	5	0.0769231	0.0512821	0.746788	0.281689	0.849327
Hoxb8	ENSMUSG00000056648_LINE1391_Hoxb8_D	9	5	0.0769231	0.0512821	0.746788	0.281689	0.849327
LINE6237	NP_0322962_LINE6237_NP_0322962_I_N2	9	5	0.0769231	0.0512821	0.746788	0.281689	0.849327
Dbp	ENSMUSG00000059824_LINE252_Dbp_D_N2	10	6	0.128205	0.0598291	1.41574	0.282298	0.849327
Gsx1	ENSMUSG00000053129_LINE1384_Gsx1_I	10	6	0.111111	0.0512821	1.44558	0.28418	0.849327
Pax5	ENSMUSG00000014030_LINE1644_Pax5_I	9	5	0.0769231	0.0598291	0.458208	0.291304	0.849327
Zbtb3	ENSMUSG00000071661_LINE810_Zbtb3_D	15	10	0.128205	0.0854701	1.05612	0.291859	0.849327
Rara	ENSMUSG00000037992_LINE1624_Rara_D_N1	15	10	0.128205	0.0854701	1.05612	0.291859	0.849327
Nr1h3	ENSMUSG00000002108_LINE1571_Nr1h3_I	15	10	0.153846	0.102564	0.995717	0.292352	0.849327
Nr1h2	ENSMUSG00000060601_LINE1635_Nr1h2_I	15	10	0.153846	0.102564	0.995717	0.292352	0.849327
Zfp740	ENSMUSG00000046897_LINE544_Zfp740_D_N3	17	12	0.401709	0.247863	1.03146	0.293085	0.849327
Relb	ENSMUSG00000002983_LINE7015_Relb_I	21	15	0.179487	0.136752	0.8661	0.293536	0.849327
Cebpg	ENSMUSG00000056216_LINE244_Cebpg_D	10	6	0.0940171	0.0512821	1.18477	0.296151	0.849327
Tlx1	ENSMUSG00000025215_LINE1217_Tlx1_I	6	10	0.0512821	0.0940171	-1.18477	0.296151	0.849327
Tlx3	ENSMUSG00000040610_LINE1332_Tlx3_I	6	10	0.0512821	0.0940171	-1.18477	0.296151	0.849327
Fev	ENSMUSG00000055197_LINE1037_Fev_I	15	10	0.136752	0.0940171	0.94462	0.296238	0.849327
Arid3b	ENSMUSG00000004661_LINE10_Arid3b_D	10	6	0.128205	0.0598291	1.26491	0.298314	0.849327
LINE6279	NP_0832781_LINE6279_NP_0832781_I_N2	15	10	0.153846	0.102564	0.96916	0.298937	0.849327
LINE10051	NP_0320502_LINE10051_Foxl1_I_N3	22	16	0.222222	0.162393	0.9653	0.30073	0.849327
Uncx	ENSMUSG00000029546_LINE1251_Uncx_D_N2	11	7	0.222222	0.111111	1.33669	0.301739	0.849327
Zbtb4	ENSMUSG00000018750_LINE318_Zbtb4_I	10	6	0.0854701	0.0512821	1.03398	0.302249	0.849327
ENSMUSG00000040953	ENSMUSG00000040953_LINE1336_ENSMUSG00000040953_I	6	10	0.0512821	0.0854701	-1.03398	0.302249	0.849327
Obox6	ENSMUSG00000041583_LINE1343_Obox6_D	6	10	0.0512821	0.0854701	-1.03398	0.302249	0.849327
Esr1	ENSMUSG00000019768_LINE1592_Esr1_D	6	10	0.0512821	0.0854701	-1.03398	0.302249	0.849327
Irf3	ENSMUSG00000003184_LINE1496_Irf3_D	16	11	0.153846	0.102564	1.05612	0.303547	0.849327
Neurog1	ENSMUSG00000048904_LINE150_Neurog1_D	6	3	0.0598291	0.025641	1.17427	0.306146	0.849327
Xbp1	ENSMUSG00000020484_LINE179_Xbp1_D_N1	6	3	0.0598291	0.025641	1.17427	0.306146	0.849327
LINE9848	NP_0011820571_LINE9848_Gm5294_I_N1	3	6	0.025641	0.0598291	-1.17427	0.306146	0.849327
LINE9969	NP_0320502_LINE9969_Foxl1_I_N1	3	6	0.025641	0.0598291	-1.17427	0.306146	0.849327
Pou4f2	ENSMUSG00000031688_LINE6328_Pou4f2_I_N4	14	9	0.145299	0.128205	0.277212	0.307037	0.849327
Pou4f1	ENSMUSG00000048349_LINE6338_Pou4f1_I_N4	14	9	0.145299	0.128205	0.277212	0.307037	0.849327
LINE10052	NP_0320502_LINE10052_Foxl1_I_N5	6	3	0.0512821	0.025641	1.0177	0.310238	0.849327
Irf4	ENSMUSG00000021356_LINE1498_Irf4_D	6	3	0.0512821	0.025641	1.0177	0.310238	0.849327
Sox14	ENSMUSG00000053747_LINE1752_Sox14_D_N1	6	3	0.0512821	0.025641	1.0177	0.310238	0.849327
Hlf	ENSMUSG00000003949_LINE173_Hlf_D	6	3	0.0854701	0.042735	0.977668	0.31032	0.849327
Nkx24	ENSMUSG00000054160_LINE1387_Nkx24_D	10	6	0.0854701	0.0598291	0.709489	0.312791	0.849327
Bhlhe23	ENSMUSG00000045493_LINE137_Bhlhe23_I	3	1	0.034188	0.00854701	1.14094	0.314188	0.849327
Naif1	ENSMUSG00000039164_LINE1505_Naif1_I	3	1	0.034188	0.00854701	1.14094	0.314188	0.849327
Olig3	ENSMUSG00000045591_LINE138_Olig3_D	3	1	0.025641	0.00854701	1.00653	0.316247	0.849327
Mbd2	ENSMUSG00000024513_LINE1513_Mbd2_I	3	1	0.025641	0.00854701	1.00653	0.316247	0.849327
Etv6	ENSMUSG00000030199_LINE1026_Etv6_D	17	12	0.162393	0.111111	1.03266	0.3177	0.849327
Olig1	ENSMUSG00000046160_LINE142_Olig1_I	3	1	0.042735	0.017094	0.8365	0.318342	0.849327
Tcf4	ENSMUSG00000053477_LINE153_Tcf4_D	14	19	0.128205	0.196581	-1.2357	0.320561	0.849327
Hoxb9	ENSMUSG00000020875_LINE1188_Hoxb9_I	11	7	0.102564	0.0598291	1.13178	0.321395	0.849327
Pitx2	ENSMUSG00000028023_LINE1243_Pitx2_D	7	11	0.0598291	0.102564	-1.13178	0.321395	0.849327
LINE1459	NP_0322962_LINE1459_NP_0322962_I_N31	11	7	0.102564	0.0598291	1.13178	0.321395	0.849327
Zfp128	ENSMUSG00000060397_LINE708_Zfp128_D	1	0	0.00854701	0	1	0.321464	0.849327
Mbd1	ENSMUSG00000024561_LINE973_Mbd1_D	1	0	0.00854701	0	1	0.321464	0.849327
Prdm11	ENSMUSG00000075028_LINE1561_Prdm11_D	1	0	0.00854701	0	1	0.321464	0.849327
Gmeb1	ENSMUSG00000028901_LINE1679_Gmeb1_D	0	1	0	0.00854701	-1	0.321464	0.849327
LINE1686	XP_0014735742_LINE1686_IRC900814_D_N3	0	1	0	0.017094	-1	0.321464	0.849327
Cux2	ENSMUSG00000042589_LINE963_Cux2_I	1	3	0.136752	0.025641	0.807861	0.322532	0.849327
Pou3f2	ENSMUSG00000052621_LINE1383_Pou3f2_D	4	7	0.034188	0.128205	-1.75521	0.324688	0.849327
Maz	ENSMUSG00000030678_LINE1154_Maz_I	42	49	1.05128	1.29915	-0.749522	0.325155	0.849327
Rreb1	ENSMUSG00000039087_LINE476_Rreb1_I	31	35	0.623932	1.71795	-2.16016	0.325697	0.849327
Myf5	ENSMUSG00000000435_LINE113_Myf5_I_N8	16	21	0.145299	0.230769	-1.39021	0.326039	0.849327
Onecut3	ENSMUSG00000045518_LINE965_Onecut3_I	11	7	0.0940171	0.0598291	0.979121	0.328512	0.849327
Pitx1	ENSMUSG00000021506_LINE1195_Pitx1_D	7	11	0.0598291	0.0940171	-0.979121	0.328512	0.849327
Nr2f1	ENSMUSG00000069171_LINE1637_Nr2f1_D	7	11	0.0598291	0.0940171	-0.979121	0.328512	0.849327
Nr3c1	ENSMUSG00000024431_LINE1607_Nr3c1_D	15	20	0.136752	0.213675	-1.30067	0.329331	0.849327
Hnf4g	ENSMUSG00000017688_LINE1589_Hnf4g_I	20	15	0.222222	0.145299	1.23384	0.332677	0.855455
Scrt1	ENSMUSG00000048385_LINE563_Scrt1_I	8	12	0.0683761	0.119658	-1.22519	0.33562	0.859887
LINE6265	NP_0322962_LINE6265_NP_0322962_I_N2	17	12	0.17094	0.128205	0.771358	0.33635	0.859887
E2f1	ENSMUSG00000027490_LINE993_E2f1_I	11	7	0.0940171	0.0769231	0.404203	0.340114	0.866997
Jund	ENSMUSG00000071076_LINE258_Jund_D	35	29	0.324786	0.25641	1.06479	0.34773	0.87906
Elk3	ENSMUSG00000008398_LINE1009_Elk3_D_N2	12	8	0.119658	0.0769231	0.964718	0.347837	0.87906
Elk1	ENSMUSG00000009406_LINE1014_Elk1_D	12	8	0.119658	0.0769231	0.964718	0.347837	0.87906
Meis2	ENSMUSG00000027210_LINE1237_Meis2_D_N2	17	12	0.145299	0.119658	0.53777	0.352314	0.883363
Zfp143	ENSMUSG00000061079_LINE713_Zfp143_I	12	17	0.145299	0.145299	0	0.352314	0.883363
Ets1	ENSMUSG00000032035_LINE1028_Ets1_D_N1	19	14	0.17094	0.128205	0.858146	0.353982	0.883363
Etv4	ENSMUSG00000017724_LINE1019_Etv4_D	12	8	0.111111	0.0769231	0.815326	0.356014	0.883363
Atf7	ENSMUSG00000052414_LINE238_Atf7_D	12	8	0.136752	0.0940171	0.810005	0.356278	0.883363
LINE6229	NP_0322833_LINE6229_NP_0322833_I_N18	7	4	0.0598291	0.034188	0.924304	0.35655	0.883363
Rorb	ENSMUSG00000036192_LINE1623_Rorb_D	7	4	0.0598291	0.034188	0.924304	0.35655	0.883363
Tcf21	ENSMUSG00000045680_LINE139_Tcf21_D_N1	13	9	0.136752	0.0854701	1.07376	0.358508	0.885725
Tcfap2c	ENSMUSG00000028640_LINE6_Tcfap2c_D	12	8	0.119658	0.0854701	0.733678	0.360319	0.887714
LINE5828	XP_9117244_LINE5828_Gm4881_I_N1	30	25	0.333333	0.239316	1.22997	0.363176	0.891206
Hsf1	ENSMUSG00000022556_LINE1490_Hsf1_I	16	21	0.145299	0.196581	-0.956549	0.363757	0.891206
Obox1	ENSMUSG00000054310_LINE1388_Obox1_D	9	13	0.0769231	0.111111	-0.893657	0.372322	0.909661
Wt1	ENSMUSG00000016458_LINE2218_Wt1_I	28	22	0.34188	0.307692	0.309833	0.374086	0.91032
Esrra	ENSMUSG00000024955_LINE1608_Esrra_D_N1	13	9	0.119658	0.0854701	0.789189	0.376623	0.91032
Foxb2	ENSMUSG00000056829_LINE1099_Foxb2_I	5	8	0.042735	0.0854701	-1.1757	0.380997	0.91032
Foxb1	ENSMUSG00000059246_LINE1100_Foxb1_D	5	8	0.042735	0.0854701	-1.1757	0.380997	0.91032
Pou6f2	ENSMUSG00000009734_LINE1475_Pou6f2_I	8	5	0.0854701	0.042735	1.1757	0.380997	0.91032
Npas1	ENSMUSG00000001988_LINE41_Npas1_I	8	5	0.0769231	0.042735	1.02516	0.3876	0.91032
Sim1	ENSMUSG00000019913_LINE60_Sim1_I	8	5	0.0769231	0.042735	1.02516	0.3876	0.91032
Npas3	ENSMUSG00000021010_LINE71_Npas3_I	8	5	0.0769231	0.042735	1.02516	0.3876	0.91032
Sim2	ENSMUSG00000062713_LINE160_Sim2_I	8	5	0.0769231	0.042735	1.02516	0.3876	0.91032
Nfil3	ENSMUSG00000056749_LINE248_Nfil3_D	8	5	0.0769231	0.042735	1.02516	0.3876	0.91032
Pou2f3	ENSMUSG00000032015_LINE1279_Pou2f3_D	5	8	0.042735	0.0769231	-1.02516	0.3876	0.91032
E2f6	ENSMUSG00000057469_LINE996_E2f6_I	26	21	0.324786	0.282051	0.384851	0.389145	0.91032
Tcfap4	ENSMUSG00000005718_LINE44_Tcfap4_D	10	14	0.102564	0.145299	-0.837961	0.389208	0.91032
Zic1	ENSMUSG00000032368_LINE426_Zic1_D	14	10	0.119658	0.0854701	0.859566	0.390776	0.91032
Zfp410	ENSMUSG00000042472_LINE500_Zfp410_D	14	10	0.119658	0.0854701	0.859566	0.390776	0.91032
Hmg20b	ENSMUSG00000020232_LINE1710_Hmg20b_D	14	10	0.136752	0.0940171	0.88317	0.394039	0.91032
Zfp3	ENSMUSG00000043602_LINE511_Zfp3_D	5	8	0.042735	0.0683761	-0.853844	0.394266	0.91032
Irx2	ENSMUSG00000001504_LINE1148_Irx2_D	8	5	0.0683761	0.042735	0.853844	0.394266	0.91032
Ddit3	ENSMUSG00000025408_LINE538_Ddit3_I	8	5	0.0683761	0.042735	0.853844	0.394266	0.91032
Onecut1	ENSMUSG00000043013_LINE2138_Onecut1_I_N5	8	5	0.0683761	0.042735	0.853844	0.394266	0.91032
Onecut2	ENSMUSG00000045991_LINE2158_Onecut2_I_N5	8	5	0.0683761	0.042735	0.853844	0.394266	0.91032
Sp3	ENSMUSG00000027109_LINE1055_Sp3_I_N13	16	12	0.222222	0.128205	1.14629	0.397788	0.916055
Klf7	ENSMUSG00000025959_LINE374_Klf7_D	17	13	0.247863	0.128205	1.34834	0.403294	0.919674
Hoxa6	ENSMUSG00000043219_LINE1351_Hoxa6_D	8	5	0.0683761	0.0512821	0.511714	0.405218	0.919674
Sox12	ENSMUSG00000051817_LINE1749_Sox12_D	14	10	0.119658	0.0940171	0.606092	0.405247	0.919674
Bcl6	ENSMUSG00000022508_LINE341_Bcl6_D_N1	25	20	0.247863	0.196581	0.810821	0.406117	0.919674
Foxo4	ENSMUSG00000042903_LINE1078_Foxo4_D	10	14	0.102564	0.128205	-0.546781	0.409597	0.919674
Arid2	ENSMUSG00000033237_LINE27_Arid2_I	6	9	0.0512821	0.0940171	-1.12288	0.410052	0.919674
Gata3	ENSMUSG00000015619_LINE1113_Gata3_D	9	6	0.0940171	0.0512821	1.12288	0.410052	0.919674
Hmbox1	ENSMUSG00000021972_LINE1199_Hmbox1_D	4	2	0.034188	0.017094	0.824834	0.411149	0.919674
Zfp238	ENSMUSG00000063659_LINE743_Zfp238_I	13	17	0.111111	0.162393	-1.06497	0.411253	0.919674
Nfatc3	ENSMUSG00000031902_LINE1661_Nfatc3_I	15	11	0.136752	0.102564	0.744999	0.411649	0.919674
Nfatc4	ENSMUSG00000023411_LINE7035_Nfatc4_I_N10	15	11	0.136752	0.102564	0.744999	0.411649	0.919674
Hes1	ENSMUSG00000022528_LINE77_Hes1_D	4	2	0.042735	0.025641	0.581967	0.415211	0.919674
Meox2	ENSMUSG00000036144_LINE1302_Meox2_D	2	4	0.025641	0.042735	-0.581967	0.415211	0.919674
Spz1	ENSMUSG00000046957_LINE1822_Spz1_D	16	12	0.136752	0.102564	0.803331	0.422423	0.919674
Hes5	ENSMUSG00000048001_LINE146_Hes5_D	4	2	0.042735	0.034188	0.26015	0.423339	0.919674
Prdm4	ENSMUSG00000035529_LINE447_Prdm4_I	10	14	0.111111	0.128205	-0.348611	0.424433	0.919674
Npas2	ENSMUSG00000026077_LINE84_Npas2_D	9	6	0.0769231	0.0512821	0.79835	0.425628	0.919674
Cdx1	ENSMUSG00000024619_LINE1215_Cdx1_D	9	6	0.0769231	0.0512821	0.79835	0.425628	0.919674
Cdx4	ENSMUSG00000031326_LINE1271_Cdx4_I	9	6	0.0769231	0.0512821	0.79835	0.425628	0.919674
Crx	ENSMUSG00000041578_LINE1341_Crx_D_N1	6	9	0.0512821	0.0769231	-0.79835	0.425628	0.919674
Sox9	ENSMUSG00000000567_LINE1701_Sox9_I	9	6	0.0769231	0.0512821	0.79835	0.425628	0.919674
Nr1d1	ENSMUSG00000020889_LINE6649_Nr1d1_I_N1	9	6	0.0769231	0.0512821	0.79835	0.425628	0.919674
Nr1d2	ENSMUSG00000021775_LINE6674_Nr1d2_I_N1	9	6	0.0769231	0.0512821	0.79835	0.425628	0.919674
LINE10046	NP_0320502_LINE10046_Foxl1_I_N3	17	13	0.17094	0.119658	0.957809	0.426721	0.919674
Lef1	ENSMUSG00000027985_LINE1723_Lef1_D	11	15	0.119658	0.145299	-0.492052	0.431373	0.919674
Myf6	ENSMUSG00000035923_LINE117_Myf6_D_N1	18	14	0.188034	0.145299	0.715672	0.433937	0.919674
Zfp652	ENSMUSG00000075595_LINE855_Zfp652_D	10	7	0.102564	0.0598291	1.07746	0.434422	0.919674
Trp73	ENSMUSG00000029026_LINE1639_Trp73_D	7	10	0.0854701	0.136752	-0.933516	0.43714	0.919674
Sox18	ENSMUSG00000046470_LINE1746_Sox18_D	9	6	0.0769231	0.0683761	0.213452	0.437688	0.919674
Sox7	ENSMUSG00000063060_LINE1759_Sox7_D	9	6	0.0769231	0.0683761	0.213452	0.437688	0.919674
Fli1	ENSMUSG00000016087_LINE1018_Fli1_D	17	13	0.153846	0.119658	0.709019	0.440298	0.919674
Tgif2	ENSMUSG00000062175_LINE1403_Tgif2_D	17	13	0.153846	0.119658	0.709019	0.440298	0.919674
Bcl11a	ENSMUSG00000000861_LINE755_Bcl11a_I	43	37	0.521368	0.461538	0.568582	0.440538	0.919674
Bcl11b	ENSMUSG00000048251_LINE1408_Bcl11b_I	43	37	0.521368	0.461538	0.568582	0.440538	0.919674
Tcf7l2	ENSMUSG00000024985_LINE1715_Tcf7l2_D	11	15	0.119658	0.136752	-0.340843	0.442794	0.919674
Foxn3	ENSMUSG00000033713_LINE2782_Foxn3_I_N4	12	16	0.119658	0.145299	-0.521145	0.44292	0.919674
Dmbx1	ENSMUSG00000028707_LINE1248_Dmbx1_D	7	10	0.0598291	0.0940171	-0.924824	0.443247	0.919674
Alx1	ENSMUSG00000036602_LINE1303_Alx1_D_N3	10	7	0.102564	0.0683761	0.809262	0.447204	0.919674
Alx4	ENSMUSG00000040310_LINE1330_Alx4_D_N1	10	7	0.102564	0.0683761	0.809262	0.447204	0.919674
Hesx1	ENSMUSG00000040726_LINE1334_Hesx1_I	10	7	0.102564	0.0683761	0.809262	0.447204	0.919674
Pax6	ENSMUSG00000027168_LINE1468_Pax6_D	10	7	0.102564	0.0683761	0.809262	0.447204	0.919674
Pou2f1	ENSMUSG00000026565_LINE1482_Pou2f1_D_N1	10	7	0.153846	0.102564	0.714066	0.447364	0.919674
Atf2	ENSMUSG00000027104_LINE197_Atf2_D	10	7	0.119658	0.0769231	0.845988	0.448574	0.919674
Mbtps2	ENSMUSG00000046873_LINE1387_Mbtps2_I_N16	10	7	0.0854701	0.0598291	0.753254	0.452168	0.919674
Zfp42	ENSMUSG00000051176_LINE3240_Zfp42_I_N14	10	7	0.0854701	0.0598291	0.753254	0.452168	0.919674
Dmrtc2	ENSMUSG00000011349_LINE979_Dmrtc2_D	10	7	0.0940171	0.0683761	0.645446	0.456186	0.919674
Rxrb	ENSMUSG00000039656_LINE1628_Rxrb_D_N1	10	7	0.0940171	0.0683761	0.645446	0.456186	0.919674
Obox3	ENSMUSG00000066772_LINE1408_Obox3_D	8	11	0.0683761	0.102564	-0.88569	0.465001	0.919674
Gm5889	ENSMUSG00000074369_LINE1429_Gm5889_I	8	11	0.0683761	0.102564	-0.88569	0.465001	0.919674
Zfp784	ENSMUSG00000043290_LINE508_Zfp784_I	10	7	0.0854701	0.0769231	0.205607	0.465261	0.919674
Nkx31	ENSMUSG00000022061_LINE1201_Nkx31_D_N2	10	7	0.0854701	0.0683761	0.461774	0.465261	0.919674
LINE15940	NP_0328751_LINE15940_Pit1_I_N1	10	13	0.0854701	0.153846	-1.32074	0.465501	0.919674
Hlx	ENSMUSG00000039377_LINE1324_Hlx_D	10	13	0.0854701	0.17094	-1.44131	0.465502	0.919674
LINE9905	NP_0011820571_LINE9905_Gm5294_I_N1	11	8	0.111111	0.0769231	0.783167	0.468883	0.919674
LINE10028	NP_0320502_LINE10028_Foxl1_I_N1	11	8	0.111111	0.0769231	0.783167	0.468883	0.919674
Gata5	ENSMUSG00000015627_LINE1114_Gata5_D	11	8	0.111111	0.0769231	0.783167	0.468883	0.919674
Cebpe	ENSMUSG00000052435_LINE239_Cebpe_D	5	3	0.0512821	0.025641	0.916831	0.469027	0.919674
Hoxc8	ENSMUSG00000001657_LINE1153_Hoxc8_D	3	5	0.025641	0.0512821	-0.916831	0.469027	0.919674
Esrrb	ENSMUSG00000021255_LINE1599_Esrrb_D_N3	17	13	0.145299	0.128205	0.354222	0.470486	0.919674
Nfatc2	ENSMUSG00000027544_LINE1659_Nfatc2_I	18	14	0.162393	0.136752	0.499761	0.470637	0.919674
Lbx1	ENSMUSG00000025216_LINE1218_Lbx1_I	10	7	0.0940171	0.0854701	0.184547	0.470643	0.919674
Olig2	ENSMUSG00000039830_LINE130_Olig2_I	5	3	0.0769231	0.042735	0.79508	0.470934	0.919674
Hic1	ENSMUSG00000043099_LINE505_Hic1_D_N2	16	12	0.136752	0.128205	0.173625	0.472011	0.919674
Fosl1	ENSMUSG00000024912_LINE189_Fosl1_D	20	16	0.179487	0.145299	0.666029	0.474645	0.919674
Msx2	ENSMUSG00000021469_LINE1194_Msx2_D	5	3	0.042735	0.025641	0.717225	0.474667	0.919674
Hnf1a	ENSMUSG00000029556_LINE1254_Hnf1a_D_N2	3	5	0.025641	0.042735	-0.717225	0.474667	0.919674
Pdx1	ENSMUSG00000029644_LINE1257_Pdx1_D_N2	5	3	0.042735	0.025641	0.717225	0.474667	0.919674
Prkrir	ENSMUSG00000030753_LINE1815_Prkrir_I	5	3	0.042735	0.025641	0.717225	0.474667	0.919674
Yy1	ENSMUSG00000021264_LINE330_Yy1_I	11	8	0.0940171	0.0683761	0.715728	0.474957	0.919674
Nfya	ENSMUSG00000023994_LINE941_Nfya_I	11	8	0.0940171	0.0683761	0.715728	0.474957	0.919674
Zfp354c	ENSMUSG00000044807_LINE521_Zfp354c_I	40	37	0.487179	0.401709	0.862261	0.475321	0.919674
Atoh7	ENSMUSG00000036816_LINE120_Atoh7_I	5	3	0.0512821	0.034188	0.540888	0.478518	0.919674
Etv1	ENSMUSG00000004151_LINE1004_Etv1_D	11	8	0.102564	0.0769231	0.621825	0.478899	0.919674
Elk4	ENSMUSG00000026436_LINE1023_Elk4_D	11	8	0.102564	0.0769231	0.621825	0.478899	0.919674
Fezf2	ENSMUSG00000021743_LINE336_Fezf2_I	12	9	0.111111	0.0769231	0.851802	0.483825	0.919674
Fezf1	ENSMUSG00000029697_LINE399_Fezf1_I	12	9	0.111111	0.0769231	0.851802	0.483825	0.919674
Id3	ENSMUSG00000007872_LINE48_Id3_I	21	17	0.213675	0.188034	0.387187	0.48407	0.919674
Id4	ENSMUSG00000021379_LINE72_Id4_I	21	17	0.213675	0.188034	0.387187	0.48407	0.919674
Tfdp2	ENSMUSG00000032411_LINE986_Tfdp2_I	5	3	0.042735	0.034188	0.30512	0.484228	0.919674
Tfdp1	ENSMUSG00000038482_LINE987_Tfdp1_I	5	3	0.042735	0.034188	0.30512	0.484228	0.919674
Hmx1	ENSMUSG00000067438_LINE1409_Hmx1_D	3	5	0.042735	0.042735	0	0.484228	0.919674
Barx2	ENSMUSG00000032033_LINE1280_Barx2_D	5	3	0.0512821	0.042735	0.245288	0.488103	0.919674
Meis1	ENSMUSG00000020160_LINE1184_Meis1_D_N2	17	13	0.145299	0.136752	0.169912	0.488201	0.919674
Meis3	ENSMUSG00000041420_LINE1338_Meis3_D_N2	17	13	0.145299	0.145299	0	0.488202	0.919674
Sox5	ENSMUSG00000041540_LINE1737_Sox5_D_N2	11	8	0.0940171	0.0769231	0.442284	0.489025	0.919674
Dbx1	ENSMUSG00000030507_LINE1269_Dbx1_D	11	8	0.119658	0.0940171	0.459341	0.490439	0.919674
Nkx62	ENSMUSG00000041309_LINE5799_Nkx62_I_N5	11	8	0.119658	0.0940171	0.459341	0.490439	0.919674
Thrb	ENSMUSG00000021779_LINE6679_Thrb_I_N2	10	7	0.128205	0.128205	0	0.492161	0.919674
Thra	ENSMUSG00000058756_LINE6865_Thra_I_N2	10	7	0.128205	0.128205	0	0.492161	0.919674
Foxh1	ENSMUSG00000033837_LINE1060_Foxh1_I	9	12	0.0769231	0.102564	-0.683917	0.494766	0.920071
Mef2a	ENSMUSG00000030557_LINE1510_Mef2a_I	10	13	0.0854701	0.119658	-0.822127	0.500279	0.920071
Hand1	ENSMUSG00000037335_LINE123_Hand1_I	11	8	0.0940171	0.0854701	0.207122	0.503302	0.920071
Hand2	ENSMUSG00000038193_LINE126_Hand2_I	11	8	0.0940171	0.0854701	0.207122	0.503302	0.920071
Irx1	ENSMUSG00000060969_LINE1400_Irx1_I	8	11	0.0854701	0.0940171	-0.207122	0.503302	0.920071
Zfp105	ENSMUSG00000057895_LINE676_Zfp105_D	27	22	0.25641	0.239316	0.253718	0.505455	0.920071
Zfp691	ENSMUSG00000045268_LINE526_Zfp691_D	4	6	0.034188	0.0683761	-1.0177	0.506543	0.920071
Myt1l	ENSMUSG00000061911_LINE940_Myt1l_I	6	4	0.0683761	0.034188	1.0177	0.506543	0.920071
Sebox	ENSMUSG00000001103_LINE1145_Sebox_D	13	10	0.153846	0.111111	0.698607	0.507746	0.920071
Jun	ENSMUSG00000052684_LINE240_Jun_D	12	9	0.102564	0.0854701	0.425402	0.509762	0.920071
Zfp282	ENSMUSG00000025821_LINE373_Zfp282_I	12	9	0.102564	0.0854701	0.425402	0.509762	0.920071
Tbx4	ENSMUSG00000000094_LINE1789_Tbx4_D	10	13	0.0854701	0.111111	-0.656543	0.512163	0.920071
LINE6255	NP_0322962_LINE6255_NP_0322962_I_N2	6	4	0.0683761	0.034188	0.957126	0.513595	0.920071
Gm98	ENSMUSG00000036098_LINE1563_Gm98_D	6	4	0.0598291	0.034188	0.846778	0.513595	0.920071
Foxj2	ENSMUSG00000003154_LINE1043_Foxj2_D_N2	10	13	0.0940171	0.119658	-0.582582	0.515964	0.920071
Foxp4	ENSMUSG00000023991_LINE1048_Foxp4_I	10	13	0.0940171	0.119658	-0.582582	0.515964	0.920071
Foxp2	ENSMUSG00000029563_LINE1049_Foxp2_D	10	13	0.0940171	0.119658	-0.582582	0.515964	0.920071
Foxp3	ENSMUSG00000039521_LINE1073_Foxp3_I	10	13	0.0940171	0.119658	-0.582582	0.515964	0.920071
Foxo3	ENSMUSG00000048756_LINE1085_Foxo3_D	10	13	0.0940171	0.119658	-0.582582	0.515964	0.920071
ENSMUSG00000079994	ENSMUSG00000079994_LINE1775_ENSMUSG00000079994_D_N1	10	13	0.102564	0.136752	-0.658517	0.517321	0.920071
LINE9930	NP_0011820571_LINE9930_Gm5294_I_N3	6	4	0.0512821	0.034188	0.644226	0.520692	0.920071
Nr5a2	ENSMUSG00000026398_LINE1611_Nr5a2_D_N1	14	11	0.145299	0.111111	0.663025	0.522121	0.920071
Esrrg	ENSMUSG00000026610_LINE1613_Esrrg_D	14	11	0.145299	0.111111	0.663025	0.522121	0.920071
Nr5a1	ENSMUSG00000026751_LINE6719_Nr5a1_I_N5	14	11	0.145299	0.111111	0.663025	0.522121	0.920071
Bhlha15	ENSMUSG00000052271_LINE152_Bhlha15_D	6	4	0.0598291	0.042735	0.508001	0.52434	0.920071
Rfx7	ENSMUSG00000037674_LINE1669_Rfx7_D_N2	14	11	0.136752	0.102564	0.69777	0.530133	0.920071
Max	ENSMUSG00000059436_LINE156_Max_D_N3	7	5	0.0854701	0.042735	1.11515	0.530852	0.920071
Sp4	ENSMUSG00000025323_LINE369_Sp4_D_N2	15	12	0.153846	0.119658	0.649919	0.53489	0.920071
Lin54	ENSMUSG00000035310_LINE968_Lin54_I	10	13	0.111111	0.128205	-0.338395	0.535701	0.920071
9430076C15Rik	ENSMUSG00000053007_LINE242_9430076C15Rik_D	13	10	0.162393	0.128205	0.527583	0.537096	0.920071
Zfa	ENSMUSG00000049576_LINE578_Zfa_I	11	14	0.119658	0.145299	-0.479221	0.538721	0.920071
Zfy1	ENSMUSG00000053211_LINE623_Zfy1_I	11	14	0.119658	0.145299	-0.479221	0.538721	0.920071
LINE9884	NP_0011820571_LINE9884_Gm5294_I_N7	16	19	0.153846	0.230769	-1.08674	0.538802	0.920071
LINE10009	NP_0320502_LINE10009_Foxl1_I_N7	16	19	0.153846	0.230769	-1.08674	0.538802	0.920071
E2f4	ENSMUSG00000014859_LINE988_E2f4_I	5	7	0.042735	0.0854701	-1.06309	0.539142	0.920071
Rarb	ENSMUSG00000017491_LINE1585_Rarb_D_N1	15	12	0.128205	0.102564	0.611714	0.541338	0.920071
Hes2	ENSMUSG00000028940_LINE94_Hes2_D	4	6	0.0512821	0.0512821	0	0.542453	0.920071
Tbx19	ENSMUSG00000026572_LINE1795_Tbx19_I	6	4	0.0769231	0.0683761	0.176682	0.542495	0.920071
Foxp1	ENSMUSG00000030067_LINE1050_Foxp1_D	11	14	0.102564	0.119658	-0.39754	0.544321	0.920071
Gabpa	ENSMUSG00000008976_LINE1011_Gabpa_D_N3	15	12	0.136752	0.111111	0.551218	0.545017	0.920071
LINE5773	XP_9117244_LINE5773_Gm4881_I_N36	15	12	0.136752	0.111111	0.551218	0.545017	0.920071
Ar	ENSMUSG00000046532_LINE1630_Ar_D_N1	15	12	0.136752	0.111111	0.551218	0.545017	0.920071
Ets2	ENSMUSG00000022895_LINE2391_Ets2_I_N55	15	12	0.136752	0.111111	0.551218	0.545017	0.920071
Myc	ENSMUSG00000022346_LINE75_Myc_D	18	15	0.188034	0.136752	0.904003	0.54533	0.920071
Zbtb7b	ENSMUSG00000028042_LINE386_Zbtb7b_D	5	7	0.042735	0.0683761	-0.791613	0.547488	0.920071
Hoxa2	ENSMUSG00000014704_LINE1175_Hoxa2_D_N2	7	5	0.0683761	0.042735	0.791613	0.547488	0.920071
Mef2c	ENSMUSG00000005583_LINE1508_Mef2c_I	14	17	0.128205	0.17094	-0.790569	0.551962	0.920071
Klf4	ENSMUSG00000003032_LINE286_Klf4_D_N2	28	33	0.393162	0.367521	0.236814	0.554401	0.920071
Mycl1	ENSMUSG00000028654_LINE92_Mycl1_I	7	5	0.0598291	0.042735	0.590654	0.555893	0.920071
Mycn	ENSMUSG00000037169_LINE121_Mycn_D	7	5	0.0598291	0.042735	0.590654	0.555893	0.920071
Mycs	ENSMUSG00000044597_LINE136_Mycs_I	7	5	0.0598291	0.042735	0.590654	0.555893	0.920071
E2f7	ENSMUSG00000020185_LINE992_E2f7_I	5	7	0.042735	0.0598291	-0.590654	0.555893	0.920071
Hoxc6	ENSMUSG00000001661_LINE1154_Hoxc6_D	5	7	0.042735	0.0598291	-0.590654	0.555893	0.920071
Hoxd11	ENSMUSG00000042499_LINE1350_Hoxd11_D	7	5	0.0598291	0.042735	0.590654	0.555893	0.920071
Ybx2	ENSMUSG00000018554_LINE2089_Ybx2_I_N1	7	5	0.0598291	0.042735	0.590654	0.555893	0.920071
Ybx1	ENSMUSG00000028639_LINE2093_Ybx1_I_N1	7	5	0.0598291	0.042735	0.590654	0.555893	0.920071
Csda	ENSMUSG00000030189_LINE2097_Csda_I_N1	7	5	0.0598291	0.042735	0.590654	0.555893	0.920071
Dnajc21	ENSMUSG00000044224_LINE513_Dnajc21_D	20	24	0.222222	0.247863	-0.356946	0.55599	0.920071
Hdx	ENSMUSG00000034551_LINE1289_Hdx_D	15	12	0.128205	0.111111	0.385887	0.558912	0.920071
Zkscan3	ENSMUSG00000021327_LINE332_Zkscan3_I	5	7	0.0512821	0.0683761	-0.480943	0.559365	0.920071
Zkscan4	ENSMUSG00000054931_LINE639_Zkscan4_I	5	7	0.0512821	0.0683761	-0.480943	0.559365	0.920071
Lmx1a	ENSMUSG00000026686_LINE1227_Lmx1a_D	5	7	0.0854701	0.111111	-0.403887	0.559443	0.920071
Gmeb2	ENSMUSG00000038705_LINE1680_Gmeb2_D	2	1	0.025641	0.00854701	0.818853	0.562027	0.920071
Sox2	ENSMUSG00000074637_LINE1770_Sox2_D_N2	15	18	0.136752	0.17094	-0.660216	0.562362	0.920071
Foxm1	ENSMUSG00000001517_LINE5830_Foxm1_I_N1	12	15	0.119658	0.136752	-0.351289	0.562623	0.920071
E2f5	ENSMUSG00000027552_LINE994_E2f5_I	2	1	0.017094	0.00854701	0.579017	0.565367	0.920071
Mybl2	ENSMUSG00000017861_LINE1526_Mybl2_D	2	1	0.017094	0.00854701	0.579017	0.565367	0.920071
Gcm2	ENSMUSG00000021362_LINE5293_Gcm2_I_N14	2	1	0.017094	0.00854701	0.579017	0.565367	0.920071
Hoxb5	ENSMUSG00000038700_LINE1317_Hoxb5_D	7	5	0.0598291	0.0512821	0.263555	0.567865	0.920071
Nkx26	ENSMUSG00000044186_LINE1356_Nkx26_D	7	5	0.0598291	0.0512821	0.263555	0.567865	0.920071
Sox3	ENSMUSG00000045179_LINE1741_Sox3_D_N1	7	5	0.0598291	0.0512821	0.263555	0.567865	0.920071
Sox6	ENSMUSG00000051910_LINE1750_Sox6_D_N1	7	5	0.0598291	0.0598291	0	0.567865	0.920071
Tcf3	ENSMUSG00000020167_LINE64_Tcf3_D_N3	15	18	0.153846	0.188034	-0.580381	0.569235	0.920071
Nfat5	ENSMUSG00000003847_LINE1653_Nfat5_I	17	14	0.153846	0.136752	0.327201	0.569568	0.920071
Rela	ENSMUSG00000024927_LINE1656_Rela_D_N1	19	16	0.188034	0.153846	0.606719	0.574205	0.920923
Cdx2	ENSMUSG00000029646_LINE1259_Cdx2_D	8	6	0.0769231	0.0512821	0.746788	0.574272	0.920923
Vax2	ENSMUSG00000034777_LINE1291_Vax2_D	8	6	0.0854701	0.0512821	0.872513	0.574272	0.920923
Gsx2	ENSMUSG00000035946_LINE1299_Gsx2_D	8	6	0.0769231	0.0512821	0.746788	0.574272	0.920923
Mafg	ENSMUSG00000051510_LINE237_Mafg_D	18	15	0.162393	0.136752	0.514365	0.578556	0.921536
Mef2d	ENSMUSG00000001419_LINE6419_Mef2d_I_N14	7	5	0.0598291	0.0598291	0	0.579949	0.921536
Mef2b	ENSMUSG00000079033_LINE16135_Mef2b_I_N14	7	5	0.0598291	0.0598291	0	0.579949	0.921536
Egr2	ENSMUSG00000037868_LINE463_Egr2_D_N2	6	8	0.0512821	0.0683761	-0.549264	0.583872	0.921536
Zfp524	ENSMUSG00000051184_LINE606_Zfp524_I	8	6	0.0683761	0.0512821	0.549264	0.583872	0.921536
Irx5	ENSMUSG00000031737_LINE1276_Irx5_D	6	8	0.0512821	0.0683761	-0.549264	0.583872	0.921536
Rora	ENSMUSG00000032238_LINE1621_Rora_D	6	8	0.0512821	0.0683761	-0.549264	0.583872	0.921536
Gm239	ENSMUSG00000034057_LINE1562_Gm239_I	7	9	0.0598291	0.0940171	-0.878662	0.585421	0.921536
Pax9	ENSMUSG00000001497_LINE1643_Pax9_I	9	7	0.0940171	0.0598291	0.878662	0.585421	0.921536
Elf4	ENSMUSG00000031103_LINE1027_Elf4_D	21	18	0.196581	0.162393	0.626675	0.585473	0.921536
Vax1	ENSMUSG00000006270_LINE1165_Vax1_D	8	6	0.0854701	0.0683761	0.372388	0.587192	0.921536
Rorc	ENSMUSG00000028150_LINE1616_Rorc_I	6	8	0.0598291	0.0769231	-0.458208	0.587192	0.921536
Sp2	ENSMUSG00000018678_LINE317_Sp2_I	36	32	0.478632	0.452991	0.2004	0.593667	0.930044
Gsc	ENSMUSG00000021095_LINE1189_Gsc_D	7	9	0.0598291	0.0854701	-0.709489	0.596048	0.930468
Sox17	ENSMUSG00000025902_LINE1716_Sox17_D_N1	7	9	0.0598291	0.0854701	-0.709489	0.596048	0.930468
Pou6f1	ENSMUSG00000009739_LINE1170_Pou6f1_D_N2	9	7	0.0769231	0.0598291	0.516101	0.606758	0.933167
Pitx3	ENSMUSG00000025229_LINE1219_Pitx3_D	7	9	0.0598291	0.0769231	-0.516101	0.606758	0.933167
Klf5	ENSMUSG00000005148_LINE292_Klf5_I	35	39	0.495726	0.478632	0.142813	0.607897	0.933167
Twist2	ENSMUSG00000007805_LINE47_Twist2_D	9	7	0.0940171	0.0683761	0.592488	0.608402	0.933167
Tal2	ENSMUSG00000028417_LINE214_Tal2_I_N1	9	7	0.0940171	0.0683761	0.592488	0.608402	0.933167
Pknox1	ENSMUSG00000006705_LINE1167_Pknox1_D	19	16	0.17094	0.153846	0.323856	0.608496	0.933167
Zkscan5	ENSMUSG00000055991_LINE656_Zkscan5_D	25	22	0.247863	0.205128	0.671992	0.609427	0.933167
Hoxc9	ENSMUSG00000036139_LINE1300_Hoxc9_D_N1	7	9	0.0769231	0.0854701	-0.197363	0.611496	0.933167
LINE6234	NP_0322962_LINE6234_NP_0322962_I_N2	7	9	0.0769231	0.0854701	-0.197363	0.611496	0.933167
Lcor	ENSMUSG00000025019_LINE1648_Lcor_I	10	8	0.0940171	0.0683761	0.677869	0.614145	0.933167
E2f8	ENSMUSG00000046179_LINE995_E2f8_I	9	7	0.0769231	0.0683761	0.236269	0.620775	0.933167
Vsx1	ENSMUSG00000033080_LINE1282_Vsx1_D_N2	9	7	0.102564	0.0854701	0.31521	0.620859	0.933167
Pou3f4	ENSMUSG00000056854_LINE1392_Pou3f4_D	9	11	0.102564	0.128205	-0.44117	0.623952	0.933167
Osr1	ENSMUSG00000048387_LINE564_Osr1_D	8	10	0.0683761	0.0854701	-0.488804	0.625896	0.933167
Duxbl	ENSMUSG00000048502_LINE1364_Duxbl_D_N2	10	8	0.0854701	0.0683761	0.488804	0.625896	0.933167
Gm10391	ENSMUSG00000072672_LINE1423_Gm10391_I	10	8	0.0854701	0.0683761	0.488804	0.625896	0.933167
Gm10394	ENSMUSG00000072675_LINE1424_Gm10394_I	10	8	0.0854701	0.0683761	0.488804	0.625896	0.933167
Ahctf1	ENSMUSG00000026491_LINE29_Ahctf1_D	17	14	0.153846	0.162393	-0.148194	0.628035	0.933167
Klf6	ENSMUSG00000000078_LINE740_Klf6_I_N15	21	19	0.324786	0.196581	1.34053	0.628365	0.933167
Klf3	ENSMUSG00000029178_LINE1101_Klf3_I_N15	21	19	0.324786	0.196581	1.34053	0.628365	0.933167
Klf2	ENSMUSG00000055148_LINE1590_Klf2_I_N14	21	19	0.324786	0.196581	1.34053	0.628365	0.933167
Phf21a	ENSMUSG00000058318_LINE32_Phf21a_D	10	8	0.0940171	0.0769231	0.42196	0.628972	0.933167
Gm5454	ENSMUSG00000047643_LINE1036_Gm5454_D	10	8	0.0940171	0.0769231	0.42196	0.628972	0.933167
Sox8	ENSMUSG00000024176_LINE1713_Sox8_D	10	8	0.0940171	0.0769231	0.42196	0.628972	0.933167
Tbx15	ENSMUSG00000027868_LINE7567_Tbx15_I_N1	8	10	0.0769231	0.0940171	-0.42196	0.628972	0.933167
Tbx22	ENSMUSG00000031241_LINE7574_Tbx22_I_N1	8	10	0.0769231	0.0940171	-0.42196	0.628972	0.933167
Tbx18	ENSMUSG00000032419_LINE7580_Tbx18_I_N1	8	10	0.0769231	0.0940171	-0.42196	0.628972	0.933167
Tbp	ENSMUSG00000014767_LINE1805_Tbp_D	10	12	0.0854701	0.128205	-0.905613	0.629008	0.933167
Tbpl2	ENSMUSG00000061809_LINE1806_Tbpl2_I	10	12	0.0854701	0.128205	-0.905613	0.629008	0.933167
Nr4a3	ENSMUSG00000028341_LINE1617_Nr4a3_I	19	16	0.17094	0.162393	0.15647	0.629518	0.933167
Sox11	ENSMUSG00000063632_LINE1760_Sox11_D_N1	10	8	0.0854701	0.0769231	0.225758	0.640851	0.939646
Rxra	ENSMUSG00000015846_LINE1581_Rxra_D_N1	9	11	0.0769231	0.0940171	-0.46586	0.642182	0.939646
Nr3c2	ENSMUSG00000031618_LINE1619_Nr3c2_I	9	11	0.0769231	0.0940171	-0.46586	0.642182	0.939646
Neurog2	ENSMUSG00000027967_LINE90_Neurog2_I	3	2	0.042735	0.017094	0.910982	0.64362	0.939646
Neurog3	ENSMUSG00000044312_LINE135_Neurog3_I	3	2	0.042735	0.017094	0.910982	0.64362	0.939646
Sp1	ENSMUSG00000001280_LINE281_Sp1_D	12	10	0.119658	0.0940171	0.561612	0.645423	0.939646
Gata2	ENSMUSG00000015053_LINE1112_Gata2_I	12	10	0.119658	0.0940171	0.561612	0.645423	0.939646
Cebpa	ENSMUSG00000034957_LINE212_Cebpa_D	2	3	0.025641	0.0512821	-0.732828	0.64638	0.939646
Nfic	ENSMUSG00000055053_LINE1700_Nfic_I	33	36	0.393162	0.435897	-0.445863	0.646697	0.939646
Sohlh2	ENSMUSG00000027794_LINE89_Sohlh2_D	3	2	0.025641	0.017094	0.45033	0.654697	0.939646
Atf1	ENSMUSG00000023027_LINE185_Atf1_D_N1	2	3	0.017094	0.025641	-0.45033	0.654697	0.939646
Tcfcp2	ENSMUSG00000009733_LINE1128_Tcfcp2_I	2	3	0.017094	0.025641	-0.45033	0.654697	0.939646
Dlx2	ENSMUSG00000023391_LINE1210_Dlx2_D_N2	3	2	0.025641	0.017094	0.45033	0.654697	0.939646
Nkx11	ENSMUSG00000029112_LINE1250_Nkx11_I	3	2	0.025641	0.017094	0.45033	0.654697	0.939646
Six1	ENSMUSG00000051367_LINE1380_Six1_D	3	2	0.025641	0.017094	0.45033	0.654697	0.939646
LINE1464	XP_0014736851_LINE1464_Nkx11_D_N7	3	2	0.025641	0.017094	0.45033	0.654697	0.939646
Runx1	ENSMUSG00000022952_LINE1674_Runx1_D	22	24	0.196581	0.247863	-0.826182	0.655368	0.939646
Runx3	ENSMUSG00000070691_LINE7301_Runx3_I_N3	22	24	0.196581	0.247863	-0.826182	0.655368	0.939646
LINE6261	NP_0322962_LINE6261_NP_0322962_I_N2	12	10	0.102564	0.0854701	0.446253	0.656239	0.939646
Bhlhe40	ENSMUSG00000030103_LINE100_Bhlhe40_D_N5	3	2	0.034188	0.025641	0.303179	0.657501	0.939646
Pgr	ENSMUSG00000031870_LINE6829_Pgr_I_N9	10	8	0.145299	0.145299	0	0.657561	0.939646
Stat6	ENSMUSG00000002147_LINE1780_Stat6_D	13	15	0.119658	0.162393	-0.784839	0.657942	0.939646
Rfx4	ENSMUSG00000020037_LINE1665_Rfx4_D	12	10	0.128205	0.102564	0.498926	0.659236	0.939646
Clock	ENSMUSG00000029238_LINE96_Clock_D	2	3	0.034188	0.042735	-0.244025	0.660285	0.939646
Ctcf	ENSMUSG00000005698_LINE295_Ctcf_D	14	12	0.128205	0.102564	0.58757	0.663897	0.939646
Zfp148	ENSMUSG00000022811_LINE962_Zfp148_I_N2	40	43	0.760684	0.863248	-0.458508	0.666039	0.939646
Zfp281	ENSMUSG00000041483_LINE489_Zfp281_D_N1	22	20	0.25641	0.213675	0.578883	0.668292	0.939646
Zbtb49	ENSMUSG00000029127_LINE394_Zbtb49_I	13	11	0.111111	0.0940171	0.429271	0.668516	0.939646
Nrl	ENSMUSG00000040632_LINE223_Nrl_I	15	17	0.128205	0.162393	-0.693418	0.669742	0.939646
Mafa	ENSMUSG00000047591_LINE639_Mafa_I_N4	15	17	0.128205	0.162393	-0.693418	0.669742	0.939646
Maf	ENSMUSG00000055435_LINE664_Maf_I_N4	15	17	0.128205	0.162393	-0.693418	0.669742	0.939646
Tcf7	ENSMUSG00000000782_LINE1702_Tcf7_D_N1	15	13	0.136752	0.111111	0.571005	0.672684	0.939646
Nfatc1	ENSMUSG00000033016_LINE1662_Nfatc1_I	12	10	0.102564	0.0940171	0.208828	0.672954	0.939646
Tcfap2a	ENSMUSG00000021359_LINE1_Tcfap2a_D_N1	14	12	0.145299	0.119658	0.479221	0.682216	0.939646
LINE9932	NP_0011820571_LINE9932_Gm5294_I_N10	17	19	0.17094	0.213675	-0.663875	0.684033	0.939646
LINE10066	NP_0320502_LINE10066_Foxl1_I_N10	17	19	0.17094	0.213675	-0.663875	0.684033	0.939646
Sp6	ENSMUSG00000038560_LINE471_Sp6_I	16	14	0.205128	0.145299	0.744672	0.685687	0.939646
Sp5	ENSMUSG00000075304_LINE853_Sp5_I	16	14	0.205128	0.145299	0.744672	0.685687	0.939646
Zic3	ENSMUSG00000067860_LINE764_Zic3_D_N1	13	11	0.111111	0.102564	0.201888	0.686065	0.939646
Fosb	ENSMUSG00000003545_LINE172_Fosb_I	42	40	0.435897	0.384615	0.642504	0.687959	0.939646
LINE9919	NP_0011820571_LINE9919_Gm5294_I_N2	13	15	0.111111	0.128205	-0.401247	0.68897	0.939646
LINE10042	NP_0320502_LINE10042_Foxl1_I_N2	13	15	0.111111	0.128205	-0.401247	0.68897	0.939646
Setbp1	ENSMUSG00000024548_LINE28_Setbp1_D	3	4	0.042735	0.0683761	-0.606732	0.694524	0.939646
LINE5785	XP_9117244_LINE5785_Gm4881_I_N4	43	40	0.461538	0.418803	0.494031	0.695846	0.939646
Srebf1	ENSMUSG00000020538_LINE66_Srebf1_D_N2	3	4	0.025641	0.042735	-0.639101	0.696943	0.939646
Atoh1	ENSMUSG00000073043_LINE166_Atoh1_D_N2	4	3	0.042735	0.025641	0.639101	0.696943	0.939646
Barhl1	ENSMUSG00000026805_LINE1228_Barhl1_D_N3	3	4	0.025641	0.042735	-0.639101	0.696943	0.939646
Neurod1	ENSMUSG00000034701_LINE292_Neurod1_I_N7	4	3	0.042735	0.025641	0.639101	0.696943	0.939646
Neurod6	ENSMUSG00000037984_LINE330_Neurod6_I_N7	4	3	0.042735	0.025641	0.639101	0.696943	0.939646
Neurod4	ENSMUSG00000048015_LINE422_Neurod4_I_N7	4	3	0.042735	0.025641	0.639101	0.696943	0.939646
Ppara	ENSMUSG00000022383_LINE1603_Ppara_I	14	16	0.119658	0.136752	-0.389529	0.697592	0.939646
Foxj3	ENSMUSG00000032998_LINE1051_Foxj3_D_N3	14	16	0.128205	0.145299	-0.354222	0.700229	0.939646
Foxn2	ENSMUSG00000034998_LINE2806_Foxn2_I_N8	14	16	0.128205	0.145299	-0.354222	0.700229	0.939646
Foxl2	ENSMUSG00000050397_LINE4067_Foxl2_I_N51	14	16	0.128205	0.145299	-0.354222	0.700229	0.939646
ENSMUSG00000090020	ENSMUSG00000090020_LINE5184_ENSMUSG00000090020_I_N9	14	16	0.128205	0.145299	-0.354222	0.700229	0.939646
Foxd1	ENSMUSG00000078302_LINE1106_Foxd1_D	12	14	0.119658	0.128205	-0.177689	0.700457	0.939646
LINE9878	NP_0011820571_LINE9878_Gm5294_I_N2	12	14	0.119658	0.128205	-0.177689	0.700457	0.939646
LINE10003	NP_0320502_LINE10003_Foxl1_I_N2	12	14	0.119658	0.128205	-0.177689	0.700457	0.939646
Bcl6b	ENSMUSG00000000317_LINE277_Bcl6b_D	12	14	0.128205	0.136752	-0.163941	0.703191	0.939646
Alx3	ENSMUSG00000014603_LINE1174_Alx3_D	15	13	0.179487	0.17094	0.115897	0.703419	0.939646
Lmx1b	ENSMUSG00000038765_LINE1320_Lmx1b_D	15	13	0.179487	0.17094	0.115897	0.703419	0.939646
Prop1	ENSMUSG00000044542_LINE1359_Prop1_D	15	13	0.179487	0.17094	0.115897	0.703419	0.939646
Hes7	ENSMUSG00000023781_LINE78_Hes7_D	4	3	0.034188	0.025641	0.382225	0.704202	0.939646
Zfp187	ENSMUSG00000022228_LINE337_Zfp187_D	4	3	0.034188	0.025641	0.382225	0.704202	0.939646
LINE9995	NP_0320502_LINE9995_Foxl1_I_N1	3	4	0.025641	0.034188	-0.382225	0.704202	0.939646
Six5	ENSMUSG00000040841_LINE5790_Six5_I_N4	4	3	0.034188	0.025641	0.382225	0.704202	0.939646
Klf15	ENSMUSG00000030087_LINE1139_Klf15_I	26	30	0.418803	0.333333	0.699756	0.7078	0.940606
Erg	ENSMUSG00000040732_LINE1032_Erg_D_N1	17	15	0.153846	0.136752	0.34644	0.707951	0.940606
Rel	ENSMUSG00000020275_LINE1654_Rel_I	13	15	0.119658	0.128205	-0.190216	0.708121	0.940606
Hmga2	ENSMUSG00000056758_LINE31_Hmga2_D	4	3	0.034188	0.034188	0	0.713961	0.944098
Hmga1	ENSMUSG00000046711_LINE73_Hmga1_I_N2	4	3	0.034188	0.034188	0	0.713961	0.944098
Hmga1rs1	ENSMUSG00000078249_LINE85_Hmga1rs1_I_N2	4	3	0.034188	0.034188	0	0.713961	0.944098
Tgif1	ENSMUSG00000047407_LINE1362_Tgif1_D	16	14	0.136752	0.128205	0.185255	0.717517	0.94514
Zfp711	ENSMUSG00000025529_LINE371_Zfp711_D	4	3	0.0512821	0.0512821	0	0.71886	0.94514
LINE9858	NP_0011820571_LINE9858_Gm5294_I_N1	14	16	0.145299	0.162393	-0.298715	0.719035	0.94514
LINE9979	NP_0320502_LINE9979_Foxl1_I_N1	14	16	0.145299	0.162393	-0.298715	0.719035	0.94514
LINE5816	XP_9117244_LINE5816_Gm4881_I_N4	4	5	0.042735	0.0683761	-0.663987	0.72144	0.94689
Pou5f1	ENSMUSG00000024406_LINE1476_Pou5f1_D_N4	15	13	0.128205	0.128205	0	0.727441	0.949057
Bhlhe41	ENSMUSG00000030256_LINE106_Bhlhe41_D	5	4	0.0512821	0.034188	0.585829	0.727931	0.949057
Dlx5	ENSMUSG00000029755_LINE1267_Dlx5_D	5	4	0.0512821	0.034188	0.585829	0.727931	0.949057
Zfp957	ENSMUSG00000071262_LINE33_Zfp957_I	5	4	0.042735	0.034188	0.338562	0.736638	0.949057
Msc	ENSMUSG00000025930_LINE83_Msc_D	5	4	0.0854701	0.0683761	0.338562	0.736638	0.949057
Six4	ENSMUSG00000034460_LINE1286_Six4_D	5	4	0.042735	0.034188	0.338562	0.736638	0.949057
Six3	ENSMUSG00000038805_LINE1321_Six3_D	5	4	0.042735	0.034188	0.338562	0.736638	0.949057
Zbtb7a	ENSMUSG00000035011_LINE1189_Zbtb7a_I_N2	5	4	0.042735	0.034188	0.338562	0.736638	0.949057
Zbtb7c	ENSMUSG00000044646_LINE1331_Zbtb7c_I_N2	5	4	0.042735	0.034188	0.338562	0.736638	0.949057
Gli3	ENSMUSG00000021318_LINE331_Gli3_D	17	15	0.145299	0.153846	-0.162038	0.746911	0.949057
Hif3a	ENSMUSG00000004328_LINE324_Hif3a_I_N1	22	19	0.487179	1.36752	-1.92842	0.749296	0.949057
Stat5b	ENSMUSG00000020919_LINE1783_Stat5b_I	15	14	0.273504	0.179487	1.04205	0.749712	0.949057
Arnt	ENSMUSG00000015522_LINE52_Arnt_D_N2	5	4	0.0512821	0.0512821	0	0.749834	0.949057
Cebpd	BAE290471_LINE1209_Cebpd_I_N23	6	5	0.0683761	0.042735	0.699444	0.749951	0.949057
Cebpb	ENSMUSG00000056501_LINE246_Cebpb_D_N3	6	5	0.0683761	0.042735	0.699444	0.749951	0.949057
Zfx	ENSMUSG00000079509_LINE916_Zfx_D_N1	6	5	0.0598291	0.042735	0.544679	0.749951	0.949057
Tcf12	ENSMUSG00000032228_LINE109_Tcf12_D_N1	18	20	0.179487	0.188034	-0.148278	0.752471	0.949057
Rfx3	ENSMUSG00000040929_LINE1671_Rfx3_D_N1	5	6	0.0598291	0.0683761	-0.203105	0.755984	0.949057
Zfp300	ENSMUSG00000031079_LINE417_Zfp300_D	5	6	0.042735	0.0512821	-0.307598	0.759937	0.949057
Zscan20	ENSMUSG00000061894_LINE719_Zscan20_D	5	6	0.042735	0.0512821	-0.307598	0.759937	0.949057
Lhx8	ENSMUSG00000028201_LINE1244_Lhx8_D_N2	5	6	0.042735	0.0512821	-0.307598	0.759937	0.949057
Rxrg	ENSMUSG00000015843_LINE1580_Rxrg_D	6	5	0.0512821	0.042735	0.307598	0.759937	0.949057
Irf1	ENSMUSG00000018899_LINE1497_Irf1_I	36	39	0.683761	0.598291	0.418746	0.761309	0.949057
Hoxc5	ENSMUSG00000022485_LINE1206_Hoxc5_D	15	13	0.128205	0.17094	-0.692687	0.766553	0.949057
Foxi1	ENSMUSG00000047861_LINE1083_Foxi1_I	23	24	0.222222	0.316239	-1.10912	0.766817	0.949057
Foxi2	ENSMUSG00000048377_LINE1084_Foxi2_I	23	24	0.222222	0.316239	-1.10912	0.766817	0.949057
Foxi3	ENSMUSG00000055874_LINE1093_Foxi3_I	23	24	0.222222	0.316239	-1.10912	0.766817	0.949057
LINE9852	NP_0011820571_LINE9852_Gm5294_I_N1	23	24	0.222222	0.316239	-1.10912	0.766817	0.949057
LINE9973	NP_0320502_LINE9973_Foxl1_I_N1	23	24	0.222222	0.316239	-1.10912	0.766817	0.949057
Klf8	ENSMUSG00000041649_LINE492_Klf8_D	24	23	0.34188	0.230769	1.13927	0.768937	0.949057
Rfx2	ENSMUSG00000024206_LINE1666_Rfx2_D_N1	6	5	0.0940171	0.0854701	0.159216	0.770008	0.949057
Rfx8	ENSMUSG00000057173_LINE1673_Rfx8_I	6	5	0.0940171	0.0854701	0.159216	0.770008	0.949057
Dbx2	ENSMUSG00000045608_LINE1361_Dbx2_D	5	6	0.0512821	0.0512821	0	0.772022	0.949057
Pbx1	ENSMUSG00000052534_LINE1382_Pbx1_D	5	6	0.0512821	0.0512821	0	0.772022	0.949057
Gata6	ENSMUSG00000005836_LINE1110_Gata6_D	9	8	0.0940171	0.0683761	0.645446	0.776828	0.949057
Nr1i2	ENSMUSG00000022809_LINE1605_Nr1i2_I	7	6	0.0598291	0.0512821	0.284218	0.777678	0.949057
Arid5a	ENSMUSG00000037447_LINE18_Arid5a_D	8	7	0.0769231	0.0598291	0.48458	0.779521	0.949057
Sox13	ENSMUSG00000070643_LINE1766_Sox13_D	7	8	0.0598291	0.0769231	-0.48458	0.779521	0.949057
Hsf2	ENSMUSG00000019878_LINE1489_Hsf2_I	7	6	0.0854701	0.0769231	0.183473	0.783368	0.949057
LINE6263	NP_0322962_LINE6263_NP_0322962_I_N4	8	9	0.0940171	0.119658	-0.459341	0.783501	0.949057
LINE5798	XP_9117244_LINE5798_Gm4881_I_N2	9	10	0.0769231	0.111111	-0.754536	0.784519	0.949057
Plagl1	ENSMUSG00000019817_LINE320_Plagl1_D	10	9	0.111111	0.0854701	0.557583	0.786142	0.949057
Rfx6	ENSMUSG00000019900_LINE1664_Rfx6_I	14	13	0.145299	0.111111	0.70314	0.786935	0.949057
Hmx2	ENSMUSG00000050100_LINE1371_Hmx2_D	6	7	0.0683761	0.0598291	0.222459	0.790796	0.949057
Foxc1	ENSMUSG00000050295_LINE1086_Foxc1_D_N2	10	11	0.0854701	0.111111	-0.601037	0.790859	0.949057
Nfe2	ENSMUSG00000058794_LINE251_Nfe2_I	35	37	0.350427	0.367521	-0.225733	0.791418	0.949057
Gfi1b	ENSMUSG00000026815_LINE378_Gfi1b_D	16	15	0.179487	0.136752	0.741812	0.791457	0.949057
Foxa2	ENSMUSG00000037025_LINE1066_Foxa2_D_N1	7	8	0.0598291	0.0683761	-0.265792	0.791743	0.949057
Bsx	ENSMUSG00000054360_LINE1389_Bsx_D	8	7	0.0683761	0.0598291	0.265792	0.791743	0.949057
Mecp2	ENSMUSG00000031393_LINE1517_Mecp2_D	8	7	0.0683761	0.0598291	0.265792	0.791743	0.949057
Cdc5l	ENSMUSG00000023932_LINE1532_Cdc5l_I	7	8	0.0598291	0.0683761	-0.265792	0.791743	0.949057
Gli1	ENSMUSG00000025407_LINE1014_Gli1_I_N6	8	7	0.0683761	0.0598291	0.265792	0.791743	0.949057
Gli2	ENSMUSG00000048402_LINE1433_Gli2_I_N6	8	7	0.0683761	0.0598291	0.265792	0.791743	0.949057
Sox15	ENSMUSG00000041287_LINE1736_Sox15_D	7	8	0.0683761	0.0854701	-0.401526	0.791795	0.949057
Otp	ENSMUSG00000021685_LINE1197_Otp_D	8	7	0.0854701	0.0769231	0.183473	0.793549	0.949057
Runx2	ENSMUSG00000039153_LINE1675_Runx2_I	27	26	0.282051	0.239316	0.627286	0.796843	0.949057
Zfp202	ENSMUSG00000025602_LINE372_Zfp202_D	10	9	0.102564	0.0854701	0.391196	0.800273	0.949057
Shox2	ENSMUSG00000027833_LINE1241_Shox2_D_N2	10	9	0.102564	0.0854701	0.391196	0.800273	0.949057
Nr2e1	ENSMUSG00000019803_LINE1593_Nr2e1_D_N1	9	8	0.0769231	0.0683761	0.250812	0.803229	0.949057
Sry	ENSMUSG00000069036_LINE1764_Sry_D	8	9	0.0683761	0.0769231	-0.250812	0.803229	0.949057
Sox30	ENSMUSG00000040489_LINE1733_Sox30_D	8	7	0.0683761	0.0683761	0	0.805834	0.949057
Lhx6	ENSMUSG00000026890_LINE1232_Lhx6_D	11	10	0.102564	0.0854701	0.425402	0.805883	0.949057
Rhox11	ENSMUSG00000051038_LINE1376_Rhox11_D_N4	10	11	0.0854701	0.102564	-0.425402	0.805883	0.949057
LINE6211	NP_0010765961_LINE6211_NP_0010765961_I_N11	11	10	0.102564	0.0854701	0.425402	0.805883	0.949057
Hsf4	ENSMUSG00000033249_LINE1491_Hsf4_I	10	11	0.0940171	0.111111	-0.379604	0.807458	0.949057
Mesp2	ENSMUSG00000030543_LINE107_Mesp2_I	16	15	0.162393	0.136752	0.486333	0.811728	0.949057
Mesp1	ENSMUSG00000030544_LINE108_Mesp1_I	16	15	0.162393	0.136752	0.486333	0.811728	0.949057
Dmrta2	ENSMUSG00000047143_LINE4019_Dmrta2_I_N3	11	12	0.0940171	0.111111	-0.410615	0.812044	0.949057
Irx6	ENSMUSG00000031738_LINE1277_Irx6_D	9	10	0.0769231	0.0854701	-0.238342	0.812824	0.949057
Pbx3	ENSMUSG00000038718_LINE1318_Pbx3_I	9	10	0.0769231	0.0854701	-0.238342	0.812824	0.949057
AC1890281	ENSMUSG00000074368_LINE1428_AC1890281_D	9	10	0.0769231	0.0854701	-0.238342	0.812824	0.949057
LINE1463	Q8VHG7_MOUSE_LINE1463_Q8VHG7_MOUSE_I	9	10	0.0769231	0.0854701	-0.238342	0.812824	0.949057
Tbx21	ENSMUSG00000001444_LINE1790_Tbx21_I	8	7	0.102564	0.102564	0	0.812961	0.949057
LINE6266	NP_0322962_LINE6266_NP_0322962_I_N2	9	10	0.0854701	0.0940171	-0.207122	0.814469	0.949057
Nr1i3	ENSMUSG00000005677_LINE1576_Nr1i3_I	10	9	0.0940171	0.0854701	0.207122	0.814469	0.949057
Nr1h4	ENSMUSG00000047638_LINE6853_Nr1h4_I_N1	9	10	0.0854701	0.0940171	-0.207122	0.814469	0.949057
Nr1h5	ENSMUSG00000048938_LINE6860_Nr1h5_I_N1	9	10	0.0854701	0.0940171	-0.207122	0.814469	0.949057
Tbx20	ENSMUSG00000031965_LINE1799_Tbx20_D	12	13	0.102564	0.119658	-0.39754	0.817339	0.949057
Eomes	ENSMUSG00000032446_LINE1801_Eomes_D	12	13	0.102564	0.119658	-0.39754	0.817339	0.949057
Hoxb1	ENSMUSG00000018973_LINE1182_Hoxb1_I	9	8	0.0769231	0.0854701	-0.205607	0.818246	0.949057
Isl2	ENSMUSG00000032318_LINE1281_Isl2_D	8	9	0.0854701	0.0769231	0.205607	0.818246	0.949057
Isl1	ENSMUSG00000042258_LINE1347_Isl1_I	8	9	0.0854701	0.0769231	0.205607	0.818246	0.949057
Msx1	ENSMUSG00000048450_LINE1363_Msx1_D	8	9	0.0854701	0.0769231	0.205607	0.818246	0.949057
Sox21	ENSMUSG00000061517_LINE1757_Sox21_D	9	8	0.0769231	0.0854701	-0.205607	0.818246	0.949057
Nfib	ENSMUSG00000008575_LINE7350_Nfib_I_N4	12	13	0.111111	0.128205	-0.359811	0.818818	0.949057
Nfia	ENSMUSG00000028565_LINE7375_Nfia_I_N4	12	13	0.111111	0.128205	-0.359811	0.818818	0.949057
Scx	ENSMUSG00000034161_LINE113_Scx_I	11	10	0.0940171	0.0854701	0.227768	0.820982	0.949057
Tcf15	ENSMUSG00000068079_LINE162_Tcf15_I	11	10	0.0940171	0.0854701	0.227768	0.820982	0.949057
Klf14	ENSMUSG00000073209_LINE821_Klf14_I	14	13	0.153846	0.128205	0.459248	0.822086	0.949057
Klf11	ENSMUSG00000020653_LINE897_Klf11_I_N3	14	13	0.153846	0.128205	0.459248	0.822086	0.949057
Klf13	ENSMUSG00000052040_LINE1535_Klf13_I_N3	14	13	0.153846	0.128205	0.459248	0.822086	0.949057
Klf16	ENSMUSG00000035397_LINE2773_Klf16_I_N3	14	13	0.153846	0.128205	0.459248	0.822086	0.949057
Nfe2l2	ENSMUSG00000015839_LINE175_Nfe2l2_D	37	35	0.358974	0.350427	0.114552	0.823749	0.949734
Rarg	ENSMUSG00000001288_LINE1567_Rarg_D_N1	14	15	0.119658	0.136752	-0.37543	0.825946	0.950562
Tbx2	ENSMUSG00000000093_LINE1787_Tbx2_D_N1	10	9	0.0854701	0.0854701	0	0.828728	0.950562
Tbx3	ENSMUSG00000018604_LINE1794_Tbx3_D	10	9	0.0854701	0.0854701	0	0.828728	0.950562
Tlx2	ENSMUSG00000068327_LINE1414_Tlx2_D	10	9	0.102564	0.102564	0	0.828778	0.950562
Glis3	ENSMUSG00000052942_LINE1545_Glis3_I_N3	12	11	0.128205	0.119658	0.162813	0.83257	0.953672
Klf1	ENSMUSG00000054191_LINE628_Klf1_D	24	26	0.273504	0.273504	0	0.83605	0.956416
Mecom	ENSMUSG00000027684_LINE385_Mecom_D	11	10	0.102564	0.102564	0	0.839319	0.95667
Zbtb12	ENSMUSG00000049823_LINE587_Zbtb12_D	11	10	0.102564	0.102564	0	0.839319	0.95667
Tbx5	ENSMUSG00000018263_LINE1793_Tbx5_D	14	13	0.119658	0.111111	0.203759	0.839578	0.95667
LINE9913	NP_0011820571_LINE9913_Gm5294_I_N7	27	25	0.299145	0.358974	-0.622291	0.841696	0.95667
LINE10036	NP_0320502_LINE10036_Foxl1_I_N8	27	25	0.299145	0.358974	-0.622291	0.841696	0.95667
Rfx1	ENSMUSG00000031706_LINE1668_Rfx1_D	11	10	0.111111	0.119658	-0.161782	0.843936	0.957267
Nr2c1	ENSMUSG00000005897_LINE1578_Nr2c1_D_N2	15	14	0.128205	0.119658	0.197563	0.844392	0.957267
Batf3	ENSMUSG00000026630_LINE553_Batf3_I_N1	24	23	0.247863	0.230769	0.255857	0.851551	0.962908
Batf	ENSMUSG00000034266_LINE573_Batf_I_N1	24	23	0.247863	0.230769	0.255857	0.851551	0.962908
Smad3	ENSMUSG00000032402_LINE1698_Smad3_D	15	14	0.128205	0.128205	0	0.864343	0.973398
Smad2	ENSMUSG00000024563_LINE7358_Smad2_I_N1	15	14	0.128205	0.128205	0	0.864343	0.973398
Smad9	ENSMUSG00000027796_LINE17891_Smad9_I_N1	15	14	0.128205	0.128205	0	0.864343	0.973398
LINE5827	XP_9117244_LINE5827_Gm4881_I_N1	27	26	0.273504	0.282051	-0.112069	0.865243	0.973398
Sp8	ENSMUSG00000048562_LINE568_Sp8_I	28	31	0.401709	0.316239	0.820086	0.878536	0.984585
Sp7	ENSMUSG00000060284_LINE704_Sp7_I	28	31	0.401709	0.316239	0.820086	0.878536	0.984585
Sp9	ENSMUSG00000068859_LINE776_Sp9_I	28	31	0.401709	0.316239	0.820086	0.878536	0.984585
Stat5a	ENSMUSG00000004043_LINE1782_Stat5a_I	16	15	0.239316	0.230769	0.0995377	0.883936	0.98938
Zic2	ENSMUSG00000061524_LINE716_Zic2_D	16	15	0.145299	0.153846	-0.162038	0.891546	0.996634
Nfkb1	ENSMUSG00000028163_LINE1660_Nfkb1_I	16	17	0.162393	0.153846	0.159146	0.896887	1
Stat4	ENSMUSG00000062939_LINE1786_Stat4_D	26	27	0.324786	0.307692	0.194733	0.904201	1
LINE3878	Q8K439_MOUSE_LINE3878_Zfp263_I_N1	64	57	1.98291	2.98291	-1.38279	0.909783	1
Klf12	ENSMUSG00000072294_LINE811_Klf12_D_N1	18	18	0.264957	0.188034	0.85193	0.929999	1
Zfp219	ENSMUSG00000049295_LINE1480_Zfp219_I	21	21	0.316239	0.273504	0.379011	0.930805	1
Ebf1	ENSMUSG00000057098_LINE155_Ebf1_D	17	17	0.153846	0.179487	-0.458416	0.937046	1
Ferd3l	ENSMUSG00000046518_LINE143_Ferd3l_I	15	15	0.136752	0.162393	-0.473933	0.941581	1
Zscan4c	ENSMUSG00000054272_LINE629_Zscan4c_D	17	17	0.188034	0.17094	0.280388	0.958454	1
Zscan4ps2	ENSMUSG00000070826_LINE795_Zscan4ps2_I	17	17	0.188034	0.17094	0.280388	0.958454	1
Zscan4f	ENSMUSG00000070828_LINE796_Zscan4f_I	17	17	0.188034	0.17094	0.280388	0.958454	1
Hic2	ENSMUSG00000050240_LINE593_Hic2_I	16	16	0.162393	0.145299	0.321181	0.959927	1
Figla	ENSMUSG00000030001_LINE99_Figla_D	15	15	0.145299	0.128205	0.354222	0.961449	1
Foxc2	ENSMUSG00000046714_LINE1082_Foxc2_D	11	11	0.0940171	0.111111	-0.394198	0.968012	1
Foxs1	ENSMUSG00000074676_LINE1105_Foxs1_I	11	11	0.0940171	0.111111	-0.394198	0.968012	1
Terf2	ENSMUSG00000031921_LINE1545_Terf2_D	10	10	0.102564	0.0854701	0.407226	0.969786	1
Klf10	ENSMUSG00000037465_LINE1224_Klf10_I	10	10	0.102564	0.0854701	0.407226	0.969786	1
Dmrt1	ENSMUSG00000024837_LINE980_Dmrt1_I	10	10	0.0854701	0.111111	-0.557583	0.969786	1
Stat3	ENSMUSG00000004040_LINE1781_Stat3_D	28	28	0.34188	0.350427	-0.0912937	0.970025	1
Foxd3	ENSMUSG00000067261_LINE1101_Foxd3_I	28	27	0.299145	0.324786	-0.287189	0.972886	1
Foxe1	ENSMUSG00000070990_LINE1102_Foxe1_I	28	27	0.299145	0.324786	-0.287189	0.972886	1
LINE9851	NP_0011820571_LINE9851_Gm5294_I_N2	28	27	0.299145	0.324786	-0.287189	0.972886	1
LINE9972	NP_0320502_LINE9972_Foxl1_I_N2	28	27	0.299145	0.324786	-0.287189	0.972886	1
Foxj1	ENSMUSG00000034227_LINE1061_Foxj1_D	31	30	0.324786	0.384615	-0.643416	0.976887	1
LINE9832	NP_0011820571_LINE9832_Gm5294_I_N1	31	30	0.324786	0.384615	-0.643416	0.976887	1
LINE9950	NP_0320502_LINE9950_Foxl1_I_N1	31	30	0.324786	0.384615	-0.643416	0.976887	1
LINE9849	NP_0011820571_LINE9849_Gm5294_I_N1	6	6	0.0512821	0.0683761	-0.480943	0.977822	1
LINE9970	NP_0320502_LINE9970_Foxl1_I_N1	6	6	0.0512821	0.0683761	-0.480943	0.977822	1
Ptf1a	ENSMUSG00000026735_LINE87_Ptf1a_I	19	19	0.17094	0.179487	-0.157808	0.978316	1
Prdm1	ENSMUSG00000038151_LINE465_Prdm1_I	18	18	0.179487	0.17094	0.150432	0.979077	1
Foxa1	ENSMUSG00000035451_LINE1065_Foxa1_I	15	15	0.153846	0.136752	0.31871	0.98006	1
Nr2f6	ENSMUSG00000002393_LINE1573_Nr2f6_D_N1	15	15	0.128205	0.136752	-0.185255	0.981379	1
Tbx1	ENSMUSG00000009097_LINE1791_Tbx1_D	15	15	0.128205	0.136752	-0.185255	0.981379	1
Tbx10	ENSMUSG00000037477_LINE1803_Tbx10_I	15	15	0.128205	0.136752	-0.185255	0.981379	1
Nr4a1	ENSMUSG00000023034_LINE6710_Nr4a1_I_N5	14	14	0.128205	0.136752	-0.173625	0.982197	1
Ikzf1	ENSMUSG00000018654_LINE316_Ikzf1_I	13	13	0.119658	0.111111	0.195727	0.983019	1
Ikzf4	ENSMUSG00000002578_LINE762_Ikzf4_I_N3	13	13	0.119658	0.111111	0.195727	0.983019	1
Rbpj	ENSMUSG00000039191_LINE2108_Rbpj_I_N3	12	12	0.102564	0.111111	-0.201888	0.983876	1
Rbpsuhrs3	ENSMUSG00000079575_LINE2113_Rbpsuhrs3_I_N3	12	12	0.102564	0.111111	-0.201888	0.983876	1
Smarcc2	ENSMUSG00000025369_LINE1534_Smarcc2_I	10	10	0.0854701	0.102564	-0.391196	0.985683	1
Egr1	ENSMUSG00000038418_LINE467_Egr1_D_N3	9	9	0.0854701	0.0769231	0.225758	0.986647	1
Obox5	ENSMUSG00000074366_LINE1427_Obox5_D	9	9	0.0769231	0.0854701	-0.225758	0.986647	1
LINE1462	NP_6637552_LINE1462_NP_6637552_I_N11	9	9	0.0769231	0.0854701	-0.225758	0.986647	1
LINE15942	NP_0328751_LINE15942_Pit1_I_N1	9	9	0.0854701	0.0769231	0.225758	0.986647	1
Zscan4	EDL381201_LINE274_Zscan4_D_N3	8	8	0.0769231	0.0683761	0.236269	0.987664	1
Gata4	ENSMUSG00000021944_LINE1116_Gata4_D_N1	8	8	0.0769231	0.0683761	0.236269	0.987664	1
Zic5	ENSMUSG00000041703_LINE493_Zic5_D	8	8	0.0854701	0.0769231	0.205607	0.987667	1
Hoxb6	ENSMUSG00000000690_LINE1141_Hoxb6_D	7	7	0.0598291	0.0769231	-0.435721	0.988748	1
Arnt2	ENSMUSG00000015709_LINE54_Arnt2_D	7	7	0.0769231	0.0683761	0.213452	0.98875	1
Hoxa7	ENSMUSG00000038236_LINE1314_Hoxa7_D_N2	6	6	0.0512821	0.0598291	-0.263555	0.989917	1
Tbr1	ENSMUSG00000035033_LINE1802_Tbr1_D	6	6	0.0512821	0.0598291	-0.263555	0.989917	1
Zkscan1	ENSMUSG00000029729_LINE400_Zkscan1_D	5	5	0.0854701	0.0769231	0.167228	0.991203	1
Mnx1	ENSMUSG00000001566_LINE1150_Mnx1_D	5	5	0.042735	0.0512821	-0.281872	0.991203	1
Msx3	ENSMUSG00000025469_LINE1222_Msx3_D_N2	5	5	0.0512821	0.042735	0.281872	0.991203	1
Creb3l2	ENSMUSG00000038648_LINE216_Creb3l2_D_N1	4	4	0.0512821	0.034188	0.504921	0.992656	1
Nanog	ENSMUSG00000012396_LINE1172_Nanog_D	3	3	0.034188	0.025641	0.335917	0.994371	1
Gsc2	ENSMUSG00000022738_LINE1207_Gsc2_I	3	3	0.025641	0.034188	-0.335917	0.994371	1
Barhl2	ENSMUSG00000034384_LINE1285_Barhl2_D	3	3	0.034188	0.042735	-0.26015	0.994372	1
Ahr	ENSMUSG00000019256_LINE58_Ahr_I	5	5	0.042735	0.042735	0	1	1
Ahrr	ENSMUSG00000021575_LINE74_Ahrr_I	5	5	0.042735	0.042735	0	1	1
Npas4	ENSMUSG00000045903_LINE141_Npas4_I	1	1	0.00854701	0.00854701	0	1	1
Atf6b	ENSMUSG00000015461_LINE174_Atf6b_I	4	4	0.034188	0.034188	0	1	1
Mafk	ENSMUSG00000018143_LINE177_Mafk_D	9	9	0.0769231	0.0769231	0	1	1
Atf6	ENSMUSG00000026663_LINE196_Atf6_I	4	4	0.034188	0.034188	0	1	1
LINE265	XP_0027269251_LINE265_Nfil3_D_N4	3	3	0.025641	0.025641	0	1	1
Snai3	ENSMUSG00000006587_LINE298_Snai3_I	14	14	0.119658	0.119658	0	1	1
Glis2	ENSMUSG00000014303_LINE308_Glis2_D	6	6	0.0512821	0.0512821	0	1	1
Mzf1	ENSMUSG00000030380_LINE406_Mzf1_D_N2	10	10	0.0854701	0.0854701	0	1	1
Glis1	ENSMUSG00000034762_LINE442_Glis1_I	5	5	0.0512821	0.0512821	0	1	1
Snai1	ENSMUSG00000042821_LINE502_Snai1_D	14	14	0.119658	0.119658	0	1	1
Zfp161	ENSMUSG00000049672_LINE583_Zfp161_D	1	1	0.00854701	0.00854701	0	1	1
Egr4	ENSMUSG00000071341_LINE808_Egr4_I	6	6	0.0512821	0.0512821	0	1	1
Etv3	ENSMUSG00000003382_LINE1003_Etv3_D	12	12	0.111111	0.111111	0	1	1
LINE1139	A1JVI6_MOUSE_LINE1139_Dux_D	4	4	0.034188	0.034188	0	1	1
Dlx3	ENSMUSG00000001510_LINE1149_Dlx3_D	6	6	0.0512821	0.0512821	0	1	1
Otx1	ENSMUSG00000005917_LINE1161_Otx1_D_N2	7	7	0.0598291	0.0598291	0	1	1
Dlx4	ENSMUSG00000020871_LINE1187_Dlx4_D	4	4	0.034188	0.034188	0	1	1
Otx2	ENSMUSG00000021848_LINE1198_Otx2_D	7	7	0.0598291	0.0598291	0	1	1
Hoxc10	ENSMUSG00000022484_LINE1203_Hoxc10_D_N1	4	4	0.034188	0.034188	0	1	1
Pax7	ENSMUSG00000028736_LINE1249_Pax7_D	3	3	0.025641	0.025641	0	1	1
Nobox	ENSMUSG00000029736_LINE1264_Nobox_D_N2	4	4	0.034188	0.034188	0	1	1
Dlx1	ENSMUSG00000041911_LINE1345_Dlx1_D_N2	5	5	0.042735	0.042735	0	1	1
Hoxb3	ENSMUSG00000048763_LINE1367_Hoxb3_D	6	6	0.0512821	0.0512821	0	1	1
Homez	ENSMUSG00000057156_LINE1393_Homez_D	1	1	0.017094	0.017094	0	1	1
Hoxd3	ENSMUSG00000079277_LINE1439_Hoxd3_D_N2	4	4	0.034188	0.034188	0	1	1
Pax3	ENSMUSG00000004872_LINE1467_Pax3_I	3	3	0.025641	0.025641	0	1	1
Irf6	ENSMUSG00000026638_LINE1500_Irf6_D	2	2	0.017094	0.017094	0	1	1
Irf5	ENSMUSG00000029771_LINE1501_Irf5_D	2	2	0.017094	0.017094	0	1	1
Myb	ENSMUSG00000019982_LINE1529_Myb_D_N1	3	3	0.025641	0.025641	0	1	1
Mybl1	ENSMUSG00000025912_LINE1535_Mybl1_D	3	3	0.025641	0.025641	0	1	1
Sp140	ENSMUSG00000070031_LINE1682_Sp140_I	1	1	0.00854701	0.00854701	0	1	1
LINE1685	XP_0014735742_LINE1685_IRC900814_D_N3	1	1	0.00854701	0.00854701	0	1	1
Ctcfl	ENSMUSG00000070495_LINE1841_Ctcfl_I	12	12	0.111111	0.111111	0	1	1
Tead3	ENSMUSG00000002249_LINE7609_Tead3_I_N1	7	7	0.0683761	0.0683761	0	1	1
Crebzf	ENSMUSG00000051451_LINE236_Crebzf_D	0	0	0	0	NA	NA	NA
Hsfy2	ENSMUSG00000045336_LINE1492_Hsfy2_I	0	0	0	0	NA	NA	NA
