# Supplementary material for: Distinctive DNA sequence features define epigenetic longevity of inflammatory memory
Source: Science. Author manuscript; Available in PMC 2026 Jun 26. (PMC13295011; doi:10.1126/science.adz6830)
Supplement: Data s19 [file NIHMS2170334-supplement-Data_s19.xlsx]

## Sheet: Data S19
motif_tf	motif_id	n_lt_mem	n_st_mem	mean_lt	mean_st	t_stat	p_value	p_adjusted
ZNF274	MA1592.1	19	5	0.179487	0.0512821	2.77719	0.00279092	0.548668
ZNF528	MA1597.1	28	12	0.264957	0.102564	2.93478	0.00504436	0.548668
Nr1h3::Rxra	MA0494.1	24	9	0.222222	0.0854701	2.67888	0.00515066	0.548668
HNF4A	MA0114.4	14	3	0.145299	0.025641	2.87849	0.00542698	0.548668
EHF	MA0598.3	51	32	0.581197	0.324786	2.87257	0.00564384	0.548668
SMAD2::SMAD3::SMAD4	MA0513.1	17	35	0.17094	0.333333	-2.51509	0.00572458	0.548668
ATF6	MA1466.1	12	2	0.102564	0.025641	2.26222	0.0065373	0.548668
HOXD12	MA0873.1	7	0	0.0598291	0	2.71695	0.00742367	0.548668
HOXC12	MA0906.1	7	0	0.0598291	0	2.71695	0.00742367	0.548668
BARHL1	MA0877.2	7	0	0.0683761	0	2.59084	0.00742702	0.548668
HNF4G	MA0484.2	15	4	0.153846	0.034188	2.78278	0.00809028	0.548668
STAT1::STAT2	MA0517.1	40	22	0.410256	0.222222	2.47196	0.00899578	0.555485
RELB	MA1117.1	11	2	0.0940171	0.017094	2.59435	0.0104495	0.555485
HOXD4	MA1507.1	13	3	0.111111	0.0512821	1.2888	0.0106715	0.555485
Arnt	MA0004.1	19	7	0.376068	0.119658	2.70691	0.0115862	0.555485
FOS	MA0476.1	63	48	0.820513	0.512821	2.84758	0.0123071	0.555485
PROX1	MA0794.1	6	0	0.0512821	0	2.50405	0.0134106	0.555485
NEUROD1	MA1109.1	17	6	0.17094	0.0512821	2.62165	0.0146619	0.555485
JUN	MA0488.1	29	15	0.316239	0.153846	2.31943	0.0169763	0.555485
TFEB	MA0692.1	12	3	0.119658	0.034188	2.11386	0.0173058	0.555485
MSGN1	MA1524.1	8	1	0.0854701	0.00854701	2.38344	0.0174524	0.555485
Hoxa11	MA0911.1	8	1	0.0683761	0.00854701	2.39855	0.0177135	0.555485
PAX5	MA0014.3	10	2	0.0940171	0.017094	2.40092	0.0178748	0.555485
NFYA	MA0060.3	10	2	0.0854701	0.017094	2.38972	0.0181083	0.555485
FOSL2	MA0478.1	64	47	0.871795	0.598291	2.30434	0.0186678	0.555485
ELF3	MA0640.2	50	35	0.581197	0.333333	2.7227	0.0193601	0.555485
MYC	MA0147.3	13	4	0.136752	0.034188	2.45567	0.0223395	0.59662
CREM	MA0609.2	13	4	0.222222	0.0854701	1.85996	0.0256521	0.59662
NFYC	MA1644.1	11	3	0.0940171	0.025641	2.2188	0.0279489	0.59662
NR2F1(var.3)	MA1538.1	9	2	0.102564	0.017094	2.30043	0.0300027	0.59662
THRB(var.2)	MA1575.1	1	7	0.00854701	0.102564	-2.34797	0.0303197	0.59662
GFI1	MA0038.2	14	5	0.128205	0.042735	2.23414	0.0309889	0.59662
HOXD13	MA0909.2	9	2	0.0769231	0.017094	2.17458	0.0311815	0.59662
HOXD11	MA0908.1	7	1	0.0683761	0.00854701	2.15671	0.0312575	0.59662
HOXC11	MA0651.1	7	1	0.0598291	0.00854701	2.17102	0.0314877	0.59662
HOXD10	MA1506.1	7	1	0.0598291	0.00854701	2.17102	0.0314877	0.59662
HOXC4	MA1504.1	9	2	0.0769231	0.025641	1.64246	0.0331026	0.59662
IKZF1	MA1508.1	49	34	0.564103	0.358974	2.26118	0.03322	0.59662
FIGLA	MA0820.1	17	7	0.153846	0.0683761	1.92758	0.0332582	0.59662
GABPA	MA0062.3	51	37	0.564103	0.358974	2.39341	0.0342654	0.59662
ETS2	MA1484.1	21	10	0.196581	0.0940171	2.03591	0.0347329	0.59662
Foxj3	MA0851.1	15	27	0.145299	0.282051	-2.12472	0.0388194	0.59662
SPIC	MA0687.1	27	15	0.25641	0.145299	1.89139	0.0432697	0.59662
CREB1	MA0018.4	25	14	0.299145	0.145299	2.15673	0.0433614	0.59662
Pparg::Rxra	MA0065.2	36	23	0.384615	0.230769	2.07703	0.0436112	0.59662
HOXA9	MA0594.2	4	0	0.034188	0	2.02637	0.044569	0.59662
PDX1	MA0132.2	4	0	0.0512821	0	1.91899	0.0445769	0.59662
HOXD3	MA0912.2	4	0	0.0512821	0	1.91899	0.0445769	0.59662
DBP	MA0639.1	10	3	0.153846	0.042735	2.04624	0.0454803	0.59662
Pax2	MA0067.1	10	3	0.0854701	0.025641	2.00636	0.0464777	0.59662
NKX2-3	MA0672.1	10	3	0.0854701	0.025641	2.00636	0.0464777	0.59662
BACH2	MA1101.2	43	31	0.606838	0.393162	1.95681	0.0487225	0.59662
HOXB4	MA1499.1	10	3	0.0854701	0.0512821	0.768819	0.0492454	0.59662
LBX1	MA0618.1	10	3	0.0940171	0.042735	1.31146	0.0512852	0.59662
SPIB	MA0081.2	48	33	0.529915	0.401709	1.31367	0.0522115	0.59662
Tcf12	MA0521.1	22	34	0.222222	0.401709	-2.19994	0.0524055	0.59662
GBX1	MA0889.1	8	2	0.0769231	0.017094	1.98953	0.0526601	0.59662
OTX1	MA0711.1	2	8	0.017094	0.0683761	-1.94666	0.0533161	0.59662
HOXC10	MA0905.1	8	2	0.0683761	0.017094	1.94666	0.0533161	0.59662
EMX2	MA0886.1	6	1	0.0854701	0.00854701	1.82406	0.0551462	0.59662
FOXI1	MA0042.2	8	17	0.0683761	0.153846	-2.00415	0.0557857	0.59662
FOXL1	MA0033.2	8	17	0.0683761	0.153846	-2.00415	0.0557857	0.59662
FOXO4	MA0848.1	8	17	0.0683761	0.153846	-2.00415	0.0557857	0.59662
FOXO6	MA0849.1	8	17	0.0683761	0.153846	-2.00415	0.0557857	0.59662
FOXP3	MA0850.1	8	17	0.0683761	0.153846	-2.00415	0.0557857	0.59662
MLXIPL	MA0664.1	6	1	0.0769231	0.017094	1.63051	0.057259	0.59662
ESR2	MA0258.2	13	24	0.145299	0.247863	-1.53818	0.0601252	0.59662
TFAP2C	MA0524.2	6	14	0.0940171	0.196581	-1.51206	0.0616711	0.59662
FOS::JUNB	MA1134.1	48	36	0.726496	0.495726	1.99009	0.0622951	0.59662
NEUROG2(var.2)	MA1642.1	15	7	0.162393	0.0598291	2.1637	0.0660134	0.59662
TFE3	MA0831.2	11	4	0.0940171	0.042735	1.45966	0.0662539	0.59662
CTCF	MA0139.1	18	9	0.153846	0.0769231	1.8471	0.0663776	0.59662
DMRT3	MA0610.1	11	4	0.102564	0.0512821	1.26057	0.0687013	0.59662
Ahr::Arnt	MA0006.1	30	19	0.324786	0.188034	1.93881	0.0692166	0.59662
BHLHA15(var.2)	MA1472.1	10	19	0.145299	0.273504	-1.55904	0.0711506	0.59662
PAX4	MA0068.2	9	3	0.102564	0.025641	2.01944	0.0727815	0.59662
Lhx8	MA0705.1	9	3	0.102564	0.025641	2.01944	0.0727815	0.59662
TLX2	MA1577.1	9	3	0.102564	0.025641	2.01944	0.0727815	0.59662
LHX9	MA0701.2	9	3	0.102564	0.025641	2.01944	0.0727815	0.59662
PRRX2	MA0075.3	9	3	0.102564	0.025641	2.01944	0.0727815	0.59662
GSX1	MA0892.1	12	5	0.128205	0.042735	2.03831	0.0736859	0.59662
SIX2	MA1119.1	18	9	0.162393	0.0940171	1.4108	0.0738698	0.59662
KLF15	MA1513.1	15	7	0.196581	0.0769231	1.70577	0.0743544	0.59662
TCF12(var.2)	MA1648.1	20	11	0.196581	0.0940171	2.03591	0.0746144	0.59662
ATF4	MA0833.2	19	10	0.179487	0.0940171	1.72818	0.0750278	0.59662
FOSB::JUN	MA1127.1	19	10	0.239316	0.119658	1.72081	0.0762387	0.59662
SNAI2	MA0745.2	18	9	0.153846	0.102564	1.02458	0.0763738	0.59662
IRF7	MA0772.1	19	10	0.179487	0.0940171	1.67836	0.0774768	0.59662
ERF	MA0760.1	19	10	0.17094	0.0940171	1.62142	0.077761	0.59662
ZBTB7A	MA0750.2	25	15	0.239316	0.136752	1.8198	0.0787224	0.59662
BCL6	MA0463.2	15	7	0.128205	0.0683761	1.46843	0.0788923	0.59662
PBX2	MA1113.2	9	18	0.102564	0.162393	-1.18351	0.0791451	0.59662
TFEC	MA0871.2	9	3	0.0769231	0.034188	1.32253	0.0802943	0.59662
ARGFX	MA1463.1	12	5	0.153846	0.0683761	1.56108	0.0813415	0.59662
NHLH1	MA0048.2	14	23	0.162393	0.316239	-1.87663	0.0820866	0.59662
ZBTB18	MA0698.1	15	25	0.136752	0.230769	-1.71936	0.0824583	0.59662
CENPB	MA0637.1	3	0	0.025641	0	1.74718	0.0828158	0.59662
E2F1	MA0024.3	0	3	0	0.0512821	-1.74718	0.0828158	0.59662
MYBL1	MA0776.1	3	0	0.034188	0	1.64485	0.0828215	0.59662
EMX1	MA0612.2	3	0	0.042735	0	1.67959	0.0828215	0.59662
GSX2	MA0893.2	3	0	0.042735	0	1.67959	0.0828215	0.59662
HOXA2	MA0900.2	3	0	0.042735	0	1.67959	0.0828215	0.59662
HOXB2	MA0902.2	3	0	0.042735	0	1.67959	0.0828215	0.59662
FOXK2	MA1103.2	8	16	0.0683761	0.145299	-1.8299	0.0831749	0.59662
NRL	MA0842.2	20	11	0.179487	0.102564	1.58418	0.0864767	0.603482
PPARG	MA0066.1	8	16	0.0769231	0.145299	-1.53764	0.0886065	0.603482
MNT	MA0825.1	7	2	0.102564	0.025641	1.76798	0.0888407	0.603482
ETV2	MA0762.1	20	11	0.188034	0.111111	1.46499	0.0893949	0.603482
LHX6	MA0658.1	7	2	0.128205	0.034188	1.67146	0.0904727	0.603482
Ascl2	MA0816.1	14	23	0.196581	0.376068	-1.90936	0.0919228	0.603482
MEIS2(var.2)	MA1640.1	11	20	0.111111	0.188034	-1.42734	0.0921364	0.603482
Hmx2	MA0897.1	13	6	0.119658	0.0512821	1.78043	0.0926292	0.603482
FOXP2	MA0593.1	12	21	0.119658	0.205128	-1.54749	0.0943065	0.603482
USF2	MA0526.3	16	8	0.145299	0.0854701	1.27949	0.0943113	0.603482
CREB3	MA0638.1	7	2	0.0598291	0.025641	1.17427	0.0943831	0.603482
TCF7L2	MA0523.1	13	22	0.119658	0.213675	-1.73217	0.0951361	0.603482
NEUROD2	MA0668.1	5	1	0.0598291	0.00854701	1.75619	0.0980859	0.603482
CEBPG(var.2)	MA1636.1	22	13	0.205128	0.119658	1.62813	0.0991262	0.603482
Ebf2	MA1604.1	11	20	0.119658	0.179487	-1.13736	0.0994198	0.603482
Wt1	MA1627.1	33	22	0.393162	0.290598	1.07287	0.0994305	0.603482
CUX1	MA0754.1	5	1	0.042735	0.00854701	1.65697	0.0995017	0.603482
MYCN	MA0104.4	5	1	0.0854701	0.017094	1.65697	0.0995017	0.603482
HOXB9	MA1503.1	5	1	0.042735	0.00854701	1.65697	0.0995017	0.603482
MLX	MA0663.1	5	1	0.0512821	0.017094	1.16649	0.10246	0.616413
IRF8	MA0652.1	14	7	0.136752	0.0598291	1.81445	0.104724	0.617348
NFKB1	MA0105.4	10	4	0.145299	0.0683761	1.32154	0.105453	0.617348
ZNF317	MA1593.1	24	15	0.222222	0.128205	1.79341	0.105792	0.617348
VEZF1	MA1578.1	14	7	0.299145	0.102564	1.94039	0.106305	0.617348
TCF3	MA0522.3	19	11	0.188034	0.0940171	1.88315	0.106753	0.617348
FOSL2::JUN(var.2)	MA1131.1	22	13	0.25641	0.153846	1.43286	0.110095	0.631776
ATF3	MA0605.2	19	11	0.350427	0.188034	1.70934	0.114957	0.642193
SOX2	MA0143.4	5	11	0.042735	0.111111	-1.76616	0.116369	0.642193
GATA5	MA0766.2	8	3	0.0940171	0.025641	1.83283	0.118358	0.642193
Mlxip	MA0622.1	11	5	0.102564	0.042735	1.66352	0.118913	0.642193
SOX15	MA1152.1	18	10	0.162393	0.111111	0.975989	0.119098	0.642193
SP9	MA1564.1	29	20	0.418803	0.239316	1.63391	0.120829	0.642193
ZIC1	MA0696.1	11	5	0.0940171	0.042735	1.55546	0.121493	0.642193
PITX3	MA0714.1	5	11	0.042735	0.0940171	-1.55546	0.121493	0.642193
FOXA3	MA1683.1	8	15	0.0683761	0.136752	-1.65149	0.121966	0.642193
FOXP1	MA0481.3	8	15	0.0683761	0.136752	-1.65149	0.121966	0.642193
ELK1	MA0028.2	11	5	0.111111	0.0512821	1.44558	0.122168	0.642193
REST	MA0138.2	19	11	0.17094	0.102564	1.42267	0.122335	0.642193
NFE2	MA0841.1	36	25	0.521368	0.376068	1.37912	0.123546	0.642193
GBX2	MA0890.1	8	3	0.0683761	0.025641	1.54557	0.123962	0.642193
Sox17	MA0078.1	11	5	0.0940171	0.0598291	0.838787	0.127505	0.651499
Nr2e1	MA0676.1	11	5	0.0940171	0.0512821	1.18477	0.127505	0.651499
EGR1	MA0162.4	20	12	0.213675	0.136752	1.18211	0.129027	0.652739
FOXC1	MA0032.2	6	12	0.0512821	0.145299	-1.92953	0.129498	0.652739
FOSL1::JUN	MA1128.1	58	47	0.57265	0.452991	1.4892	0.135527	0.659015
ATF2	MA1632.1	21	13	0.239316	0.145299	1.37094	0.138692	0.659015
ELK3	MA0759.1	16	9	0.153846	0.0854701	1.44531	0.139139	0.659015
MYOG	MA0500.2	9	16	0.17094	0.307692	-1.44531	0.139139	0.659015
USF1	MA0093.3	16	9	0.17094	0.0940171	1.40734	0.141707	0.659015
IRF1	MA0050.2	46	36	0.897436	0.598291	1.25519	0.142908	0.659015
Foxq1	MA0040.1	17	10	0.162393	0.0854701	1.66239	0.143836	0.659015
TFAP2A(var.3)	MA0872.1	17	10	0.358974	0.17094	1.75666	0.144012	0.659015
ELF5	MA0136.2	25	16	0.239316	0.179487	0.927032	0.144736	0.659015
FOS::JUND	MA1141.1	61	51	0.623932	0.504274	1.40315	0.146106	0.659015
PAX9	MA0781.1	6	2	0.0683761	0.017094	1.63091	0.148461	0.659015
Nkx3-2	MA0122.3	12	6	0.102564	0.0598291	1.13178	0.14948	0.659015
NR1I2	MA1533.1	9	4	0.0940171	0.034188	1.65071	0.149688	0.659015
MXI1	MA1108.2	12	20	0.145299	0.179487	-0.564616	0.150998	0.659015
EGR2	MA0472.2	2	6	0.017094	0.0512821	-1.43925	0.151892	0.659015
MITF	MA0620.3	6	2	0.102564	0.034188	1.43925	0.151892	0.659015
HES7	MA0822.1	2	6	0.025641	0.0769231	-1.36235	0.151954	0.659015
MNX1	MA0707.1	12	6	0.111111	0.0683761	0.995547	0.153171	0.659015
SMAD3	MA0795.1	2	6	0.025641	0.0683761	-1.23027	0.153712	0.659015
ZNF135	MA1587.1	19	12	0.205128	0.102564	1.8471	0.154849	0.659015
FOXD1	MA0031.1	4	9	0.034188	0.0769231	-1.42707	0.155181	0.659015
FOXG1	MA0613.1	4	9	0.034188	0.0769231	-1.42707	0.155181	0.659015
FOXO3	MA0157.2	4	9	0.034188	0.0769231	-1.42707	0.155181	0.659015
Nkx3-1	MA0124.2	9	4	0.0769231	0.034188	1.42707	0.155181	0.659015
RHOXF1	MA0719.1	4	9	0.034188	0.0769231	-1.42707	0.155181	0.659015
ZIC4	MA0751.1	9	4	0.0769231	0.034188	1.42707	0.155181	0.659015
ZSCAN29	MA1602.1	4	9	0.034188	0.0769231	-1.42707	0.155181	0.659015
Arntl	MA0603.1	6	2	0.0598291	0.025641	1.08383	0.155478	0.659015
FOXC2	MA0846.1	11	18	0.111111	0.196581	-1.50052	0.157366	0.659268
EN1	MA0027.2	2	0	0.034188	0	1.42035	0.158185	0.659268
GMEB2	MA0862.1	2	0	0.025641	0	1.34629	0.158189	0.659268
TFAP2B	MA0811.1	8	14	0.102564	0.196581	-1.39953	0.160249	0.664143
BATF3	MA0835.2	61	50	0.649573	0.512821	1.49302	0.161506	0.665655
SNAI3	MA1559.1	18	11	0.188034	0.119658	1.17209	0.164874	0.675803
FOSL2::JUNB	MA1138.1	46	37	0.598291	0.444444	1.49874	0.17	0.679363
ELF1	MA0473.3	48	39	0.504274	0.376068	1.56827	0.170359	0.679363
JDP2(var.2)	MA0656.1	19	12	0.316239	0.179487	1.51536	0.173321	0.679363
ZNF740	MA0753.2	30	22	0.615385	0.435897	0.936568	0.173896	0.679363
ZNF382	MA1594.1	14	8	0.128205	0.0683761	1.46843	0.175688	0.679363
Hmx3	MA0898.1	10	5	0.102564	0.042735	1.57616	0.176451	0.679363
THRB(var.3)	MA1576.1	10	5	0.102564	0.042735	1.57616	0.176451	0.679363
MAX	MA0058.3	10	5	0.136752	0.0598291	1.48549	0.176578	0.679363
Gmeb1	MA0615.1	4	1	0.034188	0.00854701	1.35574	0.177192	0.679363
HOXC9	MA0485.2	4	1	0.034188	0.00854701	1.35574	0.177192	0.679363
NFIB	MA1643.1	18	11	0.25641	0.179487	0.864165	0.17798	0.679363
MGA	MA0801.1	25	17	0.222222	0.153846	1.2682	0.178437	0.679363
TBX15	MA0803.1	25	17	0.222222	0.153846	1.2682	0.178437	0.679363
NR2F6(var.3)	MA1539.1	4	1	0.0512821	0.017094	1.07771	0.179704	0.679363
XBP1	MA0844.1	10	5	0.0940171	0.042735	1.45966	0.180069	0.679363
HOXA5	MA0158.2	4	1	0.042735	0.017094	0.910982	0.180958	0.679363
FOXF2	MA0030.1	9	15	0.0769231	0.153846	-1.64886	0.181224	0.679363
NEUROG2	MA0669.1	7	3	0.0940171	0.025641	1.74288	0.186804	0.69678
RFX5	MA0510.2	10	5	0.145299	0.0769231	1.16393	0.188521	0.698603
POU4F1	MA0790.1	13	7	0.128205	0.111111	0.298085	0.189166	0.698603
FOXN3	MA1489.1	15	9	0.136752	0.0769231	1.41922	0.192074	0.705848
NFIC::TLX1	MA0119.1	15	9	0.162393	0.0940171	1.29425	0.194344	0.709601
HAND2	MA1638.1	16	10	0.162393	0.0854701	1.60797	0.194998	0.709601
FOSL1	MA0477.2	55	45	0.666667	0.529915	1.32237	0.196037	0.709921
HLTF	MA0109.1	7	3	0.0598291	0.025641	1.29192	0.197984	0.713509
SRF	MA0083.3	7	3	0.0769231	0.034188	1.16793	0.199036	0.713852
NFKB2	MA0778.1	11	6	0.196581	0.0940171	1.44427	0.202171	0.717533
FOSL2::JUND	MA1144.1	48	41	0.692308	0.521368	1.50918	0.203414	0.717533
ZNF449	MA1656.1	16	10	0.162393	0.0940171	1.36852	0.20504	0.717533
NR4A2	MA0160.1	16	10	0.145299	0.0854701	1.37555	0.207291	0.717533
NR1D2	MA1532.1	16	10	0.145299	0.0854701	1.37555	0.207291	0.717533
Alx1	MA0854.1	11	6	0.179487	0.0940171	1.14825	0.207714	0.717533
INSM1	MA0155.1	11	6	0.111111	0.0598291	1.21604	0.20909	0.717533
MTF1	MA0863.1	11	6	0.0940171	0.0512821	1.25816	0.209681	0.717533
NR2C1	MA1535.1	6	11	0.0512821	0.0940171	-1.25816	0.209681	0.717533
HOXA13	MA0650.2	11	6	0.0940171	0.0512821	1.25816	0.209681	0.717533
Nr2e3	MA0164.1	18	12	0.230769	0.128205	1.54454	0.214481	0.727704
NRF1	MA0506.1	8	4	0.136752	0.034188	1.89696	0.214739	0.727704
ZNF16	MA1654.1	22	15	0.196581	0.136752	1.15701	0.21558	0.727704
POU1F1	MA0784.1	10	16	0.111111	0.145299	-0.629075	0.21847	0.732706
ZNF341	MA1655.1	22	15	0.205128	0.145299	1.08057	0.219877	0.732706
ASCL1(var.2)	MA1631.1	27	20	0.282051	0.188034	1.44373	0.220261	0.732706
RAX2	MA0717.1	12	7	0.136752	0.0683761	1.42461	0.220991	0.732706
BATF::JUN	MA0462.2	62	53	0.683761	0.555556	1.32959	0.224756	0.741895
GATA2	MA0036.3	12	7	0.111111	0.0598291	1.33135	0.227755	0.745996
JUND(var.2)	MA0492.1	21	14	0.25641	0.188034	0.878753	0.230215	0.745996
Creb5	MA0840.1	15	9	0.205128	0.145299	0.81241	0.231526	0.745996
ESX1	MA0644.1	8	4	0.0854701	0.034188	1.37029	0.233882	0.745996
LBX2	MA0699.1	8	4	0.0769231	0.034188	1.32253	0.233882	0.745996
RAX	MA0718.1	8	4	0.128205	0.0598291	1.1304	0.237009	0.745996
DMRTA2	MA1478.1	7	12	0.0683761	0.111111	-1.03791	0.23741	0.745996
DLX6	MA0882.1	8	4	0.0683761	0.034188	1.18398	0.237827	0.745996
OSR1	MA1542.1	4	8	0.034188	0.0683761	-1.18398	0.237827	0.745996
PAX3(var.2)	MA1546.1	8	4	0.0683761	0.034188	1.18398	0.237827	0.745996
ETV6	MA0645.1	28	20	0.264957	0.222222	0.6272	0.241164	0.745996
TFDP1	MA1122.1	8	4	0.0769231	0.042735	0.963328	0.241961	0.745996
HOXC13	MA0907.1	8	4	0.0683761	0.042735	0.791613	0.246012	0.745996
HOXA4	MA1496.1	8	4	0.0683761	0.042735	0.791613	0.246012	0.745996
SREBF1(var.2)	MA0829.2	8	4	0.0854701	0.0512821	0.833433	0.246108	0.745996
VSX1	MA0725.1	5	2	0.0598291	0.017094	1.40552	0.246664	0.745996
VSX2	MA0726.1	5	2	0.0598291	0.017094	1.40552	0.246664	0.745996
ZNF384	MA1125.1	24	18	1.39316	0.666667	1.59608	0.246928	0.745996
OLIG2	MA0678.1	5	2	0.0769231	0.025641	1.2966	0.248001	0.745996
FOSL2::JUNB(var.2)	MA1139.1	13	8	0.239316	0.136752	1.28021	0.248259	0.745996
NFIL3	MA0025.2	20	14	0.188034	0.119658	1.36235	0.249086	0.745996
PAX1	MA0779.1	5	2	0.0512821	0.017094	1.28159	0.249326	0.745996
HIF1A	MA1106.1	2	5	0.017094	0.0512821	-1.28159	0.249326	0.745996
BHLHE23	MA0817.1	5	2	0.0683761	0.025641	1.16139	0.2507	0.745996
VENTX	MA0724.1	2	5	0.017094	0.042735	-1.14957	0.251999	0.745996
BARX1	MA0875.1	2	5	0.017094	0.042735	-1.14957	0.251999	0.745996
TP53	MA0106.3	8	13	0.119658	0.188034	-0.994258	0.258443	0.759697
Foxf1	MA1606.1	13	19	0.119658	0.17094	-1.04148	0.259713	0.759697
ARNT2	MA1464.1	5	2	0.0598291	0.034188	0.695544	0.260274	0.759697
MEF2A	MA0052.4	18	12	0.162393	0.136752	0.451736	0.2607	0.759697
FOSL2::JUN	MA1130.1	54	45	0.606838	0.495726	1.16638	0.264507	0.765725
NFIC	MA0161.2	13	19	0.136752	0.179487	-0.75885	0.265502	0.765725
SREBF2(var.2)	MA0828.1	5	2	0.042735	0.034188	0.279961	0.265848	0.765725
TFAP2C(var.3)	MA0815.1	15	10	0.324786	0.17094	1.51347	0.2681	0.766661
NR2C2	MA0504.1	18	12	0.179487	0.136752	0.741812	0.268229	0.766661
TFAP2B(var.3)	MA0813.1	16	11	0.307692	0.162393	1.55277	0.271709	0.772324
MSX1	MA0666.1	9	5	0.0769231	0.042735	1.10068	0.27228	0.772324
PLAG1	MA0163.1	11	16	0.102564	0.179487	-1.41693	0.277568	0.77867
ETV3	MA0763.1	14	9	0.128205	0.0854701	0.972235	0.278418	0.77867
MAF::NFE2	MA0501.1	34	27	0.333333	0.25641	1.1175	0.282305	0.77867
RFX3	MA0798.2	15	10	0.162393	0.119658	0.652376	0.282473	0.77867
NR6A1	MA1541.1	15	10	0.196581	0.119658	1.16863	0.286068	0.77867
RREB1	MA0073.1	31	36	0.641026	1.64103	-2.11229	0.288869	0.77867
FOXK1	MA0852.2	9	14	0.0940171	0.128205	-0.739056	0.290293	0.77867
TEF	MA0843.1	10	6	0.128205	0.0683761	1.18614	0.292312	0.77867
JUN(var.2)	MA0489.1	61	52	0.717949	0.623932	0.890905	0.293882	0.77867
BATF	MA1634.1	62	54	0.675214	0.564103	1.16044	0.295101	0.77867
GATA4	MA0482.2	10	6	0.0940171	0.0512821	1.18477	0.296151	0.77867
FEV	MA0156.2	15	10	0.136752	0.0940171	0.94462	0.296238	0.77867
Rarb(var.2)	MA0858.1	10	15	0.0940171	0.136752	-0.94462	0.296238	0.77867
FOSL2::JUND(var.2)	MA1145.1	15	10	0.205128	0.136752	0.9461	0.297662	0.77867
Arid3b	MA0601.1	10	6	0.128205	0.0598291	1.26491	0.298314	0.77867
FERD3L	MA1485.1	6	10	0.0940171	0.153846	-0.890985	0.298475	0.77867
MYF5	MA1641.1	10	15	0.205128	0.290598	-0.862759	0.300616	0.77867
RORC	MA1151.1	6	10	0.0512821	0.0854701	-1.03398	0.302249	0.77867
NFATC4	MA1525.1	11	16	0.102564	0.153846	-1.05612	0.303547	0.77867
ZFP42	MA1651.1	16	11	0.153846	0.102564	1.05612	0.303547	0.77867
TGIF2	MA0797.1	16	11	0.188034	0.128205	0.976571	0.307326	0.77867
MEIS1	MA0498.2	11	16	0.0940171	0.136752	-1.02099	0.308132	0.77867
POU3F1	MA0786.1	10	15	0.102564	0.136752	-0.720226	0.309026	0.77867
KLF14	MA0740.1	17	12	0.188034	0.119658	1.17209	0.310693	0.77867
Arx	MA0874.1	10	6	0.162393	0.111111	0.678766	0.312023	0.77867
NEUROG1	MA0623.2	3	1	0.042735	0.00854701	1.27373	0.312129	0.77867
BHLHE22	MA0818.1	3	1	0.034188	0.00854701	1.14094	0.314188	0.77867
E2F2	MA0864.2	1	3	0.00854701	0.034188	-1.14094	0.314188	0.77867
TCFL5	MA0632.2	3	1	0.034188	0.00854701	1.14094	0.314188	0.77867
TFAP2A(var.2)	MA0810.1	7	11	0.0854701	0.145299	-1.05467	0.314617	0.77867
MIXL1	MA0662.1	10	6	0.128205	0.0854701	0.766188	0.315162	0.77867
Zic2	MA1629.1	31	25	0.299145	0.222222	1.21109	0.315802	0.77867
EVX2	MA0888.1	3	1	0.025641	0.00854701	1.00653	0.316247	0.77867
ETV4	MA0764.2	49	42	0.529915	0.435897	1.05436	0.316874	0.77867
FOS::JUN(var.2)	MA1126.1	11	16	0.145299	0.179487	-0.498792	0.317204	0.77867
Smad2::Smad3	MA1622.1	63	57	0.777778	0.641026	1.26287	0.318253	0.77867
OLIG1	MA0826.1	3	1	0.042735	0.017094	0.8365	0.318342	0.77867
ARNT::HIF1A	MA0259.1	6	3	0.0512821	0.034188	0.585829	0.318642	0.77867
Sox1	MA0870.1	3	6	0.034188	0.0512821	-0.585829	0.318642	0.77867
GLIS2	MA0736.1	11	7	0.102564	0.0598291	1.13178	0.321395	0.77867
ZBTB33	MA0527.1	1	0	0.00854701	0	1	0.321464	0.77867
OVOL1	MA1544.1	0	1	0	0.00854701	-1	0.321464	0.77867
OVOL2	MA1545.1	0	1	0	0.00854701	-1	0.321464	0.77867
E2F3	MA0469.3	0	1	0	0.017094	-1	0.321464	0.77867
ESRRA	MA0592.3	16	11	0.136752	0.102564	0.772518	0.321704	0.77867
SOHLH2	MA1560.1	3	1	0.025641	0.017094	0.379369	0.322532	0.77867
POU4F3	MA0791.1	15	10	0.153846	0.136752	0.273434	0.326745	0.78366
MEF2D	MA0773.1	6	3	0.0512821	0.042735	0.261681	0.327184	0.78366
FOXB1	MA0845.1	8	12	0.0683761	0.136752	-1.42461	0.327751	0.78366
MEIS1(var.2)	MA1639.1	7	11	0.0683761	0.102564	-0.844894	0.332825	0.789818
ONECUT1	MA0679.2	11	7	0.102564	0.0683761	0.844894	0.332825	0.789818
Plagl1	MA1615.1	21	16	0.205128	0.136752	1.27736	0.334692	0.789818
KLF5	MA0599.1	38	32	0.547009	0.384615	1.35589	0.335606	0.789818
IRF5	MA1420.1	12	8	0.119658	0.0683761	1.22519	0.33562	0.789818
FOSB::JUNB	MA1135.1	47	43	0.632479	0.495726	1.3076	0.339071	0.791137
TCF21(var.2)	MA1568.1	7	4	0.0854701	0.034188	1.37029	0.340413	0.791137
HLF	MA0043.3	18	13	0.162393	0.119658	0.876825	0.341275	0.791137
RARB(var.3)	MA1552.1	7	11	0.0854701	0.119658	-0.688442	0.341437	0.791137
TCF7	MA0769.2	12	17	0.119658	0.153846	-0.687565	0.342028	0.791137
ZBTB32	MA1580.1	12	8	0.111111	0.0683761	1.0862	0.343604	0.791137
OTX2	MA0712.2	8	12	0.0683761	0.111111	-1.0862	0.343604	0.791137
OSR2	MA1646.1	28	21	0.25641	0.230769	0.388641	0.344833	0.791524
KLF11	MA1512.1	28	22	0.290598	0.239316	0.687935	0.347957	0.791626
JDP2	MA0655.1	32	26	0.42735	0.333333	0.9811	0.350877	0.791626
Dlx1	MA0879.1	7	4	0.0683761	0.034188	1.09145	0.351127	0.791626
NFE2L1	MA0089.2	41	35	0.401709	0.324786	1.05775	0.352053	0.791626
ZNF682	MA1599.1	18	13	0.153846	0.119658	0.732616	0.352083	0.791626
Prdm15	MA1616.1	19	14	0.179487	0.128205	0.96526	0.353152	0.791626
MSANTD3	MA1523.1	18	13	0.17094	0.128205	0.790569	0.354916	0.791626
Rarg(var.2)	MA0860.1	7	4	0.0598291	0.034188	0.924304	0.35655	0.791626
CREB3L4	MA1474.1	7	4	0.0598291	0.034188	0.924304	0.35655	0.791626
NKX6-3	MA1530.1	7	4	0.0598291	0.034188	0.924304	0.35655	0.791626
RFX7	MA1554.1	7	4	0.0598291	0.034188	0.924304	0.35655	0.791626
Nr5a2	MA0505.1	22	17	0.213675	0.153846	1.06429	0.359841	0.794795
MYOD1	MA0499.2	19	14	0.179487	0.145299	0.60208	0.360108	0.794795
IRF4	MA1419.1	13	9	0.119658	0.0769231	1.0465	0.363279	0.798219
Sox6	MA0515.1	22	17	0.222222	0.162393	1.00461	0.364077	0.798219
SOX10	MA0442.2	21	16	0.222222	0.153846	1.08953	0.364869	0.798219
Dmrt1	MA1603.1	12	8	0.111111	0.0854701	0.578089	0.36869	0.804219
TFAP4(var.2)	MA1570.1	5	8	0.0598291	0.119658	-1.17973	0.375811	0.814118
ETV1	MA0761.2	46	41	0.504274	0.393162	1.29989	0.376248	0.814118
ZSCAN4	MA1155.1	21	26	0.230769	0.393162	-1.38464	0.376502	0.814118
E2F6	MA0471.2	26	21	0.282051	0.247863	0.361327	0.379151	0.816236
POU6F2	MA0793.1	8	5	0.0854701	0.042735	1.1757	0.380997	0.816236
TCF4	MA0830.2	22	17	0.222222	0.17094	0.838187	0.381827	0.816236
ZBTB6	MA1581.1	18	23	0.162393	0.213675	-0.926581	0.381859	0.816236
Isl1	MA1608.1	8	5	0.0854701	0.042735	1.11515	0.3876	0.826143
NFIX(var.2)	MA1528.1	14	10	0.179487	0.153846	0.325033	0.390469	0.828934
ISL2	MA0914.1	8	5	0.0683761	0.042735	0.853844	0.394266	0.828934
GATA6	MA1104.2	13	9	0.111111	0.102564	0.180816	0.399719	0.828934
POU2F2	MA0507.1	12	16	0.111111	0.188034	-1.24973	0.40137	0.828934
SPI1	MA0080.5	55	46	0.65812	0.623932	0.287605	0.401754	0.828934
NOTO	MA0710.1	9	6	0.128205	0.0598291	1.26491	0.405014	0.828934
Rhox11	MA0629.1	5	8	0.0512821	0.0683761	-0.511714	0.405218	0.828934
TBX21	MA0690.1	14	10	0.119658	0.0940171	0.606092	0.405247	0.828934
RXRB	MA0855.1	10	14	0.0940171	0.119658	-0.606092	0.405247	0.828934
Atoh1	MA0461.2	4	2	0.042735	0.017094	1.00972	0.407167	0.828934
HESX1	MA0894.1	4	2	0.0598291	0.017094	1.09833	0.407167	0.828934
ELK4	MA0076.2	22	17	0.213675	0.17094	0.7024	0.407244	0.828934
PAX6	MA0069.1	4	2	0.034188	0.017094	0.824834	0.411149	0.828934
CUX2	MA0755.1	4	2	0.034188	0.017094	0.824834	0.411149	0.828934
E2F4	MA0470.2	2	4	0.017094	0.034188	-0.824834	0.411149	0.828934
NFATC3	MA0625.1	15	11	0.136752	0.102564	0.744999	0.411649	0.828934
ZEB1	MA0103.3	16	12	0.17094	0.111111	1.04914	0.413901	0.828934
SOX13	MA1120.1	6	9	0.0598291	0.102564	-0.988811	0.414025	0.828934
SMAD5	MA1557.1	2	4	0.034188	0.0598291	-0.660647	0.415198	0.828934
HOXC8	MA1505.1	2	4	0.025641	0.042735	-0.581967	0.415211	0.828934
HES1	MA1099.2	4	2	0.042735	0.025641	0.581967	0.415211	0.828934
ZNF24	MA1124.1	17	13	0.17094	0.119658	0.98342	0.415292	0.828934
Stat6	MA0520.1	12	16	0.119658	0.17094	-0.91207	0.417045	0.828934
Lhx4	MA0704.1	10	7	0.205128	0.111111	1.16341	0.417137	0.828934
SPDEF	MA0686.1	9	6	0.0854701	0.0512821	0.970635	0.417801	0.828934
Hmx1	MA0896.1	9	6	0.0854701	0.0512821	0.970635	0.417801	0.828934
NR1D1	MA1531.1	16	12	0.136752	0.102564	0.803331	0.422423	0.833507
SOX9	MA0077.1	9	6	0.0769231	0.0512821	0.79835	0.425628	0.833507
Npas2	MA0626.1	9	6	0.0769231	0.0512821	0.79835	0.425628	0.833507
TGIF2LY	MA1572.1	9	6	0.153846	0.102564	0.79835	0.425628	0.833507
DUX4	MA0468.1	10	7	0.111111	0.0598291	1.21604	0.425692	0.833507
SP4	MA0685.1	21	17	0.247863	0.17094	1.08361	0.429495	0.836622
PROP1	MA0715.1	10	7	0.119658	0.0683761	1.09482	0.429526	0.836622
ASCL1	MA1100.2	12	16	0.205128	0.273504	-0.738567	0.431258	0.837808
MYB	MA0100.3	6	9	0.0598291	0.0769231	-0.48458	0.437688	0.840177
MZF1	MA0056.2	15	11	0.128205	0.111111	0.372166	0.438404	0.840177
TEAD4	MA0809.2	12	16	0.111111	0.136752	-0.571005	0.438621	0.840177
NHLH2	MA1529.1	14	18	0.162393	0.222222	-0.832264	0.439039	0.840177
RXRA::VDR	MA0074.1	10	7	0.0940171	0.0598291	0.924824	0.443247	0.840177
ZNF652	MA1657.1	10	7	0.0940171	0.0598291	0.924824	0.443247	0.840177
NFYB	MA0502.2	10	7	0.0940171	0.0598291	0.924824	0.443247	0.840177
SHOX	MA0630.1	10	7	0.102564	0.0683761	0.809262	0.447204	0.840177
ISX	MA0654.1	10	7	0.102564	0.0683761	0.809262	0.447204	0.840177
PRRX1	MA0716.1	10	7	0.102564	0.0683761	0.809262	0.447204	0.840177
Shox2	MA0720.1	10	7	0.102564	0.0683761	0.809262	0.447204	0.840177
RBPJ	MA1116.1	25	20	0.247863	0.213675	0.516472	0.447417	0.840177
BACH1	MA1633.1	58	51	0.649573	0.623932	0.242222	0.451107	0.840177
Crx	MA0467.1	7	10	0.0598291	0.0854701	-0.753254	0.452168	0.840177
NKX2-8	MA0673.1	10	7	0.0854701	0.0598291	0.753254	0.452168	0.840177
PITX2	MA1547.1	7	10	0.0598291	0.0854701	-0.753254	0.452168	0.840177
SOX14	MA1562.1	10	7	0.0854701	0.0598291	0.753254	0.452168	0.840177
ETS1	MA0098.3	18	14	0.162393	0.128205	0.693418	0.452749	0.840177
KLF9	MA1107.2	31	36	0.735043	1.74359	-1.93027	0.455386	0.842973
ZNF263	MA0528.2	31	26	0.316239	0.324786	-0.0897964	0.45947	0.844179
TFAP2A	MA0003.4	22	18	0.239316	0.17094	1.04703	0.4609	0.844179
TAL1::TCF3	MA0091.1	9	6	0.0940171	0.0940171	0	0.461056	0.844179
FOSL1::JUN(var.2)	MA1129.1	11	8	0.205128	0.136752	0.88569	0.465001	0.844179
OLIG3	MA0827.1	5	3	0.0683761	0.034188	0.906222	0.467184	0.844179
HOXA7	MA1498.1	3	5	0.034188	0.0683761	-0.906222	0.467184	0.844179
HOXD8	MA0910.2	3	5	0.034188	0.0683761	-0.906222	0.467184	0.844179
JUNB(var.2)	MA1140.2	11	8	0.17094	0.111111	0.884219	0.467821	0.844179
HSF1	MA0486.2	8	11	0.0769231	0.111111	-0.783167	0.468883	0.844179
SCRT1	MA0743.2	8	11	0.0769231	0.111111	-0.783167	0.468883	0.844179
POU3F2	MA0787.1	7	10	0.0769231	0.0940171	-0.404203	0.469322	0.844179
POU3F4	MA0789.1	10	7	0.0940171	0.0940171	0	0.470643	0.844179
KLF2	MA1515.1	27	24	0.410256	0.230769	1.69005	0.471618	0.844179
HES2	MA0616.2	5	3	0.0598291	0.034188	0.736627	0.472836	0.844179
POU2F3	MA0627.2	9	12	0.0769231	0.136752	-1.15974	0.473012	0.844179
ZNF354C	MA0130.1	40	37	0.487179	0.401709	0.862261	0.475321	0.846276
CEBPG	MA0838.1	3	5	0.042735	0.0598291	-0.430813	0.476631	0.846353
ESRRB	MA0141.3	11	8	0.111111	0.0769231	0.754536	0.477633	0.846353
EGR3	MA0732.1	11	8	0.102564	0.0769231	0.621825	0.478899	0.846585
MSC	MA0665.1	12	16	0.145299	0.153846	-0.15052	0.48084	0.848005
EBF3	MA1637.1	16	20	0.162393	0.196581	-0.584748	0.48284	0.849525
ETV5	MA0765.2	19	15	0.179487	0.153846	0.458416	0.487021	0.854866
THAP11	MA1573.1	10	13	0.0854701	0.128205	-0.972235	0.488539	0.855517
FOXH1	MA0479.1	9	12	0.0769231	0.102564	-0.683917	0.494766	0.863191
SNAI1	MA1558.1	18	15	0.205128	0.128205	1.31909	0.496634	0.863191
JUN::JUNB	MA1132.1	34	38	0.299145	0.358974	-0.889125	0.496804	0.863191
IRF9	MA0653.1	14	11	0.145299	0.0940171	1.04803	0.502157	0.863191
Sox3	MA0514.1	24	20	0.239316	0.205128	0.521289	0.50279	0.863191
ZBTB26	MA1579.1	19	23	0.179487	0.213675	-0.594465	0.505586	0.863191
ZKSCAN5	MA1652.1	39	34	0.435897	0.401709	0.362245	0.506961	0.863191
FOS::JUN	MA0099.3	51	46	0.589744	0.512821	0.79352	0.508584	0.863191
TEAD3	MA0808.1	9	12	0.0854701	0.102564	-0.425402	0.509762	0.863191
TBX4	MA0806.1	10	13	0.0854701	0.111111	-0.656543	0.512163	0.863191
TBX5	MA0807.1	10	13	0.0854701	0.111111	-0.656543	0.512163	0.863191
Rbpjl	MA1621.1	17	14	0.188034	0.136752	0.865249	0.513423	0.863191
MEOX1	MA0661.1	6	4	0.0598291	0.034188	0.846778	0.513595	0.863191
ZNF410	MA0752.1	4	6	0.034188	0.0598291	-0.846778	0.513595	0.863191
PRDM4	MA1647.1	28	23	0.264957	0.247863	0.251701	0.514336	0.863191
BARX2	MA1471.1	11	14	0.0940171	0.128205	-0.795894	0.514787	0.863191
Foxj2	MA0614.1	10	13	0.0940171	0.119658	-0.582582	0.515964	0.863191
FOXA2	MA0047.3	10	13	0.0940171	0.119658	-0.582582	0.515964	0.863191
FOSL1::JUNB	MA1137.1	47	42	0.529915	0.470085	0.635504	0.517376	0.863191
STAT3	MA0144.2	26	22	0.333333	0.299145	0.362784	0.520062	0.863191
Atf1	MA0604.1	6	4	0.0512821	0.034188	0.644226	0.520692	0.863191
ONECUT2	MA0756.1	6	4	0.0512821	0.034188	0.644226	0.520692	0.863191
DLX5	MA1476.1	4	6	0.034188	0.0512821	-0.644226	0.520692	0.863191
YY2	MA0748.2	4	6	0.034188	0.0512821	-0.644226	0.520692	0.863191
LMX1A	MA0702.2	4	6	0.0769231	0.111111	-0.523594	0.522602	0.86387
Bhlha15	MA0607.1	6	4	0.0598291	0.042735	0.508001	0.52434	0.86387
Znf423	MA0116.1	12	9	0.128205	0.119658	0.151141	0.525236	0.86387
mix-a	MA0621.1	14	11	0.17094	0.136752	0.496336	0.526942	0.86387
Rarb	MA0857.1	11	14	0.0940171	0.119658	-0.632698	0.527577	0.86387
RARA(var.2)	MA0730.1	10	13	0.0940171	0.111111	-0.410615	0.528049	0.86387
MAF	MA1520.1	14	11	0.205128	0.162393	0.590885	0.530468	0.86395
SP2	MA0516.2	16	20	0.247863	0.264957	-0.171651	0.530729	0.86395
CLOCK	MA0819.1	7	5	0.119658	0.0683761	0.947255	0.532482	0.86395
NR2F2	MA1111.1	14	11	0.136752	0.111111	0.517125	0.535029	0.86395
LIN54	MA0619.1	10	13	0.111111	0.128205	-0.338395	0.535701	0.86395
HES6	MA1493.1	5	7	0.042735	0.0769231	-0.963328	0.539141	0.86395
ZNF148	MA1653.1	28	32	0.324786	0.410256	-0.802461	0.539144	0.86395
NR2F1	MA0017.2	13	16	0.111111	0.145299	-0.751545	0.539189	0.86395
KLF3	MA1516.1	17	14	0.196581	0.145299	0.820568	0.541463	0.86395
MEF2C	MA0497.1	13	16	0.119658	0.153846	-0.687565	0.542758	0.86395
TEAD2	MA1121.1	11	14	0.102564	0.119658	-0.39754	0.544321	0.86395
FLI1	MA0475.2	15	12	0.136752	0.111111	0.551218	0.545017	0.86395
ZFP57	MA1583.1	7	5	0.0683761	0.042735	0.791613	0.547488	0.86395
GRHL1	MA0647.1	8	6	0.111111	0.0598291	1.08828	0.549055	0.86395
Znf281	MA1630.1	17	14	0.153846	0.119658	0.732616	0.54954	0.86395
Spz1	MA0111.1	16	13	0.136752	0.111111	0.593087	0.553702	0.86395
Nr2f6(var.2)	MA0728.1	16	13	0.136752	0.111111	0.593087	0.553702	0.86395
ZBTB7C	MA0695.1	5	7	0.042735	0.0598291	-0.590654	0.555893	0.86395
MSX2	MA0708.1	7	5	0.0598291	0.042735	0.590654	0.555893	0.86395
ONECUT3	MA0757.1	7	5	0.0598291	0.042735	0.590654	0.555893	0.86395
HOXA10	MA0899.1	7	5	0.0598291	0.042735	0.590654	0.555893	0.86395
ZIC5	MA1584.1	7	5	0.0598291	0.042735	0.590654	0.555893	0.86395
GATA1	MA0035.4	7	5	0.0598291	0.042735	0.590654	0.555893	0.86395
LHX2	MA0700.2	5	7	0.042735	0.0598291	-0.590654	0.555893	0.86395
ELF2	MA1483.1	15	12	0.128205	0.111111	0.385887	0.558912	0.865739
HOXB3	MA0903.1	7	5	0.0683761	0.0512821	0.480943	0.559365	0.865739
HINFP	MA0131.2	1	2	0.00854701	0.017094	-0.579017	0.565367	0.870745
ERG	MA0474.2	17	14	0.153846	0.128205	0.525538	0.568453	0.870745
HOXA1	MA1495.1	2	1	0.025641	0.017094	0.333974	0.568731	0.870745
HOXB5	MA0904.2	2	1	0.025641	0.017094	0.333974	0.568731	0.870745
NFAT5	MA0606.1	17	14	0.153846	0.136752	0.327201	0.569568	0.870745
Alx4	MA0853.1	9	7	0.153846	0.0854701	1.04258	0.571994	0.870745
RFX2	MA0600.2	7	5	0.102564	0.0854701	0.31521	0.573048	0.870745
NKX6-1	MA0674.1	8	6	0.0769231	0.0512821	0.746788	0.574272	0.870745
E2F8	MA0865.1	8	6	0.0769231	0.0512821	0.746788	0.574272	0.870745
LHX5	MA1519.1	8	6	0.0769231	0.0512821	0.746788	0.574272	0.870745
RUNX3	MA0684.2	13	16	0.136752	0.145299	-0.160805	0.576895	0.872949
TBP	MA0108.2	8	6	0.0683761	0.0512821	0.549264	0.583872	0.876395
DMRTC2	MA1479.1	8	6	0.0683761	0.0512821	0.549264	0.583872	0.876395
POU6F1(var.2)	MA1549.1	8	6	0.0683761	0.0512821	0.549264	0.583872	0.876395
HOXD9	MA0913.2	8	6	0.0683761	0.0512821	0.549264	0.583872	0.876395
EGR4	MA0733.1	7	5	0.0683761	0.0769231	-0.188982	0.585197	0.876621
SOX4	MA0867.2	19	16	0.196581	0.153846	0.706133	0.586931	0.876956
ZNF684	MA1600.1	19	16	0.17094	0.145299	0.504121	0.587772	0.876956
PBX3	MA1114.1	23	20	0.239316	0.205128	0.512582	0.589477	0.877745
Nkx2-5(var.2)	MA0503.1	16	13	0.136752	0.128205	0.179157	0.590734	0.877863
EBF1	MA0154.4	20	17	0.247863	0.222222	0.308045	0.59194	0.877908
NR1I3	MA1534.1	9	7	0.0854701	0.0598291	0.709489	0.596048	0.881062
ATOH1(var.2)	MA1467.1	15	18	0.179487	0.196581	-0.257718	0.597967	0.881062
FOXE1	MA1487.1	20	17	0.188034	0.162393	0.462152	0.599637	0.881062
TP73	MA0861.1	8	10	0.0940171	0.136752	-0.770253	0.599755	0.881062
GATA1::TAL1	MA0140.2	10	8	0.102564	0.0683761	0.844894	0.602489	0.881062
TBX3	MA1566.1	21	18	0.188034	0.162393	0.486003	0.603967	0.881062
FOSL1::JUND(var.2)	MA1143.1	10	8	0.111111	0.0769231	0.754536	0.605493	0.881062
RUNX2	MA0511.2	7	9	0.0598291	0.0769231	-0.516101	0.606758	0.881062
CREB3L1	MA0839.1	9	7	0.0769231	0.0598291	0.516101	0.606758	0.881062
BSX	MA0876.1	7	9	0.0598291	0.0769231	-0.516101	0.606758	0.881062
THAP1	MA0597.1	19	16	0.17094	0.153846	0.323856	0.608496	0.881062
CREB3L4(var.2)	MA1475.1	11	9	0.179487	0.128205	0.756862	0.608522	0.881062
ZBTB12	MA1649.1	19	16	0.17094	0.17094	0	0.60959	0.881062
FOSB::JUNB(var.2)	MA1136.1	11	9	0.188034	0.128205	0.827538	0.612789	0.881062
MAFA	MA1521.1	15	13	0.247863	0.179487	0.874128	0.61281	0.881062
ALX3	MA0634.1	9	7	0.0940171	0.0769231	0.388514	0.613115	0.881062
CDX1	MA0878.2	10	8	0.0940171	0.0683761	0.677869	0.614145	0.881062
RFX4	MA0799.1	9	7	0.102564	0.0854701	0.35251	0.61626	0.88213
LMX1B	MA0703.2	10	8	0.153846	0.119658	0.48458	0.617338	0.88213
ZNF143	MA0088.2	14	12	0.153846	0.102564	1.02458	0.618437	0.88213
SOX18	MA1563.1	8	10	0.0683761	0.0854701	-0.488804	0.625896	0.886443
HNF4A(var.2)	MA1494.1	10	8	0.0940171	0.0769231	0.42196	0.628972	0.886443
NR2C2(var.2)	MA1536.1	8	10	0.0769231	0.0940171	-0.42196	0.628972	0.886443
Bach1::Mafk	MA0591.1	40	36	0.401709	0.367521	0.431201	0.629235	0.886443
RARG(var.3)	MA1553.1	7	9	0.0940171	0.102564	-0.168948	0.630322	0.886443
Hic1	MA0739.1	15	17	0.128205	0.179487	-0.96526	0.634864	0.886443
NR5A1	MA1540.1	15	13	0.153846	0.111111	0.86948	0.640581	0.886443
PPARA::RXRA	MA1148.1	9	11	0.0769231	0.0940171	-0.46586	0.642182	0.886443
NKX2-5	MA0063.2	12	10	0.111111	0.0854701	0.626955	0.642564	0.886443
UNCX	MA0721.1	10	8	0.136752	0.128205	0.121747	0.642578	0.886443
PRDM1	MA0508.3	31	28	0.333333	0.316239	0.208417	0.64282	0.886443
ESR1	MA0112.3	9	11	0.111111	0.128205	-0.304997	0.643919	0.886443
HSF2	MA0770.1	11	13	0.111111	0.145299	-0.645381	0.644972	0.886443
THRB	MA1574.1	9	11	0.0854701	0.102564	-0.407226	0.64516	0.886443
KLF4	MA0039.4	40	39	0.564103	0.444444	1.00172	0.648354	0.886443
TWIST1	MA1123.2	12	14	0.111111	0.145299	-0.6822	0.651282	0.886443
TFAP2C(var.2)	MA0814.2	17	15	0.188034	0.128205	1.01733	0.652207	0.886443
VAX1	MA0722.1	2	3	0.017094	0.025641	-0.45033	0.654697	0.886443
VAX2	MA0723.1	2	3	0.017094	0.025641	-0.45033	0.654697	0.886443
Dlx2	MA0885.1	3	2	0.025641	0.017094	0.45033	0.654697	0.886443
NR4A2::RXRA	MA1147.1	3	2	0.025641	0.017094	0.45033	0.654697	0.886443
IRF6	MA1509.1	2	3	0.017094	0.025641	-0.45033	0.654697	0.886443
TBX2	MA0688.1	13	15	0.111111	0.145299	-0.726135	0.656553	0.886443
HEY2	MA0649.1	2	3	0.025641	0.034188	-0.303179	0.657501	0.886443
HOXB8	MA1502.1	2	3	0.025641	0.034188	-0.303179	0.657501	0.886443
YY1	MA0095.2	11	9	0.0940171	0.0854701	0.216711	0.658033	0.886443
RXRG	MA0856.1	9	11	0.0854701	0.0940171	-0.216711	0.658033	0.886443
ZNF282	MA1154.1	11	9	0.0940171	0.0854701	0.216711	0.658033	0.886443
Stat5a::Stat5b	MA0519.1	22	25	0.282051	0.307692	-0.303902	0.658112	0.886443
CDX2	MA0465.2	12	10	0.111111	0.0940171	0.394198	0.659131	0.886443
LEF1	MA0768.1	13	15	0.119658	0.153846	-0.667947	0.659182	0.886443
IRF2	MA0051.1	13	11	0.136752	0.111111	0.502291	0.659485	0.886443
KLF16	MA0741.1	28	26	0.393162	0.333333	0.558201	0.661914	0.888108
BHLHE41	MA0636.1	3	2	0.034188	0.034188	0	0.665886	0.891834
NFATC1	MA0624.1	13	11	0.119658	0.102564	0.382586	0.671332	0.894169
HIC2	MA0738.1	17	15	0.17094	0.136752	0.64279	0.672276	0.894169
Hand1::Tcf3	MA0092.1	12	10	0.102564	0.0940171	0.208828	0.672954	0.894169
NKX2-2	MA1645.1	10	12	0.0940171	0.102564	-0.208828	0.672954	0.894169
RARA::RXRG	MA1149.1	9	11	0.0940171	0.0940171	0	0.674028	0.894169
NR2F1(var.2)	MA1537.1	15	13	0.145299	0.119658	0.521145	0.675345	0.894169
KLF10	MA1511.1	29	32	0.299145	0.316239	-0.231767	0.677061	0.894169
SP1	MA0079.4	23	21	0.282051	0.205128	0.930415	0.677825	0.894169
Stat2	MA1623.1	36	34	0.42735	0.376068	0.564303	0.678418	0.894169
RFX1	MA0509.2	12	14	0.119658	0.145299	-0.479221	0.682216	0.897168
Nr2f6	MA0677.1	16	14	0.153846	0.128205	0.50999	0.683098	0.897168
Zfx	MA0146.2	12	14	0.128205	0.145299	-0.316432	0.687521	0.90066
BHLHE22(var.2)	MA1635.1	18	20	0.316239	0.376068	-0.55319	0.68822	0.90066
Ptf1a(var.2)	MA1619.1	13	15	0.239316	0.282051	-0.434995	0.689379	0.90066
GSC	MA0648.1	3	4	0.025641	0.042735	-0.639101	0.696943	0.901089
HOXB6	MA1500.1	3	4	0.025641	0.042735	-0.639101	0.696943	0.901089
TBX6	MA1567.1	16	14	0.136752	0.119658	0.389529	0.697592	0.901089
JUN::JUNB(var.2)	MA1133.1	16	14	0.179487	0.153846	0.412417	0.70306	0.901089
Nobox	MA0125.1	4	3	0.034188	0.025641	0.382225	0.704202	0.901089
BARHL2	MA0635.1	4	3	0.034188	0.025641	0.382225	0.704202	0.901089
EN2	MA0642.1	4	3	0.034188	0.025641	0.382225	0.704202	0.901089
GCM1	MA0646.1	3	4	0.025641	0.034188	-0.382225	0.704202	0.901089
MEF2B	MA0660.1	4	3	0.034188	0.025641	0.382225	0.704202	0.901089
GCM2	MA0767.1	4	3	0.034188	0.025641	0.382225	0.704202	0.901089
Dmbx1	MA0883.1	4	3	0.034188	0.025641	0.382225	0.704202	0.901089
ZBTB14	MA1650.1	4	3	0.034188	0.025641	0.382225	0.704202	0.901089
TBX18	MA1565.1	17	15	0.153846	0.136752	0.34644	0.707951	0.903005
REL	MA0101.1	13	15	0.119658	0.128205	-0.190216	0.708121	0.903005
Klf12	MA0742.1	19	17	0.213675	0.188034	0.374798	0.71032	0.904264
ATOH7	MA1468.1	3	4	0.034188	0.034188	0	0.713961	0.90735
CEBPA	MA0102.4	14	16	0.128205	0.136752	-0.185255	0.717517	0.910319
NFIC(var.2)	MA1527.1	11	13	0.17094	0.162393	0.115364	0.719116	0.910799
TFAP4	MA0691.1	14	12	0.188034	0.179487	0.118092	0.723188	0.911031
STAT1	MA0137.3	24	22	0.316239	0.273504	0.491637	0.723201	0.911031
CEBPB	MA0466.2	4	5	0.042735	0.0598291	-0.477856	0.730134	0.911031
TCF7L1	MA1421.1	18	16	0.153846	0.145299	0.176682	0.733831	0.911031
ZBTB7B	MA0694.1	5	4	0.042735	0.034188	0.338562	0.736638	0.911031
Msx3	MA0709.1	4	5	0.034188	0.042735	-0.338562	0.736638	0.911031
GLIS1	MA0735.1	5	4	0.042735	0.034188	0.338562	0.736638	0.911031
HMBOX1	MA0895.1	5	4	0.042735	0.034188	0.338562	0.736638	0.911031
NR1H4	MA1110.1	5	4	0.042735	0.034188	0.338562	0.736638	0.911031
NR1H4::RXRA	MA1146.1	5	4	0.042735	0.034188	0.338562	0.736638	0.911031
HOXA6	MA1497.1	5	4	0.042735	0.034188	0.338562	0.736638	0.911031
HOXB7	MA1501.1	4	5	0.034188	0.042735	-0.338562	0.736638	0.911031
PAX7	MA0680.1	5	4	0.0940171	0.0683761	0.453334	0.736673	0.911031
TBX19	MA0804.1	5	4	0.0854701	0.0683761	0.329182	0.736673	0.911031
TEAD1	MA0090.3	14	16	0.136752	0.136752	0	0.737617	0.911031
POU6F1	MA0628.1	5	4	0.102564	0.0854701	0.261681	0.738859	0.911056
TFCP2	MA0145.3	4	5	0.0598291	0.0683761	-0.195148	0.743248	0.913731
MAFG	MA0659.2	17	19	0.162393	0.17094	-0.160483	0.743478	0.913731
PAX3	MA0780.1	4	5	0.0854701	0.0854701	0	0.747613	0.917302
TFAP2E	MA1569.1	8	7	0.17094	0.111111	0.769069	0.750106	0.918079
KLF6	MA1517.1	20	19	0.290598	0.179487	1.26113	0.750708	0.918079
NR3C2	MA0727.1	7	8	0.0940171	0.145299	-0.79484	0.755274	0.921016
TBXT	MA0009.2	5	6	0.0769231	0.0940171	-0.330652	0.757972	0.921016
RXRB(var.2)	MA1555.1	7	8	0.0769231	0.111111	-0.684434	0.758745	0.921016
PBX1	MA0070.1	6	5	0.0512821	0.042735	0.307598	0.759937	0.921016
DPRX	MA1480.1	6	5	0.0512821	0.042735	0.307598	0.759937	0.921016
PKNOX2	MA0783.1	16	18	0.17094	0.17094	0	0.760517	0.921016
NKX6-2	MA0675.1	8	9	0.0769231	0.136752	-1.02634	0.762129	0.921472
Arid5a	MA0602.1	7	6	0.0769231	0.0512821	0.667947	0.766531	0.922335
Dlx4	MA0881.1	7	6	0.0683761	0.0512821	0.511714	0.766531	0.922335
FOXD2	MA0847.2	15	13	0.128205	0.145299	-0.333733	0.766552	0.922335
BACH2(var.2)	MA1470.1	5	6	0.0683761	0.0598291	0.203105	0.776086	0.929845
SP3	MA0746.2	27	29	0.333333	0.299145	0.35691	0.778943	0.929845
SOX21	MA0866.1	11	12	0.0940171	0.128205	-0.739056	0.780341	0.929845
PHOX2A	MA0713.1	7	8	0.0769231	0.0940171	-0.374521	0.78309	0.929845
ZIC3	MA0697.1	8	7	0.0683761	0.0598291	0.265792	0.791743	0.929845
GLIS3	MA0737.1	8	7	0.0683761	0.0598291	0.265792	0.791743	0.929845
Ptf1a(var.3)	MA1620.1	18	20	0.196581	0.196581	0	0.793	0.929845
MAFF	MA0495.3	18	17	0.179487	0.145299	0.648151	0.79425	0.929845
ELF4	MA0641.1	17	16	0.179487	0.145299	0.616329	0.794306	0.929845
SP8	MA0747.1	29	29	0.410256	0.290598	1.152	0.794664	0.929845
HNF1A	MA0046.2	7	8	0.0769231	0.0854701	-0.197363	0.795339	0.929845
ZNF460	MA1596.1	30	31	0.273504	0.307692	-0.505129	0.7965	0.929845
TGIF1	MA0796.1	16	15	0.196581	0.162393	0.530375	0.796709	0.929845
POU3F3	MA0788.1	10	9	0.0940171	0.0769231	0.442284	0.798638	0.929845
CTCFL	MA1102.2	9	10	0.0769231	0.102564	-0.596513	0.798638	0.929845
ATF7	MA0834.1	10	9	0.17094	0.136752	0.474713	0.798741	0.929845
RUNX1	MA0002.2	23	24	0.213675	0.247863	-0.53477	0.799606	0.929845
Twist2	MA0633.1	9	8	0.0940171	0.0769231	0.388514	0.803286	0.929845
PLAGL2	MA1548.1	8	7	0.102564	0.102564	0	0.804115	0.929845
HOXB13	MA0901.2	13	14	0.111111	0.136752	-0.551218	0.804383	0.929845
Sox11	MA0869.1	9	8	0.0854701	0.0769231	0.214977	0.804948	0.929845
Lhx3	MA0135.1	9	8	0.153846	0.153846	0	0.805044	0.929845
JUND	MA0491.2	38	37	0.478632	0.444444	0.351922	0.805422	0.929845
RORA(var.2)	MA0072.1	7	8	0.0683761	0.0683761	0	0.805834	0.929845
POU5F1B	MA0792.1	7	8	0.0683761	0.0683761	0	0.805834	0.929845
GATA3	MA0037.3	7	8	0.0683761	0.0683761	0	0.805834	0.929845
KLF17	MA1514.1	15	14	0.145299	0.119658	0.53777	0.807603	0.929845
Gfi1b	MA0483.1	15	14	0.162393	0.128205	0.622085	0.807694	0.929845
MYF6	MA0667.1	12	11	0.17094	0.145299	0.382118	0.812258	0.933422
MEIS2	MA0774.1	11	12	0.102564	0.119658	-0.369202	0.813567	0.933422
ZNF75D	MA1601.1	19	20	0.179487	0.222222	-0.656825	0.815859	0.933422
Dlx3	MA0880.1	8	9	0.0769231	0.0769231	0	0.818246	0.933422
CDX4	MA1473.1	8	9	0.0769231	0.0769231	0	0.818246	0.933422
NFIX	MA0671.1	12	13	0.111111	0.128205	-0.359811	0.818818	0.933422
RORB	MA1150.1	11	10	0.0940171	0.0854701	0.227768	0.820982	0.933422
SOX8	MA0868.2	11	10	0.0940171	0.0854701	0.227768	0.820982	0.933422
GLI3	MA1491.1	11	10	0.102564	0.102564	0	0.824083	0.933422
POU2F1	MA0785.1	11	10	0.111111	0.102564	0.180816	0.824135	0.933422
MAFK	MA0496.3	45	43	0.555556	0.555556	0	0.824564	0.933422
ZKSCAN1	MA1585.1	10	9	0.0854701	0.0854701	0	0.828728	0.933883
ZNF136	MA1588.1	9	10	0.0854701	0.0854701	0	0.828728	0.933883
FOXA1	MA0148.4	9	10	0.0854701	0.0854701	0	0.828728	0.933883
TP63	MA0525.2	8	9	0.0854701	0.0769231	0.214977	0.833322	0.934163
TBR1	MA0802.1	13	12	0.111111	0.102564	0.210738	0.834162	0.934163
EOMES	MA0800.1	12	13	0.111111	0.119658	-0.188576	0.835648	0.934163
POU5F1	MA1115.1	12	13	0.111111	0.119658	-0.188576	0.835648	0.934163
PKNOX1	MA0782.2	17	18	0.153846	0.17094	-0.323856	0.836683	0.934163
Esrrg	MA0643.1	11	10	0.0940171	0.0940171	0	0.837741	0.934163
Rxra	MA0512.2	10	11	0.0940171	0.0940171	0	0.837741	0.934163
Mecom	MA0029.1	11	10	0.102564	0.102564	0	0.839319	0.934526
Foxl2	MA1607.1	12	11	0.119658	0.111111	0.171065	0.844202	0.93594
Stat5a	MA1624.1	22	22	0.307692	0.247863	0.731723	0.844738	0.93594
RORA	MA0071.1	12	11	0.102564	0.102564	0	0.845608	0.93594
RARA	MA0729.1	12	11	0.102564	0.102564	0	0.845608	0.93594
MAZ	MA1522.1	21	22	0.222222	0.239316	-0.242351	0.8498	0.936858
TFAP2B(var.2)	MA0812.1	10	11	0.145299	0.145299	0	0.851618	0.936858
Ar	MA0007.3	9	8	0.0940171	0.111111	-0.334134	0.851858	0.936858
Mafb	MA0117.2	17	16	0.153846	0.145299	0.171368	0.853937	0.936858
SIX1	MA1118.1	12	13	0.119658	0.119658	0	0.854034	0.936858
POU4F2	MA0683.1	11	10	0.0940171	0.102564	-0.200207	0.854565	0.936858
Tcf21	MA0832.1	8	9	0.119658	0.0940171	0.470604	0.855229	0.936858
PHOX2B	MA0681.2	13	12	0.145299	0.153846	-0.131015	0.856956	0.937374
BCL6B	MA0731.1	12	11	0.102564	0.119658	-0.357131	0.863263	0.940093
EWSR1-FLI1	MA0149.1	45	41	0.811966	0.880342	-0.239503	0.864059	0.940093
NR4A1	MA1112.2	15	14	0.128205	0.128205	0	0.864343	0.940093
Pou5f1::Sox2	MA0142.1	15	14	0.136752	0.136752	0	0.865743	0.940093
GRHL2	MA1105.2	14	15	0.136752	0.136752	0	0.865743	0.940093
MEIS3	MA0775.1	12	13	0.119658	0.111111	0.188576	0.87102	0.944449
Zic1::Zic2	MA1628.1	23	22	0.230769	0.230769	0	0.878971	0.951687
NFATC2	MA0152.1	21	20	0.196581	0.196581	0	0.891722	0.964093
FOSL1::JUND	MA1142.1	41	41	0.410256	0.42735	-0.208828	0.896393	0.967741
Stat5b	MA1625.1	16	17	0.213675	0.196581	0.231286	0.905899	0.976591
Ptf1a	MA1618.1	15	16	0.153846	0.136752	0.336409	0.911034	0.980709
JUNB	MA0490.2	37	36	0.418803	0.410256	0.0963559	0.924451	0.993718
Nfe2l2	MA0150.2	37	36	0.350427	0.350427	0	0.928625	0.996769
SCRT2	MA0744.2	13	13	0.111111	0.136752	-0.533356	0.946289	1
NR1H2::RXRA	MA0115.1	12	12	0.128205	0.102564	0.546781	0.948748	1
Klf1	MA0493.1	24	25	0.273504	0.264957	0.114191	0.952182	1
Stat4	MA0518.1	26	26	0.324786	0.290598	0.394793	0.958563	1
NR3C1	MA0113.3	7	7	0.0940171	0.128205	-0.546869	0.968136	1
Foxd3	MA0041.1	28	27	0.299145	0.324786	-0.287189	0.972886	1
MAX::MYC	MA0059.1	8	8	0.0940171	0.0769231	0.388514	0.973579	1
VDR	MA0693.2	18	18	0.162393	0.153846	0.172952	0.97905	1
IRF3	MA1418.1	16	16	0.179487	0.162393	0.268171	0.979316	1
CEBPD	MA0836.2	15	15	0.145299	0.136752	0.169912	0.981389	1
Foxo1	MA0480.1	14	14	0.128205	0.119658	0.190216	0.982188	1
MZF1(var.2)	MA0057.1	13	13	0.111111	0.119658	-0.195727	0.983019	1
RXRG(var.2)	MA1556.1	9	9	0.111111	0.0940171	0.334134	0.983318	1
RELA	MA0107.1	12	12	0.111111	0.119658	-0.182156	0.983882	1
RARA::RXRA	MA0159.1	11	11	0.102564	0.0940171	0.208828	0.984762	1
SREBF2	MA0596.1	11	11	0.111111	0.102564	0.187091	0.984767	1
KLF13	MA0657.1	10	10	0.0940171	0.0854701	0.216711	0.985683	1
PITX1	MA0682.2	10	10	0.0940171	0.0854701	0.216711	0.985683	1
DRGX	MA1481.1	3	3	0.042735	0.025641	0.581967	0.98593	1
MEOX2	MA0706.1	9	9	0.0854701	0.0769231	0.225758	0.986647	1
ZNF140	MA1589.1	9	9	0.0769231	0.0854701	-0.225758	0.986647	1
NFIA	MA0670.1	8	8	0.0683761	0.0769231	-0.236269	0.987664	1
SRY	MA0084.1	7	7	0.0598291	0.0683761	-0.248664	0.988748	1
DUXA	MA0884.1	7	7	0.0598291	0.0683761	-0.248664	0.988748	1
ZBED1	MA0749.1	2	2	0.017094	0.034188	-0.635199	0.989705	1
Smad4	MA1153.1	6	6	0.0512821	0.0598291	-0.263555	0.989917	1
HNF1B	MA0153.2	6	6	0.0769231	0.0683761	0.196181	0.98992	1
HES5	MA0821.1	5	5	0.0598291	0.0683761	-0.203105	0.991205	1
Creb3l2	MA0608.1	4	4	0.0512821	0.034188	0.504921	0.992656	1
CEBPE	MA0837.1	4	4	0.042735	0.0512821	-0.245288	0.992657	1
EVX1	MA0887.1	3	3	0.034188	0.025641	0.335917	0.994371	1
GSC2	MA0891.1	3	3	0.025641	0.034188	-0.335917	0.994371	1
Arid3a	MA0151.1	46	47	0.529915	0.512821	0.177147	0.996453	1
MYBL2	MA0777.1	2	2	0.034188	0.025641	0.27846	0.996568	1
BHLHE40	MA0464.2	2	2	0.025641	0.034188	-0.27846	0.996568	1
Ddit3::Cebpa	MA0019.1	7	7	0.0598291	0.0598291	0	1	1
Sox5	MA0087.1	8	8	0.0769231	0.0940171	-0.350544	1	1
SREBF1	MA0595.1	11	11	0.0940171	0.0940171	0	1	1
Dux	MA0611.1	4	4	0.034188	0.034188	0	1	1
Six3	MA0631.1	2	2	0.017094	0.017094	0	1	1
TBX20	MA0689.1	12	12	0.102564	0.102564	0	1	1
E2F7	MA0758.1	5	5	0.042735	0.042735	0	1	1
HSF4	MA0771.1	9	9	0.0854701	0.0854701	0	1	1
TBX1	MA0805.1	13	13	0.111111	0.111111	0	1	1
HEY1	MA0823.1	3	3	0.034188	0.034188	0	1	1
Rarg	MA0859.1	11	11	0.0940171	0.0940171	0	1	1
LHX1	MA1518.1	6	6	0.0512821	0.0512821	0	1	1
PPARD	MA1550.1	13	13	0.119658	0.119658	0	1	1
SOX12	MA1561.1	3	3	0.025641	0.025641	0	1	1
TGIF2LX	MA1571.1	8	8	0.128205	0.128205	0	1	1
GLI2	MA0734.2	12	12	0.111111	0.119658	-0.17635	1	1
