# Supplementary material for: Distinctive DNA sequence features define epigenetic longevity of inflammatory memory
Source: Science. Author manuscript; Available in PMC 2026 Jun 26. (PMC13295011; doi:10.1126/science.adz6830)
Supplement: Data s20 [file NIHMS2170334-supplement-Data_s20.xlsx]

## Sheet: Data S20
		Counts		profile		Training parameters
		spearman	pearson	median_jsd	median_norm_jsd	filters	n_dil_layers	inputlen	outputlen	max_jitter	count_loss_weight	Testing chr	Validation chr
Establishment model	Model_0	0.594	0.65	0.478	0.26	1024	8	2114	1000	500	42.4	chr1,chr3,chr6	chr8,chr19
	Model_1	0.611	0.665	0.472	0.262	1024	8	2114	1000	500	41.8	chr2,chr8,chr17	chr5,chr10,chr18
	Model_2	0.619	0.666	0.473	0.258	1024	8	2114	1000	500	41.6	chr5,chr9,chr11	chr12,chr14
	Model_3	0.592	0.647	0.474	0.26	1024	8	2114	1000	500	41.8	chr4,chr10,chr18	chr2,chr7
	Model_4	0.601	0.653	0.469	0.267	1024	8	2114	1000	500	41.9	chr5,chr15,chr12	chr3,chr6
Persistence model	Model_0	0.616	0.612	0.542	0.226	1024	8	2114	1000	250	64.22	chr1,chr3,chr6	chr8,chr19
	Model_1	0.618	0.608	0.543	0.218	1024	8	2114	1000	250	63.52	chr2,chr8,chr17	chr5,chr10,chr18
	Model_2	0.637	0.617	0.542	0.219	1024	8	2114	1000	250	63.22	chr5,chr9,chr11	chr12,chr14
	Model_3	0.612	0.603	0.535	0.23	1024	8	2114	1000	250	63.56	chr4,chr10,chr18	chr2,chr7
	Model_4	0.625	0.609	0.542	0.223	1024	8	2114	1000	250	63.66	chr5,chr15,chr12	chr3,chr6
