# Supplementary material for: Distinctive DNA sequence features define epigenetic longevity of inflammatory memory
Source: Science. Author manuscript; Available in PMC 2026 Jun 26. (PMC13295011; doi:10.1126/science.adz6830)
Supplement: Data s21 [file NIHMS2170334-supplement-Data_s21.xlsx]

## Sheet: Data S21
motif_name	region_index	n_instances	type	avg_contribution_per_domain
pos_patterns.pattern_0	region_1	1	long-term	0.400467
pos_patterns.pattern_0	region_2	2	long-term	1.46655
pos_patterns.pattern_0	region_3	0	long-term	0
pos_patterns.pattern_0	region_4	1	long-term	0.116369
pos_patterns.pattern_0	region_5	2	long-term	0.393788
pos_patterns.pattern_0	region_6	2	long-term	0.444059
pos_patterns.pattern_0	region_7	1	long-term	0.128918
pos_patterns.pattern_0	region_8	2	long-term	1.11757
pos_patterns.pattern_0	region_9	4	long-term	1.62146
pos_patterns.pattern_0	region_10	1	long-term	0.655541
pos_patterns.pattern_0	region_11	2	long-term	0.84253
pos_patterns.pattern_0	region_12	1	long-term	0.876591
pos_patterns.pattern_0	region_13	1	long-term	0.16318
pos_patterns.pattern_0	region_14	4	long-term	0.858084
pos_patterns.pattern_0	region_15	2	long-term	1.10242
pos_patterns.pattern_0	region_16	0	long-term	0
pos_patterns.pattern_0	region_17	2	long-term	1.39437
pos_patterns.pattern_0	region_18	2	long-term	0.842977
pos_patterns.pattern_0	region_19	1	long-term	0.134459
pos_patterns.pattern_0	region_20	2	long-term	1.13009
pos_patterns.pattern_0	region_21	2	long-term	1.09546
pos_patterns.pattern_0	region_22	3	long-term	0.899047
pos_patterns.pattern_0	region_23	2	long-term	0.732841
pos_patterns.pattern_0	region_24	3	long-term	0.792808
pos_patterns.pattern_0	region_25	1	long-term	1.2462
pos_patterns.pattern_0	region_26	1	long-term	0.732673
pos_patterns.pattern_0	region_27	1	long-term	0.399806
pos_patterns.pattern_0	region_28	2	long-term	0.400021
pos_patterns.pattern_0	region_29	2	long-term	1.14286
pos_patterns.pattern_0	region_30	3	long-term	1.14267
pos_patterns.pattern_0	region_31	1	long-term	1.0523
pos_patterns.pattern_0	region_32	2	long-term	1.21284
pos_patterns.pattern_0	region_33	3	long-term	1.51594
pos_patterns.pattern_0	region_34	4	long-term	1.12295
pos_patterns.pattern_0	region_35	1	long-term	0.714733
pos_patterns.pattern_0	region_36	1	long-term	0.428676
pos_patterns.pattern_0	region_37	1	long-term	0.0813535
pos_patterns.pattern_0	region_38	3	long-term	1.10837
pos_patterns.pattern_0	region_39	5	long-term	1.72357
pos_patterns.pattern_0	region_40	0	long-term	0
pos_patterns.pattern_0	region_41	1	long-term	1.01991
pos_patterns.pattern_0	region_42	2	long-term	0.28245
pos_patterns.pattern_0	region_43	1	long-term	0.667072
pos_patterns.pattern_0	region_44	2	long-term	1.38923
pos_patterns.pattern_0	region_45	1	long-term	0.130802
pos_patterns.pattern_0	region_46	3	long-term	1.50152
pos_patterns.pattern_0	region_47	2	long-term	1.09001
pos_patterns.pattern_0	region_48	0	long-term	0
pos_patterns.pattern_0	region_49	2	long-term	0.267527
pos_patterns.pattern_0	region_50	1	long-term	0.548255
pos_patterns.pattern_0	region_51	2	long-term	1.14031
pos_patterns.pattern_0	region_52	2	long-term	1.08714
pos_patterns.pattern_0	region_53	2	long-term	0.3904
pos_patterns.pattern_0	region_54	1	long-term	0.84588
pos_patterns.pattern_0	region_55	0	long-term	0
pos_patterns.pattern_0	region_56	1	long-term	0.7348
pos_patterns.pattern_0	region_57	2	long-term	1.04984
pos_patterns.pattern_0	region_58	3	long-term	0.992374
pos_patterns.pattern_0	region_59	2	long-term	0.825743
pos_patterns.pattern_0	region_60	1	long-term	0.0888213
pos_patterns.pattern_0	region_61	2	long-term	0.457943
pos_patterns.pattern_0	region_62	2	long-term	1.00131
pos_patterns.pattern_0	region_63	1	long-term	0.804123
pos_patterns.pattern_0	region_64	4	long-term	0.81523
pos_patterns.pattern_0	region_65	4	long-term	2.01586
pos_patterns.pattern_0	region_66	2	long-term	0.421937
pos_patterns.pattern_0	region_67	2	long-term	0.403636
pos_patterns.pattern_0	region_68	4	long-term	1.08675
pos_patterns.pattern_0	region_69	3	long-term	1.25296
pos_patterns.pattern_0	region_70	1	long-term	0.523132
pos_patterns.pattern_0	region_71	2	long-term	0.304317
pos_patterns.pattern_0	region_72	4	long-term	0.731526
pos_patterns.pattern_0	region_73	0	long-term	0
pos_patterns.pattern_0	region_74	2	long-term	1.05911
pos_patterns.pattern_0	region_75	3	long-term	1.2274
pos_patterns.pattern_0	region_76	1	long-term	0.050805
pos_patterns.pattern_0	region_77	5	long-term	1.05145
pos_patterns.pattern_0	region_78	4	long-term	1.33536
pos_patterns.pattern_0	region_79	4	long-term	1.40029
pos_patterns.pattern_0	region_80	4	long-term	0.71015
pos_patterns.pattern_0	region_81	1	long-term	0.125256
pos_patterns.pattern_0	region_82	2	long-term	1.3183
pos_patterns.pattern_0	region_83	0	long-term	0
pos_patterns.pattern_0	region_84	2	long-term	0.848144
pos_patterns.pattern_0	region_85	2	long-term	0.649358
pos_patterns.pattern_0	region_86	0	long-term	0
pos_patterns.pattern_0	region_87	2	long-term	0.412084
pos_patterns.pattern_0	region_88	1	long-term	0.623087
pos_patterns.pattern_0	region_89	2	long-term	0.921674
pos_patterns.pattern_0	region_90	3	long-term	1.70622
pos_patterns.pattern_0	region_91	3	long-term	0.720487
pos_patterns.pattern_0	region_92	2	long-term	1.00026
pos_patterns.pattern_0	region_93	1	long-term	0.622202
pos_patterns.pattern_0	region_94	0	long-term	0
pos_patterns.pattern_0	region_95	2	long-term	0.535601
pos_patterns.pattern_0	region_96	1	long-term	0.532582
pos_patterns.pattern_0	region_97	3	long-term	1.27893
pos_patterns.pattern_0	region_98	2	long-term	0.202106
pos_patterns.pattern_0	region_99	2	long-term	0.772408
pos_patterns.pattern_0	region_100	3	long-term	1.08103
pos_patterns.pattern_0	region_101	4	long-term	1.57354
pos_patterns.pattern_0	region_102	3	long-term	1.08326
pos_patterns.pattern_0	region_103	2	long-term	0.53473
pos_patterns.pattern_0	region_104	0	long-term	0
pos_patterns.pattern_0	region_105	4	long-term	1.41816
pos_patterns.pattern_0	region_106	2	long-term	0.709504
pos_patterns.pattern_0	region_107	1	long-term	0.597212
pos_patterns.pattern_0	region_108	1	long-term	0.164514
pos_patterns.pattern_0	region_109	2	long-term	0.623516
pos_patterns.pattern_0	region_110	1	long-term	1.2182
pos_patterns.pattern_0	region_111	1	long-term	0.995158
pos_patterns.pattern_0	region_112	1	long-term	0.4915
pos_patterns.pattern_0	region_113	3	long-term	0.597716
pos_patterns.pattern_0	region_114	1	long-term	1.13032
pos_patterns.pattern_0	region_115	1	long-term	0.448532
pos_patterns.pattern_0	region_116	0	long-term	0
pos_patterns.pattern_0	region_117	3	long-term	0.794222
pos_patterns.pattern_1	region_1	0	long-term	0
pos_patterns.pattern_1	region_2	1	long-term	0.135939
pos_patterns.pattern_1	region_3	2	long-term	0.544113
pos_patterns.pattern_1	region_4	1	long-term	0.595266
pos_patterns.pattern_1	region_5	0	long-term	0
pos_patterns.pattern_1	region_6	2	long-term	0.283636
pos_patterns.pattern_1	region_7	1	long-term	0.420681
pos_patterns.pattern_1	region_8	0	long-term	0
pos_patterns.pattern_1	region_9	0	long-term	0
pos_patterns.pattern_1	region_10	0	long-term	0
pos_patterns.pattern_1	region_11	1	long-term	0.284233
pos_patterns.pattern_1	region_12	0	long-term	0
pos_patterns.pattern_1	region_13	0	long-term	0
pos_patterns.pattern_1	region_14	1	long-term	0.185512
pos_patterns.pattern_1	region_15	0	long-term	0
pos_patterns.pattern_1	region_16	0	long-term	0
pos_patterns.pattern_1	region_17	1	long-term	0.438787
pos_patterns.pattern_1	region_18	1	long-term	0.302158
pos_patterns.pattern_1	region_19	1	long-term	0.956647
pos_patterns.pattern_1	region_20	0	long-term	0
pos_patterns.pattern_1	region_21	1	long-term	0.262108
pos_patterns.pattern_1	region_22	0	long-term	0
pos_patterns.pattern_1	region_23	0	long-term	0
pos_patterns.pattern_1	region_24	0	long-term	0
pos_patterns.pattern_1	region_25	0	long-term	0
pos_patterns.pattern_1	region_26	2	long-term	0.283073
pos_patterns.pattern_1	region_27	1	long-term	0.0474893
pos_patterns.pattern_1	region_28	0	long-term	0
pos_patterns.pattern_1	region_29	1	long-term	0.1598
pos_patterns.pattern_1	region_30	0	long-term	0
pos_patterns.pattern_1	region_31	0	long-term	0
pos_patterns.pattern_1	region_32	0	long-term	0
pos_patterns.pattern_1	region_33	0	long-term	0
pos_patterns.pattern_1	region_34	0	long-term	0
pos_patterns.pattern_1	region_35	0	long-term	0
pos_patterns.pattern_1	region_36	0	long-term	0
pos_patterns.pattern_1	region_37	1	long-term	0.412622
pos_patterns.pattern_1	region_38	0	long-term	0
pos_patterns.pattern_1	region_39	1	long-term	0.136222
pos_patterns.pattern_1	region_40	0	long-term	0
pos_patterns.pattern_1	region_41	0	long-term	0
pos_patterns.pattern_1	region_42	1	long-term	0.126868
pos_patterns.pattern_1	region_43	1	long-term	0.201269
pos_patterns.pattern_1	region_44	0	long-term	0
pos_patterns.pattern_1	region_45	2	long-term	0.195283
pos_patterns.pattern_1	region_46	0	long-term	0
pos_patterns.pattern_1	region_47	0	long-term	0
pos_patterns.pattern_1	region_48	0	long-term	0
pos_patterns.pattern_1	region_49	1	long-term	0.315209
pos_patterns.pattern_1	region_50	1	long-term	0.201158
pos_patterns.pattern_1	region_51	0	long-term	0
pos_patterns.pattern_1	region_52	0	long-term	0
pos_patterns.pattern_1	region_53	0	long-term	0
pos_patterns.pattern_1	region_54	0	long-term	0
pos_patterns.pattern_1	region_55	0	long-term	0
pos_patterns.pattern_1	region_56	1	long-term	0.313436
pos_patterns.pattern_1	region_57	0	long-term	0
pos_patterns.pattern_1	region_58	2	long-term	0.384011
pos_patterns.pattern_1	region_59	2	long-term	0.21846
pos_patterns.pattern_1	region_60	1	long-term	0.312136
pos_patterns.pattern_1	region_61	0	long-term	0
pos_patterns.pattern_1	region_62	0	long-term	0
pos_patterns.pattern_1	region_63	1	long-term	0.332828
pos_patterns.pattern_1	region_64	0	long-term	0
pos_patterns.pattern_1	region_65	1	long-term	0.269511
pos_patterns.pattern_1	region_66	2	long-term	0.451839
pos_patterns.pattern_1	region_67	1	long-term	0.200233
pos_patterns.pattern_1	region_68	0	long-term	0
pos_patterns.pattern_1	region_69	0	long-term	0
pos_patterns.pattern_1	region_70	0	long-term	0
pos_patterns.pattern_1	region_71	0	long-term	0
pos_patterns.pattern_1	region_72	0	long-term	0
pos_patterns.pattern_1	region_73	1	long-term	0.430038
pos_patterns.pattern_1	region_74	2	long-term	0.347724
pos_patterns.pattern_1	region_75	0	long-term	0
pos_patterns.pattern_1	region_76	0	long-term	0
pos_patterns.pattern_1	region_77	1	long-term	0.0842597
pos_patterns.pattern_1	region_78	0	long-term	0
pos_patterns.pattern_1	region_79	0	long-term	0
pos_patterns.pattern_1	region_80	1	long-term	0.275859
pos_patterns.pattern_1	region_81	0	long-term	0
pos_patterns.pattern_1	region_82	0	long-term	0
pos_patterns.pattern_1	region_83	0	long-term	0
pos_patterns.pattern_1	region_84	1	long-term	0.328886
pos_patterns.pattern_1	region_85	2	long-term	0.781543
pos_patterns.pattern_1	region_86	0	long-term	0
pos_patterns.pattern_1	region_87	0	long-term	0
pos_patterns.pattern_1	region_88	0	long-term	0
pos_patterns.pattern_1	region_89	0	long-term	0
pos_patterns.pattern_1	region_90	1	long-term	0.180596
pos_patterns.pattern_1	region_91	1	long-term	0.1169
pos_patterns.pattern_1	region_92	0	long-term	0
pos_patterns.pattern_1	region_93	0	long-term	0
pos_patterns.pattern_1	region_94	1	long-term	0.130798
pos_patterns.pattern_1	region_95	0	long-term	0
pos_patterns.pattern_1	region_96	0	long-term	0
pos_patterns.pattern_1	region_97	0	long-term	0
pos_patterns.pattern_1	region_98	0	long-term	0
pos_patterns.pattern_1	region_99	0	long-term	0
pos_patterns.pattern_1	region_100	0	long-term	0
pos_patterns.pattern_1	region_101	0	long-term	0
pos_patterns.pattern_1	region_102	1	long-term	0.181311
pos_patterns.pattern_1	region_103	0	long-term	0
pos_patterns.pattern_1	region_104	2	long-term	0.375729
pos_patterns.pattern_1	region_105	0	long-term	0
pos_patterns.pattern_1	region_106	0	long-term	0
pos_patterns.pattern_1	region_107	1	long-term	0.30923
pos_patterns.pattern_1	region_108	1	long-term	0.211849
pos_patterns.pattern_1	region_109	0	long-term	0
pos_patterns.pattern_1	region_110	0	long-term	0
pos_patterns.pattern_1	region_111	0	long-term	0
pos_patterns.pattern_1	region_112	0	long-term	0
pos_patterns.pattern_1	region_113	2	long-term	0.330379
pos_patterns.pattern_1	region_114	0	long-term	0
pos_patterns.pattern_1	region_115	2	long-term	0.79251
pos_patterns.pattern_1	region_116	1	long-term	1.00185
pos_patterns.pattern_1	region_117	0	long-term	0
pos_patterns.pattern_10	region_1	2	long-term	0.0996984
pos_patterns.pattern_10	region_2	0	long-term	0
pos_patterns.pattern_10	region_3	1	long-term	0.0509323
pos_patterns.pattern_10	region_4	0	long-term	0
pos_patterns.pattern_10	region_5	0	long-term	0
pos_patterns.pattern_10	region_6	2	long-term	0.0793634
pos_patterns.pattern_10	region_7	0	long-term	0
pos_patterns.pattern_10	region_8	1	long-term	0.061573
pos_patterns.pattern_10	region_9	2	long-term	0.231377
pos_patterns.pattern_10	region_10	1	long-term	0.0896348
pos_patterns.pattern_10	region_11	1	long-term	0.110939
pos_patterns.pattern_10	region_12	2	long-term	0.232488
pos_patterns.pattern_10	region_13	1	long-term	0.115627
pos_patterns.pattern_10	region_14	2	long-term	0.259309
pos_patterns.pattern_10	region_15	0	long-term	0
pos_patterns.pattern_10	region_16	3	long-term	0.232515
pos_patterns.pattern_10	region_17	2	long-term	0.473515
pos_patterns.pattern_10	region_18	0	long-term	0
pos_patterns.pattern_10	region_19	0	long-term	0
pos_patterns.pattern_10	region_20	0	long-term	0
pos_patterns.pattern_10	region_21	0	long-term	0
pos_patterns.pattern_10	region_22	1	long-term	0.0548031
pos_patterns.pattern_10	region_23	0	long-term	0
pos_patterns.pattern_10	region_24	1	long-term	0.095341
pos_patterns.pattern_10	region_25	0	long-term	0
pos_patterns.pattern_10	region_26	2	long-term	0.170247
pos_patterns.pattern_10	region_27	0	long-term	0
pos_patterns.pattern_10	region_28	1	long-term	0.055641
pos_patterns.pattern_10	region_29	0	long-term	0
pos_patterns.pattern_10	region_30	0	long-term	0
pos_patterns.pattern_10	region_31	1	long-term	0.121483
pos_patterns.pattern_10	region_32	0	long-term	0
pos_patterns.pattern_10	region_33	0	long-term	0
pos_patterns.pattern_10	region_34	2	long-term	0.32609
pos_patterns.pattern_10	region_35	1	long-term	0.0672722
pos_patterns.pattern_10	region_36	0	long-term	0
pos_patterns.pattern_10	region_37	2	long-term	0.127664
pos_patterns.pattern_10	region_38	0	long-term	0
pos_patterns.pattern_10	region_39	1	long-term	0.0658932
pos_patterns.pattern_10	region_40	1	long-term	0.18918
pos_patterns.pattern_10	region_41	1	long-term	0.147164
pos_patterns.pattern_10	region_42	0	long-term	0
pos_patterns.pattern_10	region_43	2	long-term	0.32093
pos_patterns.pattern_10	region_44	0	long-term	0
pos_patterns.pattern_10	region_45	4	long-term	0.244519
pos_patterns.pattern_10	region_46	1	long-term	0.10124
pos_patterns.pattern_10	region_47	0	long-term	0
pos_patterns.pattern_10	region_48	1	long-term	0.133473
pos_patterns.pattern_10	region_49	1	long-term	0.0693427
pos_patterns.pattern_10	region_50	0	long-term	0
pos_patterns.pattern_10	region_51	0	long-term	0
pos_patterns.pattern_10	region_52	2	long-term	0.249802
pos_patterns.pattern_10	region_53	1	long-term	0.0860672
pos_patterns.pattern_10	region_54	0	long-term	0
pos_patterns.pattern_10	region_55	1	long-term	0.112658
pos_patterns.pattern_10	region_56	2	long-term	0.214297
pos_patterns.pattern_10	region_57	0	long-term	0
pos_patterns.pattern_10	region_58	0	long-term	0
pos_patterns.pattern_10	region_59	3	long-term	0.186117
pos_patterns.pattern_10	region_60	0	long-term	0
pos_patterns.pattern_10	region_61	0	long-term	0
pos_patterns.pattern_10	region_62	0	long-term	0
pos_patterns.pattern_10	region_63	0	long-term	0
pos_patterns.pattern_10	region_64	0	long-term	0
pos_patterns.pattern_10	region_65	2	long-term	0.209041
pos_patterns.pattern_10	region_66	4	long-term	0.305356
pos_patterns.pattern_10	region_67	0	long-term	0
pos_patterns.pattern_10	region_68	0	long-term	0
pos_patterns.pattern_10	region_69	1	long-term	0.116329
pos_patterns.pattern_10	region_70	0	long-term	0
pos_patterns.pattern_10	region_71	0	long-term	0
pos_patterns.pattern_10	region_72	0	long-term	0
pos_patterns.pattern_10	region_73	0	long-term	0
pos_patterns.pattern_10	region_74	0	long-term	0
pos_patterns.pattern_10	region_75	0	long-term	0
pos_patterns.pattern_10	region_76	1	long-term	0.223198
pos_patterns.pattern_10	region_77	1	long-term	0.103674
pos_patterns.pattern_10	region_78	0	long-term	0
pos_patterns.pattern_10	region_79	3	long-term	0.274026
pos_patterns.pattern_10	region_80	0	long-term	0
pos_patterns.pattern_10	region_81	0	long-term	0
pos_patterns.pattern_10	region_82	0	long-term	0
pos_patterns.pattern_10	region_83	0	long-term	0
pos_patterns.pattern_10	region_84	1	long-term	0.0581548
pos_patterns.pattern_10	region_85	2	long-term	0.193944
pos_patterns.pattern_10	region_86	1	long-term	0.0762337
pos_patterns.pattern_10	region_87	2	long-term	0.0930496
pos_patterns.pattern_10	region_88	1	long-term	0.0762253
pos_patterns.pattern_10	region_89	0	long-term	0
pos_patterns.pattern_10	region_90	2	long-term	0.188873
pos_patterns.pattern_10	region_91	4	long-term	0.342054
pos_patterns.pattern_10	region_92	0	long-term	0
pos_patterns.pattern_10	region_93	0	long-term	0
pos_patterns.pattern_10	region_94	2	long-term	0.182079
pos_patterns.pattern_10	region_95	0	long-term	0
pos_patterns.pattern_10	region_96	0	long-term	0
pos_patterns.pattern_10	region_97	1	long-term	0.0800209
pos_patterns.pattern_10	region_98	0	long-term	0
pos_patterns.pattern_10	region_99	1	long-term	0.0970154
pos_patterns.pattern_10	region_100	1	long-term	0.0968136
pos_patterns.pattern_10	region_101	0	long-term	0
pos_patterns.pattern_10	region_102	1	long-term	0.118267
pos_patterns.pattern_10	region_103	0	long-term	0
pos_patterns.pattern_10	region_104	0	long-term	0
pos_patterns.pattern_10	region_105	0	long-term	0
pos_patterns.pattern_10	region_106	1	long-term	0.0756705
pos_patterns.pattern_10	region_107	0	long-term	0
pos_patterns.pattern_10	region_108	3	long-term	0.169841
pos_patterns.pattern_10	region_109	2	long-term	0.363998
pos_patterns.pattern_10	region_110	0	long-term	0
pos_patterns.pattern_10	region_111	0	long-term	0
pos_patterns.pattern_10	region_112	0	long-term	0
pos_patterns.pattern_10	region_113	1	long-term	0.1454
pos_patterns.pattern_10	region_114	0	long-term	0
pos_patterns.pattern_10	region_115	1	long-term	0.0645613
pos_patterns.pattern_10	region_116	0	long-term	0
pos_patterns.pattern_10	region_117	0	long-term	0
pos_patterns.pattern_11	region_1	0	long-term	0
pos_patterns.pattern_11	region_2	0	long-term	0
pos_patterns.pattern_11	region_3	0	long-term	0
pos_patterns.pattern_11	region_4	0	long-term	0
pos_patterns.pattern_11	region_5	0	long-term	0
pos_patterns.pattern_11	region_6	0	long-term	0
pos_patterns.pattern_11	region_7	0	long-term	0
pos_patterns.pattern_11	region_8	0	long-term	0
pos_patterns.pattern_11	region_9	0	long-term	0
pos_patterns.pattern_11	region_10	0	long-term	0
pos_patterns.pattern_11	region_11	0	long-term	0
pos_patterns.pattern_11	region_12	0	long-term	0
pos_patterns.pattern_11	region_13	0	long-term	0
pos_patterns.pattern_11	region_14	0	long-term	0
pos_patterns.pattern_11	region_15	0	long-term	0
pos_patterns.pattern_11	region_16	0	long-term	0
pos_patterns.pattern_11	region_17	0	long-term	0
pos_patterns.pattern_11	region_18	0	long-term	0
pos_patterns.pattern_11	region_19	0	long-term	0
pos_patterns.pattern_11	region_20	0	long-term	0
pos_patterns.pattern_11	region_21	0	long-term	0
pos_patterns.pattern_11	region_22	0	long-term	0
pos_patterns.pattern_11	region_23	0	long-term	0
pos_patterns.pattern_11	region_24	0	long-term	0
pos_patterns.pattern_11	region_25	0	long-term	0
pos_patterns.pattern_11	region_26	0	long-term	0
pos_patterns.pattern_11	region_27	0	long-term	0
pos_patterns.pattern_11	region_28	1	long-term	0.0700342
pos_patterns.pattern_11	region_29	0	long-term	0
pos_patterns.pattern_11	region_30	0	long-term	0
pos_patterns.pattern_11	region_31	0	long-term	0
pos_patterns.pattern_11	region_32	0	long-term	0
pos_patterns.pattern_11	region_33	0	long-term	0
pos_patterns.pattern_11	region_34	0	long-term	0
pos_patterns.pattern_11	region_35	0	long-term	0
pos_patterns.pattern_11	region_36	0	long-term	0
pos_patterns.pattern_11	region_37	0	long-term	0
pos_patterns.pattern_11	region_38	0	long-term	0
pos_patterns.pattern_11	region_39	0	long-term	0
pos_patterns.pattern_11	region_40	0	long-term	0
pos_patterns.pattern_11	region_41	0	long-term	0
pos_patterns.pattern_11	region_42	0	long-term	0
pos_patterns.pattern_11	region_43	0	long-term	0
pos_patterns.pattern_11	region_44	0	long-term	0
pos_patterns.pattern_11	region_45	1	long-term	0.0896368
pos_patterns.pattern_11	region_46	0	long-term	0
pos_patterns.pattern_11	region_47	0	long-term	0
pos_patterns.pattern_11	region_48	0	long-term	0
pos_patterns.pattern_11	region_49	0	long-term	0
pos_patterns.pattern_11	region_50	0	long-term	0
pos_patterns.pattern_11	region_51	0	long-term	0
pos_patterns.pattern_11	region_52	0	long-term	0
pos_patterns.pattern_11	region_53	0	long-term	0
pos_patterns.pattern_11	region_54	0	long-term	0
pos_patterns.pattern_11	region_55	0	long-term	0
pos_patterns.pattern_11	region_56	0	long-term	0
pos_patterns.pattern_11	region_57	1	long-term	0.181509
pos_patterns.pattern_11	region_58	0	long-term	0
pos_patterns.pattern_11	region_59	0	long-term	0
pos_patterns.pattern_11	region_60	0	long-term	0
pos_patterns.pattern_11	region_61	0	long-term	0
pos_patterns.pattern_11	region_62	0	long-term	0
pos_patterns.pattern_11	region_63	0	long-term	0
pos_patterns.pattern_11	region_64	0	long-term	0
pos_patterns.pattern_11	region_65	0	long-term	0
pos_patterns.pattern_11	region_66	0	long-term	0
pos_patterns.pattern_11	region_67	0	long-term	0
pos_patterns.pattern_11	region_68	0	long-term	0
pos_patterns.pattern_11	region_69	0	long-term	0
pos_patterns.pattern_11	region_70	0	long-term	0
pos_patterns.pattern_11	region_71	0	long-term	0
pos_patterns.pattern_11	region_72	0	long-term	0
pos_patterns.pattern_11	region_73	0	long-term	0
pos_patterns.pattern_11	region_74	0	long-term	0
pos_patterns.pattern_11	region_75	0	long-term	0
pos_patterns.pattern_11	region_76	0	long-term	0
pos_patterns.pattern_11	region_77	0	long-term	0
pos_patterns.pattern_11	region_78	0	long-term	0
pos_patterns.pattern_11	region_79	0	long-term	0
pos_patterns.pattern_11	region_80	0	long-term	0
pos_patterns.pattern_11	region_81	0	long-term	0
pos_patterns.pattern_11	region_82	0	long-term	0
pos_patterns.pattern_11	region_83	0	long-term	0
pos_patterns.pattern_11	region_84	0	long-term	0
pos_patterns.pattern_11	region_85	0	long-term	0
pos_patterns.pattern_11	region_86	0	long-term	0
pos_patterns.pattern_11	region_87	0	long-term	0
pos_patterns.pattern_11	region_88	0	long-term	0
pos_patterns.pattern_11	region_89	0	long-term	0
pos_patterns.pattern_11	region_90	0	long-term	0
pos_patterns.pattern_11	region_91	0	long-term	0
pos_patterns.pattern_11	region_92	0	long-term	0
pos_patterns.pattern_11	region_93	0	long-term	0
pos_patterns.pattern_11	region_94	1	long-term	0.0682336
pos_patterns.pattern_11	region_95	0	long-term	0
pos_patterns.pattern_11	region_96	0	long-term	0
pos_patterns.pattern_11	region_97	0	long-term	0
pos_patterns.pattern_11	region_98	0	long-term	0
pos_patterns.pattern_11	region_99	1	long-term	0.104919
pos_patterns.pattern_11	region_100	0	long-term	0
pos_patterns.pattern_11	region_101	0	long-term	0
pos_patterns.pattern_11	region_102	0	long-term	0
pos_patterns.pattern_11	region_103	0	long-term	0
pos_patterns.pattern_11	region_104	0	long-term	0
pos_patterns.pattern_11	region_105	0	long-term	0
pos_patterns.pattern_11	region_106	0	long-term	0
pos_patterns.pattern_11	region_107	0	long-term	0
pos_patterns.pattern_11	region_108	0	long-term	0
pos_patterns.pattern_11	region_109	0	long-term	0
pos_patterns.pattern_11	region_110	0	long-term	0
pos_patterns.pattern_11	region_111	0	long-term	0
pos_patterns.pattern_11	region_112	0	long-term	0
pos_patterns.pattern_11	region_113	0	long-term	0
pos_patterns.pattern_11	region_114	0	long-term	0
pos_patterns.pattern_11	region_115	0	long-term	0
pos_patterns.pattern_11	region_116	0	long-term	0
pos_patterns.pattern_11	region_117	0	long-term	0
pos_patterns.pattern_12	region_1	0	long-term	0
pos_patterns.pattern_12	region_2	0	long-term	0
pos_patterns.pattern_12	region_3	0	long-term	0
pos_patterns.pattern_12	region_4	0	long-term	0
pos_patterns.pattern_12	region_5	0	long-term	0
pos_patterns.pattern_12	region_6	0	long-term	0
pos_patterns.pattern_12	region_7	0	long-term	0
pos_patterns.pattern_12	region_8	0	long-term	0
pos_patterns.pattern_12	region_9	0	long-term	0
pos_patterns.pattern_12	region_10	0	long-term	0
pos_patterns.pattern_12	region_11	0	long-term	0
pos_patterns.pattern_12	region_12	0	long-term	0
pos_patterns.pattern_12	region_13	0	long-term	0
pos_patterns.pattern_12	region_14	0	long-term	0
pos_patterns.pattern_12	region_15	0	long-term	0
pos_patterns.pattern_12	region_16	0	long-term	0
pos_patterns.pattern_12	region_17	0	long-term	0
pos_patterns.pattern_12	region_18	0	long-term	0
pos_patterns.pattern_12	region_19	0	long-term	0
pos_patterns.pattern_12	region_20	0	long-term	0
pos_patterns.pattern_12	region_21	0	long-term	0
pos_patterns.pattern_12	region_22	0	long-term	0
pos_patterns.pattern_12	region_23	0	long-term	0
pos_patterns.pattern_12	region_24	0	long-term	0
pos_patterns.pattern_12	region_25	0	long-term	0
pos_patterns.pattern_12	region_26	0	long-term	0
pos_patterns.pattern_12	region_27	0	long-term	0
pos_patterns.pattern_12	region_28	0	long-term	0
pos_patterns.pattern_12	region_29	0	long-term	0
pos_patterns.pattern_12	region_30	0	long-term	0
pos_patterns.pattern_12	region_31	0	long-term	0
pos_patterns.pattern_12	region_32	0	long-term	0
pos_patterns.pattern_12	region_33	0	long-term	0
pos_patterns.pattern_12	region_34	0	long-term	0
pos_patterns.pattern_12	region_35	0	long-term	0
pos_patterns.pattern_12	region_36	0	long-term	0
pos_patterns.pattern_12	region_37	0	long-term	0
pos_patterns.pattern_12	region_38	0	long-term	0
pos_patterns.pattern_12	region_39	0	long-term	0
pos_patterns.pattern_12	region_40	0	long-term	0
pos_patterns.pattern_12	region_41	0	long-term	0
pos_patterns.pattern_12	region_42	0	long-term	0
pos_patterns.pattern_12	region_43	0	long-term	0
pos_patterns.pattern_12	region_44	0	long-term	0
pos_patterns.pattern_12	region_45	0	long-term	0
pos_patterns.pattern_12	region_46	0	long-term	0
pos_patterns.pattern_12	region_47	0	long-term	0
pos_patterns.pattern_12	region_48	0	long-term	0
pos_patterns.pattern_12	region_49	0	long-term	0
pos_patterns.pattern_12	region_50	0	long-term	0
pos_patterns.pattern_12	region_51	0	long-term	0
pos_patterns.pattern_12	region_52	0	long-term	0
pos_patterns.pattern_12	region_53	0	long-term	0
pos_patterns.pattern_12	region_54	0	long-term	0
pos_patterns.pattern_12	region_55	0	long-term	0
pos_patterns.pattern_12	region_56	0	long-term	0
pos_patterns.pattern_12	region_57	0	long-term	0
pos_patterns.pattern_12	region_58	0	long-term	0
pos_patterns.pattern_12	region_59	0	long-term	0
pos_patterns.pattern_12	region_60	0	long-term	0
pos_patterns.pattern_12	region_61	0	long-term	0
pos_patterns.pattern_12	region_62	0	long-term	0
pos_patterns.pattern_12	region_63	0	long-term	0
pos_patterns.pattern_12	region_64	0	long-term	0
pos_patterns.pattern_12	region_65	0	long-term	0
pos_patterns.pattern_12	region_66	0	long-term	0
pos_patterns.pattern_12	region_67	0	long-term	0
pos_patterns.pattern_12	region_68	0	long-term	0
pos_patterns.pattern_12	region_69	0	long-term	0
pos_patterns.pattern_12	region_70	0	long-term	0
pos_patterns.pattern_12	region_71	0	long-term	0
pos_patterns.pattern_12	region_72	0	long-term	0
pos_patterns.pattern_12	region_73	0	long-term	0
pos_patterns.pattern_12	region_74	0	long-term	0
pos_patterns.pattern_12	region_75	0	long-term	0
pos_patterns.pattern_12	region_76	0	long-term	0
pos_patterns.pattern_12	region_77	0	long-term	0
pos_patterns.pattern_12	region_78	0	long-term	0
pos_patterns.pattern_12	region_79	1	long-term	0.223291
pos_patterns.pattern_12	region_80	0	long-term	0
pos_patterns.pattern_12	region_81	0	long-term	0
pos_patterns.pattern_12	region_82	0	long-term	0
pos_patterns.pattern_12	region_83	0	long-term	0
pos_patterns.pattern_12	region_84	0	long-term	0
pos_patterns.pattern_12	region_85	0	long-term	0
pos_patterns.pattern_12	region_86	0	long-term	0
pos_patterns.pattern_12	region_87	0	long-term	0
pos_patterns.pattern_12	region_88	1	long-term	0.145325
pos_patterns.pattern_12	region_89	0	long-term	0
pos_patterns.pattern_12	region_90	0	long-term	0
pos_patterns.pattern_12	region_91	0	long-term	0
pos_patterns.pattern_12	region_92	0	long-term	0
pos_patterns.pattern_12	region_93	0	long-term	0
pos_patterns.pattern_12	region_94	0	long-term	0
pos_patterns.pattern_12	region_95	1	long-term	0.235755
pos_patterns.pattern_12	region_96	0	long-term	0
pos_patterns.pattern_12	region_97	0	long-term	0
pos_patterns.pattern_12	region_98	0	long-term	0
pos_patterns.pattern_12	region_99	0	long-term	0
pos_patterns.pattern_12	region_100	0	long-term	0
pos_patterns.pattern_12	region_101	0	long-term	0
pos_patterns.pattern_12	region_102	0	long-term	0
pos_patterns.pattern_12	region_103	0	long-term	0
pos_patterns.pattern_12	region_104	0	long-term	0
pos_patterns.pattern_12	region_105	0	long-term	0
pos_patterns.pattern_12	region_106	0	long-term	0
pos_patterns.pattern_12	region_107	0	long-term	0
pos_patterns.pattern_12	region_108	0	long-term	0
pos_patterns.pattern_12	region_109	0	long-term	0
pos_patterns.pattern_12	region_110	0	long-term	0
pos_patterns.pattern_12	region_111	0	long-term	0
pos_patterns.pattern_12	region_112	0	long-term	0
pos_patterns.pattern_12	region_113	0	long-term	0
pos_patterns.pattern_12	region_114	0	long-term	0
pos_patterns.pattern_12	region_115	1	long-term	0.205608
pos_patterns.pattern_12	region_116	0	long-term	0
pos_patterns.pattern_12	region_117	0	long-term	0
pos_patterns.pattern_13	region_1	0	long-term	0
pos_patterns.pattern_13	region_2	0	long-term	0
pos_patterns.pattern_13	region_3	0	long-term	0
pos_patterns.pattern_13	region_4	0	long-term	0
pos_patterns.pattern_13	region_5	1	long-term	0.168571
pos_patterns.pattern_13	region_6	2	long-term	0.515227
pos_patterns.pattern_13	region_7	0	long-term	0
pos_patterns.pattern_13	region_8	0	long-term	0
pos_patterns.pattern_13	region_9	0	long-term	0
pos_patterns.pattern_13	region_10	0	long-term	0
pos_patterns.pattern_13	region_11	0	long-term	0
pos_patterns.pattern_13	region_12	0	long-term	0
pos_patterns.pattern_13	region_13	0	long-term	0
pos_patterns.pattern_13	region_14	0	long-term	0
pos_patterns.pattern_13	region_15	0	long-term	0
pos_patterns.pattern_13	region_16	0	long-term	0
pos_patterns.pattern_13	region_17	1	long-term	0.295087
pos_patterns.pattern_13	region_18	1	long-term	0.094048
pos_patterns.pattern_13	region_19	0	long-term	0
pos_patterns.pattern_13	region_20	0	long-term	0
pos_patterns.pattern_13	region_21	0	long-term	0
pos_patterns.pattern_13	region_22	0	long-term	0
pos_patterns.pattern_13	region_23	0	long-term	0
pos_patterns.pattern_13	region_24	0	long-term	0
pos_patterns.pattern_13	region_25	0	long-term	0
pos_patterns.pattern_13	region_26	0	long-term	0
pos_patterns.pattern_13	region_27	0	long-term	0
pos_patterns.pattern_13	region_28	1	long-term	0.139327
pos_patterns.pattern_13	region_29	0	long-term	0
pos_patterns.pattern_13	region_30	0	long-term	0
pos_patterns.pattern_13	region_31	0	long-term	0
pos_patterns.pattern_13	region_32	1	long-term	0.217257
pos_patterns.pattern_13	region_33	0	long-term	0
pos_patterns.pattern_13	region_34	0	long-term	0
pos_patterns.pattern_13	region_35	1	long-term	0.242091
pos_patterns.pattern_13	region_36	0	long-term	0
pos_patterns.pattern_13	region_37	0	long-term	0
pos_patterns.pattern_13	region_38	2	long-term	0.359712
pos_patterns.pattern_13	region_39	0	long-term	0
pos_patterns.pattern_13	region_40	1	long-term	0.262324
pos_patterns.pattern_13	region_41	0	long-term	0
pos_patterns.pattern_13	region_42	0	long-term	0
pos_patterns.pattern_13	region_43	0	long-term	0
pos_patterns.pattern_13	region_44	1	long-term	0.289796
pos_patterns.pattern_13	region_45	0	long-term	0
pos_patterns.pattern_13	region_46	0	long-term	0
pos_patterns.pattern_13	region_47	0	long-term	0
pos_patterns.pattern_13	region_48	1	long-term	0.416689
pos_patterns.pattern_13	region_49	1	long-term	0.0674088
pos_patterns.pattern_13	region_50	0	long-term	0
pos_patterns.pattern_13	region_51	0	long-term	0
pos_patterns.pattern_13	region_52	0	long-term	0
pos_patterns.pattern_13	region_53	1	long-term	0.177353
pos_patterns.pattern_13	region_54	0	long-term	0
pos_patterns.pattern_13	region_55	0	long-term	0
pos_patterns.pattern_13	region_56	0	long-term	0
pos_patterns.pattern_13	region_57	0	long-term	0
pos_patterns.pattern_13	region_58	0	long-term	0
pos_patterns.pattern_13	region_59	0	long-term	0
pos_patterns.pattern_13	region_60	0	long-term	0
pos_patterns.pattern_13	region_61	0	long-term	0
pos_patterns.pattern_13	region_62	1	long-term	0.140227
pos_patterns.pattern_13	region_63	1	long-term	0.390466
pos_patterns.pattern_13	region_64	1	long-term	0.221241
pos_patterns.pattern_13	region_65	0	long-term	0
pos_patterns.pattern_13	region_66	0	long-term	0
pos_patterns.pattern_13	region_67	0	long-term	0
pos_patterns.pattern_13	region_68	1	long-term	0.131894
pos_patterns.pattern_13	region_69	0	long-term	0
pos_patterns.pattern_13	region_70	1	long-term	0.136229
pos_patterns.pattern_13	region_71	0	long-term	0
pos_patterns.pattern_13	region_72	0	long-term	0
pos_patterns.pattern_13	region_73	0	long-term	0
pos_patterns.pattern_13	region_74	0	long-term	0
pos_patterns.pattern_13	region_75	0	long-term	0
pos_patterns.pattern_13	region_76	0	long-term	0
pos_patterns.pattern_13	region_77	0	long-term	0
pos_patterns.pattern_13	region_78	0	long-term	0
pos_patterns.pattern_13	region_79	0	long-term	0
pos_patterns.pattern_13	region_80	0	long-term	0
pos_patterns.pattern_13	region_81	0	long-term	0
pos_patterns.pattern_13	region_82	0	long-term	0
pos_patterns.pattern_13	region_83	1	long-term	0.139148
pos_patterns.pattern_13	region_84	0	long-term	0
pos_patterns.pattern_13	region_85	0	long-term	0
pos_patterns.pattern_13	region_86	0	long-term	0
pos_patterns.pattern_13	region_87	1	long-term	0.114836
pos_patterns.pattern_13	region_88	0	long-term	0
pos_patterns.pattern_13	region_89	0	long-term	0
pos_patterns.pattern_13	region_90	0	long-term	0
pos_patterns.pattern_13	region_91	0	long-term	0
pos_patterns.pattern_13	region_92	0	long-term	0
pos_patterns.pattern_13	region_93	0	long-term	0
pos_patterns.pattern_13	region_94	0	long-term	0
pos_patterns.pattern_13	region_95	0	long-term	0
pos_patterns.pattern_13	region_96	0	long-term	0
pos_patterns.pattern_13	region_97	0	long-term	0
pos_patterns.pattern_13	region_98	1	long-term	0.101584
pos_patterns.pattern_13	region_99	0	long-term	0
pos_patterns.pattern_13	region_100	1	long-term	0.33167
pos_patterns.pattern_13	region_101	0	long-term	0
pos_patterns.pattern_13	region_102	0	long-term	0
pos_patterns.pattern_13	region_103	0	long-term	0
pos_patterns.pattern_13	region_104	1	long-term	0.397421
pos_patterns.pattern_13	region_105	0	long-term	0
pos_patterns.pattern_13	region_106	0	long-term	0
pos_patterns.pattern_13	region_107	0	long-term	0
pos_patterns.pattern_13	region_108	0	long-term	0
pos_patterns.pattern_13	region_109	0	long-term	0
pos_patterns.pattern_13	region_110	0	long-term	0
pos_patterns.pattern_13	region_111	0	long-term	0
pos_patterns.pattern_13	region_112	0	long-term	0
pos_patterns.pattern_13	region_113	0	long-term	0
pos_patterns.pattern_13	region_114	0	long-term	0
pos_patterns.pattern_13	region_115	0	long-term	0
pos_patterns.pattern_13	region_116	1	long-term	0.659472
pos_patterns.pattern_13	region_117	0	long-term	0
pos_patterns.pattern_14	region_1	1	long-term	0.138699
pos_patterns.pattern_14	region_2	0	long-term	0
pos_patterns.pattern_14	region_3	1	long-term	0.0375472
pos_patterns.pattern_14	region_4	0	long-term	0
pos_patterns.pattern_14	region_5	0	long-term	0
pos_patterns.pattern_14	region_6	1	long-term	0.117198
pos_patterns.pattern_14	region_7	0	long-term	0
pos_patterns.pattern_14	region_8	0	long-term	0
pos_patterns.pattern_14	region_9	2	long-term	0.246286
pos_patterns.pattern_14	region_10	1	long-term	0.089884
pos_patterns.pattern_14	region_11	0	long-term	0
pos_patterns.pattern_14	region_12	1	long-term	0.202087
pos_patterns.pattern_14	region_13	1	long-term	0.277588
pos_patterns.pattern_14	region_14	3	long-term	0.229953
pos_patterns.pattern_14	region_15	0	long-term	0
pos_patterns.pattern_14	region_16	1	long-term	0.0671234
pos_patterns.pattern_14	region_17	0	long-term	0
pos_patterns.pattern_14	region_18	1	long-term	0.111187
pos_patterns.pattern_14	region_19	0	long-term	0
pos_patterns.pattern_14	region_20	0	long-term	0
pos_patterns.pattern_14	region_21	0	long-term	0
pos_patterns.pattern_14	region_22	1	long-term	0.0687952
pos_patterns.pattern_14	region_23	0	long-term	0
pos_patterns.pattern_14	region_24	1	long-term	0.0945806
pos_patterns.pattern_14	region_25	0	long-term	0
pos_patterns.pattern_14	region_26	1	long-term	0.162731
pos_patterns.pattern_14	region_27	0	long-term	0
pos_patterns.pattern_14	region_28	2	long-term	0.252473
pos_patterns.pattern_14	region_29	2	long-term	0.283687
pos_patterns.pattern_14	region_30	0	long-term	0
pos_patterns.pattern_14	region_31	0	long-term	0
pos_patterns.pattern_14	region_32	0	long-term	0
pos_patterns.pattern_14	region_33	0	long-term	0
pos_patterns.pattern_14	region_34	0	long-term	0
pos_patterns.pattern_14	region_35	0	long-term	0
pos_patterns.pattern_14	region_36	1	long-term	0.0568889
pos_patterns.pattern_14	region_37	1	long-term	0.0976528
pos_patterns.pattern_14	region_38	0	long-term	0
pos_patterns.pattern_14	region_39	0	long-term	0
pos_patterns.pattern_14	region_40	1	long-term	0.215827
pos_patterns.pattern_14	region_41	0	long-term	0
pos_patterns.pattern_14	region_42	1	long-term	0.17215
pos_patterns.pattern_14	region_43	0	long-term	0
pos_patterns.pattern_14	region_44	0	long-term	0
pos_patterns.pattern_14	region_45	0	long-term	0
pos_patterns.pattern_14	region_46	1	long-term	0.110988
pos_patterns.pattern_14	region_47	0	long-term	0
pos_patterns.pattern_14	region_48	2	long-term	0.330382
pos_patterns.pattern_14	region_49	0	long-term	0
pos_patterns.pattern_14	region_50	3	long-term	0.657009
pos_patterns.pattern_14	region_51	1	long-term	0.187067
pos_patterns.pattern_14	region_52	1	long-term	0.178795
pos_patterns.pattern_14	region_53	1	long-term	0.0813656
pos_patterns.pattern_14	region_54	1	long-term	0.121262
pos_patterns.pattern_14	region_55	2	long-term	0.163327
pos_patterns.pattern_14	region_56	1	long-term	0.116448
pos_patterns.pattern_14	region_57	0	long-term	0
pos_patterns.pattern_14	region_58	1	long-term	0.181855
pos_patterns.pattern_14	region_59	0	long-term	0
pos_patterns.pattern_14	region_60	2	long-term	0.202408
pos_patterns.pattern_14	region_61	1	long-term	0.208989
pos_patterns.pattern_14	region_62	0	long-term	0
pos_patterns.pattern_14	region_63	1	long-term	0.15315
pos_patterns.pattern_14	region_64	1	long-term	0.226982
pos_patterns.pattern_14	region_65	0	long-term	0
pos_patterns.pattern_14	region_66	0	long-term	0
pos_patterns.pattern_14	region_67	2	long-term	0.246092
pos_patterns.pattern_14	region_68	0	long-term	0
pos_patterns.pattern_14	region_69	3	long-term	0.551388
pos_patterns.pattern_14	region_70	0	long-term	0
pos_patterns.pattern_14	region_71	0	long-term	0
pos_patterns.pattern_14	region_72	3	long-term	0.209993
pos_patterns.pattern_14	region_73	0	long-term	0
pos_patterns.pattern_14	region_74	1	long-term	0.105233
pos_patterns.pattern_14	region_75	0	long-term	0
pos_patterns.pattern_14	region_76	0	long-term	0
pos_patterns.pattern_14	region_77	1	long-term	0.0834035
pos_patterns.pattern_14	region_78	0	long-term	0
pos_patterns.pattern_14	region_79	2	long-term	0.184629
pos_patterns.pattern_14	region_80	1	long-term	0.165713
pos_patterns.pattern_14	region_81	3	long-term	0.286876
pos_patterns.pattern_14	region_82	0	long-term	0
pos_patterns.pattern_14	region_83	0	long-term	0
pos_patterns.pattern_14	region_84	0	long-term	0
pos_patterns.pattern_14	region_85	1	long-term	0.197169
pos_patterns.pattern_14	region_86	0	long-term	0
pos_patterns.pattern_14	region_87	0	long-term	0
pos_patterns.pattern_14	region_88	1	long-term	0.0802914
pos_patterns.pattern_14	region_89	0	long-term	0
pos_patterns.pattern_14	region_90	1	long-term	0.137825
pos_patterns.pattern_14	region_91	0	long-term	0
pos_patterns.pattern_14	region_92	1	long-term	0.0786554
pos_patterns.pattern_14	region_93	0	long-term	0
pos_patterns.pattern_14	region_94	4	long-term	0.36588
pos_patterns.pattern_14	region_95	1	long-term	0.0799655
pos_patterns.pattern_14	region_96	0	long-term	0
pos_patterns.pattern_14	region_97	0	long-term	0
pos_patterns.pattern_14	region_98	3	long-term	0.309502
pos_patterns.pattern_14	region_99	1	long-term	0.102682
pos_patterns.pattern_14	region_100	0	long-term	0
pos_patterns.pattern_14	region_101	1	long-term	0.07885
pos_patterns.pattern_14	region_102	3	long-term	0.682758
pos_patterns.pattern_14	region_103	1	long-term	0.101734
pos_patterns.pattern_14	region_104	1	long-term	0.0953322
pos_patterns.pattern_14	region_105	1	long-term	0.185369
pos_patterns.pattern_14	region_106	0	long-term	0
pos_patterns.pattern_14	region_107	0	long-term	0
pos_patterns.pattern_14	region_108	1	long-term	0.0662696
pos_patterns.pattern_14	region_109	0	long-term	0
pos_patterns.pattern_14	region_110	0	long-term	0
pos_patterns.pattern_14	region_111	0	long-term	0
pos_patterns.pattern_14	region_112	1	long-term	0.0889849
pos_patterns.pattern_14	region_113	1	long-term	0.0735047
pos_patterns.pattern_14	region_114	2	long-term	0.305019
pos_patterns.pattern_14	region_115	1	long-term	0.0674334
pos_patterns.pattern_14	region_116	0	long-term	0
pos_patterns.pattern_14	region_117	0	long-term	0
pos_patterns.pattern_15	region_1	0	long-term	0
pos_patterns.pattern_15	region_2	0	long-term	0
pos_patterns.pattern_15	region_3	1	long-term	0.0480655
pos_patterns.pattern_15	region_4	0	long-term	0
pos_patterns.pattern_15	region_5	0	long-term	0
pos_patterns.pattern_15	region_6	0	long-term	0
pos_patterns.pattern_15	region_7	0	long-term	0
pos_patterns.pattern_15	region_8	0	long-term	0
pos_patterns.pattern_15	region_9	0	long-term	0
pos_patterns.pattern_15	region_10	0	long-term	0
pos_patterns.pattern_15	region_11	0	long-term	0
pos_patterns.pattern_15	region_12	0	long-term	0
pos_patterns.pattern_15	region_13	0	long-term	0
pos_patterns.pattern_15	region_14	0	long-term	0
pos_patterns.pattern_15	region_15	0	long-term	0
pos_patterns.pattern_15	region_16	0	long-term	0
pos_patterns.pattern_15	region_17	0	long-term	0
pos_patterns.pattern_15	region_18	0	long-term	0
pos_patterns.pattern_15	region_19	0	long-term	0
pos_patterns.pattern_15	region_20	0	long-term	0
pos_patterns.pattern_15	region_21	0	long-term	0
pos_patterns.pattern_15	region_22	0	long-term	0
pos_patterns.pattern_15	region_23	0	long-term	0
pos_patterns.pattern_15	region_24	0	long-term	0
pos_patterns.pattern_15	region_25	0	long-term	0
pos_patterns.pattern_15	region_26	1	long-term	0.187522
pos_patterns.pattern_15	region_27	0	long-term	0
pos_patterns.pattern_15	region_28	1	long-term	0.12602
pos_patterns.pattern_15	region_29	0	long-term	0
pos_patterns.pattern_15	region_30	0	long-term	0
pos_patterns.pattern_15	region_31	0	long-term	0
pos_patterns.pattern_15	region_32	0	long-term	0
pos_patterns.pattern_15	region_33	0	long-term	0
pos_patterns.pattern_15	region_34	1	long-term	0.0870752
pos_patterns.pattern_15	region_35	0	long-term	0
pos_patterns.pattern_15	region_36	0	long-term	0
pos_patterns.pattern_15	region_37	1	long-term	0.161993
pos_patterns.pattern_15	region_38	0	long-term	0
pos_patterns.pattern_15	region_39	0	long-term	0
pos_patterns.pattern_15	region_40	0	long-term	0
pos_patterns.pattern_15	region_41	0	long-term	0
pos_patterns.pattern_15	region_42	0	long-term	0
pos_patterns.pattern_15	region_43	0	long-term	0
pos_patterns.pattern_15	region_44	0	long-term	0
pos_patterns.pattern_15	region_45	1	long-term	0.0911682
pos_patterns.pattern_15	region_46	0	long-term	0
pos_patterns.pattern_15	region_47	1	long-term	0.214329
pos_patterns.pattern_15	region_48	0	long-term	0
pos_patterns.pattern_15	region_49	0	long-term	0
pos_patterns.pattern_15	region_50	0	long-term	0
pos_patterns.pattern_15	region_51	1	long-term	0.116547
pos_patterns.pattern_15	region_52	0	long-term	0
pos_patterns.pattern_15	region_53	0	long-term	0
pos_patterns.pattern_15	region_54	2	long-term	0.257528
pos_patterns.pattern_15	region_55	1	long-term	0.203023
pos_patterns.pattern_15	region_56	0	long-term	0
pos_patterns.pattern_15	region_57	1	long-term	0.200637
pos_patterns.pattern_15	region_58	0	long-term	0
pos_patterns.pattern_15	region_59	0	long-term	0
pos_patterns.pattern_15	region_60	0	long-term	0
pos_patterns.pattern_15	region_61	0	long-term	0
pos_patterns.pattern_15	region_62	0	long-term	0
pos_patterns.pattern_15	region_63	0	long-term	0
pos_patterns.pattern_15	region_64	0	long-term	0
pos_patterns.pattern_15	region_65	0	long-term	0
pos_patterns.pattern_15	region_66	0	long-term	0
pos_patterns.pattern_15	region_67	2	long-term	0.243008
pos_patterns.pattern_15	region_68	0	long-term	0
pos_patterns.pattern_15	region_69	0	long-term	0
pos_patterns.pattern_15	region_70	0	long-term	0
pos_patterns.pattern_15	region_71	0	long-term	0
pos_patterns.pattern_15	region_72	0	long-term	0
pos_patterns.pattern_15	region_73	0	long-term	0
pos_patterns.pattern_15	region_74	0	long-term	0
pos_patterns.pattern_15	region_75	0	long-term	0
pos_patterns.pattern_15	region_76	1	long-term	0.135401
pos_patterns.pattern_15	region_77	0	long-term	0
pos_patterns.pattern_15	region_78	0	long-term	0
pos_patterns.pattern_15	region_79	0	long-term	0
pos_patterns.pattern_15	region_80	0	long-term	0
pos_patterns.pattern_15	region_81	0	long-term	0
pos_patterns.pattern_15	region_82	0	long-term	0
pos_patterns.pattern_15	region_83	0	long-term	0
pos_patterns.pattern_15	region_84	0	long-term	0
pos_patterns.pattern_15	region_85	0	long-term	0
pos_patterns.pattern_15	region_86	0	long-term	0
pos_patterns.pattern_15	region_87	0	long-term	0
pos_patterns.pattern_15	region_88	1	long-term	0.173325
pos_patterns.pattern_15	region_89	0	long-term	0
pos_patterns.pattern_15	region_90	0	long-term	0
pos_patterns.pattern_15	region_91	1	long-term	0.161612
pos_patterns.pattern_15	region_92	0	long-term	0
pos_patterns.pattern_15	region_93	0	long-term	0
pos_patterns.pattern_15	region_94	0	long-term	0
pos_patterns.pattern_15	region_95	1	long-term	0.116263
pos_patterns.pattern_15	region_96	1	long-term	0.183294
pos_patterns.pattern_15	region_97	0	long-term	0
pos_patterns.pattern_15	region_98	0	long-term	0
pos_patterns.pattern_15	region_99	0	long-term	0
pos_patterns.pattern_15	region_100	0	long-term	0
pos_patterns.pattern_15	region_101	1	long-term	0.131515
pos_patterns.pattern_15	region_102	0	long-term	0
pos_patterns.pattern_15	region_103	1	long-term	0.138391
pos_patterns.pattern_15	region_104	0	long-term	0
pos_patterns.pattern_15	region_105	0	long-term	0
pos_patterns.pattern_15	region_106	2	long-term	0.316122
pos_patterns.pattern_15	region_107	0	long-term	0
pos_patterns.pattern_15	region_108	1	long-term	0.262974
pos_patterns.pattern_15	region_109	0	long-term	0
pos_patterns.pattern_15	region_110	0	long-term	0
pos_patterns.pattern_15	region_111	1	long-term	0.138932
pos_patterns.pattern_15	region_112	0	long-term	0
pos_patterns.pattern_15	region_113	0	long-term	0
pos_patterns.pattern_15	region_114	0	long-term	0
pos_patterns.pattern_15	region_115	1	long-term	0.283562
pos_patterns.pattern_15	region_116	0	long-term	0
pos_patterns.pattern_15	region_117	0	long-term	0
pos_patterns.pattern_16	region_1	0	long-term	0
pos_patterns.pattern_16	region_2	0	long-term	0
pos_patterns.pattern_16	region_3	0	long-term	0
pos_patterns.pattern_16	region_4	0	long-term	0
pos_patterns.pattern_16	region_5	0	long-term	0
pos_patterns.pattern_16	region_6	0	long-term	0
pos_patterns.pattern_16	region_7	0	long-term	0
pos_patterns.pattern_16	region_8	0	long-term	0
pos_patterns.pattern_16	region_9	0	long-term	0
pos_patterns.pattern_16	region_10	0	long-term	0
pos_patterns.pattern_16	region_11	0	long-term	0
pos_patterns.pattern_16	region_12	0	long-term	0
pos_patterns.pattern_16	region_13	0	long-term	0
pos_patterns.pattern_16	region_14	0	long-term	0
pos_patterns.pattern_16	region_15	0	long-term	0
pos_patterns.pattern_16	region_16	0	long-term	0
pos_patterns.pattern_16	region_17	0	long-term	0
pos_patterns.pattern_16	region_18	0	long-term	0
pos_patterns.pattern_16	region_19	0	long-term	0
pos_patterns.pattern_16	region_20	0	long-term	0
pos_patterns.pattern_16	region_21	0	long-term	0
pos_patterns.pattern_16	region_22	0	long-term	0
pos_patterns.pattern_16	region_23	0	long-term	0
pos_patterns.pattern_16	region_24	0	long-term	0
pos_patterns.pattern_16	region_25	0	long-term	0
pos_patterns.pattern_16	region_26	0	long-term	0
pos_patterns.pattern_16	region_27	0	long-term	0
pos_patterns.pattern_16	region_28	0	long-term	0
pos_patterns.pattern_16	region_29	0	long-term	0
pos_patterns.pattern_16	region_30	0	long-term	0
pos_patterns.pattern_16	region_31	0	long-term	0
pos_patterns.pattern_16	region_32	0	long-term	0
pos_patterns.pattern_16	region_33	0	long-term	0
pos_patterns.pattern_16	region_34	0	long-term	0
pos_patterns.pattern_16	region_35	0	long-term	0
pos_patterns.pattern_16	region_36	0	long-term	0
pos_patterns.pattern_16	region_37	0	long-term	0
pos_patterns.pattern_16	region_38	0	long-term	0
pos_patterns.pattern_16	region_39	0	long-term	0
pos_patterns.pattern_16	region_40	0	long-term	0
pos_patterns.pattern_16	region_41	0	long-term	0
pos_patterns.pattern_16	region_42	0	long-term	0
pos_patterns.pattern_16	region_43	0	long-term	0
pos_patterns.pattern_16	region_44	0	long-term	0
pos_patterns.pattern_16	region_45	0	long-term	0
pos_patterns.pattern_16	region_46	0	long-term	0
pos_patterns.pattern_16	region_47	0	long-term	0
pos_patterns.pattern_16	region_48	0	long-term	0
pos_patterns.pattern_16	region_49	0	long-term	0
pos_patterns.pattern_16	region_50	0	long-term	0
pos_patterns.pattern_16	region_51	0	long-term	0
pos_patterns.pattern_16	region_52	0	long-term	0
pos_patterns.pattern_16	region_53	0	long-term	0
pos_patterns.pattern_16	region_54	0	long-term	0
pos_patterns.pattern_16	region_55	0	long-term	0
pos_patterns.pattern_16	region_56	0	long-term	0
pos_patterns.pattern_16	region_57	0	long-term	0
pos_patterns.pattern_16	region_58	0	long-term	0
pos_patterns.pattern_16	region_59	0	long-term	0
pos_patterns.pattern_16	region_60	0	long-term	0
pos_patterns.pattern_16	region_61	0	long-term	0
pos_patterns.pattern_16	region_62	0	long-term	0
pos_patterns.pattern_16	region_63	0	long-term	0
pos_patterns.pattern_16	region_64	0	long-term	0
pos_patterns.pattern_16	region_65	0	long-term	0
pos_patterns.pattern_16	region_66	0	long-term	0
pos_patterns.pattern_16	region_67	0	long-term	0
pos_patterns.pattern_16	region_68	0	long-term	0
pos_patterns.pattern_16	region_69	0	long-term	0
pos_patterns.pattern_16	region_70	0	long-term	0
pos_patterns.pattern_16	region_71	0	long-term	0
pos_patterns.pattern_16	region_72	0	long-term	0
pos_patterns.pattern_16	region_73	0	long-term	0
pos_patterns.pattern_16	region_74	0	long-term	0
pos_patterns.pattern_16	region_75	0	long-term	0
pos_patterns.pattern_16	region_76	0	long-term	0
pos_patterns.pattern_16	region_77	0	long-term	0
pos_patterns.pattern_16	region_78	0	long-term	0
pos_patterns.pattern_16	region_79	0	long-term	0
pos_patterns.pattern_16	region_80	0	long-term	0
pos_patterns.pattern_16	region_81	0	long-term	0
pos_patterns.pattern_16	region_82	0	long-term	0
pos_patterns.pattern_16	region_83	0	long-term	0
pos_patterns.pattern_16	region_84	0	long-term	0
pos_patterns.pattern_16	region_85	0	long-term	0
pos_patterns.pattern_16	region_86	0	long-term	0
pos_patterns.pattern_16	region_87	0	long-term	0
pos_patterns.pattern_16	region_88	0	long-term	0
pos_patterns.pattern_16	region_89	0	long-term	0
pos_patterns.pattern_16	region_90	0	long-term	0
pos_patterns.pattern_16	region_91	0	long-term	0
pos_patterns.pattern_16	region_92	0	long-term	0
pos_patterns.pattern_16	region_93	0	long-term	0
pos_patterns.pattern_16	region_94	0	long-term	0
pos_patterns.pattern_16	region_95	0	long-term	0
pos_patterns.pattern_16	region_96	0	long-term	0
pos_patterns.pattern_16	region_97	0	long-term	0
pos_patterns.pattern_16	region_98	0	long-term	0
pos_patterns.pattern_16	region_99	0	long-term	0
pos_patterns.pattern_16	region_100	0	long-term	0
pos_patterns.pattern_16	region_101	0	long-term	0
pos_patterns.pattern_16	region_102	0	long-term	0
pos_patterns.pattern_16	region_103	0	long-term	0
pos_patterns.pattern_16	region_104	0	long-term	0
pos_patterns.pattern_16	region_105	0	long-term	0
pos_patterns.pattern_16	region_106	0	long-term	0
pos_patterns.pattern_16	region_107	0	long-term	0
pos_patterns.pattern_16	region_108	0	long-term	0
pos_patterns.pattern_16	region_109	0	long-term	0
pos_patterns.pattern_16	region_110	0	long-term	0
pos_patterns.pattern_16	region_111	0	long-term	0
pos_patterns.pattern_16	region_112	0	long-term	0
pos_patterns.pattern_16	region_113	0	long-term	0
pos_patterns.pattern_16	region_114	0	long-term	0
pos_patterns.pattern_16	region_115	0	long-term	0
pos_patterns.pattern_16	region_116	0	long-term	0
pos_patterns.pattern_16	region_117	0	long-term	0
pos_patterns.pattern_17	region_1	0	long-term	0
pos_patterns.pattern_17	region_2	0	long-term	0
pos_patterns.pattern_17	region_3	1	long-term	0.091894
pos_patterns.pattern_17	region_4	0	long-term	0
pos_patterns.pattern_17	region_5	1	long-term	0.31349
pos_patterns.pattern_17	region_6	0	long-term	0
pos_patterns.pattern_17	region_7	0	long-term	0
pos_patterns.pattern_17	region_8	0	long-term	0
pos_patterns.pattern_17	region_9	0	long-term	0
pos_patterns.pattern_17	region_10	0	long-term	0
pos_patterns.pattern_17	region_11	0	long-term	0
pos_patterns.pattern_17	region_12	0	long-term	0
pos_patterns.pattern_17	region_13	0	long-term	0
pos_patterns.pattern_17	region_14	1	long-term	0.110302
pos_patterns.pattern_17	region_15	0	long-term	0
pos_patterns.pattern_17	region_16	0	long-term	0
pos_patterns.pattern_17	region_17	0	long-term	0
pos_patterns.pattern_17	region_18	0	long-term	0
pos_patterns.pattern_17	region_19	0	long-term	0
pos_patterns.pattern_17	region_20	0	long-term	0
pos_patterns.pattern_17	region_21	0	long-term	0
pos_patterns.pattern_17	region_22	0	long-term	0
pos_patterns.pattern_17	region_23	0	long-term	0
pos_patterns.pattern_17	region_24	0	long-term	0
pos_patterns.pattern_17	region_25	0	long-term	0
pos_patterns.pattern_17	region_26	0	long-term	0
pos_patterns.pattern_17	region_27	0	long-term	0
pos_patterns.pattern_17	region_28	0	long-term	0
pos_patterns.pattern_17	region_29	0	long-term	0
pos_patterns.pattern_17	region_30	0	long-term	0
pos_patterns.pattern_17	region_31	0	long-term	0
pos_patterns.pattern_17	region_32	0	long-term	0
pos_patterns.pattern_17	region_33	0	long-term	0
pos_patterns.pattern_17	region_34	0	long-term	0
pos_patterns.pattern_17	region_35	0	long-term	0
pos_patterns.pattern_17	region_36	0	long-term	0
pos_patterns.pattern_17	region_37	0	long-term	0
pos_patterns.pattern_17	region_38	0	long-term	0
pos_patterns.pattern_17	region_39	0	long-term	0
pos_patterns.pattern_17	region_40	0	long-term	0
pos_patterns.pattern_17	region_41	1	long-term	0.115523
pos_patterns.pattern_17	region_42	0	long-term	0
pos_patterns.pattern_17	region_43	1	long-term	0.101419
pos_patterns.pattern_17	region_44	0	long-term	0
pos_patterns.pattern_17	region_45	0	long-term	0
pos_patterns.pattern_17	region_46	1	long-term	0.200184
pos_patterns.pattern_17	region_47	0	long-term	0
pos_patterns.pattern_17	region_48	1	long-term	0.125686
pos_patterns.pattern_17	region_49	1	long-term	0.191138
pos_patterns.pattern_17	region_50	1	long-term	0.128648
pos_patterns.pattern_17	region_51	0	long-term	0
pos_patterns.pattern_17	region_52	0	long-term	0
pos_patterns.pattern_17	region_53	1	long-term	0.118835
pos_patterns.pattern_17	region_54	0	long-term	0
pos_patterns.pattern_17	region_55	0	long-term	0
pos_patterns.pattern_17	region_56	0	long-term	0
pos_patterns.pattern_17	region_57	0	long-term	0
pos_patterns.pattern_17	region_58	0	long-term	0
pos_patterns.pattern_17	region_59	0	long-term	0
pos_patterns.pattern_17	region_60	0	long-term	0
pos_patterns.pattern_17	region_61	0	long-term	0
pos_patterns.pattern_17	region_62	0	long-term	0
pos_patterns.pattern_17	region_63	0	long-term	0
pos_patterns.pattern_17	region_64	0	long-term	0
pos_patterns.pattern_17	region_65	0	long-term	0
pos_patterns.pattern_17	region_66	0	long-term	0
pos_patterns.pattern_17	region_67	0	long-term	0
pos_patterns.pattern_17	region_68	0	long-term	0
pos_patterns.pattern_17	region_69	0	long-term	0
pos_patterns.pattern_17	region_70	2	long-term	0.366148
pos_patterns.pattern_17	region_71	0	long-term	0
pos_patterns.pattern_17	region_72	0	long-term	0
pos_patterns.pattern_17	region_73	0	long-term	0
pos_patterns.pattern_17	region_74	0	long-term	0
pos_patterns.pattern_17	region_75	0	long-term	0
pos_patterns.pattern_17	region_76	0	long-term	0
pos_patterns.pattern_17	region_77	0	long-term	0
pos_patterns.pattern_17	region_78	0	long-term	0
pos_patterns.pattern_17	region_79	0	long-term	0
pos_patterns.pattern_17	region_80	0	long-term	0
pos_patterns.pattern_17	region_81	0	long-term	0
pos_patterns.pattern_17	region_82	0	long-term	0
pos_patterns.pattern_17	region_83	0	long-term	0
pos_patterns.pattern_17	region_84	0	long-term	0
pos_patterns.pattern_17	region_85	0	long-term	0
pos_patterns.pattern_17	region_86	0	long-term	0
pos_patterns.pattern_17	region_87	0	long-term	0
pos_patterns.pattern_17	region_88	0	long-term	0
pos_patterns.pattern_17	region_89	0	long-term	0
pos_patterns.pattern_17	region_90	0	long-term	0
pos_patterns.pattern_17	region_91	0	long-term	0
pos_patterns.pattern_17	region_92	0	long-term	0
pos_patterns.pattern_17	region_93	0	long-term	0
pos_patterns.pattern_17	region_94	0	long-term	0
pos_patterns.pattern_17	region_95	0	long-term	0
pos_patterns.pattern_17	region_96	0	long-term	0
pos_patterns.pattern_17	region_97	0	long-term	0
pos_patterns.pattern_17	region_98	0	long-term	0
pos_patterns.pattern_17	region_99	0	long-term	0
pos_patterns.pattern_17	region_100	0	long-term	0
pos_patterns.pattern_17	region_101	0	long-term	0
pos_patterns.pattern_17	region_102	0	long-term	0
pos_patterns.pattern_17	region_103	0	long-term	0
pos_patterns.pattern_17	region_104	1	long-term	0.20831
pos_patterns.pattern_17	region_105	0	long-term	0
pos_patterns.pattern_17	region_106	0	long-term	0
pos_patterns.pattern_17	region_107	0	long-term	0
pos_patterns.pattern_17	region_108	0	long-term	0
pos_patterns.pattern_17	region_109	0	long-term	0
pos_patterns.pattern_17	region_110	0	long-term	0
pos_patterns.pattern_17	region_111	0	long-term	0
pos_patterns.pattern_17	region_112	0	long-term	0
pos_patterns.pattern_17	region_113	0	long-term	0
pos_patterns.pattern_17	region_114	0	long-term	0
pos_patterns.pattern_17	region_115	0	long-term	0
pos_patterns.pattern_17	region_116	0	long-term	0
pos_patterns.pattern_17	region_117	1	long-term	0.249355
pos_patterns.pattern_18	region_1	0	long-term	0
pos_patterns.pattern_18	region_2	0	long-term	0
pos_patterns.pattern_18	region_3	0	long-term	0
pos_patterns.pattern_18	region_4	0	long-term	0
pos_patterns.pattern_18	region_5	0	long-term	0
pos_patterns.pattern_18	region_6	0	long-term	0
pos_patterns.pattern_18	region_7	0	long-term	0
pos_patterns.pattern_18	region_8	0	long-term	0
pos_patterns.pattern_18	region_9	0	long-term	0
pos_patterns.pattern_18	region_10	0	long-term	0
pos_patterns.pattern_18	region_11	0	long-term	0
pos_patterns.pattern_18	region_12	0	long-term	0
pos_patterns.pattern_18	region_13	0	long-term	0
pos_patterns.pattern_18	region_14	0	long-term	0
pos_patterns.pattern_18	region_15	0	long-term	0
pos_patterns.pattern_18	region_16	0	long-term	0
pos_patterns.pattern_18	region_17	0	long-term	0
pos_patterns.pattern_18	region_18	0	long-term	0
pos_patterns.pattern_18	region_19	0	long-term	0
pos_patterns.pattern_18	region_20	0	long-term	0
pos_patterns.pattern_18	region_21	0	long-term	0
pos_patterns.pattern_18	region_22	0	long-term	0
pos_patterns.pattern_18	region_23	0	long-term	0
pos_patterns.pattern_18	region_24	0	long-term	0
pos_patterns.pattern_18	region_25	0	long-term	0
pos_patterns.pattern_18	region_26	0	long-term	0
pos_patterns.pattern_18	region_27	0	long-term	0
pos_patterns.pattern_18	region_28	0	long-term	0
pos_patterns.pattern_18	region_29	0	long-term	0
pos_patterns.pattern_18	region_30	0	long-term	0
pos_patterns.pattern_18	region_31	0	long-term	0
pos_patterns.pattern_18	region_32	0	long-term	0
pos_patterns.pattern_18	region_33	0	long-term	0
pos_patterns.pattern_18	region_34	0	long-term	0
pos_patterns.pattern_18	region_35	0	long-term	0
pos_patterns.pattern_18	region_36	0	long-term	0
pos_patterns.pattern_18	region_37	0	long-term	0
pos_patterns.pattern_18	region_38	0	long-term	0
pos_patterns.pattern_18	region_39	0	long-term	0
pos_patterns.pattern_18	region_40	0	long-term	0
pos_patterns.pattern_18	region_41	0	long-term	0
pos_patterns.pattern_18	region_42	0	long-term	0
pos_patterns.pattern_18	region_43	0	long-term	0
pos_patterns.pattern_18	region_44	0	long-term	0
pos_patterns.pattern_18	region_45	0	long-term	0
pos_patterns.pattern_18	region_46	0	long-term	0
pos_patterns.pattern_18	region_47	0	long-term	0
pos_patterns.pattern_18	region_48	0	long-term	0
pos_patterns.pattern_18	region_49	0	long-term	0
pos_patterns.pattern_18	region_50	0	long-term	0
pos_patterns.pattern_18	region_51	0	long-term	0
pos_patterns.pattern_18	region_52	0	long-term	0
pos_patterns.pattern_18	region_53	0	long-term	0
pos_patterns.pattern_18	region_54	0	long-term	0
pos_patterns.pattern_18	region_55	0	long-term	0
pos_patterns.pattern_18	region_56	0	long-term	0
pos_patterns.pattern_18	region_57	0	long-term	0
pos_patterns.pattern_18	region_58	0	long-term	0
pos_patterns.pattern_18	region_59	0	long-term	0
pos_patterns.pattern_18	region_60	0	long-term	0
pos_patterns.pattern_18	region_61	0	long-term	0
pos_patterns.pattern_18	region_62	0	long-term	0
pos_patterns.pattern_18	region_63	0	long-term	0
pos_patterns.pattern_18	region_64	0	long-term	0
pos_patterns.pattern_18	region_65	0	long-term	0
pos_patterns.pattern_18	region_66	0	long-term	0
pos_patterns.pattern_18	region_67	0	long-term	0
pos_patterns.pattern_18	region_68	0	long-term	0
pos_patterns.pattern_18	region_69	0	long-term	0
pos_patterns.pattern_18	region_70	0	long-term	0
pos_patterns.pattern_18	region_71	0	long-term	0
pos_patterns.pattern_18	region_72	0	long-term	0
pos_patterns.pattern_18	region_73	0	long-term	0
pos_patterns.pattern_18	region_74	0	long-term	0
pos_patterns.pattern_18	region_75	0	long-term	0
pos_patterns.pattern_18	region_76	0	long-term	0
pos_patterns.pattern_18	region_77	0	long-term	0
pos_patterns.pattern_18	region_78	0	long-term	0
pos_patterns.pattern_18	region_79	0	long-term	0
pos_patterns.pattern_18	region_80	0	long-term	0
pos_patterns.pattern_18	region_81	0	long-term	0
pos_patterns.pattern_18	region_82	0	long-term	0
pos_patterns.pattern_18	region_83	0	long-term	0
pos_patterns.pattern_18	region_84	0	long-term	0
pos_patterns.pattern_18	region_85	0	long-term	0
pos_patterns.pattern_18	region_86	0	long-term	0
pos_patterns.pattern_18	region_87	0	long-term	0
pos_patterns.pattern_18	region_88	0	long-term	0
pos_patterns.pattern_18	region_89	0	long-term	0
pos_patterns.pattern_18	region_90	0	long-term	0
pos_patterns.pattern_18	region_91	0	long-term	0
pos_patterns.pattern_18	region_92	0	long-term	0
pos_patterns.pattern_18	region_93	0	long-term	0
pos_patterns.pattern_18	region_94	0	long-term	0
pos_patterns.pattern_18	region_95	0	long-term	0
pos_patterns.pattern_18	region_96	0	long-term	0
pos_patterns.pattern_18	region_97	0	long-term	0
pos_patterns.pattern_18	region_98	0	long-term	0
pos_patterns.pattern_18	region_99	0	long-term	0
pos_patterns.pattern_18	region_100	0	long-term	0
pos_patterns.pattern_18	region_101	0	long-term	0
pos_patterns.pattern_18	region_102	0	long-term	0
pos_patterns.pattern_18	region_103	0	long-term	0
pos_patterns.pattern_18	region_104	0	long-term	0
pos_patterns.pattern_18	region_105	0	long-term	0
pos_patterns.pattern_18	region_106	0	long-term	0
pos_patterns.pattern_18	region_107	0	long-term	0
pos_patterns.pattern_18	region_108	0	long-term	0
pos_patterns.pattern_18	region_109	0	long-term	0
pos_patterns.pattern_18	region_110	0	long-term	0
pos_patterns.pattern_18	region_111	0	long-term	0
pos_patterns.pattern_18	region_112	0	long-term	0
pos_patterns.pattern_18	region_113	0	long-term	0
pos_patterns.pattern_18	region_114	0	long-term	0
pos_patterns.pattern_18	region_115	0	long-term	0
pos_patterns.pattern_18	region_116	0	long-term	0
pos_patterns.pattern_18	region_117	0	long-term	0
pos_patterns.pattern_19	region_1	0	long-term	0
pos_patterns.pattern_19	region_2	0	long-term	0
pos_patterns.pattern_19	region_3	0	long-term	0
pos_patterns.pattern_19	region_4	0	long-term	0
pos_patterns.pattern_19	region_5	0	long-term	0
pos_patterns.pattern_19	region_6	0	long-term	0
pos_patterns.pattern_19	region_7	0	long-term	0
pos_patterns.pattern_19	region_8	0	long-term	0
pos_patterns.pattern_19	region_9	0	long-term	0
pos_patterns.pattern_19	region_10	0	long-term	0
pos_patterns.pattern_19	region_11	0	long-term	0
pos_patterns.pattern_19	region_12	0	long-term	0
pos_patterns.pattern_19	region_13	0	long-term	0
pos_patterns.pattern_19	region_14	0	long-term	0
pos_patterns.pattern_19	region_15	0	long-term	0
pos_patterns.pattern_19	region_16	0	long-term	0
pos_patterns.pattern_19	region_17	0	long-term	0
pos_patterns.pattern_19	region_18	0	long-term	0
pos_patterns.pattern_19	region_19	0	long-term	0
pos_patterns.pattern_19	region_20	0	long-term	0
pos_patterns.pattern_19	region_21	0	long-term	0
pos_patterns.pattern_19	region_22	0	long-term	0
pos_patterns.pattern_19	region_23	0	long-term	0
pos_patterns.pattern_19	region_24	0	long-term	0
pos_patterns.pattern_19	region_25	0	long-term	0
pos_patterns.pattern_19	region_26	0	long-term	0
pos_patterns.pattern_19	region_27	0	long-term	0
pos_patterns.pattern_19	region_28	0	long-term	0
pos_patterns.pattern_19	region_29	0	long-term	0
pos_patterns.pattern_19	region_30	0	long-term	0
pos_patterns.pattern_19	region_31	0	long-term	0
pos_patterns.pattern_19	region_32	0	long-term	0
pos_patterns.pattern_19	region_33	0	long-term	0
pos_patterns.pattern_19	region_34	0	long-term	0
pos_patterns.pattern_19	region_35	0	long-term	0
pos_patterns.pattern_19	region_36	0	long-term	0
pos_patterns.pattern_19	region_37	0	long-term	0
pos_patterns.pattern_19	region_38	0	long-term	0
pos_patterns.pattern_19	region_39	0	long-term	0
pos_patterns.pattern_19	region_40	0	long-term	0
pos_patterns.pattern_19	region_41	0	long-term	0
pos_patterns.pattern_19	region_42	0	long-term	0
pos_patterns.pattern_19	region_43	0	long-term	0
pos_patterns.pattern_19	region_44	0	long-term	0
pos_patterns.pattern_19	region_45	0	long-term	0
pos_patterns.pattern_19	region_46	0	long-term	0
pos_patterns.pattern_19	region_47	0	long-term	0
pos_patterns.pattern_19	region_48	0	long-term	0
pos_patterns.pattern_19	region_49	0	long-term	0
pos_patterns.pattern_19	region_50	0	long-term	0
pos_patterns.pattern_19	region_51	0	long-term	0
pos_patterns.pattern_19	region_52	0	long-term	0
pos_patterns.pattern_19	region_53	0	long-term	0
pos_patterns.pattern_19	region_54	0	long-term	0
pos_patterns.pattern_19	region_55	0	long-term	0
pos_patterns.pattern_19	region_56	0	long-term	0
pos_patterns.pattern_19	region_57	0	long-term	0
pos_patterns.pattern_19	region_58	0	long-term	0
pos_patterns.pattern_19	region_59	0	long-term	0
pos_patterns.pattern_19	region_60	0	long-term	0
pos_patterns.pattern_19	region_61	0	long-term	0
pos_patterns.pattern_19	region_62	0	long-term	0
pos_patterns.pattern_19	region_63	0	long-term	0
pos_patterns.pattern_19	region_64	0	long-term	0
pos_patterns.pattern_19	region_65	0	long-term	0
pos_patterns.pattern_19	region_66	0	long-term	0
pos_patterns.pattern_19	region_67	0	long-term	0
pos_patterns.pattern_19	region_68	0	long-term	0
pos_patterns.pattern_19	region_69	0	long-term	0
pos_patterns.pattern_19	region_70	0	long-term	0
pos_patterns.pattern_19	region_71	0	long-term	0
pos_patterns.pattern_19	region_72	0	long-term	0
pos_patterns.pattern_19	region_73	0	long-term	0
pos_patterns.pattern_19	region_74	0	long-term	0
pos_patterns.pattern_19	region_75	0	long-term	0
pos_patterns.pattern_19	region_76	0	long-term	0
pos_patterns.pattern_19	region_77	0	long-term	0
pos_patterns.pattern_19	region_78	0	long-term	0
pos_patterns.pattern_19	region_79	0	long-term	0
pos_patterns.pattern_19	region_80	0	long-term	0
pos_patterns.pattern_19	region_81	0	long-term	0
pos_patterns.pattern_19	region_82	0	long-term	0
pos_patterns.pattern_19	region_83	0	long-term	0
pos_patterns.pattern_19	region_84	0	long-term	0
pos_patterns.pattern_19	region_85	0	long-term	0
pos_patterns.pattern_19	region_86	0	long-term	0
pos_patterns.pattern_19	region_87	0	long-term	0
pos_patterns.pattern_19	region_88	0	long-term	0
pos_patterns.pattern_19	region_89	0	long-term	0
pos_patterns.pattern_19	region_90	0	long-term	0
pos_patterns.pattern_19	region_91	0	long-term	0
pos_patterns.pattern_19	region_92	0	long-term	0
pos_patterns.pattern_19	region_93	0	long-term	0
pos_patterns.pattern_19	region_94	0	long-term	0
pos_patterns.pattern_19	region_95	0	long-term	0
pos_patterns.pattern_19	region_96	0	long-term	0
pos_patterns.pattern_19	region_97	0	long-term	0
pos_patterns.pattern_19	region_98	0	long-term	0
pos_patterns.pattern_19	region_99	0	long-term	0
pos_patterns.pattern_19	region_100	0	long-term	0
pos_patterns.pattern_19	region_101	0	long-term	0
pos_patterns.pattern_19	region_102	0	long-term	0
pos_patterns.pattern_19	region_103	0	long-term	0
pos_patterns.pattern_19	region_104	0	long-term	0
pos_patterns.pattern_19	region_105	0	long-term	0
pos_patterns.pattern_19	region_106	0	long-term	0
pos_patterns.pattern_19	region_107	0	long-term	0
pos_patterns.pattern_19	region_108	0	long-term	0
pos_patterns.pattern_19	region_109	0	long-term	0
pos_patterns.pattern_19	region_110	0	long-term	0
pos_patterns.pattern_19	region_111	0	long-term	0
pos_patterns.pattern_19	region_112	0	long-term	0
pos_patterns.pattern_19	region_113	0	long-term	0
pos_patterns.pattern_19	region_114	0	long-term	0
pos_patterns.pattern_19	region_115	0	long-term	0
pos_patterns.pattern_19	region_116	0	long-term	0
pos_patterns.pattern_19	region_117	0	long-term	0
pos_patterns.pattern_2	region_1	2	long-term	0.156308
pos_patterns.pattern_2	region_2	1	long-term	0.166973
pos_patterns.pattern_2	region_3	4	long-term	0.284331
pos_patterns.pattern_2	region_4	1	long-term	0.0956509
pos_patterns.pattern_2	region_5	7	long-term	1.33575
pos_patterns.pattern_2	region_6	2	long-term	0.311161
pos_patterns.pattern_2	region_7	4	long-term	0.626633
pos_patterns.pattern_2	region_8	3	long-term	0.274693
pos_patterns.pattern_2	region_9	1	long-term	0.203053
pos_patterns.pattern_2	region_10	0	long-term	0
pos_patterns.pattern_2	region_11	2	long-term	0.541139
pos_patterns.pattern_2	region_12	0	long-term	0
pos_patterns.pattern_2	region_13	2	long-term	0.385002
pos_patterns.pattern_2	region_14	2	long-term	0.616527
pos_patterns.pattern_2	region_15	1	long-term	0.418748
pos_patterns.pattern_2	region_16	2	long-term	0.442455
pos_patterns.pattern_2	region_17	1	long-term	0.102073
pos_patterns.pattern_2	region_18	2	long-term	0.355204
pos_patterns.pattern_2	region_19	3	long-term	0.385948
pos_patterns.pattern_2	region_20	0	long-term	0
pos_patterns.pattern_2	region_21	0	long-term	0
pos_patterns.pattern_2	region_22	2	long-term	0.293842
pos_patterns.pattern_2	region_23	1	long-term	0.0718256
pos_patterns.pattern_2	region_24	1	long-term	0.137265
pos_patterns.pattern_2	region_25	0	long-term	0
pos_patterns.pattern_2	region_26	2	long-term	0.286291
pos_patterns.pattern_2	region_27	1	long-term	0.0986866
pos_patterns.pattern_2	region_28	1	long-term	0.151351
pos_patterns.pattern_2	region_29	0	long-term	0
pos_patterns.pattern_2	region_30	3	long-term	0.610934
pos_patterns.pattern_2	region_31	0	long-term	0
pos_patterns.pattern_2	region_32	0	long-term	0
pos_patterns.pattern_2	region_33	0	long-term	0
pos_patterns.pattern_2	region_34	1	long-term	0.0770597
pos_patterns.pattern_2	region_35	1	long-term	0.103383
pos_patterns.pattern_2	region_36	1	long-term	0.20289
pos_patterns.pattern_2	region_37	1	long-term	0.158409
pos_patterns.pattern_2	region_38	2	long-term	0.28581
pos_patterns.pattern_2	region_39	2	long-term	0.397799
pos_patterns.pattern_2	region_40	2	long-term	0.280978
pos_patterns.pattern_2	region_41	0	long-term	0
pos_patterns.pattern_2	region_42	0	long-term	0
pos_patterns.pattern_2	region_43	1	long-term	0.219985
pos_patterns.pattern_2	region_44	0	long-term	0
pos_patterns.pattern_2	region_45	1	long-term	0.250258
pos_patterns.pattern_2	region_46	1	long-term	0.181922
pos_patterns.pattern_2	region_47	1	long-term	0.188241
pos_patterns.pattern_2	region_48	0	long-term	0
pos_patterns.pattern_2	region_49	5	long-term	0.978494
pos_patterns.pattern_2	region_50	1	long-term	0.498121
pos_patterns.pattern_2	region_51	0	long-term	0
pos_patterns.pattern_2	region_52	3	long-term	1.1228
pos_patterns.pattern_2	region_53	1	long-term	0.301277
pos_patterns.pattern_2	region_54	1	long-term	0.129594
pos_patterns.pattern_2	region_55	7	long-term	1.71586
pos_patterns.pattern_2	region_56	0	long-term	0
pos_patterns.pattern_2	region_57	1	long-term	0.199416
pos_patterns.pattern_2	region_58	0	long-term	0
pos_patterns.pattern_2	region_59	0	long-term	0
pos_patterns.pattern_2	region_60	0	long-term	0
pos_patterns.pattern_2	region_61	1	long-term	0.172757
pos_patterns.pattern_2	region_62	0	long-term	0
pos_patterns.pattern_2	region_63	1	long-term	0.630794
pos_patterns.pattern_2	region_64	3	long-term	0.347012
pos_patterns.pattern_2	region_65	0	long-term	0
pos_patterns.pattern_2	region_66	0	long-term	0
pos_patterns.pattern_2	region_67	2	long-term	0.205748
pos_patterns.pattern_2	region_68	2	long-term	0.174476
pos_patterns.pattern_2	region_69	1	long-term	0.143507
pos_patterns.pattern_2	region_70	1	long-term	0.20451
pos_patterns.pattern_2	region_71	2	long-term	0.497415
pos_patterns.pattern_2	region_72	1	long-term	0.0765138
pos_patterns.pattern_2	region_73	0	long-term	0
pos_patterns.pattern_2	region_74	1	long-term	0.138165
pos_patterns.pattern_2	region_75	0	long-term	0
pos_patterns.pattern_2	region_76	1	long-term	0.0468422
pos_patterns.pattern_2	region_77	2	long-term	0.200384
pos_patterns.pattern_2	region_78	2	long-term	0.288722
pos_patterns.pattern_2	region_79	1	long-term	0.148117
pos_patterns.pattern_2	region_80	1	long-term	0.0484596
pos_patterns.pattern_2	region_81	2	long-term	0.242649
pos_patterns.pattern_2	region_82	0	long-term	0
pos_patterns.pattern_2	region_83	2	long-term	0.771201
pos_patterns.pattern_2	region_84	1	long-term	0.078611
pos_patterns.pattern_2	region_85	2	long-term	0.266434
pos_patterns.pattern_2	region_86	0	long-term	0
pos_patterns.pattern_2	region_87	1	long-term	0.218261
pos_patterns.pattern_2	region_88	2	long-term	0.273591
pos_patterns.pattern_2	region_89	0	long-term	0
pos_patterns.pattern_2	region_90	0	long-term	0
pos_patterns.pattern_2	region_91	2	long-term	0.326301
pos_patterns.pattern_2	region_92	2	long-term	0.278714
pos_patterns.pattern_2	region_93	1	long-term	0.233726
pos_patterns.pattern_2	region_94	1	long-term	0.126347
pos_patterns.pattern_2	region_95	2	long-term	0.517913
pos_patterns.pattern_2	region_96	1	long-term	0.16636
pos_patterns.pattern_2	region_97	1	long-term	0.177086
pos_patterns.pattern_2	region_98	4	long-term	0.879392
pos_patterns.pattern_2	region_99	3	long-term	0.955012
pos_patterns.pattern_2	region_100	1	long-term	0.151248
pos_patterns.pattern_2	region_101	1	long-term	0.193012
pos_patterns.pattern_2	region_102	0	long-term	0
pos_patterns.pattern_2	region_103	2	long-term	0.12054
pos_patterns.pattern_2	region_104	1	long-term	0.0726437
pos_patterns.pattern_2	region_105	1	long-term	0.0817483
pos_patterns.pattern_2	region_106	1	long-term	0.164508
pos_patterns.pattern_2	region_107	2	long-term	0.253103
pos_patterns.pattern_2	region_108	1	long-term	0.260826
pos_patterns.pattern_2	region_109	3	long-term	1.0417
pos_patterns.pattern_2	region_110	0	long-term	0
pos_patterns.pattern_2	region_111	1	long-term	0.219577
pos_patterns.pattern_2	region_112	3	long-term	0.38693
pos_patterns.pattern_2	region_113	0	long-term	0
pos_patterns.pattern_2	region_114	0	long-term	0
pos_patterns.pattern_2	region_115	2	long-term	0.343031
pos_patterns.pattern_2	region_116	0	long-term	0
pos_patterns.pattern_2	region_117	0	long-term	0
pos_patterns.pattern_20	region_1	0	long-term	0
pos_patterns.pattern_20	region_2	0	long-term	0
pos_patterns.pattern_20	region_3	0	long-term	0
pos_patterns.pattern_20	region_4	0	long-term	0
pos_patterns.pattern_20	region_5	0	long-term	0
pos_patterns.pattern_20	region_6	1	long-term	0.0787077
pos_patterns.pattern_20	region_7	0	long-term	0
pos_patterns.pattern_20	region_8	0	long-term	0
pos_patterns.pattern_20	region_9	0	long-term	0
pos_patterns.pattern_20	region_10	0	long-term	0
pos_patterns.pattern_20	region_11	0	long-term	0
pos_patterns.pattern_20	region_12	0	long-term	0
pos_patterns.pattern_20	region_13	0	long-term	0
pos_patterns.pattern_20	region_14	0	long-term	0
pos_patterns.pattern_20	region_15	0	long-term	0
pos_patterns.pattern_20	region_16	0	long-term	0
pos_patterns.pattern_20	region_17	0	long-term	0
pos_patterns.pattern_20	region_18	0	long-term	0
pos_patterns.pattern_20	region_19	0	long-term	0
pos_patterns.pattern_20	region_20	0	long-term	0
pos_patterns.pattern_20	region_21	0	long-term	0
pos_patterns.pattern_20	region_22	0	long-term	0
pos_patterns.pattern_20	region_23	0	long-term	0
pos_patterns.pattern_20	region_24	0	long-term	0
pos_patterns.pattern_20	region_25	0	long-term	0
pos_patterns.pattern_20	region_26	0	long-term	0
pos_patterns.pattern_20	region_27	0	long-term	0
pos_patterns.pattern_20	region_28	0	long-term	0
pos_patterns.pattern_20	region_29	0	long-term	0
pos_patterns.pattern_20	region_30	0	long-term	0
pos_patterns.pattern_20	region_31	0	long-term	0
pos_patterns.pattern_20	region_32	1	long-term	0.0770312
pos_patterns.pattern_20	region_33	0	long-term	0
pos_patterns.pattern_20	region_34	0	long-term	0
pos_patterns.pattern_20	region_35	0	long-term	0
pos_patterns.pattern_20	region_36	0	long-term	0
pos_patterns.pattern_20	region_37	0	long-term	0
pos_patterns.pattern_20	region_38	0	long-term	0
pos_patterns.pattern_20	region_39	0	long-term	0
pos_patterns.pattern_20	region_40	0	long-term	0
pos_patterns.pattern_20	region_41	0	long-term	0
pos_patterns.pattern_20	region_42	0	long-term	0
pos_patterns.pattern_20	region_43	0	long-term	0
pos_patterns.pattern_20	region_44	0	long-term	0
pos_patterns.pattern_20	region_45	0	long-term	0
pos_patterns.pattern_20	region_46	0	long-term	0
pos_patterns.pattern_20	region_47	0	long-term	0
pos_patterns.pattern_20	region_48	0	long-term	0
pos_patterns.pattern_20	region_49	0	long-term	0
pos_patterns.pattern_20	region_50	0	long-term	0
pos_patterns.pattern_20	region_51	0	long-term	0
pos_patterns.pattern_20	region_52	0	long-term	0
pos_patterns.pattern_20	region_53	0	long-term	0
pos_patterns.pattern_20	region_54	0	long-term	0
pos_patterns.pattern_20	region_55	0	long-term	0
pos_patterns.pattern_20	region_56	0	long-term	0
pos_patterns.pattern_20	region_57	0	long-term	0
pos_patterns.pattern_20	region_58	0	long-term	0
pos_patterns.pattern_20	region_59	0	long-term	0
pos_patterns.pattern_20	region_60	0	long-term	0
pos_patterns.pattern_20	region_61	0	long-term	0
pos_patterns.pattern_20	region_62	0	long-term	0
pos_patterns.pattern_20	region_63	1	long-term	0.275237
pos_patterns.pattern_20	region_64	0	long-term	0
pos_patterns.pattern_20	region_65	0	long-term	0
pos_patterns.pattern_20	region_66	0	long-term	0
pos_patterns.pattern_20	region_67	0	long-term	0
pos_patterns.pattern_20	region_68	0	long-term	0
pos_patterns.pattern_20	region_69	0	long-term	0
pos_patterns.pattern_20	region_70	0	long-term	0
pos_patterns.pattern_20	region_71	0	long-term	0
pos_patterns.pattern_20	region_72	0	long-term	0
pos_patterns.pattern_20	region_73	0	long-term	0
pos_patterns.pattern_20	region_74	0	long-term	0
pos_patterns.pattern_20	region_75	0	long-term	0
pos_patterns.pattern_20	region_76	0	long-term	0
pos_patterns.pattern_20	region_77	0	long-term	0
pos_patterns.pattern_20	region_78	0	long-term	0
pos_patterns.pattern_20	region_79	0	long-term	0
pos_patterns.pattern_20	region_80	0	long-term	0
pos_patterns.pattern_20	region_81	0	long-term	0
pos_patterns.pattern_20	region_82	0	long-term	0
pos_patterns.pattern_20	region_83	0	long-term	0
pos_patterns.pattern_20	region_84	0	long-term	0
pos_patterns.pattern_20	region_85	0	long-term	0
pos_patterns.pattern_20	region_86	1	long-term	0.0638887
pos_patterns.pattern_20	region_87	0	long-term	0
pos_patterns.pattern_20	region_88	0	long-term	0
pos_patterns.pattern_20	region_89	0	long-term	0
pos_patterns.pattern_20	region_90	0	long-term	0
pos_patterns.pattern_20	region_91	0	long-term	0
pos_patterns.pattern_20	region_92	0	long-term	0
pos_patterns.pattern_20	region_93	0	long-term	0
pos_patterns.pattern_20	region_94	0	long-term	0
pos_patterns.pattern_20	region_95	0	long-term	0
pos_patterns.pattern_20	region_96	0	long-term	0
pos_patterns.pattern_20	region_97	0	long-term	0
pos_patterns.pattern_20	region_98	0	long-term	0
pos_patterns.pattern_20	region_99	0	long-term	0
pos_patterns.pattern_20	region_100	0	long-term	0
pos_patterns.pattern_20	region_101	1	long-term	0.106697
pos_patterns.pattern_20	region_102	0	long-term	0
pos_patterns.pattern_20	region_103	0	long-term	0
pos_patterns.pattern_20	region_104	0	long-term	0
pos_patterns.pattern_20	region_105	0	long-term	0
pos_patterns.pattern_20	region_106	0	long-term	0
pos_patterns.pattern_20	region_107	0	long-term	0
pos_patterns.pattern_20	region_108	0	long-term	0
pos_patterns.pattern_20	region_109	0	long-term	0
pos_patterns.pattern_20	region_110	0	long-term	0
pos_patterns.pattern_20	region_111	0	long-term	0
pos_patterns.pattern_20	region_112	0	long-term	0
pos_patterns.pattern_20	region_113	0	long-term	0
pos_patterns.pattern_20	region_114	0	long-term	0
pos_patterns.pattern_20	region_115	0	long-term	0
pos_patterns.pattern_20	region_116	0	long-term	0
pos_patterns.pattern_20	region_117	0	long-term	0
pos_patterns.pattern_21	region_1	0	long-term	0
pos_patterns.pattern_21	region_2	0	long-term	0
pos_patterns.pattern_21	region_3	0	long-term	0
pos_patterns.pattern_21	region_4	0	long-term	0
pos_patterns.pattern_21	region_5	0	long-term	0
pos_patterns.pattern_21	region_6	0	long-term	0
pos_patterns.pattern_21	region_7	0	long-term	0
pos_patterns.pattern_21	region_8	0	long-term	0
pos_patterns.pattern_21	region_9	0	long-term	0
pos_patterns.pattern_21	region_10	0	long-term	0
pos_patterns.pattern_21	region_11	0	long-term	0
pos_patterns.pattern_21	region_12	0	long-term	0
pos_patterns.pattern_21	region_13	0	long-term	0
pos_patterns.pattern_21	region_14	0	long-term	0
pos_patterns.pattern_21	region_15	1	long-term	0.196233
pos_patterns.pattern_21	region_16	0	long-term	0
pos_patterns.pattern_21	region_17	0	long-term	0
pos_patterns.pattern_21	region_18	0	long-term	0
pos_patterns.pattern_21	region_19	0	long-term	0
pos_patterns.pattern_21	region_20	0	long-term	0
pos_patterns.pattern_21	region_21	0	long-term	0
pos_patterns.pattern_21	region_22	0	long-term	0
pos_patterns.pattern_21	region_23	0	long-term	0
pos_patterns.pattern_21	region_24	0	long-term	0
pos_patterns.pattern_21	region_25	0	long-term	0
pos_patterns.pattern_21	region_26	0	long-term	0
pos_patterns.pattern_21	region_27	0	long-term	0
pos_patterns.pattern_21	region_28	0	long-term	0
pos_patterns.pattern_21	region_29	0	long-term	0
pos_patterns.pattern_21	region_30	0	long-term	0
pos_patterns.pattern_21	region_31	0	long-term	0
pos_patterns.pattern_21	region_32	1	long-term	0.319506
pos_patterns.pattern_21	region_33	0	long-term	0
pos_patterns.pattern_21	region_34	0	long-term	0
pos_patterns.pattern_21	region_35	0	long-term	0
pos_patterns.pattern_21	region_36	0	long-term	0
pos_patterns.pattern_21	region_37	0	long-term	0
pos_patterns.pattern_21	region_38	0	long-term	0
pos_patterns.pattern_21	region_39	0	long-term	0
pos_patterns.pattern_21	region_40	0	long-term	0
pos_patterns.pattern_21	region_41	0	long-term	0
pos_patterns.pattern_21	region_42	0	long-term	0
pos_patterns.pattern_21	region_43	0	long-term	0
pos_patterns.pattern_21	region_44	0	long-term	0
pos_patterns.pattern_21	region_45	0	long-term	0
pos_patterns.pattern_21	region_46	0	long-term	0
pos_patterns.pattern_21	region_47	0	long-term	0
pos_patterns.pattern_21	region_48	0	long-term	0
pos_patterns.pattern_21	region_49	0	long-term	0
pos_patterns.pattern_21	region_50	0	long-term	0
pos_patterns.pattern_21	region_51	0	long-term	0
pos_patterns.pattern_21	region_52	0	long-term	0
pos_patterns.pattern_21	region_53	0	long-term	0
pos_patterns.pattern_21	region_54	0	long-term	0
pos_patterns.pattern_21	region_55	0	long-term	0
pos_patterns.pattern_21	region_56	0	long-term	0
pos_patterns.pattern_21	region_57	0	long-term	0
pos_patterns.pattern_21	region_58	0	long-term	0
pos_patterns.pattern_21	region_59	0	long-term	0
pos_patterns.pattern_21	region_60	0	long-term	0
pos_patterns.pattern_21	region_61	0	long-term	0
pos_patterns.pattern_21	region_62	0	long-term	0
pos_patterns.pattern_21	region_63	0	long-term	0
pos_patterns.pattern_21	region_64	0	long-term	0
pos_patterns.pattern_21	region_65	0	long-term	0
pos_patterns.pattern_21	region_66	0	long-term	0
pos_patterns.pattern_21	region_67	0	long-term	0
pos_patterns.pattern_21	region_68	0	long-term	0
pos_patterns.pattern_21	region_69	0	long-term	0
pos_patterns.pattern_21	region_70	0	long-term	0
pos_patterns.pattern_21	region_71	0	long-term	0
pos_patterns.pattern_21	region_72	0	long-term	0
pos_patterns.pattern_21	region_73	0	long-term	0
pos_patterns.pattern_21	region_74	0	long-term	0
pos_patterns.pattern_21	region_75	0	long-term	0
pos_patterns.pattern_21	region_76	0	long-term	0
pos_patterns.pattern_21	region_77	0	long-term	0
pos_patterns.pattern_21	region_78	0	long-term	0
pos_patterns.pattern_21	region_79	0	long-term	0
pos_patterns.pattern_21	region_80	0	long-term	0
pos_patterns.pattern_21	region_81	0	long-term	0
pos_patterns.pattern_21	region_82	0	long-term	0
pos_patterns.pattern_21	region_83	0	long-term	0
pos_patterns.pattern_21	region_84	0	long-term	0
pos_patterns.pattern_21	region_85	0	long-term	0
pos_patterns.pattern_21	region_86	0	long-term	0
pos_patterns.pattern_21	region_87	0	long-term	0
pos_patterns.pattern_21	region_88	0	long-term	0
pos_patterns.pattern_21	region_89	0	long-term	0
pos_patterns.pattern_21	region_90	0	long-term	0
pos_patterns.pattern_21	region_91	0	long-term	0
pos_patterns.pattern_21	region_92	0	long-term	0
pos_patterns.pattern_21	region_93	0	long-term	0
pos_patterns.pattern_21	region_94	0	long-term	0
pos_patterns.pattern_21	region_95	0	long-term	0
pos_patterns.pattern_21	region_96	0	long-term	0
pos_patterns.pattern_21	region_97	0	long-term	0
pos_patterns.pattern_21	region_98	0	long-term	0
pos_patterns.pattern_21	region_99	0	long-term	0
pos_patterns.pattern_21	region_100	0	long-term	0
pos_patterns.pattern_21	region_101	0	long-term	0
pos_patterns.pattern_21	region_102	0	long-term	0
pos_patterns.pattern_21	region_103	0	long-term	0
pos_patterns.pattern_21	region_104	0	long-term	0
pos_patterns.pattern_21	region_105	0	long-term	0
pos_patterns.pattern_21	region_106	0	long-term	0
pos_patterns.pattern_21	region_107	0	long-term	0
pos_patterns.pattern_21	region_108	0	long-term	0
pos_patterns.pattern_21	region_109	0	long-term	0
pos_patterns.pattern_21	region_110	0	long-term	0
pos_patterns.pattern_21	region_111	0	long-term	0
pos_patterns.pattern_21	region_112	0	long-term	0
pos_patterns.pattern_21	region_113	0	long-term	0
pos_patterns.pattern_21	region_114	0	long-term	0
pos_patterns.pattern_21	region_115	0	long-term	0
pos_patterns.pattern_21	region_116	0	long-term	0
pos_patterns.pattern_21	region_117	0	long-term	0
pos_patterns.pattern_22	region_1	0	long-term	0
pos_patterns.pattern_22	region_2	0	long-term	0
pos_patterns.pattern_22	region_3	0	long-term	0
pos_patterns.pattern_22	region_4	0	long-term	0
pos_patterns.pattern_22	region_5	0	long-term	0
pos_patterns.pattern_22	region_6	0	long-term	0
pos_patterns.pattern_22	region_7	0	long-term	0
pos_patterns.pattern_22	region_8	0	long-term	0
pos_patterns.pattern_22	region_9	0	long-term	0
pos_patterns.pattern_22	region_10	0	long-term	0
pos_patterns.pattern_22	region_11	0	long-term	0
pos_patterns.pattern_22	region_12	0	long-term	0
pos_patterns.pattern_22	region_13	0	long-term	0
pos_patterns.pattern_22	region_14	0	long-term	0
pos_patterns.pattern_22	region_15	0	long-term	0
pos_patterns.pattern_22	region_16	0	long-term	0
pos_patterns.pattern_22	region_17	0	long-term	0
pos_patterns.pattern_22	region_18	0	long-term	0
pos_patterns.pattern_22	region_19	0	long-term	0
pos_patterns.pattern_22	region_20	0	long-term	0
pos_patterns.pattern_22	region_21	0	long-term	0
pos_patterns.pattern_22	region_22	0	long-term	0
pos_patterns.pattern_22	region_23	0	long-term	0
pos_patterns.pattern_22	region_24	0	long-term	0
pos_patterns.pattern_22	region_25	0	long-term	0
pos_patterns.pattern_22	region_26	0	long-term	0
pos_patterns.pattern_22	region_27	0	long-term	0
pos_patterns.pattern_22	region_28	0	long-term	0
pos_patterns.pattern_22	region_29	0	long-term	0
pos_patterns.pattern_22	region_30	0	long-term	0
pos_patterns.pattern_22	region_31	0	long-term	0
pos_patterns.pattern_22	region_32	0	long-term	0
pos_patterns.pattern_22	region_33	0	long-term	0
pos_patterns.pattern_22	region_34	0	long-term	0
pos_patterns.pattern_22	region_35	0	long-term	0
pos_patterns.pattern_22	region_36	0	long-term	0
pos_patterns.pattern_22	region_37	0	long-term	0
pos_patterns.pattern_22	region_38	0	long-term	0
pos_patterns.pattern_22	region_39	0	long-term	0
pos_patterns.pattern_22	region_40	0	long-term	0
pos_patterns.pattern_22	region_41	0	long-term	0
pos_patterns.pattern_22	region_42	0	long-term	0
pos_patterns.pattern_22	region_43	0	long-term	0
pos_patterns.pattern_22	region_44	0	long-term	0
pos_patterns.pattern_22	region_45	0	long-term	0
pos_patterns.pattern_22	region_46	0	long-term	0
pos_patterns.pattern_22	region_47	0	long-term	0
pos_patterns.pattern_22	region_48	0	long-term	0
pos_patterns.pattern_22	region_49	0	long-term	0
pos_patterns.pattern_22	region_50	0	long-term	0
pos_patterns.pattern_22	region_51	0	long-term	0
pos_patterns.pattern_22	region_52	0	long-term	0
pos_patterns.pattern_22	region_53	0	long-term	0
pos_patterns.pattern_22	region_54	0	long-term	0
pos_patterns.pattern_22	region_55	0	long-term	0
pos_patterns.pattern_22	region_56	0	long-term	0
pos_patterns.pattern_22	region_57	0	long-term	0
pos_patterns.pattern_22	region_58	0	long-term	0
pos_patterns.pattern_22	region_59	0	long-term	0
pos_patterns.pattern_22	region_60	0	long-term	0
pos_patterns.pattern_22	region_61	0	long-term	0
pos_patterns.pattern_22	region_62	0	long-term	0
pos_patterns.pattern_22	region_63	0	long-term	0
pos_patterns.pattern_22	region_64	0	long-term	0
pos_patterns.pattern_22	region_65	0	long-term	0
pos_patterns.pattern_22	region_66	0	long-term	0
pos_patterns.pattern_22	region_67	0	long-term	0
pos_patterns.pattern_22	region_68	0	long-term	0
pos_patterns.pattern_22	region_69	0	long-term	0
pos_patterns.pattern_22	region_70	0	long-term	0
pos_patterns.pattern_22	region_71	0	long-term	0
pos_patterns.pattern_22	region_72	0	long-term	0
pos_patterns.pattern_22	region_73	0	long-term	0
pos_patterns.pattern_22	region_74	0	long-term	0
pos_patterns.pattern_22	region_75	0	long-term	0
pos_patterns.pattern_22	region_76	0	long-term	0
pos_patterns.pattern_22	region_77	0	long-term	0
pos_patterns.pattern_22	region_78	0	long-term	0
pos_patterns.pattern_22	region_79	0	long-term	0
pos_patterns.pattern_22	region_80	0	long-term	0
pos_patterns.pattern_22	region_81	0	long-term	0
pos_patterns.pattern_22	region_82	0	long-term	0
pos_patterns.pattern_22	region_83	0	long-term	0
pos_patterns.pattern_22	region_84	0	long-term	0
pos_patterns.pattern_22	region_85	0	long-term	0
pos_patterns.pattern_22	region_86	0	long-term	0
pos_patterns.pattern_22	region_87	1	long-term	0.165401
pos_patterns.pattern_22	region_88	0	long-term	0
pos_patterns.pattern_22	region_89	0	long-term	0
pos_patterns.pattern_22	region_90	0	long-term	0
pos_patterns.pattern_22	region_91	0	long-term	0
pos_patterns.pattern_22	region_92	0	long-term	0
pos_patterns.pattern_22	region_93	0	long-term	0
pos_patterns.pattern_22	region_94	0	long-term	0
pos_patterns.pattern_22	region_95	0	long-term	0
pos_patterns.pattern_22	region_96	0	long-term	0
pos_patterns.pattern_22	region_97	0	long-term	0
pos_patterns.pattern_22	region_98	0	long-term	0
pos_patterns.pattern_22	region_99	0	long-term	0
pos_patterns.pattern_22	region_100	0	long-term	0
pos_patterns.pattern_22	region_101	0	long-term	0
pos_patterns.pattern_22	region_102	0	long-term	0
pos_patterns.pattern_22	region_103	0	long-term	0
pos_patterns.pattern_22	region_104	0	long-term	0
pos_patterns.pattern_22	region_105	0	long-term	0
pos_patterns.pattern_22	region_106	0	long-term	0
pos_patterns.pattern_22	region_107	0	long-term	0
pos_patterns.pattern_22	region_108	0	long-term	0
pos_patterns.pattern_22	region_109	0	long-term	0
pos_patterns.pattern_22	region_110	0	long-term	0
pos_patterns.pattern_22	region_111	0	long-term	0
pos_patterns.pattern_22	region_112	0	long-term	0
pos_patterns.pattern_22	region_113	0	long-term	0
pos_patterns.pattern_22	region_114	0	long-term	0
pos_patterns.pattern_22	region_115	0	long-term	0
pos_patterns.pattern_22	region_116	0	long-term	0
pos_patterns.pattern_22	region_117	0	long-term	0
pos_patterns.pattern_24	region_1	0	long-term	0
pos_patterns.pattern_24	region_2	0	long-term	0
pos_patterns.pattern_24	region_3	0	long-term	0
pos_patterns.pattern_24	region_4	0	long-term	0
pos_patterns.pattern_24	region_5	0	long-term	0
pos_patterns.pattern_24	region_6	0	long-term	0
pos_patterns.pattern_24	region_7	0	long-term	0
pos_patterns.pattern_24	region_8	0	long-term	0
pos_patterns.pattern_24	region_9	0	long-term	0
pos_patterns.pattern_24	region_10	0	long-term	0
pos_patterns.pattern_24	region_11	0	long-term	0
pos_patterns.pattern_24	region_12	0	long-term	0
pos_patterns.pattern_24	region_13	0	long-term	0
pos_patterns.pattern_24	region_14	0	long-term	0
pos_patterns.pattern_24	region_15	0	long-term	0
pos_patterns.pattern_24	region_16	0	long-term	0
pos_patterns.pattern_24	region_17	0	long-term	0
pos_patterns.pattern_24	region_18	0	long-term	0
pos_patterns.pattern_24	region_19	0	long-term	0
pos_patterns.pattern_24	region_20	0	long-term	0
pos_patterns.pattern_24	region_21	0	long-term	0
pos_patterns.pattern_24	region_22	0	long-term	0
pos_patterns.pattern_24	region_23	0	long-term	0
pos_patterns.pattern_24	region_24	0	long-term	0
pos_patterns.pattern_24	region_25	0	long-term	0
pos_patterns.pattern_24	region_26	0	long-term	0
pos_patterns.pattern_24	region_27	0	long-term	0
pos_patterns.pattern_24	region_28	0	long-term	0
pos_patterns.pattern_24	region_29	0	long-term	0
pos_patterns.pattern_24	region_30	0	long-term	0
pos_patterns.pattern_24	region_31	0	long-term	0
pos_patterns.pattern_24	region_32	0	long-term	0
pos_patterns.pattern_24	region_33	0	long-term	0
pos_patterns.pattern_24	region_34	0	long-term	0
pos_patterns.pattern_24	region_35	0	long-term	0
pos_patterns.pattern_24	region_36	0	long-term	0
pos_patterns.pattern_24	region_37	0	long-term	0
pos_patterns.pattern_24	region_38	0	long-term	0
pos_patterns.pattern_24	region_39	0	long-term	0
pos_patterns.pattern_24	region_40	0	long-term	0
pos_patterns.pattern_24	region_41	0	long-term	0
pos_patterns.pattern_24	region_42	0	long-term	0
pos_patterns.pattern_24	region_43	0	long-term	0
pos_patterns.pattern_24	region_44	0	long-term	0
pos_patterns.pattern_24	region_45	0	long-term	0
pos_patterns.pattern_24	region_46	0	long-term	0
pos_patterns.pattern_24	region_47	0	long-term	0
pos_patterns.pattern_24	region_48	0	long-term	0
pos_patterns.pattern_24	region_49	0	long-term	0
pos_patterns.pattern_24	region_50	0	long-term	0
pos_patterns.pattern_24	region_51	0	long-term	0
pos_patterns.pattern_24	region_52	0	long-term	0
pos_patterns.pattern_24	region_53	0	long-term	0
pos_patterns.pattern_24	region_54	0	long-term	0
pos_patterns.pattern_24	region_55	0	long-term	0
pos_patterns.pattern_24	region_56	0	long-term	0
pos_patterns.pattern_24	region_57	1	long-term	0.0977106
pos_patterns.pattern_24	region_58	0	long-term	0
pos_patterns.pattern_24	region_59	1	long-term	0.0726854
pos_patterns.pattern_24	region_60	0	long-term	0
pos_patterns.pattern_24	region_61	0	long-term	0
pos_patterns.pattern_24	region_62	0	long-term	0
pos_patterns.pattern_24	region_63	0	long-term	0
pos_patterns.pattern_24	region_64	0	long-term	0
pos_patterns.pattern_24	region_65	0	long-term	0
pos_patterns.pattern_24	region_66	0	long-term	0
pos_patterns.pattern_24	region_67	0	long-term	0
pos_patterns.pattern_24	region_68	0	long-term	0
pos_patterns.pattern_24	region_69	0	long-term	0
pos_patterns.pattern_24	region_70	2	long-term	0.228607
pos_patterns.pattern_24	region_71	0	long-term	0
pos_patterns.pattern_24	region_72	0	long-term	0
pos_patterns.pattern_24	region_73	0	long-term	0
pos_patterns.pattern_24	region_74	0	long-term	0
pos_patterns.pattern_24	region_75	0	long-term	0
pos_patterns.pattern_24	region_76	0	long-term	0
pos_patterns.pattern_24	region_77	0	long-term	0
pos_patterns.pattern_24	region_78	0	long-term	0
pos_patterns.pattern_24	region_79	0	long-term	0
pos_patterns.pattern_24	region_80	0	long-term	0
pos_patterns.pattern_24	region_81	0	long-term	0
pos_patterns.pattern_24	region_82	0	long-term	0
pos_patterns.pattern_24	region_83	2	long-term	0.152376
pos_patterns.pattern_24	region_84	0	long-term	0
pos_patterns.pattern_24	region_85	0	long-term	0
pos_patterns.pattern_24	region_86	0	long-term	0
pos_patterns.pattern_24	region_87	0	long-term	0
pos_patterns.pattern_24	region_88	0	long-term	0
pos_patterns.pattern_24	region_89	0	long-term	0
pos_patterns.pattern_24	region_90	0	long-term	0
pos_patterns.pattern_24	region_91	0	long-term	0
pos_patterns.pattern_24	region_92	0	long-term	0
pos_patterns.pattern_24	region_93	0	long-term	0
pos_patterns.pattern_24	region_94	0	long-term	0
pos_patterns.pattern_24	region_95	0	long-term	0
pos_patterns.pattern_24	region_96	0	long-term	0
pos_patterns.pattern_24	region_97	0	long-term	0
pos_patterns.pattern_24	region_98	0	long-term	0
pos_patterns.pattern_24	region_99	0	long-term	0
pos_patterns.pattern_24	region_100	0	long-term	0
pos_patterns.pattern_24	region_101	0	long-term	0
pos_patterns.pattern_24	region_102	1	long-term	0.0828582
pos_patterns.pattern_24	region_103	0	long-term	0
pos_patterns.pattern_24	region_104	0	long-term	0
pos_patterns.pattern_24	region_105	0	long-term	0
pos_patterns.pattern_24	region_106	0	long-term	0
pos_patterns.pattern_24	region_107	0	long-term	0
pos_patterns.pattern_24	region_108	0	long-term	0
pos_patterns.pattern_24	region_109	0	long-term	0
pos_patterns.pattern_24	region_110	0	long-term	0
pos_patterns.pattern_24	region_111	0	long-term	0
pos_patterns.pattern_24	region_112	0	long-term	0
pos_patterns.pattern_24	region_113	1	long-term	0.0801771
pos_patterns.pattern_24	region_114	0	long-term	0
pos_patterns.pattern_24	region_115	0	long-term	0
pos_patterns.pattern_24	region_116	0	long-term	0
pos_patterns.pattern_24	region_117	0	long-term	0
pos_patterns.pattern_25	region_1	0	long-term	0
pos_patterns.pattern_25	region_2	0	long-term	0
pos_patterns.pattern_25	region_3	0	long-term	0
pos_patterns.pattern_25	region_4	0	long-term	0
pos_patterns.pattern_25	region_5	0	long-term	0
pos_patterns.pattern_25	region_6	0	long-term	0
pos_patterns.pattern_25	region_7	0	long-term	0
pos_patterns.pattern_25	region_8	0	long-term	0
pos_patterns.pattern_25	region_9	0	long-term	0
pos_patterns.pattern_25	region_10	0	long-term	0
[truncated: 4,436 more rows]
