# Supplementary material for: Distinctive DNA sequence features define epigenetic longevity of inflammatory memory
Source: Science. Author manuscript; Available in PMC 2026 Jun 26. (PMC13295011; doi:10.1126/science.adz6830)
Supplement: Data s22 [file NIHMS2170334-supplement-Data_s22.xlsx]

## Sheet: Data S22
motif_name	region_index	n_instances	type	avg_contribution_per_domain
pos_patterns.pattern_0	region_1	0	long-term	0
pos_patterns.pattern_0	region_2	3	long-term	0.156642
pos_patterns.pattern_0	region_3	2	long-term	0.233578
pos_patterns.pattern_0	region_4	1	long-term	0.231855
pos_patterns.pattern_0	region_5	0	long-term	0
pos_patterns.pattern_0	region_6	2	long-term	0.141355
pos_patterns.pattern_0	region_7	1	long-term	0.305741
pos_patterns.pattern_0	region_8	0	long-term	0
pos_patterns.pattern_0	region_9	0	long-term	0
pos_patterns.pattern_0	region_10	0	long-term	0
pos_patterns.pattern_0	region_11	1	long-term	0.0809886
pos_patterns.pattern_0	region_12	0	long-term	0
pos_patterns.pattern_0	region_13	0	long-term	0
pos_patterns.pattern_0	region_14	2	long-term	0.234234
pos_patterns.pattern_0	region_15	0	long-term	0
pos_patterns.pattern_0	region_16	0	long-term	0
pos_patterns.pattern_0	region_17	1	long-term	0.217395
pos_patterns.pattern_0	region_18	1	long-term	0.10498
pos_patterns.pattern_0	region_19	1	long-term	0.314545
pos_patterns.pattern_0	region_20	0	long-term	0
pos_patterns.pattern_0	region_21	0	long-term	0
pos_patterns.pattern_0	region_22	0	long-term	0
pos_patterns.pattern_0	region_23	1	long-term	0.0418972
pos_patterns.pattern_0	region_24	0	long-term	0
pos_patterns.pattern_0	region_25	0	long-term	0
pos_patterns.pattern_0	region_26	2	long-term	0.304638
pos_patterns.pattern_0	region_27	1	long-term	0.0343051
pos_patterns.pattern_0	region_28	0	long-term	0
pos_patterns.pattern_0	region_29	1	long-term	0.0761166
pos_patterns.pattern_0	region_30	0	long-term	0
pos_patterns.pattern_0	region_31	0	long-term	0
pos_patterns.pattern_0	region_32	0	long-term	0
pos_patterns.pattern_0	region_33	0	long-term	0
pos_patterns.pattern_0	region_34	0	long-term	0
pos_patterns.pattern_0	region_35	0	long-term	0
pos_patterns.pattern_0	region_36	0	long-term	0
pos_patterns.pattern_0	region_37	2	long-term	0.306157
pos_patterns.pattern_0	region_38	2	long-term	0.122893
pos_patterns.pattern_0	region_39	0	long-term	0
pos_patterns.pattern_0	region_40	1	long-term	0.0922441
pos_patterns.pattern_0	region_41	0	long-term	0
pos_patterns.pattern_0	region_42	1	long-term	0.0459012
pos_patterns.pattern_0	region_43	0	long-term	0
pos_patterns.pattern_0	region_44	0	long-term	0
pos_patterns.pattern_0	region_45	2	long-term	0.132061
pos_patterns.pattern_0	region_46	0	long-term	0
pos_patterns.pattern_0	region_47	0	long-term	0
pos_patterns.pattern_0	region_48	0	long-term	0
pos_patterns.pattern_0	region_49	1	long-term	0.0622673
pos_patterns.pattern_0	region_50	1	long-term	0.0703402
pos_patterns.pattern_0	region_51	0	long-term	0
pos_patterns.pattern_0	region_52	0	long-term	0
pos_patterns.pattern_0	region_53	0	long-term	0
pos_patterns.pattern_0	region_54	0	long-term	0
pos_patterns.pattern_0	region_55	0	long-term	0
pos_patterns.pattern_0	region_56	1	long-term	0.0938406
pos_patterns.pattern_0	region_57	0	long-term	0
pos_patterns.pattern_0	region_58	2	long-term	0.108383
pos_patterns.pattern_0	region_59	2	long-term	0.173407
pos_patterns.pattern_0	region_60	1	long-term	0.0972405
pos_patterns.pattern_0	region_61	0	long-term	0
pos_patterns.pattern_0	region_62	1	long-term	0.0344472
pos_patterns.pattern_0	region_63	1	long-term	0.162699
pos_patterns.pattern_0	region_64	1	long-term	0.0318234
pos_patterns.pattern_0	region_65	1	long-term	0.130405
pos_patterns.pattern_0	region_66	2	long-term	0.14649
pos_patterns.pattern_0	region_67	1	long-term	0.0293506
pos_patterns.pattern_0	region_68	1	long-term	0.0334218
pos_patterns.pattern_0	region_69	0	long-term	0
pos_patterns.pattern_0	region_70	1	long-term	0.0976292
pos_patterns.pattern_0	region_71	0	long-term	0
pos_patterns.pattern_0	region_72	0	long-term	0
pos_patterns.pattern_0	region_73	1	long-term	0.0977285
pos_patterns.pattern_0	region_74	2	long-term	0.101018
pos_patterns.pattern_0	region_75	0	long-term	0
pos_patterns.pattern_0	region_76	1	long-term	0.0107577
pos_patterns.pattern_0	region_77	1	long-term	0.0468262
pos_patterns.pattern_0	region_78	0	long-term	0
pos_patterns.pattern_0	region_79	0	long-term	0
pos_patterns.pattern_0	region_80	1	long-term	0.0763969
pos_patterns.pattern_0	region_81	1	long-term	0.0258081
pos_patterns.pattern_0	region_82	0	long-term	0
pos_patterns.pattern_0	region_83	0	long-term	0
pos_patterns.pattern_0	region_84	1	long-term	0.130906
pos_patterns.pattern_0	region_85	2	long-term	0.323111
pos_patterns.pattern_0	region_86	0	long-term	0
pos_patterns.pattern_0	region_87	0	long-term	0
pos_patterns.pattern_0	region_88	0	long-term	0
pos_patterns.pattern_0	region_89	1	long-term	0.0377707
pos_patterns.pattern_0	region_90	1	long-term	0.11366
pos_patterns.pattern_0	region_91	2	long-term	0.131448
pos_patterns.pattern_0	region_92	0	long-term	0
pos_patterns.pattern_0	region_93	0	long-term	0
pos_patterns.pattern_0	region_94	0	long-term	0
pos_patterns.pattern_0	region_95	1	long-term	0.0374335
pos_patterns.pattern_0	region_96	0	long-term	0
pos_patterns.pattern_0	region_97	0	long-term	0
pos_patterns.pattern_0	region_98	0	long-term	0
pos_patterns.pattern_0	region_99	0	long-term	0
pos_patterns.pattern_0	region_100	0	long-term	0
pos_patterns.pattern_0	region_101	0	long-term	0
pos_patterns.pattern_0	region_102	1	long-term	0.0350969
pos_patterns.pattern_0	region_103	0	long-term	0
pos_patterns.pattern_0	region_104	1	long-term	0.0935068
pos_patterns.pattern_0	region_105	0	long-term	0
pos_patterns.pattern_0	region_106	0	long-term	0
pos_patterns.pattern_0	region_107	1	long-term	0.173889
pos_patterns.pattern_0	region_108	1	long-term	0.111523
pos_patterns.pattern_0	region_109	0	long-term	0
pos_patterns.pattern_0	region_110	1	long-term	0.0581245
pos_patterns.pattern_0	region_111	0	long-term	0
pos_patterns.pattern_0	region_112	0	long-term	0
pos_patterns.pattern_0	region_113	2	long-term	0.151082
pos_patterns.pattern_0	region_114	0	long-term	0
pos_patterns.pattern_0	region_115	2	long-term	0.240613
pos_patterns.pattern_0	region_116	1	long-term	0.326258
pos_patterns.pattern_0	region_117	0	long-term	0
pos_patterns.pattern_1	region_1	1	long-term	0.188126
pos_patterns.pattern_1	region_2	3	long-term	0.354268
pos_patterns.pattern_1	region_3	0	long-term	0
pos_patterns.pattern_1	region_4	1	long-term	0.177433
pos_patterns.pattern_1	region_5	2	long-term	0.109472
pos_patterns.pattern_1	region_6	2	long-term	0.29239
pos_patterns.pattern_1	region_7	1	long-term	0.0441084
pos_patterns.pattern_1	region_8	2	long-term	0.373665
pos_patterns.pattern_1	region_9	4	long-term	0.511218
pos_patterns.pattern_1	region_10	1	long-term	0.129889
pos_patterns.pattern_1	region_11	2	long-term	0.348168
pos_patterns.pattern_1	region_12	1	long-term	0.331543
pos_patterns.pattern_1	region_13	1	long-term	0.0833359
pos_patterns.pattern_1	region_14	3	long-term	0.17347
pos_patterns.pattern_1	region_15	2	long-term	0.320877
pos_patterns.pattern_1	region_16	0	long-term	0
pos_patterns.pattern_1	region_17	2	long-term	0.518539
pos_patterns.pattern_1	region_18	3	long-term	0.240381
pos_patterns.pattern_1	region_19	0	long-term	0
pos_patterns.pattern_1	region_20	2	long-term	0.370919
pos_patterns.pattern_1	region_21	1	long-term	0.242157
pos_patterns.pattern_1	region_22	3	long-term	0.42751
pos_patterns.pattern_1	region_23	2	long-term	0.124316
pos_patterns.pattern_1	region_24	4	long-term	0.265775
pos_patterns.pattern_1	region_25	1	long-term	0.371796
pos_patterns.pattern_1	region_26	1	long-term	0.289978
pos_patterns.pattern_1	region_27	1	long-term	0.100495
pos_patterns.pattern_1	region_28	2	long-term	0.200478
pos_patterns.pattern_1	region_29	2	long-term	0.38726
pos_patterns.pattern_1	region_30	3	long-term	0.339804
pos_patterns.pattern_1	region_31	2	long-term	0.346807
pos_patterns.pattern_1	region_32	2	long-term	0.448811
pos_patterns.pattern_1	region_33	3	long-term	0.499225
pos_patterns.pattern_1	region_34	4	long-term	0.523994
pos_patterns.pattern_1	region_35	1	long-term	0.285904
pos_patterns.pattern_1	region_36	1	long-term	0.147659
pos_patterns.pattern_1	region_37	2	long-term	0.0571842
pos_patterns.pattern_1	region_38	5	long-term	0.373927
pos_patterns.pattern_1	region_39	7	long-term	0.502281
pos_patterns.pattern_1	region_40	0	long-term	0
pos_patterns.pattern_1	region_41	1	long-term	0.314346
pos_patterns.pattern_1	region_42	2	long-term	0.179617
pos_patterns.pattern_1	region_43	1	long-term	0.245682
pos_patterns.pattern_1	region_44	2	long-term	0.518417
pos_patterns.pattern_1	region_45	2	long-term	0.0814002
pos_patterns.pattern_1	region_46	4	long-term	0.476523
pos_patterns.pattern_1	region_47	2	long-term	0.278942
pos_patterns.pattern_1	region_48	0	long-term	0
pos_patterns.pattern_1	region_49	3	long-term	0.22404
pos_patterns.pattern_1	region_50	1	long-term	0.211433
pos_patterns.pattern_1	region_51	2	long-term	0.286285
pos_patterns.pattern_1	region_52	2	long-term	0.200763
pos_patterns.pattern_1	region_53	1	long-term	0.0699589
pos_patterns.pattern_1	region_54	1	long-term	0.262375
pos_patterns.pattern_1	region_55	0	long-term	0
pos_patterns.pattern_1	region_56	1	long-term	0.148376
pos_patterns.pattern_1	region_57	3	long-term	0.403048
pos_patterns.pattern_1	region_58	4	long-term	0.487622
pos_patterns.pattern_1	region_59	2	long-term	0.296898
pos_patterns.pattern_1	region_60	0	long-term	0
pos_patterns.pattern_1	region_61	4	long-term	0.279373
pos_patterns.pattern_1	region_62	2	long-term	0.425247
pos_patterns.pattern_1	region_63	2	long-term	0.285377
pos_patterns.pattern_1	region_64	3	long-term	0.226036
pos_patterns.pattern_1	region_65	4	long-term	0.473732
pos_patterns.pattern_1	region_66	2	long-term	0.171614
pos_patterns.pattern_1	region_67	2	long-term	0.317719
pos_patterns.pattern_1	region_68	4	long-term	0.303411
pos_patterns.pattern_1	region_69	3	long-term	0.354181
pos_patterns.pattern_1	region_70	2	long-term	0.228587
pos_patterns.pattern_1	region_71	2	long-term	0.115764
pos_patterns.pattern_1	region_72	4	long-term	0.147895
pos_patterns.pattern_1	region_73	0	long-term	0
pos_patterns.pattern_1	region_74	2	long-term	0.320129
pos_patterns.pattern_1	region_75	2	long-term	0.270571
pos_patterns.pattern_1	region_76	1	long-term	0.013855
pos_patterns.pattern_1	region_77	3	long-term	0.220227
pos_patterns.pattern_1	region_78	3	long-term	0.335768
pos_patterns.pattern_1	region_79	4	long-term	0.329235
pos_patterns.pattern_1	region_80	2	long-term	0.108062
pos_patterns.pattern_1	region_81	2	long-term	0.105229
pos_patterns.pattern_1	region_82	2	long-term	0.40148
pos_patterns.pattern_1	region_83	0	long-term	0
pos_patterns.pattern_1	region_84	2	long-term	0.275932
pos_patterns.pattern_1	region_85	1	long-term	0.136459
pos_patterns.pattern_1	region_86	0	long-term	0
pos_patterns.pattern_1	region_87	3	long-term	0.206129
pos_patterns.pattern_1	region_88	2	long-term	0.221144
pos_patterns.pattern_1	region_89	2	long-term	0.2309
pos_patterns.pattern_1	region_90	3	long-term	0.464432
pos_patterns.pattern_1	region_91	1	long-term	0.163156
pos_patterns.pattern_1	region_92	2	long-term	0.272984
pos_patterns.pattern_1	region_93	1	long-term	0.198326
pos_patterns.pattern_1	region_94	0	long-term	0
pos_patterns.pattern_1	region_95	2	long-term	0.148237
pos_patterns.pattern_1	region_96	1	long-term	0.133598
pos_patterns.pattern_1	region_97	3	long-term	0.458214
pos_patterns.pattern_1	region_98	3	long-term	0.0822186
pos_patterns.pattern_1	region_99	2	long-term	0.292587
pos_patterns.pattern_1	region_100	3	long-term	0.514481
pos_patterns.pattern_1	region_101	4	long-term	0.522697
pos_patterns.pattern_1	region_102	3	long-term	0.27162
pos_patterns.pattern_1	region_103	1	long-term	0.0849857
pos_patterns.pattern_1	region_104	0	long-term	0
pos_patterns.pattern_1	region_105	5	long-term	0.466163
pos_patterns.pattern_1	region_106	1	long-term	0.104252
pos_patterns.pattern_1	region_107	1	long-term	0.261612
pos_patterns.pattern_1	region_108	1	long-term	0.0394688
pos_patterns.pattern_1	region_109	3	long-term	0.160413
pos_patterns.pattern_1	region_110	1	long-term	0.35817
pos_patterns.pattern_1	region_111	1	long-term	0.32933
pos_patterns.pattern_1	region_112	2	long-term	0.145411
pos_patterns.pattern_1	region_113	2	long-term	0.229795
pos_patterns.pattern_1	region_114	1	long-term	0.311081
pos_patterns.pattern_1	region_115	1	long-term	0.0717354
pos_patterns.pattern_1	region_116	0	long-term	0
pos_patterns.pattern_1	region_117	5	long-term	0.521568
pos_patterns.pattern_10	region_1	0	long-term	0
pos_patterns.pattern_10	region_2	1	long-term	0.0370396
pos_patterns.pattern_10	region_3	1	long-term	0.0222929
pos_patterns.pattern_10	region_4	1	long-term	0.123116
pos_patterns.pattern_10	region_5	1	long-term	0.0767879
pos_patterns.pattern_10	region_6	1	long-term	0.155949
pos_patterns.pattern_10	region_7	0	long-term	0
pos_patterns.pattern_10	region_8	0	long-term	0
pos_patterns.pattern_10	region_9	1	long-term	0.134143
pos_patterns.pattern_10	region_10	1	long-term	0.0141554
pos_patterns.pattern_10	region_11	0	long-term	0
pos_patterns.pattern_10	region_12	0	long-term	0
pos_patterns.pattern_10	region_13	1	long-term	0.03778
pos_patterns.pattern_10	region_14	0	long-term	0
pos_patterns.pattern_10	region_15	0	long-term	0
pos_patterns.pattern_10	region_16	0	long-term	0
pos_patterns.pattern_10	region_17	0	long-term	0
pos_patterns.pattern_10	region_18	0	long-term	0
pos_patterns.pattern_10	region_19	0	long-term	0
pos_patterns.pattern_10	region_20	0	long-term	0
pos_patterns.pattern_10	region_21	0	long-term	0
pos_patterns.pattern_10	region_22	0	long-term	0
pos_patterns.pattern_10	region_23	1	long-term	0.0519156
pos_patterns.pattern_10	region_24	0	long-term	0
pos_patterns.pattern_10	region_25	0	long-term	0
pos_patterns.pattern_10	region_26	1	long-term	0.0746727
pos_patterns.pattern_10	region_27	0	long-term	0
pos_patterns.pattern_10	region_28	1	long-term	0.19512
pos_patterns.pattern_10	region_29	0	long-term	0
pos_patterns.pattern_10	region_30	0	long-term	0
pos_patterns.pattern_10	region_31	0	long-term	0
pos_patterns.pattern_10	region_32	0	long-term	0
pos_patterns.pattern_10	region_33	0	long-term	0
pos_patterns.pattern_10	region_34	0	long-term	0
pos_patterns.pattern_10	region_35	1	long-term	0.03022
pos_patterns.pattern_10	region_36	0	long-term	0
pos_patterns.pattern_10	region_37	0	long-term	0
pos_patterns.pattern_10	region_38	0	long-term	0
pos_patterns.pattern_10	region_39	0	long-term	0
pos_patterns.pattern_10	region_40	0	long-term	0
pos_patterns.pattern_10	region_41	0	long-term	0
pos_patterns.pattern_10	region_42	0	long-term	0
pos_patterns.pattern_10	region_43	0	long-term	0
pos_patterns.pattern_10	region_44	0	long-term	0
pos_patterns.pattern_10	region_45	0	long-term	0
pos_patterns.pattern_10	region_46	0	long-term	0
pos_patterns.pattern_10	region_47	0	long-term	0
pos_patterns.pattern_10	region_48	0	long-term	0
pos_patterns.pattern_10	region_49	2	long-term	0.107487
pos_patterns.pattern_10	region_50	0	long-term	0
pos_patterns.pattern_10	region_51	0	long-term	0
pos_patterns.pattern_10	region_52	0	long-term	0
pos_patterns.pattern_10	region_53	0	long-term	0
pos_patterns.pattern_10	region_54	0	long-term	0
pos_patterns.pattern_10	region_55	1	long-term	0.279602
pos_patterns.pattern_10	region_56	0	long-term	0
pos_patterns.pattern_10	region_57	1	long-term	0.042302
pos_patterns.pattern_10	region_58	0	long-term	0
pos_patterns.pattern_10	region_59	0	long-term	0
pos_patterns.pattern_10	region_60	0	long-term	0
pos_patterns.pattern_10	region_61	0	long-term	0
pos_patterns.pattern_10	region_62	0	long-term	0
pos_patterns.pattern_10	region_63	0	long-term	0
pos_patterns.pattern_10	region_64	2	long-term	0.0393535
pos_patterns.pattern_10	region_65	0	long-term	0
pos_patterns.pattern_10	region_66	0	long-term	0
pos_patterns.pattern_10	region_67	0	long-term	0
pos_patterns.pattern_10	region_68	0	long-term	0
pos_patterns.pattern_10	region_69	0	long-term	0
pos_patterns.pattern_10	region_70	1	long-term	0.03199
pos_patterns.pattern_10	region_71	0	long-term	0
pos_patterns.pattern_10	region_72	0	long-term	0
pos_patterns.pattern_10	region_73	0	long-term	0
pos_patterns.pattern_10	region_74	0	long-term	0
pos_patterns.pattern_10	region_75	0	long-term	0
pos_patterns.pattern_10	region_76	0	long-term	0
pos_patterns.pattern_10	region_77	0	long-term	0
pos_patterns.pattern_10	region_78	0	long-term	0
pos_patterns.pattern_10	region_79	0	long-term	0
pos_patterns.pattern_10	region_80	1	long-term	0.0277907
pos_patterns.pattern_10	region_81	0	long-term	0
pos_patterns.pattern_10	region_82	0	long-term	0
pos_patterns.pattern_10	region_83	0	long-term	0
pos_patterns.pattern_10	region_84	0	long-term	0
pos_patterns.pattern_10	region_85	1	long-term	0.0991316
pos_patterns.pattern_10	region_86	0	long-term	0
pos_patterns.pattern_10	region_87	0	long-term	0
pos_patterns.pattern_10	region_88	0	long-term	0
pos_patterns.pattern_10	region_89	0	long-term	0
pos_patterns.pattern_10	region_90	0	long-term	0
pos_patterns.pattern_10	region_91	0	long-term	0
pos_patterns.pattern_10	region_92	0	long-term	0
pos_patterns.pattern_10	region_93	0	long-term	0
pos_patterns.pattern_10	region_94	1	long-term	0.0242643
pos_patterns.pattern_10	region_95	0	long-term	0
pos_patterns.pattern_10	region_96	0	long-term	0
pos_patterns.pattern_10	region_97	0	long-term	0
pos_patterns.pattern_10	region_98	1	long-term	0.0763741
pos_patterns.pattern_10	region_99	0	long-term	0
pos_patterns.pattern_10	region_100	0	long-term	0
pos_patterns.pattern_10	region_101	0	long-term	0
pos_patterns.pattern_10	region_102	0	long-term	0
pos_patterns.pattern_10	region_103	0	long-term	0
pos_patterns.pattern_10	region_104	0	long-term	0
pos_patterns.pattern_10	region_105	0	long-term	0
pos_patterns.pattern_10	region_106	0	long-term	0
pos_patterns.pattern_10	region_107	0	long-term	0
pos_patterns.pattern_10	region_108	1	long-term	0.0786724
pos_patterns.pattern_10	region_109	0	long-term	0
pos_patterns.pattern_10	region_110	0	long-term	0
pos_patterns.pattern_10	region_111	0	long-term	0
pos_patterns.pattern_10	region_112	0	long-term	0
pos_patterns.pattern_10	region_113	0	long-term	0
pos_patterns.pattern_10	region_114	0	long-term	0
pos_patterns.pattern_10	region_115	1	long-term	0.0548553
pos_patterns.pattern_10	region_116	0	long-term	0
pos_patterns.pattern_10	region_117	0	long-term	0
pos_patterns.pattern_11	region_1	0	long-term	0
pos_patterns.pattern_11	region_2	0	long-term	0
pos_patterns.pattern_11	region_3	0	long-term	0
pos_patterns.pattern_11	region_4	0	long-term	0
pos_patterns.pattern_11	region_5	0	long-term	0
pos_patterns.pattern_11	region_6	0	long-term	0
pos_patterns.pattern_11	region_7	0	long-term	0
pos_patterns.pattern_11	region_8	0	long-term	0
pos_patterns.pattern_11	region_9	0	long-term	0
pos_patterns.pattern_11	region_10	0	long-term	0
pos_patterns.pattern_11	region_11	0	long-term	0
pos_patterns.pattern_11	region_12	0	long-term	0
pos_patterns.pattern_11	region_13	0	long-term	0
pos_patterns.pattern_11	region_14	0	long-term	0
pos_patterns.pattern_11	region_15	0	long-term	0
pos_patterns.pattern_11	region_16	0	long-term	0
pos_patterns.pattern_11	region_17	0	long-term	0
pos_patterns.pattern_11	region_18	0	long-term	0
pos_patterns.pattern_11	region_19	0	long-term	0
pos_patterns.pattern_11	region_20	0	long-term	0
pos_patterns.pattern_11	region_21	0	long-term	0
pos_patterns.pattern_11	region_22	0	long-term	0
pos_patterns.pattern_11	region_23	0	long-term	0
pos_patterns.pattern_11	region_24	0	long-term	0
pos_patterns.pattern_11	region_25	0	long-term	0
pos_patterns.pattern_11	region_26	0	long-term	0
pos_patterns.pattern_11	region_27	0	long-term	0
pos_patterns.pattern_11	region_28	0	long-term	0
pos_patterns.pattern_11	region_29	0	long-term	0
pos_patterns.pattern_11	region_30	0	long-term	0
pos_patterns.pattern_11	region_31	0	long-term	0
pos_patterns.pattern_11	region_32	0	long-term	0
pos_patterns.pattern_11	region_33	0	long-term	0
pos_patterns.pattern_11	region_34	0	long-term	0
pos_patterns.pattern_11	region_35	0	long-term	0
pos_patterns.pattern_11	region_36	0	long-term	0
pos_patterns.pattern_11	region_37	0	long-term	0
pos_patterns.pattern_11	region_38	0	long-term	0
pos_patterns.pattern_11	region_39	0	long-term	0
pos_patterns.pattern_11	region_40	0	long-term	0
pos_patterns.pattern_11	region_41	0	long-term	0
pos_patterns.pattern_11	region_42	0	long-term	0
pos_patterns.pattern_11	region_43	0	long-term	0
pos_patterns.pattern_11	region_44	0	long-term	0
pos_patterns.pattern_11	region_45	0	long-term	0
pos_patterns.pattern_11	region_46	0	long-term	0
pos_patterns.pattern_11	region_47	0	long-term	0
pos_patterns.pattern_11	region_48	0	long-term	0
pos_patterns.pattern_11	region_49	0	long-term	0
pos_patterns.pattern_11	region_50	0	long-term	0
pos_patterns.pattern_11	region_51	0	long-term	0
pos_patterns.pattern_11	region_52	0	long-term	0
pos_patterns.pattern_11	region_53	0	long-term	0
pos_patterns.pattern_11	region_54	0	long-term	0
pos_patterns.pattern_11	region_55	0	long-term	0
pos_patterns.pattern_11	region_56	0	long-term	0
pos_patterns.pattern_11	region_57	0	long-term	0
pos_patterns.pattern_11	region_58	0	long-term	0
pos_patterns.pattern_11	region_59	0	long-term	0
pos_patterns.pattern_11	region_60	0	long-term	0
pos_patterns.pattern_11	region_61	0	long-term	0
pos_patterns.pattern_11	region_62	0	long-term	0
pos_patterns.pattern_11	region_63	0	long-term	0
pos_patterns.pattern_11	region_64	0	long-term	0
pos_patterns.pattern_11	region_65	0	long-term	0
pos_patterns.pattern_11	region_66	0	long-term	0
pos_patterns.pattern_11	region_67	0	long-term	0
pos_patterns.pattern_11	region_68	0	long-term	0
pos_patterns.pattern_11	region_69	0	long-term	0
pos_patterns.pattern_11	region_70	0	long-term	0
pos_patterns.pattern_11	region_71	0	long-term	0
pos_patterns.pattern_11	region_72	0	long-term	0
pos_patterns.pattern_11	region_73	0	long-term	0
pos_patterns.pattern_11	region_74	0	long-term	0
pos_patterns.pattern_11	region_75	0	long-term	0
pos_patterns.pattern_11	region_76	0	long-term	0
pos_patterns.pattern_11	region_77	0	long-term	0
pos_patterns.pattern_11	region_78	0	long-term	0
pos_patterns.pattern_11	region_79	0	long-term	0
pos_patterns.pattern_11	region_80	0	long-term	0
pos_patterns.pattern_11	region_81	0	long-term	0
pos_patterns.pattern_11	region_82	0	long-term	0
pos_patterns.pattern_11	region_83	0	long-term	0
pos_patterns.pattern_11	region_84	0	long-term	0
pos_patterns.pattern_11	region_85	0	long-term	0
pos_patterns.pattern_11	region_86	0	long-term	0
pos_patterns.pattern_11	region_87	0	long-term	0
pos_patterns.pattern_11	region_88	0	long-term	0
pos_patterns.pattern_11	region_89	0	long-term	0
pos_patterns.pattern_11	region_90	0	long-term	0
pos_patterns.pattern_11	region_91	0	long-term	0
pos_patterns.pattern_11	region_92	0	long-term	0
pos_patterns.pattern_11	region_93	0	long-term	0
pos_patterns.pattern_11	region_94	0	long-term	0
pos_patterns.pattern_11	region_95	0	long-term	0
pos_patterns.pattern_11	region_96	0	long-term	0
pos_patterns.pattern_11	region_97	0	long-term	0
pos_patterns.pattern_11	region_98	0	long-term	0
pos_patterns.pattern_11	region_99	0	long-term	0
pos_patterns.pattern_11	region_100	0	long-term	0
pos_patterns.pattern_11	region_101	0	long-term	0
pos_patterns.pattern_11	region_102	0	long-term	0
pos_patterns.pattern_11	region_103	0	long-term	0
pos_patterns.pattern_11	region_104	0	long-term	0
pos_patterns.pattern_11	region_105	0	long-term	0
pos_patterns.pattern_11	region_106	0	long-term	0
pos_patterns.pattern_11	region_107	0	long-term	0
pos_patterns.pattern_11	region_108	0	long-term	0
pos_patterns.pattern_11	region_109	0	long-term	0
pos_patterns.pattern_11	region_110	0	long-term	0
pos_patterns.pattern_11	region_111	0	long-term	0
pos_patterns.pattern_11	region_112	0	long-term	0
pos_patterns.pattern_11	region_113	0	long-term	0
pos_patterns.pattern_11	region_114	0	long-term	0
pos_patterns.pattern_11	region_115	0	long-term	0
pos_patterns.pattern_11	region_116	0	long-term	0
pos_patterns.pattern_11	region_117	0	long-term	0
pos_patterns.pattern_12	region_1	0	long-term	0
pos_patterns.pattern_12	region_2	0	long-term	0
pos_patterns.pattern_12	region_3	0	long-term	0
pos_patterns.pattern_12	region_4	0	long-term	0
pos_patterns.pattern_12	region_5	1	long-term	0.0691853
pos_patterns.pattern_12	region_6	1	long-term	0.0402985
pos_patterns.pattern_12	region_7	0	long-term	0
pos_patterns.pattern_12	region_8	0	long-term	0
pos_patterns.pattern_12	region_9	0	long-term	0
pos_patterns.pattern_12	region_10	0	long-term	0
pos_patterns.pattern_12	region_11	0	long-term	0
pos_patterns.pattern_12	region_12	0	long-term	0
pos_patterns.pattern_12	region_13	0	long-term	0
pos_patterns.pattern_12	region_14	0	long-term	0
pos_patterns.pattern_12	region_15	0	long-term	0
pos_patterns.pattern_12	region_16	0	long-term	0
pos_patterns.pattern_12	region_17	1	long-term	0.107222
pos_patterns.pattern_12	region_18	0	long-term	0
pos_patterns.pattern_12	region_19	0	long-term	0
pos_patterns.pattern_12	region_20	0	long-term	0
pos_patterns.pattern_12	region_21	0	long-term	0
pos_patterns.pattern_12	region_22	0	long-term	0
pos_patterns.pattern_12	region_23	0	long-term	0
pos_patterns.pattern_12	region_24	0	long-term	0
pos_patterns.pattern_12	region_25	0	long-term	0
pos_patterns.pattern_12	region_26	0	long-term	0
pos_patterns.pattern_12	region_27	0	long-term	0
pos_patterns.pattern_12	region_28	1	long-term	0.065258
pos_patterns.pattern_12	region_29	0	long-term	0
pos_patterns.pattern_12	region_30	0	long-term	0
pos_patterns.pattern_12	region_31	0	long-term	0
pos_patterns.pattern_12	region_32	1	long-term	0.102151
pos_patterns.pattern_12	region_33	0	long-term	0
pos_patterns.pattern_12	region_34	1	long-term	0.021805
pos_patterns.pattern_12	region_35	1	long-term	0.0319986
pos_patterns.pattern_12	region_36	0	long-term	0
pos_patterns.pattern_12	region_37	0	long-term	0
pos_patterns.pattern_12	region_38	2	long-term	0.1381
pos_patterns.pattern_12	region_39	0	long-term	0
pos_patterns.pattern_12	region_40	1	long-term	0.0254898
pos_patterns.pattern_12	region_41	0	long-term	0
pos_patterns.pattern_12	region_42	0	long-term	0
pos_patterns.pattern_12	region_43	0	long-term	0
pos_patterns.pattern_12	region_44	1	long-term	0.121094
pos_patterns.pattern_12	region_45	0	long-term	0
pos_patterns.pattern_12	region_46	0	long-term	0
pos_patterns.pattern_12	region_47	0	long-term	0
pos_patterns.pattern_12	region_48	1	long-term	0.195525
pos_patterns.pattern_12	region_49	3	long-term	0.0933893
pos_patterns.pattern_12	region_50	0	long-term	0
pos_patterns.pattern_12	region_51	0	long-term	0
pos_patterns.pattern_12	region_52	0	long-term	0
pos_patterns.pattern_12	region_53	1	long-term	0.0788593
pos_patterns.pattern_12	region_54	0	long-term	0
pos_patterns.pattern_12	region_55	0	long-term	0
pos_patterns.pattern_12	region_56	0	long-term	0
pos_patterns.pattern_12	region_57	0	long-term	0
pos_patterns.pattern_12	region_58	0	long-term	0
pos_patterns.pattern_12	region_59	0	long-term	0
pos_patterns.pattern_12	region_60	0	long-term	0
pos_patterns.pattern_12	region_61	0	long-term	0
pos_patterns.pattern_12	region_62	1	long-term	0.0664077
pos_patterns.pattern_12	region_63	0	long-term	0
pos_patterns.pattern_12	region_64	1	long-term	0.0227748
pos_patterns.pattern_12	region_65	0	long-term	0
pos_patterns.pattern_12	region_66	0	long-term	0
pos_patterns.pattern_12	region_67	0	long-term	0
pos_patterns.pattern_12	region_68	1	long-term	0.0780859
pos_patterns.pattern_12	region_69	0	long-term	0
pos_patterns.pattern_12	region_70	0	long-term	0
pos_patterns.pattern_12	region_71	0	long-term	0
pos_patterns.pattern_12	region_72	0	long-term	0
pos_patterns.pattern_12	region_73	1	long-term	0.094121
pos_patterns.pattern_12	region_74	0	long-term	0
pos_patterns.pattern_12	region_75	0	long-term	0
pos_patterns.pattern_12	region_76	0	long-term	0
pos_patterns.pattern_12	region_77	0	long-term	0
pos_patterns.pattern_12	region_78	0	long-term	0
pos_patterns.pattern_12	region_79	0	long-term	0
pos_patterns.pattern_12	region_80	0	long-term	0
pos_patterns.pattern_12	region_81	0	long-term	0
pos_patterns.pattern_12	region_82	0	long-term	0
pos_patterns.pattern_12	region_83	1	long-term	0.0454321
pos_patterns.pattern_12	region_84	0	long-term	0
pos_patterns.pattern_12	region_85	0	long-term	0
pos_patterns.pattern_12	region_86	0	long-term	0
pos_patterns.pattern_12	region_87	1	long-term	0.029219
pos_patterns.pattern_12	region_88	0	long-term	0
pos_patterns.pattern_12	region_89	0	long-term	0
pos_patterns.pattern_12	region_90	0	long-term	0
pos_patterns.pattern_12	region_91	0	long-term	0
pos_patterns.pattern_12	region_92	0	long-term	0
pos_patterns.pattern_12	region_93	0	long-term	0
pos_patterns.pattern_12	region_94	0	long-term	0
pos_patterns.pattern_12	region_95	0	long-term	0
pos_patterns.pattern_12	region_96	1	long-term	0.0303211
pos_patterns.pattern_12	region_97	0	long-term	0
pos_patterns.pattern_12	region_98	1	long-term	0.0306273
pos_patterns.pattern_12	region_99	0	long-term	0
pos_patterns.pattern_12	region_100	1	long-term	0.118284
pos_patterns.pattern_12	region_101	0	long-term	0
pos_patterns.pattern_12	region_102	0	long-term	0
pos_patterns.pattern_12	region_103	0	long-term	0
pos_patterns.pattern_12	region_104	1	long-term	0.101959
pos_patterns.pattern_12	region_105	0	long-term	0
pos_patterns.pattern_12	region_106	0	long-term	0
pos_patterns.pattern_12	region_107	0	long-term	0
pos_patterns.pattern_12	region_108	0	long-term	0
pos_patterns.pattern_12	region_109	0	long-term	0
pos_patterns.pattern_12	region_110	0	long-term	0
pos_patterns.pattern_12	region_111	0	long-term	0
pos_patterns.pattern_12	region_112	0	long-term	0
pos_patterns.pattern_12	region_113	1	long-term	0.214035
pos_patterns.pattern_12	region_114	0	long-term	0
pos_patterns.pattern_12	region_115	0	long-term	0
pos_patterns.pattern_12	region_116	1	long-term	0.214369
pos_patterns.pattern_12	region_117	0	long-term	0
pos_patterns.pattern_13	region_1	0	long-term	0
pos_patterns.pattern_13	region_2	0	long-term	0
pos_patterns.pattern_13	region_3	0	long-term	0
pos_patterns.pattern_13	region_4	0	long-term	0
pos_patterns.pattern_13	region_5	0	long-term	0
pos_patterns.pattern_13	region_6	2	long-term	0.104727
pos_patterns.pattern_13	region_7	0	long-term	0
pos_patterns.pattern_13	region_8	0	long-term	0
pos_patterns.pattern_13	region_9	0	long-term	0
pos_patterns.pattern_13	region_10	0	long-term	0
pos_patterns.pattern_13	region_11	0	long-term	0
pos_patterns.pattern_13	region_12	0	long-term	0
pos_patterns.pattern_13	region_13	1	long-term	0.0436006
pos_patterns.pattern_13	region_14	0	long-term	0
pos_patterns.pattern_13	region_15	0	long-term	0
pos_patterns.pattern_13	region_16	0	long-term	0
pos_patterns.pattern_13	region_17	1	long-term	0.067461
pos_patterns.pattern_13	region_18	0	long-term	0
pos_patterns.pattern_13	region_19	0	long-term	0
pos_patterns.pattern_13	region_20	0	long-term	0
pos_patterns.pattern_13	region_21	0	long-term	0
pos_patterns.pattern_13	region_22	0	long-term	0
pos_patterns.pattern_13	region_23	0	long-term	0
pos_patterns.pattern_13	region_24	0	long-term	0
pos_patterns.pattern_13	region_25	1	long-term	0.0511837
pos_patterns.pattern_13	region_26	0	long-term	0
pos_patterns.pattern_13	region_27	0	long-term	0
pos_patterns.pattern_13	region_28	1	long-term	0.0318721
pos_patterns.pattern_13	region_29	0	long-term	0
pos_patterns.pattern_13	region_30	0	long-term	0
pos_patterns.pattern_13	region_31	0	long-term	0
pos_patterns.pattern_13	region_32	0	long-term	0
pos_patterns.pattern_13	region_33	0	long-term	0
pos_patterns.pattern_13	region_34	0	long-term	0
pos_patterns.pattern_13	region_35	0	long-term	0
pos_patterns.pattern_13	region_36	0	long-term	0
pos_patterns.pattern_13	region_37	0	long-term	0
pos_patterns.pattern_13	region_38	0	long-term	0
pos_patterns.pattern_13	region_39	0	long-term	0
pos_patterns.pattern_13	region_40	0	long-term	0
pos_patterns.pattern_13	region_41	0	long-term	0
pos_patterns.pattern_13	region_42	0	long-term	0
pos_patterns.pattern_13	region_43	0	long-term	0
pos_patterns.pattern_13	region_44	0	long-term	0
pos_patterns.pattern_13	region_45	0	long-term	0
pos_patterns.pattern_13	region_46	1	long-term	0.0312052
pos_patterns.pattern_13	region_47	0	long-term	0
pos_patterns.pattern_13	region_48	0	long-term	0
pos_patterns.pattern_13	region_49	0	long-term	0
pos_patterns.pattern_13	region_50	0	long-term	0
pos_patterns.pattern_13	region_51	0	long-term	0
pos_patterns.pattern_13	region_52	0	long-term	0
pos_patterns.pattern_13	region_53	0	long-term	0
pos_patterns.pattern_13	region_54	0	long-term	0
pos_patterns.pattern_13	region_55	0	long-term	0
pos_patterns.pattern_13	region_56	0	long-term	0
pos_patterns.pattern_13	region_57	0	long-term	0
pos_patterns.pattern_13	region_58	0	long-term	0
pos_patterns.pattern_13	region_59	0	long-term	0
pos_patterns.pattern_13	region_60	0	long-term	0
pos_patterns.pattern_13	region_61	0	long-term	0
pos_patterns.pattern_13	region_62	0	long-term	0
pos_patterns.pattern_13	region_63	1	long-term	0.0754952
pos_patterns.pattern_13	region_64	0	long-term	0
pos_patterns.pattern_13	region_65	0	long-term	0
pos_patterns.pattern_13	region_66	0	long-term	0
pos_patterns.pattern_13	region_67	0	long-term	0
pos_patterns.pattern_13	region_68	0	long-term	0
pos_patterns.pattern_13	region_69	0	long-term	0
pos_patterns.pattern_13	region_70	1	long-term	0.0298002
pos_patterns.pattern_13	region_71	0	long-term	0
pos_patterns.pattern_13	region_72	0	long-term	0
pos_patterns.pattern_13	region_73	0	long-term	0
pos_patterns.pattern_13	region_74	0	long-term	0
pos_patterns.pattern_13	region_75	0	long-term	0
pos_patterns.pattern_13	region_76	1	long-term	0.0304065
pos_patterns.pattern_13	region_77	0	long-term	0
pos_patterns.pattern_13	region_78	0	long-term	0
pos_patterns.pattern_13	region_79	0	long-term	0
pos_patterns.pattern_13	region_80	0	long-term	0
pos_patterns.pattern_13	region_81	0	long-term	0
pos_patterns.pattern_13	region_82	0	long-term	0
pos_patterns.pattern_13	region_83	0	long-term	0
pos_patterns.pattern_13	region_84	0	long-term	0
pos_patterns.pattern_13	region_85	0	long-term	0
pos_patterns.pattern_13	region_86	0	long-term	0
pos_patterns.pattern_13	region_87	0	long-term	0
pos_patterns.pattern_13	region_88	0	long-term	0
pos_patterns.pattern_13	region_89	1	long-term	0.0370436
pos_patterns.pattern_13	region_90	0	long-term	0
pos_patterns.pattern_13	region_91	0	long-term	0
pos_patterns.pattern_13	region_92	0	long-term	0
pos_patterns.pattern_13	region_93	1	long-term	0.0482874
pos_patterns.pattern_13	region_94	0	long-term	0
pos_patterns.pattern_13	region_95	0	long-term	0
pos_patterns.pattern_13	region_96	0	long-term	0
pos_patterns.pattern_13	region_97	0	long-term	0
pos_patterns.pattern_13	region_98	0	long-term	0
pos_patterns.pattern_13	region_99	0	long-term	0
pos_patterns.pattern_13	region_100	0	long-term	0
pos_patterns.pattern_13	region_101	1	long-term	0.0754254
pos_patterns.pattern_13	region_102	0	long-term	0
pos_patterns.pattern_13	region_103	0	long-term	0
pos_patterns.pattern_13	region_104	0	long-term	0
pos_patterns.pattern_13	region_105	0	long-term	0
pos_patterns.pattern_13	region_106	0	long-term	0
pos_patterns.pattern_13	region_107	0	long-term	0
pos_patterns.pattern_13	region_108	0	long-term	0
pos_patterns.pattern_13	region_109	0	long-term	0
pos_patterns.pattern_13	region_110	0	long-term	0
pos_patterns.pattern_13	region_111	0	long-term	0
pos_patterns.pattern_13	region_112	0	long-term	0
pos_patterns.pattern_13	region_113	0	long-term	0
pos_patterns.pattern_13	region_114	0	long-term	0
pos_patterns.pattern_13	region_115	0	long-term	0
pos_patterns.pattern_13	region_116	0	long-term	0
pos_patterns.pattern_13	region_117	0	long-term	0
pos_patterns.pattern_14	region_1	0	long-term	0
pos_patterns.pattern_14	region_2	0	long-term	0
pos_patterns.pattern_14	region_3	0	long-term	0
pos_patterns.pattern_14	region_4	0	long-term	0
pos_patterns.pattern_14	region_5	0	long-term	0
pos_patterns.pattern_14	region_6	0	long-term	0
pos_patterns.pattern_14	region_7	0	long-term	0
pos_patterns.pattern_14	region_8	0	long-term	0
pos_patterns.pattern_14	region_9	0	long-term	0
pos_patterns.pattern_14	region_10	0	long-term	0
pos_patterns.pattern_14	region_11	0	long-term	0
pos_patterns.pattern_14	region_12	0	long-term	0
pos_patterns.pattern_14	region_13	0	long-term	0
pos_patterns.pattern_14	region_14	0	long-term	0
pos_patterns.pattern_14	region_15	0	long-term	0
pos_patterns.pattern_14	region_16	0	long-term	0
pos_patterns.pattern_14	region_17	0	long-term	0
pos_patterns.pattern_14	region_18	0	long-term	0
pos_patterns.pattern_14	region_19	0	long-term	0
pos_patterns.pattern_14	region_20	0	long-term	0
pos_patterns.pattern_14	region_21	0	long-term	0
pos_patterns.pattern_14	region_22	0	long-term	0
pos_patterns.pattern_14	region_23	0	long-term	0
pos_patterns.pattern_14	region_24	0	long-term	0
pos_patterns.pattern_14	region_25	0	long-term	0
pos_patterns.pattern_14	region_26	1	long-term	0.0514855
pos_patterns.pattern_14	region_27	1	long-term	0.057273
pos_patterns.pattern_14	region_28	0	long-term	0
pos_patterns.pattern_14	region_29	0	long-term	0
pos_patterns.pattern_14	region_30	0	long-term	0
pos_patterns.pattern_14	region_31	0	long-term	0
pos_patterns.pattern_14	region_32	0	long-term	0
pos_patterns.pattern_14	region_33	0	long-term	0
pos_patterns.pattern_14	region_34	0	long-term	0
pos_patterns.pattern_14	region_35	0	long-term	0
pos_patterns.pattern_14	region_36	0	long-term	0
pos_patterns.pattern_14	region_37	0	long-term	0
pos_patterns.pattern_14	region_38	0	long-term	0
pos_patterns.pattern_14	region_39	0	long-term	0
pos_patterns.pattern_14	region_40	0	long-term	0
pos_patterns.pattern_14	region_41	0	long-term	0
pos_patterns.pattern_14	region_42	1	long-term	0.0266428
pos_patterns.pattern_14	region_43	0	long-term	0
pos_patterns.pattern_14	region_44	0	long-term	0
pos_patterns.pattern_14	region_45	0	long-term	0
pos_patterns.pattern_14	region_46	0	long-term	0
pos_patterns.pattern_14	region_47	0	long-term	0
pos_patterns.pattern_14	region_48	0	long-term	0
pos_patterns.pattern_14	region_49	0	long-term	0
pos_patterns.pattern_14	region_50	0	long-term	0
pos_patterns.pattern_14	region_51	0	long-term	0
pos_patterns.pattern_14	region_52	0	long-term	0
pos_patterns.pattern_14	region_53	0	long-term	0
pos_patterns.pattern_14	region_54	0	long-term	0
pos_patterns.pattern_14	region_55	0	long-term	0
pos_patterns.pattern_14	region_56	0	long-term	0
pos_patterns.pattern_14	region_57	0	long-term	0
pos_patterns.pattern_14	region_58	0	long-term	0
pos_patterns.pattern_14	region_59	0	long-term	0
pos_patterns.pattern_14	region_60	0	long-term	0
pos_patterns.pattern_14	region_61	0	long-term	0
pos_patterns.pattern_14	region_62	1	long-term	0.0216814
pos_patterns.pattern_14	region_63	0	long-term	0
pos_patterns.pattern_14	region_64	0	long-term	0
pos_patterns.pattern_14	region_65	0	long-term	0
pos_patterns.pattern_14	region_66	0	long-term	0
pos_patterns.pattern_14	region_67	1	long-term	0.0318174
pos_patterns.pattern_14	region_68	0	long-term	0
pos_patterns.pattern_14	region_69	0	long-term	0
pos_patterns.pattern_14	region_70	0	long-term	0
pos_patterns.pattern_14	region_71	0	long-term	0
pos_patterns.pattern_14	region_72	0	long-term	0
pos_patterns.pattern_14	region_73	0	long-term	0
pos_patterns.pattern_14	region_74	0	long-term	0
pos_patterns.pattern_14	region_75	0	long-term	0
pos_patterns.pattern_14	region_76	1	long-term	0.0280478
pos_patterns.pattern_14	region_77	0	long-term	0
pos_patterns.pattern_14	region_78	0	long-term	0
pos_patterns.pattern_14	region_79	0	long-term	0
pos_patterns.pattern_14	region_80	0	long-term	0
pos_patterns.pattern_14	region_81	0	long-term	0
pos_patterns.pattern_14	region_82	0	long-term	0
pos_patterns.pattern_14	region_83	0	long-term	0
pos_patterns.pattern_14	region_84	0	long-term	0
pos_patterns.pattern_14	region_85	0	long-term	0
pos_patterns.pattern_14	region_86	0	long-term	0
pos_patterns.pattern_14	region_87	0	long-term	0
pos_patterns.pattern_14	region_88	0	long-term	0
pos_patterns.pattern_14	region_89	1	long-term	0.0379782
pos_patterns.pattern_14	region_90	0	long-term	0
pos_patterns.pattern_14	region_91	0	long-term	0
pos_patterns.pattern_14	region_92	0	long-term	0
pos_patterns.pattern_14	region_93	0	long-term	0
pos_patterns.pattern_14	region_94	0	long-term	0
pos_patterns.pattern_14	region_95	0	long-term	0
pos_patterns.pattern_14	region_96	0	long-term	0
pos_patterns.pattern_14	region_97	0	long-term	0
pos_patterns.pattern_14	region_98	1	long-term	0.060832
pos_patterns.pattern_14	region_99	0	long-term	0
pos_patterns.pattern_14	region_100	0	long-term	0
pos_patterns.pattern_14	region_101	0	long-term	0
pos_patterns.pattern_14	region_102	0	long-term	0
pos_patterns.pattern_14	region_103	0	long-term	0
pos_patterns.pattern_14	region_104	0	long-term	0
pos_patterns.pattern_14	region_105	0	long-term	0
pos_patterns.pattern_14	region_106	0	long-term	0
pos_patterns.pattern_14	region_107	0	long-term	0
pos_patterns.pattern_14	region_108	0	long-term	0
pos_patterns.pattern_14	region_109	0	long-term	0
pos_patterns.pattern_14	region_110	0	long-term	0
pos_patterns.pattern_14	region_111	0	long-term	0
pos_patterns.pattern_14	region_112	0	long-term	0
pos_patterns.pattern_14	region_113	0	long-term	0
pos_patterns.pattern_14	region_114	0	long-term	0
pos_patterns.pattern_14	region_115	0	long-term	0
pos_patterns.pattern_14	region_116	0	long-term	0
pos_patterns.pattern_14	region_117	0	long-term	0
pos_patterns.pattern_15	region_1	2	long-term	0.0598702
pos_patterns.pattern_15	region_2	0	long-term	0
pos_patterns.pattern_15	region_3	0	long-term	0
pos_patterns.pattern_15	region_4	0	long-term	0
pos_patterns.pattern_15	region_5	0	long-term	0
pos_patterns.pattern_15	region_6	1	long-term	0.0216198
pos_patterns.pattern_15	region_7	0	long-term	0
pos_patterns.pattern_15	region_8	0	long-term	0
pos_patterns.pattern_15	region_9	0	long-term	0
pos_patterns.pattern_15	region_10	0	long-term	0
pos_patterns.pattern_15	region_11	0	long-term	0
pos_patterns.pattern_15	region_12	1	long-term	0.0160388
pos_patterns.pattern_15	region_13	2	long-term	0.0618381
pos_patterns.pattern_15	region_14	2	long-term	0.0247911
pos_patterns.pattern_15	region_15	0	long-term	0
pos_patterns.pattern_15	region_16	0	long-term	0
pos_patterns.pattern_15	region_17	1	long-term	0.0819244
pos_patterns.pattern_15	region_18	0	long-term	0
pos_patterns.pattern_15	region_19	0	long-term	0
pos_patterns.pattern_15	region_20	0	long-term	0
pos_patterns.pattern_15	region_21	0	long-term	0
pos_patterns.pattern_15	region_22	0	long-term	0
pos_patterns.pattern_15	region_23	0	long-term	0
pos_patterns.pattern_15	region_24	0	long-term	0
pos_patterns.pattern_15	region_25	1	long-term	0.045763
pos_patterns.pattern_15	region_26	1	long-term	0.0398164
pos_patterns.pattern_15	region_27	1	long-term	0.0438502
pos_patterns.pattern_15	region_28	1	long-term	0.0624809
pos_patterns.pattern_15	region_29	0	long-term	0
pos_patterns.pattern_15	region_30	0	long-term	0
pos_patterns.pattern_15	region_31	0	long-term	0
pos_patterns.pattern_15	region_32	0	long-term	0
pos_patterns.pattern_15	region_33	0	long-term	0
pos_patterns.pattern_15	region_34	0	long-term	0
pos_patterns.pattern_15	region_35	0	long-term	0
pos_patterns.pattern_15	region_36	0	long-term	0
pos_patterns.pattern_15	region_37	0	long-term	0
pos_patterns.pattern_15	region_38	1	long-term	0.0144649
pos_patterns.pattern_15	region_39	0	long-term	0
pos_patterns.pattern_15	region_40	0	long-term	0
pos_patterns.pattern_15	region_41	0	long-term	0
pos_patterns.pattern_15	region_42	0	long-term	0
pos_patterns.pattern_15	region_43	0	long-term	0
pos_patterns.pattern_15	region_44	1	long-term	0.050561
pos_patterns.pattern_15	region_45	0	long-term	0
pos_patterns.pattern_15	region_46	0	long-term	0
pos_patterns.pattern_15	region_47	0	long-term	0
pos_patterns.pattern_15	region_48	0	long-term	0
pos_patterns.pattern_15	region_49	1	long-term	0.0186753
pos_patterns.pattern_15	region_50	0	long-term	0
pos_patterns.pattern_15	region_51	0	long-term	0
pos_patterns.pattern_15	region_52	0	long-term	0
pos_patterns.pattern_15	region_53	0	long-term	0
pos_patterns.pattern_15	region_54	0	long-term	0
pos_patterns.pattern_15	region_55	0	long-term	0
pos_patterns.pattern_15	region_56	0	long-term	0
pos_patterns.pattern_15	region_57	2	long-term	0.0537367
pos_patterns.pattern_15	region_58	0	long-term	0
pos_patterns.pattern_15	region_59	0	long-term	0
pos_patterns.pattern_15	region_60	0	long-term	0
pos_patterns.pattern_15	region_61	0	long-term	0
pos_patterns.pattern_15	region_62	0	long-term	0
pos_patterns.pattern_15	region_63	0	long-term	0
pos_patterns.pattern_15	region_64	0	long-term	0
pos_patterns.pattern_15	region_65	0	long-term	0
pos_patterns.pattern_15	region_66	0	long-term	0
pos_patterns.pattern_15	region_67	0	long-term	0
pos_patterns.pattern_15	region_68	1	long-term	0.0179877
pos_patterns.pattern_15	region_69	0	long-term	0
pos_patterns.pattern_15	region_70	0	long-term	0
pos_patterns.pattern_15	region_71	0	long-term	0
pos_patterns.pattern_15	region_72	1	long-term	0.00805152
pos_patterns.pattern_15	region_73	4	long-term	0.0969858
pos_patterns.pattern_15	region_74	0	long-term	0
pos_patterns.pattern_15	region_75	0	long-term	0
pos_patterns.pattern_15	region_76	2	long-term	0.049819
pos_patterns.pattern_15	region_77	0	long-term	0
pos_patterns.pattern_15	region_78	0	long-term	0
pos_patterns.pattern_15	region_79	0	long-term	0
pos_patterns.pattern_15	region_80	0	long-term	0
pos_patterns.pattern_15	region_81	0	long-term	0
pos_patterns.pattern_15	region_82	0	long-term	0
pos_patterns.pattern_15	region_83	1	long-term	0.0262098
pos_patterns.pattern_15	region_84	0	long-term	0
pos_patterns.pattern_15	region_85	1	long-term	0.0289078
pos_patterns.pattern_15	region_86	1	long-term	0.0367489
pos_patterns.pattern_15	region_87	0	long-term	0
pos_patterns.pattern_15	region_88	0	long-term	0
pos_patterns.pattern_15	region_89	1	long-term	0.039278
pos_patterns.pattern_15	region_90	0	long-term	0
pos_patterns.pattern_15	region_91	2	long-term	0.0233494
pos_patterns.pattern_15	region_92	0	long-term	0
pos_patterns.pattern_15	region_93	0	long-term	0
pos_patterns.pattern_15	region_94	0	long-term	0
pos_patterns.pattern_15	region_95	0	long-term	0
pos_patterns.pattern_15	region_96	0	long-term	0
pos_patterns.pattern_15	region_97	0	long-term	0
pos_patterns.pattern_15	region_98	1	long-term	0.0647345
pos_patterns.pattern_15	region_99	0	long-term	0
pos_patterns.pattern_15	region_100	1	long-term	0.1119
pos_patterns.pattern_15	region_101	0	long-term	0
pos_patterns.pattern_15	region_102	0	long-term	0
pos_patterns.pattern_15	region_103	2	long-term	0.0419051
pos_patterns.pattern_15	region_104	0	long-term	0
pos_patterns.pattern_15	region_105	0	long-term	0
pos_patterns.pattern_15	region_106	0	long-term	0
pos_patterns.pattern_15	region_107	1	long-term	0.0211363
pos_patterns.pattern_15	region_108	0	long-term	0
pos_patterns.pattern_15	region_109	0	long-term	0
pos_patterns.pattern_15	region_110	0	long-term	0
pos_patterns.pattern_15	region_111	0	long-term	0
pos_patterns.pattern_15	region_112	0	long-term	0
pos_patterns.pattern_15	region_113	2	long-term	0.0320137
pos_patterns.pattern_15	region_114	0	long-term	0
pos_patterns.pattern_15	region_115	1	long-term	0.0266731
pos_patterns.pattern_15	region_116	1	long-term	0.016809
pos_patterns.pattern_15	region_117	0	long-term	0
pos_patterns.pattern_16	region_1	0	long-term	0
pos_patterns.pattern_16	region_2	0	long-term	0
pos_patterns.pattern_16	region_3	0	long-term	0
pos_patterns.pattern_16	region_4	0	long-term	0
pos_patterns.pattern_16	region_5	0	long-term	0
pos_patterns.pattern_16	region_6	1	long-term	0.0389671
pos_patterns.pattern_16	region_7	0	long-term	0
pos_patterns.pattern_16	region_8	0	long-term	0
pos_patterns.pattern_16	region_9	0	long-term	0
pos_patterns.pattern_16	region_10	0	long-term	0
pos_patterns.pattern_16	region_11	0	long-term	0
pos_patterns.pattern_16	region_12	0	long-term	0
pos_patterns.pattern_16	region_13	0	long-term	0
pos_patterns.pattern_16	region_14	0	long-term	0
pos_patterns.pattern_16	region_15	0	long-term	0
pos_patterns.pattern_16	region_16	0	long-term	0
pos_patterns.pattern_16	region_17	1	long-term	0.134186
pos_patterns.pattern_16	region_18	0	long-term	0
pos_patterns.pattern_16	region_19	0	long-term	0
pos_patterns.pattern_16	region_20	0	long-term	0
pos_patterns.pattern_16	region_21	0	long-term	0
pos_patterns.pattern_16	region_22	0	long-term	0
pos_patterns.pattern_16	region_23	0	long-term	0
pos_patterns.pattern_16	region_24	0	long-term	0
pos_patterns.pattern_16	region_25	1	long-term	0.0528631
pos_patterns.pattern_16	region_26	0	long-term	0
pos_patterns.pattern_16	region_27	0	long-term	0
pos_patterns.pattern_16	region_28	0	long-term	0
pos_patterns.pattern_16	region_29	0	long-term	0
pos_patterns.pattern_16	region_30	0	long-term	0
pos_patterns.pattern_16	region_31	0	long-term	0
pos_patterns.pattern_16	region_32	0	long-term	0
pos_patterns.pattern_16	region_33	0	long-term	0
pos_patterns.pattern_16	region_34	0	long-term	0
pos_patterns.pattern_16	region_35	0	long-term	0
pos_patterns.pattern_16	region_36	0	long-term	0
pos_patterns.pattern_16	region_37	0	long-term	0
pos_patterns.pattern_16	region_38	1	long-term	0.0253417
pos_patterns.pattern_16	region_39	0	long-term	0
pos_patterns.pattern_16	region_40	0	long-term	0
pos_patterns.pattern_16	region_41	1	long-term	0.0187238
pos_patterns.pattern_16	region_42	0	long-term	0
pos_patterns.pattern_16	region_43	0	long-term	0
pos_patterns.pattern_16	region_44	0	long-term	0
pos_patterns.pattern_16	region_45	0	long-term	0
pos_patterns.pattern_16	region_46	0	long-term	0
pos_patterns.pattern_16	region_47	0	long-term	0
pos_patterns.pattern_16	region_48	0	long-term	0
pos_patterns.pattern_16	region_49	0	long-term	0
pos_patterns.pattern_16	region_50	0	long-term	0
pos_patterns.pattern_16	region_51	0	long-term	0
pos_patterns.pattern_16	region_52	0	long-term	0
pos_patterns.pattern_16	region_53	0	long-term	0
pos_patterns.pattern_16	region_54	0	long-term	0
pos_patterns.pattern_16	region_55	0	long-term	0
pos_patterns.pattern_16	region_56	0	long-term	0
pos_patterns.pattern_16	region_57	0	long-term	0
pos_patterns.pattern_16	region_58	0	long-term	0
pos_patterns.pattern_16	region_59	1	long-term	0.0485687
pos_patterns.pattern_16	region_60	0	long-term	0
pos_patterns.pattern_16	region_61	0	long-term	0
pos_patterns.pattern_16	region_62	0	long-term	0
pos_patterns.pattern_16	region_63	1	long-term	0.0656099
pos_patterns.pattern_16	region_64	1	long-term	0.026345
pos_patterns.pattern_16	region_65	0	long-term	0
pos_patterns.pattern_16	region_66	0	long-term	0
pos_patterns.pattern_16	region_67	0	long-term	0
pos_patterns.pattern_16	region_68	0	long-term	0
pos_patterns.pattern_16	region_69	0	long-term	0
pos_patterns.pattern_16	region_70	0	long-term	0
pos_patterns.pattern_16	region_71	0	long-term	0
pos_patterns.pattern_16	region_72	0	long-term	0
pos_patterns.pattern_16	region_73	2	long-term	0.0833096
pos_patterns.pattern_16	region_74	0	long-term	0
pos_patterns.pattern_16	region_75	0	long-term	0
pos_patterns.pattern_16	region_76	2	long-term	0.0619807
pos_patterns.pattern_16	region_77	0	long-term	0
pos_patterns.pattern_16	region_78	0	long-term	0
pos_patterns.pattern_16	region_79	0	long-term	0
pos_patterns.pattern_16	region_80	0	long-term	0
pos_patterns.pattern_16	region_81	0	long-term	0
pos_patterns.pattern_16	region_82	0	long-term	0
pos_patterns.pattern_16	region_83	0	long-term	0
pos_patterns.pattern_16	region_84	0	long-term	0
pos_patterns.pattern_16	region_85	0	long-term	0
pos_patterns.pattern_16	region_86	0	long-term	0
pos_patterns.pattern_16	region_87	0	long-term	0
pos_patterns.pattern_16	region_88	0	long-term	0
pos_patterns.pattern_16	region_89	0	long-term	0
pos_patterns.pattern_16	region_90	0	long-term	0
pos_patterns.pattern_16	region_91	0	long-term	0
pos_patterns.pattern_16	region_92	0	long-term	0
pos_patterns.pattern_16	region_93	0	long-term	0
pos_patterns.pattern_16	region_94	0	long-term	0
pos_patterns.pattern_16	region_95	0	long-term	0
pos_patterns.pattern_16	region_96	0	long-term	0
pos_patterns.pattern_16	region_97	0	long-term	0
pos_patterns.pattern_16	region_98	1	long-term	0.0333233
pos_patterns.pattern_16	region_99	0	long-term	0
pos_patterns.pattern_16	region_100	0	long-term	0
pos_patterns.pattern_16	region_101	0	long-term	0
pos_patterns.pattern_16	region_102	0	long-term	0
pos_patterns.pattern_16	region_103	1	long-term	0.0349034
pos_patterns.pattern_16	region_104	0	long-term	0
pos_patterns.pattern_16	region_105	0	long-term	0
pos_patterns.pattern_16	region_106	0	long-term	0
pos_patterns.pattern_16	region_107	0	long-term	0
pos_patterns.pattern_16	region_108	0	long-term	0
pos_patterns.pattern_16	region_109	0	long-term	0
pos_patterns.pattern_16	region_110	0	long-term	0
pos_patterns.pattern_16	region_111	0	long-term	0
pos_patterns.pattern_16	region_112	0	long-term	0
pos_patterns.pattern_16	region_113	0	long-term	0
pos_patterns.pattern_16	region_114	0	long-term	0
pos_patterns.pattern_16	region_115	1	long-term	0.03213
pos_patterns.pattern_16	region_116	0	long-term	0
pos_patterns.pattern_16	region_117	0	long-term	0
pos_patterns.pattern_17	region_1	0	long-term	0
pos_patterns.pattern_17	region_2	0	long-term	0
pos_patterns.pattern_17	region_3	0	long-term	0
pos_patterns.pattern_17	region_4	0	long-term	0
pos_patterns.pattern_17	region_5	1	long-term	0.0672734
pos_patterns.pattern_17	region_6	0	long-term	0
pos_patterns.pattern_17	region_7	1	long-term	0.115323
pos_patterns.pattern_17	region_8	1	long-term	0.0736589
pos_patterns.pattern_17	region_9	0	long-term	0
pos_patterns.pattern_17	region_10	0	long-term	0
pos_patterns.pattern_17	region_11	0	long-term	0
pos_patterns.pattern_17	region_12	0	long-term	0
pos_patterns.pattern_17	region_13	0	long-term	0
pos_patterns.pattern_17	region_14	0	long-term	0
pos_patterns.pattern_17	region_15	1	long-term	0.131861
pos_patterns.pattern_17	region_16	1	long-term	0.109545
pos_patterns.pattern_17	region_17	0	long-term	0
pos_patterns.pattern_17	region_18	0	long-term	0
pos_patterns.pattern_17	region_19	0	long-term	0
pos_patterns.pattern_17	region_20	1	long-term	0.0868254
pos_patterns.pattern_17	region_21	0	long-term	0
pos_patterns.pattern_17	region_22	1	long-term	0.0216624
pos_patterns.pattern_17	region_23	0	long-term	0
pos_patterns.pattern_17	region_24	0	long-term	0
pos_patterns.pattern_17	region_25	0	long-term	0
pos_patterns.pattern_17	region_26	0	long-term	0
pos_patterns.pattern_17	region_27	0	long-term	0
pos_patterns.pattern_17	region_28	0	long-term	0
pos_patterns.pattern_17	region_29	0	long-term	0
pos_patterns.pattern_17	region_30	1	long-term	0.129984
pos_patterns.pattern_17	region_31	0	long-term	0
pos_patterns.pattern_17	region_32	0	long-term	0
pos_patterns.pattern_17	region_33	1	long-term	0.031826
pos_patterns.pattern_17	region_34	0	long-term	0
pos_patterns.pattern_17	region_35	1	long-term	0.0384399
pos_patterns.pattern_17	region_36	0	long-term	0
pos_patterns.pattern_17	region_37	0	long-term	0
pos_patterns.pattern_17	region_38	0	long-term	0
pos_patterns.pattern_17	region_39	0	long-term	0
pos_patterns.pattern_17	region_40	0	long-term	0
pos_patterns.pattern_17	region_41	0	long-term	0
pos_patterns.pattern_17	region_42	0	long-term	0
pos_patterns.pattern_17	region_43	0	long-term	0
pos_patterns.pattern_17	region_44	0	long-term	0
pos_patterns.pattern_17	region_45	0	long-term	0
pos_patterns.pattern_17	region_46	0	long-term	0
pos_patterns.pattern_17	region_47	0	long-term	0
pos_patterns.pattern_17	region_48	0	long-term	0
pos_patterns.pattern_17	region_49	0	long-term	0
pos_patterns.pattern_17	region_50	1	long-term	0.219021
pos_patterns.pattern_17	region_51	0	long-term	0
pos_patterns.pattern_17	region_52	0	long-term	0
pos_patterns.pattern_17	region_53	0	long-term	0
pos_patterns.pattern_17	region_54	0	long-term	0
pos_patterns.pattern_17	region_55	1	long-term	0.202578
pos_patterns.pattern_17	region_56	0	long-term	0
pos_patterns.pattern_17	region_57	0	long-term	0
pos_patterns.pattern_17	region_58	0	long-term	0
pos_patterns.pattern_17	region_59	0	long-term	0
pos_patterns.pattern_17	region_60	0	long-term	0
pos_patterns.pattern_17	region_61	0	long-term	0
pos_patterns.pattern_17	region_62	0	long-term	0
pos_patterns.pattern_17	region_63	0	long-term	0
pos_patterns.pattern_17	region_64	0	long-term	0
pos_patterns.pattern_17	region_65	0	long-term	0
pos_patterns.pattern_17	region_66	0	long-term	0
pos_patterns.pattern_17	region_67	0	long-term	0
pos_patterns.pattern_17	region_68	0	long-term	0
pos_patterns.pattern_17	region_69	0	long-term	0
pos_patterns.pattern_17	region_70	0	long-term	0
pos_patterns.pattern_17	region_71	0	long-term	0
pos_patterns.pattern_17	region_72	0	long-term	0
pos_patterns.pattern_17	region_73	0	long-term	0
pos_patterns.pattern_17	region_74	0	long-term	0
pos_patterns.pattern_17	region_75	0	long-term	0
pos_patterns.pattern_17	region_76	0	long-term	0
pos_patterns.pattern_17	region_77	0	long-term	0
pos_patterns.pattern_17	region_78	1	long-term	0.0709181
pos_patterns.pattern_17	region_79	1	long-term	0.0496967
pos_patterns.pattern_17	region_80	0	long-term	0
pos_patterns.pattern_17	region_81	0	long-term	0
pos_patterns.pattern_17	region_82	0	long-term	0
pos_patterns.pattern_17	region_83	0	long-term	0
pos_patterns.pattern_17	region_84	0	long-term	0
pos_patterns.pattern_17	region_85	0	long-term	0
pos_patterns.pattern_17	region_86	0	long-term	0
pos_patterns.pattern_17	region_87	0	long-term	0
pos_patterns.pattern_17	region_88	0	long-term	0
pos_patterns.pattern_17	region_89	0	long-term	0
pos_patterns.pattern_17	region_90	0	long-term	0
pos_patterns.pattern_17	region_91	0	long-term	0
pos_patterns.pattern_17	region_92	0	long-term	0
pos_patterns.pattern_17	region_93	0	long-term	0
pos_patterns.pattern_17	region_94	1	long-term	0.045687
pos_patterns.pattern_17	region_95	0	long-term	0
pos_patterns.pattern_17	region_96	0	long-term	0
pos_patterns.pattern_17	region_97	0	long-term	0
pos_patterns.pattern_17	region_98	1	long-term	0.0881991
pos_patterns.pattern_17	region_99	2	long-term	0.4406
pos_patterns.pattern_17	region_100	0	long-term	0
pos_patterns.pattern_17	region_101	0	long-term	0
pos_patterns.pattern_17	region_102	0	long-term	0
pos_patterns.pattern_17	region_103	1	long-term	0.0245071
pos_patterns.pattern_17	region_104	0	long-term	0
pos_patterns.pattern_17	region_105	0	long-term	0
pos_patterns.pattern_17	region_106	0	long-term	0
pos_patterns.pattern_17	region_107	1	long-term	0.0581061
pos_patterns.pattern_17	region_108	1	long-term	0.186704
pos_patterns.pattern_17	region_109	0	long-term	0
pos_patterns.pattern_17	region_110	0	long-term	0
pos_patterns.pattern_17	region_111	0	long-term	0
pos_patterns.pattern_17	region_112	0	long-term	0
pos_patterns.pattern_17	region_113	0	long-term	0
pos_patterns.pattern_17	region_114	0	long-term	0
pos_patterns.pattern_17	region_115	0	long-term	0
pos_patterns.pattern_17	region_116	0	long-term	0
pos_patterns.pattern_17	region_117	1	long-term	0.0492817
pos_patterns.pattern_18	region_1	1	long-term	0.0703561
pos_patterns.pattern_18	region_2	0	long-term	0
pos_patterns.pattern_18	region_3	0	long-term	0
pos_patterns.pattern_18	region_4	0	long-term	0
pos_patterns.pattern_18	region_5	0	long-term	0
pos_patterns.pattern_18	region_6	0	long-term	0
pos_patterns.pattern_18	region_7	1	long-term	0.118989
pos_patterns.pattern_18	region_8	1	long-term	0.0397265
pos_patterns.pattern_18	region_9	0	long-term	0
pos_patterns.pattern_18	region_10	0	long-term	0
pos_patterns.pattern_18	region_11	0	long-term	0
pos_patterns.pattern_18	region_12	0	long-term	0
pos_patterns.pattern_18	region_13	0	long-term	0
pos_patterns.pattern_18	region_14	0	long-term	0
pos_patterns.pattern_18	region_15	0	long-term	0
pos_patterns.pattern_18	region_16	0	long-term	0
pos_patterns.pattern_18	region_17	0	long-term	0
pos_patterns.pattern_18	region_18	1	long-term	0.0307719
pos_patterns.pattern_18	region_19	0	long-term	0
pos_patterns.pattern_18	region_20	1	long-term	0.0903482
pos_patterns.pattern_18	region_21	0	long-term	0
pos_patterns.pattern_18	region_22	0	long-term	0
pos_patterns.pattern_18	region_23	0	long-term	0
pos_patterns.pattern_18	region_24	1	long-term	0.0638664
pos_patterns.pattern_18	region_25	0	long-term	0
pos_patterns.pattern_18	region_26	0	long-term	0
pos_patterns.pattern_18	region_27	0	long-term	0
pos_patterns.pattern_18	region_28	0	long-term	0
pos_patterns.pattern_18	region_29	0	long-term	0
pos_patterns.pattern_18	region_30	1	long-term	0.136714
pos_patterns.pattern_18	region_31	0	long-term	0
pos_patterns.pattern_18	region_32	0	long-term	0
pos_patterns.pattern_18	region_33	0	long-term	0
pos_patterns.pattern_18	region_34	0	long-term	0
pos_patterns.pattern_18	region_35	1	long-term	0.059311
pos_patterns.pattern_18	region_36	0	long-term	0
pos_patterns.pattern_18	region_37	0	long-term	0
pos_patterns.pattern_18	region_38	0	long-term	0
pos_patterns.pattern_18	region_39	1	long-term	0.0707425
pos_patterns.pattern_18	region_40	0	long-term	0
pos_patterns.pattern_18	region_41	0	long-term	0
pos_patterns.pattern_18	region_42	0	long-term	0
pos_patterns.pattern_18	region_43	0	long-term	0
pos_patterns.pattern_18	region_44	0	long-term	0
pos_patterns.pattern_18	region_45	0	long-term	0
pos_patterns.pattern_18	region_46	1	long-term	0.133101
pos_patterns.pattern_18	region_47	0	long-term	0
pos_patterns.pattern_18	region_48	0	long-term	0
pos_patterns.pattern_18	region_49	0	long-term	0
pos_patterns.pattern_18	region_50	1	long-term	0.223141
pos_patterns.pattern_18	region_51	0	long-term	0
pos_patterns.pattern_18	region_52	1	long-term	0.148623
pos_patterns.pattern_18	region_53	0	long-term	0
pos_patterns.pattern_18	region_54	0	long-term	0
pos_patterns.pattern_18	region_55	1	long-term	0.133698
pos_patterns.pattern_18	region_56	0	long-term	0
pos_patterns.pattern_18	region_57	0	long-term	0
pos_patterns.pattern_18	region_58	0	long-term	0
pos_patterns.pattern_18	region_59	1	long-term	0.0311635
pos_patterns.pattern_18	region_60	0	long-term	0
pos_patterns.pattern_18	region_61	0	long-term	0
pos_patterns.pattern_18	region_62	0	long-term	0
pos_patterns.pattern_18	region_63	0	long-term	0
pos_patterns.pattern_18	region_64	0	long-term	0
pos_patterns.pattern_18	region_65	0	long-term	0
pos_patterns.pattern_18	region_66	0	long-term	0
pos_patterns.pattern_18	region_67	1	long-term	0.0354719
pos_patterns.pattern_18	region_68	0	long-term	0
pos_patterns.pattern_18	region_69	0	long-term	0
pos_patterns.pattern_18	region_70	1	long-term	0.136753
pos_patterns.pattern_18	region_71	0	long-term	0
pos_patterns.pattern_18	region_72	0	long-term	0
pos_patterns.pattern_18	region_73	0	long-term	0
pos_patterns.pattern_18	region_74	0	long-term	0
pos_patterns.pattern_18	region_75	0	long-term	0
pos_patterns.pattern_18	region_76	0	long-term	0
pos_patterns.pattern_18	region_77	0	long-term	0
pos_patterns.pattern_18	region_78	0	long-term	0
pos_patterns.pattern_18	region_79	1	long-term	0.0544078
pos_patterns.pattern_18	region_80	0	long-term	0
pos_patterns.pattern_18	region_81	1	long-term	0.0452741
pos_patterns.pattern_18	region_82	0	long-term	0
pos_patterns.pattern_18	region_83	0	long-term	0
pos_patterns.pattern_18	region_84	0	long-term	0
pos_patterns.pattern_18	region_85	0	long-term	0
pos_patterns.pattern_18	region_86	0	long-term	0
pos_patterns.pattern_18	region_87	0	long-term	0
pos_patterns.pattern_18	region_88	0	long-term	0
pos_patterns.pattern_18	region_89	0	long-term	0
pos_patterns.pattern_18	region_90	0	long-term	0
pos_patterns.pattern_18	region_91	0	long-term	0
pos_patterns.pattern_18	region_92	0	long-term	0
pos_patterns.pattern_18	region_93	0	long-term	0
pos_patterns.pattern_18	region_94	2	long-term	0.11249
pos_patterns.pattern_18	region_95	0	long-term	0
pos_patterns.pattern_18	region_96	0	long-term	0
pos_patterns.pattern_18	region_97	0	long-term	0
pos_patterns.pattern_18	region_98	1	long-term	0.0976796
pos_patterns.pattern_18	region_99	1	long-term	0.201365
pos_patterns.pattern_18	region_100	1	long-term	0.10347
pos_patterns.pattern_18	region_101	0	long-term	0
pos_patterns.pattern_18	region_102	0	long-term	0
pos_patterns.pattern_18	region_103	0	long-term	0
pos_patterns.pattern_18	region_104	0	long-term	0
pos_patterns.pattern_18	region_105	0	long-term	0
pos_patterns.pattern_18	region_106	0	long-term	0
pos_patterns.pattern_18	region_107	0	long-term	0
pos_patterns.pattern_18	region_108	1	long-term	0.142682
pos_patterns.pattern_18	region_109	0	long-term	0
pos_patterns.pattern_18	region_110	0	long-term	0
pos_patterns.pattern_18	region_111	0	long-term	0
pos_patterns.pattern_18	region_112	0	long-term	0
pos_patterns.pattern_18	region_113	0	long-term	0
pos_patterns.pattern_18	region_114	0	long-term	0
pos_patterns.pattern_18	region_115	0	long-term	0
pos_patterns.pattern_18	region_116	1	long-term	0.0791538
pos_patterns.pattern_18	region_117	0	long-term	0
pos_patterns.pattern_19	region_1	0	long-term	0
pos_patterns.pattern_19	region_2	1	long-term	0.0391355
pos_patterns.pattern_19	region_3	1	long-term	0.0179226
pos_patterns.pattern_19	region_4	0	long-term	0
pos_patterns.pattern_19	region_5	0	long-term	0
pos_patterns.pattern_19	region_6	0	long-term	0
pos_patterns.pattern_19	region_7	1	long-term	0.0572284
pos_patterns.pattern_19	region_8	0	long-term	0
pos_patterns.pattern_19	region_9	0	long-term	0
pos_patterns.pattern_19	region_10	0	long-term	0
pos_patterns.pattern_19	region_11	0	long-term	0
pos_patterns.pattern_19	region_12	1	long-term	0.222405
pos_patterns.pattern_19	region_13	0	long-term	0
pos_patterns.pattern_19	region_14	0	long-term	0
pos_patterns.pattern_19	region_15	0	long-term	0
pos_patterns.pattern_19	region_16	0	long-term	0
pos_patterns.pattern_19	region_17	0	long-term	0
pos_patterns.pattern_19	region_18	0	long-term	0
pos_patterns.pattern_19	region_19	0	long-term	0
pos_patterns.pattern_19	region_20	0	long-term	0
pos_patterns.pattern_19	region_21	0	long-term	0
pos_patterns.pattern_19	region_22	0	long-term	0
pos_patterns.pattern_19	region_23	0	long-term	0
pos_patterns.pattern_19	region_24	0	long-term	0
pos_patterns.pattern_19	region_25	0	long-term	0
pos_patterns.pattern_19	region_26	0	long-term	0
pos_patterns.pattern_19	region_27	0	long-term	0
pos_patterns.pattern_19	region_28	0	long-term	0
pos_patterns.pattern_19	region_29	0	long-term	0
pos_patterns.pattern_19	region_30	1	long-term	0.150856
pos_patterns.pattern_19	region_31	0	long-term	0
pos_patterns.pattern_19	region_32	0	long-term	0
pos_patterns.pattern_19	region_33	0	long-term	0
pos_patterns.pattern_19	region_34	0	long-term	0
pos_patterns.pattern_19	region_35	2	long-term	0.0730758
pos_patterns.pattern_19	region_36	1	long-term	0.0318756
pos_patterns.pattern_19	region_37	1	long-term	0.0730429
pos_patterns.pattern_19	region_38	0	long-term	0
pos_patterns.pattern_19	region_39	1	long-term	0.0264804
pos_patterns.pattern_19	region_40	0	long-term	0
pos_patterns.pattern_19	region_41	0	long-term	0
pos_patterns.pattern_19	region_42	1	long-term	0.130267
pos_patterns.pattern_19	region_43	0	long-term	0
pos_patterns.pattern_19	region_44	0	long-term	0
pos_patterns.pattern_19	region_45	1	long-term	0.0932574
pos_patterns.pattern_19	region_46	0	long-term	0
pos_patterns.pattern_19	region_47	0	long-term	0
pos_patterns.pattern_19	region_48	1	long-term	0.226154
pos_patterns.pattern_19	region_49	0	long-term	0
pos_patterns.pattern_19	region_50	0	long-term	0
pos_patterns.pattern_19	region_51	0	long-term	0
pos_patterns.pattern_19	region_52	0	long-term	0
pos_patterns.pattern_19	region_53	0	long-term	0
pos_patterns.pattern_19	region_54	0	long-term	0
pos_patterns.pattern_19	region_55	0	long-term	0
pos_patterns.pattern_19	region_56	0	long-term	0
pos_patterns.pattern_19	region_57	0	long-term	0
pos_patterns.pattern_19	region_58	1	long-term	0.169985
pos_patterns.pattern_19	region_59	0	long-term	0
pos_patterns.pattern_19	region_60	0	long-term	0
pos_patterns.pattern_19	region_61	0	long-term	0
pos_patterns.pattern_19	region_62	0	long-term	0
pos_patterns.pattern_19	region_63	0	long-term	0
pos_patterns.pattern_19	region_64	0	long-term	0
pos_patterns.pattern_19	region_65	0	long-term	0
pos_patterns.pattern_19	region_66	0	long-term	0
pos_patterns.pattern_19	region_67	1	long-term	0.117326
pos_patterns.pattern_19	region_68	0	long-term	0
pos_patterns.pattern_19	region_69	1	long-term	0.0585227
pos_patterns.pattern_19	region_70	0	long-term	0
pos_patterns.pattern_19	region_71	1	long-term	0.120744
pos_patterns.pattern_19	region_72	1	long-term	0.0218908
pos_patterns.pattern_19	region_73	0	long-term	0
pos_patterns.pattern_19	region_74	0	long-term	0
pos_patterns.pattern_19	region_75	0	long-term	0
pos_patterns.pattern_19	region_76	0	long-term	0
pos_patterns.pattern_19	region_77	0	long-term	0
pos_patterns.pattern_19	region_78	0	long-term	0
pos_patterns.pattern_19	region_79	0	long-term	0
pos_patterns.pattern_19	region_80	0	long-term	0
pos_patterns.pattern_19	region_81	1	long-term	0.136569
pos_patterns.pattern_19	region_82	0	long-term	0
pos_patterns.pattern_19	region_83	0	long-term	0
pos_patterns.pattern_19	region_84	0	long-term	0
pos_patterns.pattern_19	region_85	0	long-term	0
pos_patterns.pattern_19	region_86	0	long-term	0
pos_patterns.pattern_19	region_87	0	long-term	0
pos_patterns.pattern_19	region_88	0	long-term	0
pos_patterns.pattern_19	region_89	0	long-term	0
pos_patterns.pattern_19	region_90	0	long-term	0
pos_patterns.pattern_19	region_91	0	long-term	0
pos_patterns.pattern_19	region_92	0	long-term	0
pos_patterns.pattern_19	region_93	0	long-term	0
pos_patterns.pattern_19	region_94	0	long-term	0
pos_patterns.pattern_19	region_95	0	long-term	0
pos_patterns.pattern_19	region_96	0	long-term	0
pos_patterns.pattern_19	region_97	0	long-term	0
pos_patterns.pattern_19	region_98	0	long-term	0
pos_patterns.pattern_19	region_99	0	long-term	0
pos_patterns.pattern_19	region_100	0	long-term	0
pos_patterns.pattern_19	region_101	0	long-term	0
pos_patterns.pattern_19	region_102	0	long-term	0
pos_patterns.pattern_19	region_103	1	long-term	0.112123
pos_patterns.pattern_19	region_104	1	long-term	0.13134
pos_patterns.pattern_19	region_105	0	long-term	0
pos_patterns.pattern_19	region_106	0	long-term	0
pos_patterns.pattern_19	region_107	0	long-term	0
pos_patterns.pattern_19	region_108	0	long-term	0
pos_patterns.pattern_19	region_109	0	long-term	0
pos_patterns.pattern_19	region_110	0	long-term	0
pos_patterns.pattern_19	region_111	0	long-term	0
pos_patterns.pattern_19	region_112	0	long-term	0
pos_patterns.pattern_19	region_113	2	long-term	0.254833
pos_patterns.pattern_19	region_114	0	long-term	0
pos_patterns.pattern_19	region_115	1	long-term	0.12508
pos_patterns.pattern_19	region_116	0	long-term	0
pos_patterns.pattern_19	region_117	1	long-term	0.0557296
pos_patterns.pattern_2	region_1	3	long-term	0.107751
pos_patterns.pattern_2	region_2	1	long-term	0.0320376
pos_patterns.pattern_2	region_3	5	long-term	0.209521
pos_patterns.pattern_2	region_4	1	long-term	0.0339565
pos_patterns.pattern_2	region_5	7	long-term	0.316249
pos_patterns.pattern_2	region_6	1	long-term	0.103716
pos_patterns.pattern_2	region_7	3	long-term	0.243803
pos_patterns.pattern_2	region_8	4	long-term	0.221281
pos_patterns.pattern_2	region_9	0	long-term	0
pos_patterns.pattern_2	region_10	1	long-term	0.0195633
pos_patterns.pattern_2	region_11	2	long-term	0.1986
pos_patterns.pattern_2	region_12	0	long-term	0
pos_patterns.pattern_2	region_13	2	long-term	0.172683
pos_patterns.pattern_2	region_14	3	long-term	0.267145
pos_patterns.pattern_2	region_15	2	long-term	0.14108
pos_patterns.pattern_2	region_16	3	long-term	0.217433
pos_patterns.pattern_2	region_17	1	long-term	0.0239921
pos_patterns.pattern_2	region_18	2	long-term	0.157818
pos_patterns.pattern_2	region_19	5	long-term	0.200297
pos_patterns.pattern_2	region_20	1	long-term	0.0786321
pos_patterns.pattern_2	region_21	1	long-term	0.0111875
pos_patterns.pattern_2	region_22	2	long-term	0.112041
pos_patterns.pattern_2	region_23	2	long-term	0.130407
pos_patterns.pattern_2	region_24	2	long-term	0.0997915
pos_patterns.pattern_2	region_25	2	long-term	0.0633798
pos_patterns.pattern_2	region_26	3	long-term	0.174024
pos_patterns.pattern_2	region_27	1	long-term	0.0411135
pos_patterns.pattern_2	region_28	3	long-term	0.281777
pos_patterns.pattern_2	region_29	0	long-term	0
pos_patterns.pattern_2	region_30	1	long-term	0.122421
pos_patterns.pattern_2	region_31	2	long-term	0.0824152
pos_patterns.pattern_2	region_32	1	long-term	0.0170739
pos_patterns.pattern_2	region_33	0	long-term	0
pos_patterns.pattern_2	region_34	1	long-term	0.0320015
pos_patterns.pattern_2	region_35	3	long-term	0.0636315
pos_patterns.pattern_2	region_36	2	long-term	0.0731425
pos_patterns.pattern_2	region_37	2	long-term	0.0781876
pos_patterns.pattern_2	region_38	2	long-term	0.160866
pos_patterns.pattern_2	region_39	4	long-term	0.210861
pos_patterns.pattern_2	region_40	3	long-term	0.213798
pos_patterns.pattern_2	region_41	0	long-term	0
pos_patterns.pattern_2	region_42	0	long-term	0
pos_patterns.pattern_2	region_43	4	long-term	0.155157
pos_patterns.pattern_2	region_44	1	long-term	0.0232277
pos_patterns.pattern_2	region_45	3	long-term	0.116281
pos_patterns.pattern_2	region_46	2	long-term	0.200523
pos_patterns.pattern_2	region_47	1	long-term	0.0825449
pos_patterns.pattern_2	region_48	0	long-term	0
pos_patterns.pattern_2	region_49	5	long-term	0.264474
pos_patterns.pattern_2	region_50	1	long-term	0.204517
pos_patterns.pattern_2	region_51	0	long-term	0
pos_patterns.pattern_2	region_52	4	long-term	0.23751
pos_patterns.pattern_2	region_53	2	long-term	0.194981
pos_patterns.pattern_2	region_54	1	long-term	0.0528335
pos_patterns.pattern_2	region_55	10	long-term	0.794848
pos_patterns.pattern_2	region_56	1	long-term	0.0172195
pos_patterns.pattern_2	region_57	3	long-term	0.195919
pos_patterns.pattern_2	region_58	0	long-term	0
pos_patterns.pattern_2	region_59	1	long-term	0.0699046
pos_patterns.pattern_2	region_60	0	long-term	0
pos_patterns.pattern_2	region_61	3	long-term	0.111461
pos_patterns.pattern_2	region_62	1	long-term	0.0562792
pos_patterns.pattern_2	region_63	1	long-term	0.18069
pos_patterns.pattern_2	region_64	2	long-term	0.0572704
pos_patterns.pattern_2	region_65	0	long-term	0
pos_patterns.pattern_2	region_66	0	long-term	0
pos_patterns.pattern_2	region_67	4	long-term	0.18127
pos_patterns.pattern_2	region_68	2	long-term	0.0846734
pos_patterns.pattern_2	region_69	1	long-term	0.0393531
pos_patterns.pattern_2	region_70	3	long-term	0.129536
pos_patterns.pattern_2	region_71	2	long-term	0.208822
pos_patterns.pattern_2	region_72	0	long-term	0
pos_patterns.pattern_2	region_73	0	long-term	0
pos_patterns.pattern_2	region_74	1	long-term	0.0654159
pos_patterns.pattern_2	region_75	0	long-term	0
pos_patterns.pattern_2	region_76	0	long-term	0
pos_patterns.pattern_2	region_77	2	long-term	0.0511488
pos_patterns.pattern_2	region_78	6	long-term	0.20386
pos_patterns.pattern_2	region_79	3	long-term	0.149343
pos_patterns.pattern_2	region_80	1	long-term	0.0917587
pos_patterns.pattern_2	region_81	3	long-term	0.0936238
pos_patterns.pattern_2	region_82	2	long-term	0.0387254
pos_patterns.pattern_2	region_83	3	long-term	0.270722
pos_patterns.pattern_2	region_84	1	long-term	0.0136034
pos_patterns.pattern_2	region_85	5	long-term	0.204466
pos_patterns.pattern_2	region_86	1	long-term	0.0637579
pos_patterns.pattern_2	region_87	1	long-term	0.0527611
pos_patterns.pattern_2	region_88	4	long-term	0.13367
pos_patterns.pattern_2	region_89	0	long-term	0
pos_patterns.pattern_2	region_90	1	long-term	0.0250227
pos_patterns.pattern_2	region_91	4	long-term	0.189678
pos_patterns.pattern_2	region_92	2	long-term	0.0773177
pos_patterns.pattern_2	region_93	1	long-term	0.14257
pos_patterns.pattern_2	region_94	1	long-term	0.0383358
pos_patterns.pattern_2	region_95	3	long-term	0.187349
pos_patterns.pattern_2	region_96	1	long-term	0.0753943
pos_patterns.pattern_2	region_97	1	long-term	0.0595012
pos_patterns.pattern_2	region_98	7	long-term	0.463188
pos_patterns.pattern_2	region_99	3	long-term	0.446947
pos_patterns.pattern_2	region_100	1	long-term	0.078064
pos_patterns.pattern_2	region_101	1	long-term	0.0581551
pos_patterns.pattern_2	region_102	0	long-term	0
pos_patterns.pattern_2	region_103	6	long-term	0.146159
pos_patterns.pattern_2	region_104	0	long-term	0
pos_patterns.pattern_2	region_105	1	long-term	0.0429843
pos_patterns.pattern_2	region_106	2	long-term	0.0313183
pos_patterns.pattern_2	region_107	2	long-term	0.0965297
pos_patterns.pattern_2	region_108	2	long-term	0.151574
pos_patterns.pattern_2	region_109	3	long-term	0.293044
pos_patterns.pattern_2	region_110	1	long-term	0.03123
pos_patterns.pattern_2	region_111	2	long-term	0.169206
pos_patterns.pattern_2	region_112	4	long-term	0.1588
pos_patterns.pattern_2	region_113	1	long-term	0.0303948
pos_patterns.pattern_2	region_114	1	long-term	0.0526137
pos_patterns.pattern_2	region_115	3	long-term	0.187283
pos_patterns.pattern_2	region_116	0	long-term	0
pos_patterns.pattern_2	region_117	3	long-term	0.0865312
pos_patterns.pattern_20	region_1	0	long-term	0
pos_patterns.pattern_20	region_2	0	long-term	0
pos_patterns.pattern_20	region_3	0	long-term	0
pos_patterns.pattern_20	region_4	0	long-term	0
pos_patterns.pattern_20	region_5	0	long-term	0
pos_patterns.pattern_20	region_6	1	long-term	0.0558577
pos_patterns.pattern_20	region_7	0	long-term	0
pos_patterns.pattern_20	region_8	0	long-term	0
pos_patterns.pattern_20	region_9	0	long-term	0
pos_patterns.pattern_20	region_10	0	long-term	0
pos_patterns.pattern_20	region_11	1	long-term	0.0338349
pos_patterns.pattern_20	region_12	0	long-term	0
pos_patterns.pattern_20	region_13	0	long-term	0
pos_patterns.pattern_20	region_14	0	long-term	0
pos_patterns.pattern_20	region_15	0	long-term	0
pos_patterns.pattern_20	region_16	0	long-term	0
pos_patterns.pattern_20	region_17	0	long-term	0
pos_patterns.pattern_20	region_18	0	long-term	0
pos_patterns.pattern_20	region_19	0	long-term	0
pos_patterns.pattern_20	region_20	0	long-term	0
pos_patterns.pattern_20	region_21	0	long-term	0
pos_patterns.pattern_20	region_22	1	long-term	0.0825751
pos_patterns.pattern_20	region_23	0	long-term	0
pos_patterns.pattern_20	region_24	0	long-term	0
pos_patterns.pattern_20	region_25	0	long-term	0
pos_patterns.pattern_20	region_26	0	long-term	0
pos_patterns.pattern_20	region_27	0	long-term	0
pos_patterns.pattern_20	region_28	0	long-term	0
pos_patterns.pattern_20	region_29	0	long-term	0
pos_patterns.pattern_20	region_30	0	long-term	0
pos_patterns.pattern_20	region_31	0	long-term	0
pos_patterns.pattern_20	region_32	0	long-term	0
pos_patterns.pattern_20	region_33	0	long-term	0
pos_patterns.pattern_20	region_34	0	long-term	0
pos_patterns.pattern_20	region_35	0	long-term	0
pos_patterns.pattern_20	region_36	0	long-term	0
pos_patterns.pattern_20	region_37	0	long-term	0
pos_patterns.pattern_20	region_38	0	long-term	0
pos_patterns.pattern_20	region_39	0	long-term	0
pos_patterns.pattern_20	region_40	0	long-term	0
pos_patterns.pattern_20	region_41	0	long-term	0
pos_patterns.pattern_20	region_42	0	long-term	0
pos_patterns.pattern_20	region_43	0	long-term	0
pos_patterns.pattern_20	region_44	0	long-term	0
pos_patterns.pattern_20	region_45	0	long-term	0
pos_patterns.pattern_20	region_46	0	long-term	0
pos_patterns.pattern_20	region_47	0	long-term	0
pos_patterns.pattern_20	region_48	0	long-term	0
pos_patterns.pattern_20	region_49	0	long-term	0
pos_patterns.pattern_20	region_50	0	long-term	0
pos_patterns.pattern_20	region_51	0	long-term	0
pos_patterns.pattern_20	region_52	0	long-term	0
pos_patterns.pattern_20	region_53	0	long-term	0
pos_patterns.pattern_20	region_54	0	long-term	0
pos_patterns.pattern_20	region_55	0	long-term	0
pos_patterns.pattern_20	region_56	0	long-term	0
pos_patterns.pattern_20	region_57	0	long-term	0
pos_patterns.pattern_20	region_58	0	long-term	0
pos_patterns.pattern_20	region_59	0	long-term	0
pos_patterns.pattern_20	region_60	0	long-term	0
pos_patterns.pattern_20	region_61	0	long-term	0
pos_patterns.pattern_20	region_62	0	long-term	0
pos_patterns.pattern_20	region_63	0	long-term	0
pos_patterns.pattern_20	region_64	0	long-term	0
pos_patterns.pattern_20	region_65	0	long-term	0
pos_patterns.pattern_20	region_66	0	long-term	0
pos_patterns.pattern_20	region_67	0	long-term	0
pos_patterns.pattern_20	region_68	0	long-term	0
pos_patterns.pattern_20	region_69	0	long-term	0
pos_patterns.pattern_20	region_70	0	long-term	0
pos_patterns.pattern_20	region_71	0	long-term	0
pos_patterns.pattern_20	region_72	0	long-term	0
pos_patterns.pattern_20	region_73	0	long-term	0
pos_patterns.pattern_20	region_74	0	long-term	0
pos_patterns.pattern_20	region_75	0	long-term	0
pos_patterns.pattern_20	region_76	0	long-term	0
pos_patterns.pattern_20	region_77	0	long-term	0
pos_patterns.pattern_20	region_78	0	long-term	0
pos_patterns.pattern_20	region_79	0	long-term	0
pos_patterns.pattern_20	region_80	0	long-term	0
pos_patterns.pattern_20	region_81	1	long-term	0.0462135
pos_patterns.pattern_20	region_82	0	long-term	0
pos_patterns.pattern_20	region_83	0	long-term	0
pos_patterns.pattern_20	region_84	0	long-term	0
pos_patterns.pattern_20	region_85	0	long-term	0
pos_patterns.pattern_20	region_86	0	long-term	0
pos_patterns.pattern_20	region_87	0	long-term	0
pos_patterns.pattern_20	region_88	0	long-term	0
pos_patterns.pattern_20	region_89	0	long-term	0
pos_patterns.pattern_20	region_90	0	long-term	0
pos_patterns.pattern_20	region_91	0	long-term	0
pos_patterns.pattern_20	region_92	0	long-term	0
pos_patterns.pattern_20	region_93	0	long-term	0
pos_patterns.pattern_20	region_94	0	long-term	0
pos_patterns.pattern_20	region_95	0	long-term	0
pos_patterns.pattern_20	region_96	0	long-term	0
pos_patterns.pattern_20	region_97	0	long-term	0
pos_patterns.pattern_20	region_98	0	long-term	0
pos_patterns.pattern_20	region_99	0	long-term	0
pos_patterns.pattern_20	region_100	0	long-term	0
pos_patterns.pattern_20	region_101	0	long-term	0
pos_patterns.pattern_20	region_102	0	long-term	0
pos_patterns.pattern_20	region_103	0	long-term	0
pos_patterns.pattern_20	region_104	0	long-term	0
pos_patterns.pattern_20	region_105	0	long-term	0
pos_patterns.pattern_20	region_106	0	long-term	0
pos_patterns.pattern_20	region_107	0	long-term	0
pos_patterns.pattern_20	region_108	0	long-term	0
pos_patterns.pattern_20	region_109	0	long-term	0
pos_patterns.pattern_20	region_110	0	long-term	0
pos_patterns.pattern_20	region_111	0	long-term	0
pos_patterns.pattern_20	region_112	0	long-term	0
pos_patterns.pattern_20	region_113	0	long-term	0
pos_patterns.pattern_20	region_114	0	long-term	0
pos_patterns.pattern_20	region_115	0	long-term	0
pos_patterns.pattern_20	region_116	0	long-term	0
pos_patterns.pattern_20	region_117	0	long-term	0
pos_patterns.pattern_21	region_1	0	long-term	0
pos_patterns.pattern_21	region_2	1	long-term	0.0215287
pos_patterns.pattern_21	region_3	1	long-term	0.034411
pos_patterns.pattern_21	region_4	1	long-term	0.0262204
pos_patterns.pattern_21	region_5	1	long-term	0.0235705
pos_patterns.pattern_21	region_6	0	long-term	0
pos_patterns.pattern_21	region_7	0	long-term	0
pos_patterns.pattern_21	region_8	1	long-term	0.0411692
pos_patterns.pattern_21	region_9	0	long-term	0
pos_patterns.pattern_21	region_10	0	long-term	0
pos_patterns.pattern_21	region_11	2	long-term	0.0722241
pos_patterns.pattern_21	region_12	0	long-term	0
pos_patterns.pattern_21	region_13	0	long-term	0
pos_patterns.pattern_21	region_14	0	long-term	0
pos_patterns.pattern_21	region_15	0	long-term	0
pos_patterns.pattern_21	region_16	0	long-term	0
pos_patterns.pattern_21	region_17	0	long-term	0
pos_patterns.pattern_21	region_18	0	long-term	0
pos_patterns.pattern_21	region_19	0	long-term	0
pos_patterns.pattern_21	region_20	0	long-term	0
pos_patterns.pattern_21	region_21	1	long-term	0.0630683
pos_patterns.pattern_21	region_22	0	long-term	0
pos_patterns.pattern_21	region_23	0	long-term	0
pos_patterns.pattern_21	region_24	1	long-term	0.0351115
pos_patterns.pattern_21	region_25	1	long-term	0.0621296
pos_patterns.pattern_21	region_26	0	long-term	0
pos_patterns.pattern_21	region_27	0	long-term	0
pos_patterns.pattern_21	region_28	0	long-term	0
pos_patterns.pattern_21	region_29	0	long-term	0
pos_patterns.pattern_21	region_30	2	long-term	0.0547183
pos_patterns.pattern_21	region_31	0	long-term	0
pos_patterns.pattern_21	region_32	0	long-term	0
pos_patterns.pattern_21	region_33	0	long-term	0
pos_patterns.pattern_21	region_34	0	long-term	0
pos_patterns.pattern_21	region_35	1	long-term	0.0173106
pos_patterns.pattern_21	region_36	0	long-term	0
pos_patterns.pattern_21	region_37	0	long-term	0
pos_patterns.pattern_21	region_38	0	long-term	0
pos_patterns.pattern_21	region_39	0	long-term	0
pos_patterns.pattern_21	region_40	1	long-term	0.0528679
pos_patterns.pattern_21	region_41	0	long-term	0
pos_patterns.pattern_21	region_42	1	long-term	0.052577
pos_patterns.pattern_21	region_43	0	long-term	0
pos_patterns.pattern_21	region_44	0	long-term	0
pos_patterns.pattern_21	region_45	0	long-term	0
pos_patterns.pattern_21	region_46	0	long-term	0
pos_patterns.pattern_21	region_47	0	long-term	0
pos_patterns.pattern_21	region_48	0	long-term	0
pos_patterns.pattern_21	region_49	0	long-term	0
pos_patterns.pattern_21	region_50	0	long-term	0
pos_patterns.pattern_21	region_51	0	long-term	0
pos_patterns.pattern_21	region_52	1	long-term	0.0475826
pos_patterns.pattern_21	region_53	0	long-term	0
pos_patterns.pattern_21	region_54	0	long-term	0
pos_patterns.pattern_21	region_55	0	long-term	0
pos_patterns.pattern_21	region_56	0	long-term	0
pos_patterns.pattern_21	region_57	1	long-term	0.0398159
pos_patterns.pattern_21	region_58	0	long-term	0
pos_patterns.pattern_21	region_59	1	long-term	0.0115514
pos_patterns.pattern_21	region_60	1	long-term	0.0157228
pos_patterns.pattern_21	region_61	0	long-term	0
pos_patterns.pattern_21	region_62	1	long-term	0.0207423
pos_patterns.pattern_21	region_63	0	long-term	0
pos_patterns.pattern_21	region_64	0	long-term	0
pos_patterns.pattern_21	region_65	0	long-term	0
pos_patterns.pattern_21	region_66	0	long-term	0
pos_patterns.pattern_21	region_67	0	long-term	0
pos_patterns.pattern_21	region_68	0	long-term	0
pos_patterns.pattern_21	region_69	0	long-term	0
pos_patterns.pattern_21	region_70	2	long-term	0.114859
pos_patterns.pattern_21	region_71	0	long-term	0
pos_patterns.pattern_21	region_72	0	long-term	0
pos_patterns.pattern_21	region_73	0	long-term	0
pos_patterns.pattern_21	region_74	0	long-term	0
pos_patterns.pattern_21	region_75	0	long-term	0
pos_patterns.pattern_21	region_76	0	long-term	0
pos_patterns.pattern_21	region_77	1	long-term	0.0125699
pos_patterns.pattern_21	region_78	0	long-term	0
pos_patterns.pattern_21	region_79	0	long-term	0
pos_patterns.pattern_21	region_80	0	long-term	0
pos_patterns.pattern_21	region_81	0	long-term	0
pos_patterns.pattern_21	region_82	0	long-term	0
pos_patterns.pattern_21	region_83	3	long-term	0.111186
pos_patterns.pattern_21	region_84	0	long-term	0
pos_patterns.pattern_21	region_85	0	long-term	0
pos_patterns.pattern_21	region_86	0	long-term	0
pos_patterns.pattern_21	region_87	0	long-term	0
pos_patterns.pattern_21	region_88	1	long-term	0.0210519
pos_patterns.pattern_21	region_89	0	long-term	0
pos_patterns.pattern_21	region_90	0	long-term	0
pos_patterns.pattern_21	region_91	0	long-term	0
pos_patterns.pattern_21	region_92	0	long-term	0
pos_patterns.pattern_21	region_93	0	long-term	0
pos_patterns.pattern_21	region_94	0	long-term	0
pos_patterns.pattern_21	region_95	0	long-term	0
pos_patterns.pattern_21	region_96	1	long-term	0.0242771
pos_patterns.pattern_21	region_97	0	long-term	0
pos_patterns.pattern_21	region_98	0	long-term	0
pos_patterns.pattern_21	region_99	1	long-term	0.055248
pos_patterns.pattern_21	region_100	1	long-term	0.069572
pos_patterns.pattern_21	region_101	0	long-term	0
pos_patterns.pattern_21	region_102	1	long-term	0.0429289
pos_patterns.pattern_21	region_103	1	long-term	0.127413
pos_patterns.pattern_21	region_104	1	long-term	0.0402637
pos_patterns.pattern_21	region_105	0	long-term	0
pos_patterns.pattern_21	region_106	0	long-term	0
pos_patterns.pattern_21	region_107	0	long-term	0
pos_patterns.pattern_21	region_108	0	long-term	0
pos_patterns.pattern_21	region_109	0	long-term	0
pos_patterns.pattern_21	region_110	0	long-term	0
pos_patterns.pattern_21	region_111	3	long-term	0.198621
pos_patterns.pattern_21	region_112	0	long-term	0
pos_patterns.pattern_21	region_113	1	long-term	0.0828848
pos_patterns.pattern_21	region_114	0	long-term	0
pos_patterns.pattern_21	region_115	0	long-term	0
pos_patterns.pattern_21	region_116	0	long-term	0
pos_patterns.pattern_21	region_117	0	long-term	0
pos_patterns.pattern_22	region_1	0	long-term	0
pos_patterns.pattern_22	region_2	0	long-term	0
pos_patterns.pattern_22	region_3	0	long-term	0
pos_patterns.pattern_22	region_4	0	long-term	0
pos_patterns.pattern_22	region_5	0	long-term	0
pos_patterns.pattern_22	region_6	0	long-term	0
pos_patterns.pattern_22	region_7	0	long-term	0
pos_patterns.pattern_22	region_8	0	long-term	0
pos_patterns.pattern_22	region_9	0	long-term	0
pos_patterns.pattern_22	region_10	0	long-term	0
pos_patterns.pattern_22	region_11	0	long-term	0
pos_patterns.pattern_22	region_12	0	long-term	0
pos_patterns.pattern_22	region_13	0	long-term	0
pos_patterns.pattern_22	region_14	0	long-term	0
pos_patterns.pattern_22	region_15	0	long-term	0
pos_patterns.pattern_22	region_16	0	long-term	0
pos_patterns.pattern_22	region_17	0	long-term	0
pos_patterns.pattern_22	region_18	0	long-term	0
pos_patterns.pattern_22	region_19	0	long-term	0
pos_patterns.pattern_22	region_20	0	long-term	0
pos_patterns.pattern_22	region_21	0	long-term	0
pos_patterns.pattern_22	region_22	0	long-term	0
pos_patterns.pattern_22	region_23	0	long-term	0
pos_patterns.pattern_22	region_24	0	long-term	0
pos_patterns.pattern_22	region_25	0	long-term	0
pos_patterns.pattern_22	region_26	0	long-term	0
pos_patterns.pattern_22	region_27	0	long-term	0
pos_patterns.pattern_22	region_28	0	long-term	0
pos_patterns.pattern_22	region_29	0	long-term	0
pos_patterns.pattern_22	region_30	0	long-term	0
pos_patterns.pattern_22	region_31	0	long-term	0
pos_patterns.pattern_22	region_32	0	long-term	0
pos_patterns.pattern_22	region_33	0	long-term	0
pos_patterns.pattern_22	region_34	0	long-term	0
pos_patterns.pattern_22	region_35	0	long-term	0
pos_patterns.pattern_22	region_36	0	long-term	0
pos_patterns.pattern_22	region_37	0	long-term	0
pos_patterns.pattern_22	region_38	0	long-term	0
pos_patterns.pattern_22	region_39	0	long-term	0
pos_patterns.pattern_22	region_40	0	long-term	0
pos_patterns.pattern_22	region_41	0	long-term	0
pos_patterns.pattern_22	region_42	0	long-term	0
pos_patterns.pattern_22	region_43	0	long-term	0
pos_patterns.pattern_22	region_44	0	long-term	0
pos_patterns.pattern_22	region_45	0	long-term	0
pos_patterns.pattern_22	region_46	0	long-term	0
pos_patterns.pattern_22	region_47	0	long-term	0
pos_patterns.pattern_22	region_48	0	long-term	0
pos_patterns.pattern_22	region_49	0	long-term	0
pos_patterns.pattern_22	region_50	0	long-term	0
pos_patterns.pattern_22	region_51	0	long-term	0
pos_patterns.pattern_22	region_52	0	long-term	0
pos_patterns.pattern_22	region_53	0	long-term	0
pos_patterns.pattern_22	region_54	0	long-term	0
pos_patterns.pattern_22	region_55	0	long-term	0
pos_patterns.pattern_22	region_56	0	long-term	0
pos_patterns.pattern_22	region_57	0	long-term	0
pos_patterns.pattern_22	region_58	0	long-term	0
pos_patterns.pattern_22	region_59	0	long-term	0
pos_patterns.pattern_22	region_60	0	long-term	0
pos_patterns.pattern_22	region_61	0	long-term	0
pos_patterns.pattern_22	region_62	0	long-term	0
pos_patterns.pattern_22	region_63	0	long-term	0
pos_patterns.pattern_22	region_64	0	long-term	0
pos_patterns.pattern_22	region_65	0	long-term	0
pos_patterns.pattern_22	region_66	0	long-term	0
pos_patterns.pattern_22	region_67	0	long-term	0
pos_patterns.pattern_22	region_68	0	long-term	0
pos_patterns.pattern_22	region_69	0	long-term	0
pos_patterns.pattern_22	region_70	0	long-term	0
pos_patterns.pattern_22	region_71	0	long-term	0
pos_patterns.pattern_22	region_72	0	long-term	0
pos_patterns.pattern_22	region_73	0	long-term	0
pos_patterns.pattern_22	region_74	0	long-term	0
pos_patterns.pattern_22	region_75	0	long-term	0
pos_patterns.pattern_22	region_76	0	long-term	0
pos_patterns.pattern_22	region_77	0	long-term	0
pos_patterns.pattern_22	region_78	0	long-term	0
pos_patterns.pattern_22	region_79	0	long-term	0
pos_patterns.pattern_22	region_80	0	long-term	0
pos_patterns.pattern_22	region_81	0	long-term	0
pos_patterns.pattern_22	region_82	0	long-term	0
pos_patterns.pattern_22	region_83	0	long-term	0
pos_patterns.pattern_22	region_84	0	long-term	0
pos_patterns.pattern_22	region_85	0	long-term	0
pos_patterns.pattern_22	region_86	0	long-term	0
pos_patterns.pattern_22	region_87	0	long-term	0
pos_patterns.pattern_22	region_88	0	long-term	0
pos_patterns.pattern_22	region_89	0	long-term	0
pos_patterns.pattern_22	region_90	0	long-term	0
pos_patterns.pattern_22	region_91	0	long-term	0
pos_patterns.pattern_22	region_92	0	long-term	0
pos_patterns.pattern_22	region_93	0	long-term	0
pos_patterns.pattern_22	region_94	0	long-term	0
pos_patterns.pattern_22	region_95	0	long-term	0
pos_patterns.pattern_22	region_96	0	long-term	0
pos_patterns.pattern_22	region_97	0	long-term	0
pos_patterns.pattern_22	region_98	0	long-term	0
pos_patterns.pattern_22	region_99	0	long-term	0
pos_patterns.pattern_22	region_100	0	long-term	0
pos_patterns.pattern_22	region_101	0	long-term	0
pos_patterns.pattern_22	region_102	0	long-term	0
pos_patterns.pattern_22	region_103	0	long-term	0
pos_patterns.pattern_22	region_104	0	long-term	0
pos_patterns.pattern_22	region_105	0	long-term	0
pos_patterns.pattern_22	region_106	0	long-term	0
pos_patterns.pattern_22	region_107	0	long-term	0
pos_patterns.pattern_22	region_108	0	long-term	0
pos_patterns.pattern_22	region_109	0	long-term	0
pos_patterns.pattern_22	region_110	0	long-term	0
pos_patterns.pattern_22	region_111	0	long-term	0
pos_patterns.pattern_22	region_112	0	long-term	0
pos_patterns.pattern_22	region_113	0	long-term	0
pos_patterns.pattern_22	region_114	0	long-term	0
pos_patterns.pattern_22	region_115	0	long-term	0
pos_patterns.pattern_22	region_116	0	long-term	0
pos_patterns.pattern_22	region_117	0	long-term	0
pos_patterns.pattern_23	region_1	0	long-term	0
pos_patterns.pattern_23	region_2	0	long-term	0
pos_patterns.pattern_23	region_3	1	long-term	0.105722
pos_patterns.pattern_23	region_4	0	long-term	0
pos_patterns.pattern_23	region_5	0	long-term	0
pos_patterns.pattern_23	region_6	0	long-term	0
pos_patterns.pattern_23	region_7	0	long-term	0
pos_patterns.pattern_23	region_8	0	long-term	0
pos_patterns.pattern_23	region_9	0	long-term	0
pos_patterns.pattern_23	region_10	0	long-term	0
pos_patterns.pattern_23	region_11	0	long-term	0
pos_patterns.pattern_23	region_12	0	long-term	0
pos_patterns.pattern_23	region_13	0	long-term	0
pos_patterns.pattern_23	region_14	0	long-term	0
pos_patterns.pattern_23	region_15	0	long-term	0
pos_patterns.pattern_23	region_16	0	long-term	0
pos_patterns.pattern_23	region_17	0	long-term	0
pos_patterns.pattern_23	region_18	0	long-term	0
pos_patterns.pattern_23	region_19	0	long-term	0
pos_patterns.pattern_23	region_20	0	long-term	0
pos_patterns.pattern_23	region_21	0	long-term	0
pos_patterns.pattern_23	region_22	0	long-term	0
pos_patterns.pattern_23	region_23	0	long-term	0
pos_patterns.pattern_23	region_24	0	long-term	0
pos_patterns.pattern_23	region_25	0	long-term	0
pos_patterns.pattern_23	region_26	0	long-term	0
pos_patterns.pattern_23	region_27	0	long-term	0
pos_patterns.pattern_23	region_28	0	long-term	0
pos_patterns.pattern_23	region_29	0	long-term	0
pos_patterns.pattern_23	region_30	0	long-term	0
pos_patterns.pattern_23	region_31	0	long-term	0
pos_patterns.pattern_23	region_32	0	long-term	0
pos_patterns.pattern_23	region_33	0	long-term	0
pos_patterns.pattern_23	region_34	0	long-term	0
pos_patterns.pattern_23	region_35	0	long-term	0
pos_patterns.pattern_23	region_36	0	long-term	0
pos_patterns.pattern_23	region_37	0	long-term	0
pos_patterns.pattern_23	region_38	0	long-term	0
pos_patterns.pattern_23	region_39	1	long-term	0.0449315
pos_patterns.pattern_23	region_40	0	long-term	0
pos_patterns.pattern_23	region_41	0	long-term	0
pos_patterns.pattern_23	region_42	0	long-term	0
pos_patterns.pattern_23	region_43	0	long-term	0
pos_patterns.pattern_23	region_44	0	long-term	0
pos_patterns.pattern_23	region_45	0	long-term	0
pos_patterns.pattern_23	region_46	0	long-term	0
pos_patterns.pattern_23	region_47	0	long-term	0
pos_patterns.pattern_23	region_48	0	long-term	0
pos_patterns.pattern_23	region_49	0	long-term	0
pos_patterns.pattern_23	region_50	0	long-term	0
pos_patterns.pattern_23	region_51	0	long-term	0
pos_patterns.pattern_23	region_52	0	long-term	0
pos_patterns.pattern_23	region_53	0	long-term	0
pos_patterns.pattern_23	region_54	0	long-term	0
pos_patterns.pattern_23	region_55	0	long-term	0
pos_patterns.pattern_23	region_56	0	long-term	0
pos_patterns.pattern_23	region_57	0	long-term	0
pos_patterns.pattern_23	region_58	0	long-term	0
pos_patterns.pattern_23	region_59	0	long-term	0
pos_patterns.pattern_23	region_60	0	long-term	0
pos_patterns.pattern_23	region_61	0	long-term	0
pos_patterns.pattern_23	region_62	0	long-term	0
pos_patterns.pattern_23	region_63	0	long-term	0
pos_patterns.pattern_23	region_64	0	long-term	0
pos_patterns.pattern_23	region_65	0	long-term	0
pos_patterns.pattern_23	region_66	0	long-term	0
pos_patterns.pattern_23	region_67	0	long-term	0
pos_patterns.pattern_23	region_68	0	long-term	0
pos_patterns.pattern_23	region_69	0	long-term	0
pos_patterns.pattern_23	region_70	0	long-term	0
pos_patterns.pattern_23	region_71	0	long-term	0
pos_patterns.pattern_23	region_72	0	long-term	0
pos_patterns.pattern_23	region_73	0	long-term	0
pos_patterns.pattern_23	region_74	0	long-term	0
pos_patterns.pattern_23	region_75	0	long-term	0
pos_patterns.pattern_23	region_76	0	long-term	0
pos_patterns.pattern_23	region_77	0	long-term	0
pos_patterns.pattern_23	region_78	0	long-term	0
pos_patterns.pattern_23	region_79	0	long-term	0
pos_patterns.pattern_23	region_80	0	long-term	0
pos_patterns.pattern_23	region_81	0	long-term	0
pos_patterns.pattern_23	region_82	0	long-term	0
pos_patterns.pattern_23	region_83	0	long-term	0
pos_patterns.pattern_23	region_84	0	long-term	0
pos_patterns.pattern_23	region_85	0	long-term	0
pos_patterns.pattern_23	region_86	0	long-term	0
pos_patterns.pattern_23	region_87	0	long-term	0
pos_patterns.pattern_23	region_88	1	long-term	0.0542326
pos_patterns.pattern_23	region_89	0	long-term	0
pos_patterns.pattern_23	region_90	0	long-term	0
pos_patterns.pattern_23	region_91	0	long-term	0
pos_patterns.pattern_23	region_92	0	long-term	0
pos_patterns.pattern_23	region_93	0	long-term	0
pos_patterns.pattern_23	region_94	0	long-term	0
pos_patterns.pattern_23	region_95	1	long-term	0.0279522
pos_patterns.pattern_23	region_96	0	long-term	0
pos_patterns.pattern_23	region_97	0	long-term	0
pos_patterns.pattern_23	region_98	0	long-term	0
pos_patterns.pattern_23	region_99	0	long-term	0
pos_patterns.pattern_23	region_100	0	long-term	0
pos_patterns.pattern_23	region_101	0	long-term	0
pos_patterns.pattern_23	region_102	0	long-term	0
pos_patterns.pattern_23	region_103	0	long-term	0
pos_patterns.pattern_23	region_104	0	long-term	0
pos_patterns.pattern_23	region_105	0	long-term	0
pos_patterns.pattern_23	region_106	0	long-term	0
pos_patterns.pattern_23	region_107	0	long-term	0
pos_patterns.pattern_23	region_108	0	long-term	0
pos_patterns.pattern_23	region_109	0	long-term	0
pos_patterns.pattern_23	region_110	0	long-term	0
pos_patterns.pattern_23	region_111	0	long-term	0
pos_patterns.pattern_23	region_112	0	long-term	0
pos_patterns.pattern_23	region_113	0	long-term	0
pos_patterns.pattern_23	region_114	0	long-term	0
pos_patterns.pattern_23	region_115	2	long-term	0.105335
pos_patterns.pattern_23	region_116	0	long-term	0
pos_patterns.pattern_23	region_117	0	long-term	0
pos_patterns.pattern_24	region_1	0	long-term	0
pos_patterns.pattern_24	region_2	1	long-term	0.119945
pos_patterns.pattern_24	region_3	0	long-term	0
pos_patterns.pattern_24	region_4	0	long-term	0
pos_patterns.pattern_24	region_5	0	long-term	0
pos_patterns.pattern_24	region_6	1	long-term	0.149022
pos_patterns.pattern_24	region_7	1	long-term	0.315737
pos_patterns.pattern_24	region_8	0	long-term	0
pos_patterns.pattern_24	region_9	0	long-term	0
pos_patterns.pattern_24	region_10	0	long-term	0
[truncated: 5,021 more rows]
