# Supplementary material for: Distinctive DNA sequence features define epigenetic longevity of inflammatory memory
Source: Science. Author manuscript; Available in PMC 2026 Jun 26. (PMC13295011; doi:10.1126/science.adz6830)
Supplement: Data s23 [file NIHMS2170334-supplement-Data_s23.xlsx]

## Sheet: Data S23
chrom	start	end	name	score	strand	region_type	D6_Control_mean	D6_IMQ_mean	D30_Control_mean	D30_PIMQ_mean	D180_Control_mean	D180_PIMQ_mean	M12_Control_mean	M12_PIMQ_mean	M18_Control_mean	M18_PIMQ_mean	M24_Control_mean	M24_PIMQ_mean
chr6	51553746	51554592	.	0	.	long-term	0.689053	0.365103	0.647895	0.1752	0.603737	0.301127	0.567225	0.261158	0.601719	0.162592	0.620647	0.290226
chr6	82908811	82909878	.	0	.	long-term	0.5294	0.247927	0.435189	0.21977	0.458682	0.262966	0.42227	0.269093	0.447695	0.216459	0.517418	0.238545
chr6	128970817	128972090	.	0	.	long-term	0.723967	0.471206	0.677889	0.214872	0.6986	0.288153	0.674028	0.2422	0.604517	0.186956	0.647767	0.170072
chr6	136463422	136463992	.	0	.	long-term	0.778308	0.153292	0.670462	0.104017	0.691962	0.185654	0.667692	0.14455	0.680731	0.199938	0.734692	0.216288
chr6	144901776	144903180	.	0	.	long-term	0.411692	0.155498	0.381761	0.145368	0.364059	0.226767	0.325144	0.2198	0.367069	0.196558	0.355087	0.293475
chr6	144909312	144910666	.	0	.	long-term	0.772433	0.471167	0.788033	0.31518	0.7222	0.42735	0.658833	0.362467	0.734167	0.31289	0.691167	0.485967
chr6	144917045	144917873	.	0	.	long-term	0.168111	0.103219	0.192764	0.0948538	0.177804	0.173518	0.165564	0.186379	0.161957	0.155696	0.188286	0.221236
chr12	70763332	70764119	.	0	.	long-term	0.669733	0.445329	0.632033	0.420017	0.61697	0.442757	0.579767	0.365547	0.5975	0.367133	0.651933	0.481267
chr12	74093057	74093556	.	0	.	long-term	0.6415	0.304619	0.668812	0.194431	0.633187	0.408062	0.525875	0.287194	0.570312	0.277812	0.499	0.351856
chr12	100704842	100705610	.	0	.	long-term	0.724417	0.329642	0.706083	0.308417	0.713083	0.40225	0.712917	0.435967	0.67125	0.49745	0.687667	0.45825
chr12	111353114	111354077	.	0	.	long-term	0.78765	0.464725	0.705333	0.41629	0.71475	0.516783	0.6606	0.493973	0.6664	0.502042	0.699167	0.489017
chr12	116596805	116597364	.	0	.	long-term	0.86045	0.683303	0.811382	0.593908	0.858036	0.614211	0.809567	0.523883	0.753842	0.546461	0.815269	0.461194
chr9	40764942	40766003	.	0	.	long-term	0.574056	0.374756	0.510264	0.320812	0.519605	0.366539	0.442974	0.306684	0.437895	0.270281	0.385289	0.263139
chr9	40780787	40782709	.	0	.	long-term	0.540801	0.276682	0.591986	0.265386	0.507607	0.252352	0.46981	0.26131	0.49597	0.265996	0.51929	0.293768
chr9	47552716	47553483	.	0	.	long-term	0.806269	0.232738	0.706385	0.231183	0.8165	0.420808	0.763462	0.557846	0.836269	0.524038	0.88275	0.675654
chr9	50565202	50565687	.	0	.	long-term	0.550764	0.253257	0.507964	0.0859286	0.468043	0.155021	0.3884	0.118214	0.411536	0.102207	0.407479	0.244286
chr9	50569686	50570657	.	0	.	long-term	0.526068	0.218261	0.418967	0.337111	0.439725	0.301708	0.36375	0.262387	0.419494	0.2948	0.338875	0.12155
chr9	72235849	72236785	.	0	.	long-term	0.787614	0.470791	0.739806	0.448421	0.802855	0.57503	0.793045	0.572311	0.74	0.651725	0.769795	0.569413
chr9	75382904	75383407	.	0	.	long-term	0.4914	0.180214	0.545409	0.0496364	0.554436	0.202241	0.531132	0.160832	0.543845	0.14245	0.55125	0.183805
chr9	77484859	77485098	.	0	.	long-term	0.870889	0.472833	0.697278	0.3746	0.858278	0.456	0.820778	0.439889	0.794111	0.492222	0.854389	0.481278
chr9	85820805	85821439	.	0	.	long-term	0.881182	0.432591	0.913222	0.339182	0.944364	0.625545	0.897636	0.609773	0.898409	0.362614	0.947455	0.731864
chr3	65872848	65873762	.	0	.	long-term	0.785216	0.158619	0.679012	0.132903	0.761006	0.230294	0.694144	0.205241	0.714344	0.165472	0.710394	0.357594
chr3	69135216	69135849	.	0	.	long-term	0.676136	0.237418	0.667364	0.133814	0.680727	0.31335	0.575909	0.265359	0.607591	0.197055	0.634682	0.333491
chr3	101208585	101209456	.	0	.	long-term	0.78563	0.45203	0.734775	0.501747	0.7857	0.565492	0.79444	0.534098	0.787298	0.51231	0.843348	0.62356
chr3	109772043	109772641	.	0	.	long-term	0.8486	0.718464	0.847969	0.687344	0.832281	0.6835	0.793406	0.608844	0.768281	0.592594	0.763625	0.585062
chr3	123368647	123369573	.	0	.	long-term	0.830583	0.480896	0.734455	0.369066	0.700292	0.512577	0.676521	0.429725	0.583105	0.279376	0.693842	0.378353
chr3	123440547	123440846	.	0	.	long-term	0.6932	0.15702	0.6433	0.1114	0.6279	0.2183	0.5682	0.2369	0.3609	0.2243	0.5038	0.28043
chr3	123441096	123441948	.	0	.	long-term	0.604341	0.139582	0.538	0.155116	0.53132	0.144323	0.37503	0.118525	0.38528	0.151252	0.41375	0.164918
chr3	148921942	148922217	.	0	.	long-term	0.686714	0.125271	0.601714	0.117407	0.6625	0.289714	0.504429	0.334571	0.592929	0.245214	0.640143	0.4576
chr3	152151722	152152612	.	0	.	long-term	0.438118	0.201997	0.486187	0.170559	0.362283	0.111717	0.386139	0.123112	0.521441	0.150342	0.397774	0.137155
chr4	47440962	47441389	.	0	.	long-term	0.67485	0.212595	0.6191	0.21865	0.6052	0.2119	0.43679	0.15389	0.37145	0.108315	0.41013	0.085575
chr4	56017960	56018899	.	0	.	long-term	0.763219	0.347834	0.784812	0.284816	0.824688	0.279006	0.708844	0.328528	0.7385	0.271131	0.745094	0.410906
chr4	59365917	59366731	.	0	.	long-term	0.620809	0.330553	0.611991	0.257271	0.552003	0.28915	0.496756	0.279803	0.470971	0.268621	0.53325	0.304188
chr4	107602528	107603471	.	0	.	long-term	0.592475	0.245137	0.517279	0.178186	0.536896	0.225969	0.450906	0.240773	0.419583	0.17486	0.393794	0.231048
chr4	109238306	109239311	.	0	.	long-term	0.456411	0.177309	0.432898	0.15217	0.434822	0.236489	0.423896	0.230976	0.409319	0.16107	0.428069	0.204348
chr4	124705816	124706196	.	0	.	long-term	0.555636	0.24145	0.535537	0.2265	0.707833	0.466357	0.641467	0.375267	0.664933	0.513682	0.74455	0.637682
chr14	51162049	51163704	.	0	.	long-term	0.7985	0.497355	0.779482	0.41989	0.805717	0.579405	0.8109	0.557798	0.81135	0.459408	0.799483	0.59623
chr14	76278647	76279873	.	0	.	long-term	0.694021	0.253014	0.599907	0.249705	0.652083	0.305193	0.571119	0.258417	0.584781	0.256963	0.628303	0.27554
chr14	76761323	76762421	.	0	.	long-term	0.608492	0.127914	0.509058	0.148219	0.612025	0.169186	0.455936	0.255394	0.460886	0.152808	0.488644	0.191783
chr14	78660478	78661117	.	0	.	long-term	0.793235	0.371647	0.755853	0.300536	0.7415	0.446324	0.652794	0.439765	0.725588	0.428324	0.749088	0.532794
chr14	79096963	79097674	.	0	.	long-term	0.826806	0.774147	0.795467	0.739222	0.810972	0.680333	0.73625	0.659583	0.764497	0.687244	0.77775	0.657469
chr18	39560187	39561302	.	0	.	long-term	0.617746	0.207512	0.490108	0.129146	0.596529	0.216154	0.502719	0.22196	0.543475	0.155577	0.51065	0.258042
chr18	61751490	61752192	.	0	.	long-term	0.909354	0.406797	0.851	0.471213	0.892021	0.573542	0.860375	0.625562	0.84725	0.632187	0.905891	0.744937
chr18	68577820	68578682	.	0	.	long-term	0.571106	0.395486	0.444425	0.268278	0.579206	0.353039	0.540672	0.331611	0.549556	0.312417	0.590222	0.355667
chr5	52559947	52560901	.	0	.	long-term	0.536433	0.238763	0.553467	0.18128	0.476967	0.264663	0.352333	0.19085	0.303537	0.178843	0.368167	0.199718
chr5	72863177	72863852	.	0	.	long-term	0.749989	0.373325	0.715761	0.390957	0.762679	0.504125	0.69	0.584975	0.73635	0.456157	0.763343	0.649046
chr5	74935569	74935954	.	0	.	long-term	0.855875	0.0833	0.695286	0.171781	0.693188	0.289937	0.572	0.323688	0.558181	0.281438	0.7505	0.312275
chr5	122143452	122144101	.	0	.	long-term	0.705667	0.31965	0.668472	0.211086	0.650611	0.358269	0.454475	0.197364	0.429519	0.209644	0.43	0.147217
chr5	129065219	129066973	.	0	.	long-term	0.470484	0.29036	0.412431	0.266345	0.399136	0.237751	0.327555	0.226997	0.330168	0.219569	0.326408	0.243016
chr5	130016195	130016803	.	0	.	long-term	0.839553	0.6316	0.766263	0.628747	0.791625	0.672925	0.697027	0.625495	0.5584	0.548985	0.708575	0.546067
chr5	151376833	151377499	.	0	.	long-term	0.8629	0.319175	0.78755	0.304755	0.7908	0.37412	0.628635	0.42141	0.655995	0.420175	0.7152	0.318305
chr17	13683504	13684219	.	0	.	long-term	0.574231	0.1621	0.3964	0.237241	0.603269	0.312535	0.572308	0.4187	0.544442	0.391531	0.598654	0.452525
chr17	28259823	28260443	.	0	.	long-term	0.932375	0.303514	0.806175	0.294392	0.916575	0.541375	0.85875	0.485995	0.837575	0.583175	0.9413	0.69825
chr17	64621788	64622760	.	0	.	long-term	0.864912	0.748765	0.868647	0.639641	0.880529	0.756618	0.870706	0.799941	0.911941	0.789676	0.890353	0.786156
chr17	65723634	65724685	.	0	.	long-term	0.44222	0.267964	0.352252	0.225812	0.392614	0.249926	0.381848	0.227654	0.360158	0.203396	0.365408	0.238106
chr17	71953760	71954607	.	0	.	long-term	0.55187	0.132533	0.488047	0.138323	0.552737	0.311357	0.497863	0.387893	0.53215	0.368413	0.549077	0.366913
chr17	83874449	83875104	.	0	.	long-term	0.869409	0.422227	0.856	0.449136	0.877864	0.4815	0.8525	0.369455	0.834818	0.453864	0.863091	0.544545
chr17	88123380	88124158	.	0	.	long-term	0.7748	0.413577	0.682068	0.356186	0.741136	0.434277	0.697327	0.445832	0.644773	0.373073	0.684655	0.427136
chr17	88131947	88133549	.	0	.	long-term	0.679401	0.376436	0.646968	0.326559	0.641328	0.391649	0.608307	0.354349	0.604663	0.300741	0.602842	0.350553
chr16	16073185	16074104	.	0	.	long-term	0.733545	0.292291	0.712091	0.172785	0.745727	0.310591	0.709136	0.402177	0.745136	0.282895	0.725	0.512091
chr16	22918531	22919174	.	0	.	long-term	0.894969	0.508545	0.822964	0.352903	0.863294	0.531147	0.867353	0.529765	0.895853	0.501232	0.907471	0.629518
chr16	55754167	55755186	.	0	.	long-term	0.689043	0.120679	0.616704	0.206104	0.63241	0.308823	0.537187	0.28837	0.56129	0.28205	0.637307	0.276939
chr16	73908195	73909120	.	0	.	long-term	0.666896	0.269813	0.543577	0.192896	0.601896	0.327096	0.546104	0.244673	0.481931	0.225165	0.542812	0.298854
chr16	87783693	87785095	.	0	.	long-term	0.574397	0.245628	0.566625	0.2638	0.560981	0.314931	0.535922	0.407644	0.575308	0.367753	0.557548	0.448269
chr8	22214700	22215523	.	0	.	long-term	0.8505	0.646412	0.787	0.556831	0.808286	0.579976	0.720269	0.547643	0.67181	0.565929	0.742833	0.478931
chr8	32047766	32048687	.	0	.	long-term	0.868667	0.293625	0.696056	0.237308	0.819042	0.417646	0.804375	0.403096	0.784125	0.339925	0.79845	0.457442
chr8	35183140	35184079	.	0	.	long-term	0.7509	0.425977	0.732431	0.345538	0.729106	0.41752	0.612394	0.378617	0.641182	0.400056	0.660636	0.458303
chr8	70221892	70223032	.	0	.	long-term	0.69882	0.302402	0.61104	0.169507	0.68692	0.420688	0.5888	0.364294	0.5193	0.370808	0.655164	0.337984
chr8	91176013	91176686	.	0	.	long-term	0.645483	0.33503	0.622575	0.31241	0.57975	0.321888	0.543795	0.303648	0.525688	0.315445	0.5396	0.365925
chr2	11562973	11563835	.	0	.	long-term	0.748643	0.431348	0.746316	0.386635	0.730762	0.438071	0.549476	0.384857	0.623879	0.293662	0.580976	0.276871
chr2	50945984	50946521	.	0	.	long-term	0.715083	0.462591	0.655292	0.45475	0.65825	0.463037	0.596375	0.47675	0.545458	0.337721	0.546875	0.346329
chr2	73037345	73038101	.	0	.	long-term	0.357205	0.163273	0.377679	0.20496	0.4447	0.271833	0.4565	0.307367	0.448604	0.235592	0.4639	0.33825
chr2	103298595	103299075	.	0	.	long-term	0.73155	0.373925	0.6639	0.213495	0.61642	0.23819	0.375445	0.18098	0.5974	0.166525	0.554575	0.31799
chr2	125791313	125791967	.	0	.	long-term	0.771944	0.2853	0.772222	0.183419	0.794944	0.433056	0.737611	0.318222	0.778389	0.196789	0.825625	0.300031
chr2	138244414	138244669	.	0	.	long-term	0.9039	0.5297	0.8445	0.4442	0.8552	0.585	0.7691	0.4929	0.779	0.4632	0.9058	0.4811
chr15	51951710	51952358	.	0	.	long-term	0.258389	0.154589	0.26585	0.173539	0.272194	0.187083	0.263661	0.1949	0.219528	0.173717	0.30175	0.173167
chr15	58997709	58998788	.	0	.	long-term	0.8667	0.270617	0.709574	0.316717	0.842571	0.490771	0.762	0.504971	0.780643	0.500354	0.822214	0.641229
chr15	59202054	59202875	.	0	.	long-term	0.6183	0.100388	0.50499	0.0868105	0.51942	0.13612	0.463105	0.115067	0.528972	0.0710625	0.469081	0.118195
chr15	60837732	60838731	.	0	.	long-term	0.716881	0.253157	0.731841	0.150184	0.688023	0.299145	0.628243	0.325336	0.634034	0.245514	0.666293	0.373945
chr15	61540575	61541396	.	0	.	long-term	0.708208	0.315473	0.80425	0.277742	0.687731	0.4615	0.745154	0.451375	0.662875	0.293625	0.665583	0.418363
chr15	74593956	74594766	.	0	.	long-term	0.500164	0.196214	0.443143	0.139885	0.475179	0.152879	0.263014	0.133525	0.220504	0.122014	0.285929	0.0879786
chr15	74669690	74670710	.	0	.	long-term	0.893194	0.614264	0.884036	0.740808	0.88825	0.797139	0.872444	0.83125	0.868536	0.852167	0.906615	0.822824
chr15	89070351	89070992	.	0	.	long-term	0.616527	0.406279	0.488293	0.337841	0.509688	0.306805	0.5357	0.389263	0.499537	0.428431	0.532359	0.471129
chr11	72152914	72153911	.	0	.	long-term	0.522604	0.141257	0.534267	0.158153	0.548967	0.335813	0.480053	0.35973	0.536833	0.348187	0.579633	0.374877
chr11	83786403	83788016	.	0	.	long-term	0.466652	0.194174	0.487429	0.118931	0.372303	0.129614	0.2777	0.136085	0.310291	0.0987906	0.298082	0.105614
chr11	86581263	86581749	.	0	.	long-term	0.802773	0.112433	0.652091	0.0102455	0.714227	0.0750591	0.420223	0.0790409	0.414136	0.0743727	0.427	0.132633
chr1	64198189	64199157	.	0	.	long-term	0.644563	0.0595	0.582675	0.0629167	0.626556	0.14485	0.524	0.160428	0.455356	0.097025	0.491719	0.170581
chr1	82358800	82359599	.	0	.	long-term	0.823767	0.741071	0.848233	0.667225	0.796333	0.748833	0.826861	0.616722	0.739321	0.706214	0.812583	0.703389
chr1	90486262	90486616	.	0	.	long-term	0.640091	0.259932	0.521591	0.253055	0.565636	0.301273	0.489318	0.3003	0.497982	0.223655	0.582318	0.27075
chr1	97910777	97911642	.	0	.	long-term	0.867833	0.27089	0.77875	0.181214	0.847917	0.459919	0.798444	0.464431	0.804583	0.496283	0.843083	0.576011
chr1	165615013	165616301	.	0	.	long-term	0.723938	0.214378	0.61275	0.150172	0.729344	0.322784	0.636	0.317016	0.695437	0.309487	0.707312	0.409797
chr1	167278975	167279580	.	0	.	long-term	0.575313	0.19547	0.574808	0.2804	0.609559	0.376324	0.563382	0.425853	0.542412	0.423194	0.627029	0.398347
chr1	170318271	170319046	.	0	.	long-term	0.728417	0.465556	0.77275	0.385733	0.748278	0.498694	0.707778	0.523028	0.760971	0.556033	0.800765	0.648222
chr1	173420345	173420754	.	0	.	long-term	0.822917	0.2945	0.915583	0.2655	0.912	0.499142	0.8405	0.566333	0.82025	0.6355	0.909	0.737
chr13	6492331	6493240	.	0	.	long-term	0.7675	0.284033	0.601787	0.22065	0.649611	0.314928	0.461228	0.228467	0.544833	0.22155	0.532022	0.180978
chr13	24289784	24290796	.	0	.	long-term	0.759433	0.549933	0.748933	0.450414	0.7138	0.491567	0.588997	0.378163	0.569567	0.350943	0.5954	0.370547
chr13	37525098	37526051	.	0	.	long-term	0.62164	0.26525	0.561208	0.217106	0.65276	0.333856	0.674448	0.384476	0.68636	0.369342	0.73428	0.544022
chr13	41827945	41829416	.	0	.	long-term	0.502202	0.197446	0.485006	0.133752	0.464406	0.226902	0.435958	0.198727	0.422375	0.187304	0.462746	0.313396
chr13	51085611	51086265	.	0	.	long-term	0.710679	0.104008	0.543867	0.09111	0.567873	0.13349	0.475723	0.0954267	0.52175	0.06234	0.43108	0.13056
chr13	52973347	52973999	.	0	.	long-term	0.862179	0.322775	0.757143	0.322429	0.773107	0.382196	0.626179	0.32875	0.660321	0.3255	0.703821	0.364821
chr13	93526473	93527213	.	0	.	long-term	0.7995	0.396	0.743417	0.278083	0.705917	0.498083	0.624	0.380083	0.570083	0.5504	0.62675	0.443833
chr13	104074422	104075199	.	0	.	long-term	0.8825	0.508392	0.833923	0.482854	0.899846	0.646808	0.855846	0.632462	0.846154	0.618385	0.894346	0.640808
chr13	113851363	113852643	.	0	.	long-term	0.621972	0.239138	0.640784	0.18499	0.55135	0.225534	0.485526	0.243227	0.589197	0.27035	0.562132	0.350682
chr19	25392148	25392791	.	0	.	long-term	0.809375	0.606158	0.71827	0.509425	0.73795	0.59379	0.752525	0.600245	0.737275	0.65475	0.777275	0.623763
chr19	53273157	53273826	.	0	.	long-term	0.789059	0.188285	0.611563	0.123187	0.600206	0.202432	0.423191	0.200282	0.495941	0.181021	0.445324	0.200838
chr10	13572093	13572769	.	0	.	long-term	0.7081	0.13215	0.567327	0.09518	0.631567	0.18365	0.542527	0.207183	0.58384	0.171247	0.523567	0.22487
chr10	18463023	18463827	.	0	.	long-term	0.736913	0.54463	0.78987	0.514393	0.77463	0.632261	0.804522	0.580783	0.690724	0.508457	0.7815	0.665957
chr10	26632114	26632881	.	0	.	long-term	0.838115	0.44175	0.734538	0.49443	0.749385	0.609115	0.781	0.598	0.750615	0.591769	0.689154	0.566615
chr10	63236500	63237223	.	0	.	long-term	0.829273	0.444828	0.775437	0.466944	0.819333	0.551921	0.745458	0.52345	0.731333	0.459796	0.778458	0.5398
chr10	76357296	76357970	.	0	.	long-term	0.81445	0.563544	0.8189	0.5672	0.85845	0.7216	0.84305	0.74695	0.85045	0.72885	0.886	0.7663
chr10	80333771	80334043	.	0	.	long-term	0.9081	0.8778	0.904267	0.743667	0.931067	0.846533	0.921133	0.876533	0.883867	0.824667	0.909633	0.881267
chr10	91201904	91202620	.	0	.	long-term	0.848618	0.360233	0.781222	0.179282	0.829722	0.326467	0.791194	0.291625	0.770559	0.200224	0.808667	0.271976
chr10	93123870	93124707	.	0	.	long-term	0.483442	0.0845462	0.398408	0.0592538	0.394346	0.0845462	0.190673	0.0777077	0.251762	0.0603115	0.187438	0.0712923
chr10	110784573	110785308	.	0	.	long-term	0.834279	0.557203	0.784867	0.654481	0.820796	0.678681	0.764575	0.641006	0.752546	0.679437	0.774277	0.607804
chr10	111995707	111997356	.	0	.	long-term	0.586091	0.362157	0.569952	0.293593	0.534317	0.394763	0.507007	0.375194	0.494719	0.347972	0.521389	0.303935
chr10	116662156	116662782	.	0	.	long-term	0.939937	0.673031	0.89825	0.682667	0.898594	0.724406	0.871719	0.688844	0.825281	0.680656	0.89625	0.731094
chr10	121705095	121706546	.	0	.	long-term	0.758875	0.398398	0.740661	0.394224	0.723982	0.416298	0.666536	0.427459	0.648471	0.430236	0.693054	0.449123
chr11	82013771	82014064	.	0	.	short-term	0	0.04165	0	0.04545	0	0.03125	0.0571	0.03335	0.0357	0.0263	0	0.04545
chr12	54202300	54202747	.	0	.	short-term	0.181271	0.136708	0.229729	0.0691786	0.134657	0.0463286	0.0363929	0.09475	0.169686	0.0953357	0.1941	0.0517
chr6	113523369	113523968	.	0	.	short-term	0.225172	0.0877111	0.17525	0.0719889	0.195128	0.111544	0.1277	0.102178	0.146217	0.107339	0.170383	0.115928
chr1	86217829	86218762	.	0	.	short-term	0.145618	0.0886429	0.126721	0.100957	0.161579	0.130829	0.162032	0.152114	0.195968	0.171161	0.202939	0.227225
chr17	62740880	62741640	.	0	.	short-term	0.657077	0.164632	0.605182	0.276655	0.670073	0.466032	0.504886	0.488659	0.596677	0.577291	0.638386	0.623023
chr14	118658229	118658783	.	0	.	short-term	0.806812	0.318159	0.670291	0.388344	0.748566	0.579928	0.695019	0.686469	0.727219	0.733272	0.774875	0.788687
chr8	91488575	91489281	.	0	.	short-term	0.434012	0.0970154	0.43975	0.0934923	0.502115	0.377681	0.398638	0.4575	0.597127	0.470269	0.576638	0.574731
chr11	82072957	82074331	.	0	.	short-term	0.622593	0.14055	0.499429	0.256486	0.520071	0.220286	0.409029	0.187	0.357621	0.244414	0.473143	0.190893
chr3	18376166	18377089	.	0	.	short-term	0.355342	0.306784	0.344842	0.275989	0.348568	0.3164	0.335389	0.348295	0.371263	0.3368	0.363821	0.332405
chr14	99895735	99896240	.	0	.	short-term	0.924333	0.577417	0.901167	0.631917	0.926167	0.79775	0.883167	0.849583	0.90475	0.854417	0.903667	0.888417
chr12	79862533	79863022	.	0	.	short-term	0.9421	0.4514	0.9232	0.5169	0.9425	0.8179	0.9235	0.9147	0.9646	0.9254	0.944	0.945
chr3	152118583	152118883	.	0	.	short-term	0.637375	0.466119	0.8685	0.428625	0.599375	0.432875	0.409375	0.354531	0.475564	0.384631	0.351813	0.286125
chr4	142017531	142018389	.	0	.	short-term	0.397952	0.245871	0.337483	0.181982	0.339355	0.198031	0.259967	0.180905	0.222495	0.215277	0.256929	0.141513
chr11	82169304	82170274	.	0	.	short-term	0.48925	0.109217	0.3565	0.0443333	0.350492	0.1527	0.212192	0.105708	0.271617	0.0408917	0.279617	0.147408
chr5	151379072	151379956	.	0	.	short-term	0.0672625	0.0561	0.105	0.0056875	0.0704	0.0582375	0.052075	0.0361375	0.0265125	0.0178875	0.04175	0.048025
chr8	91490019	91490365	.	0	.	short-term	0.0547	0.02547	0.04064	0.03503	0.03827	0.07084	0.03027	0.05608	0.05162	0.07401	0.05882	0.04325
chr11	82014835	82016007	.	0	.	short-term	0.583886	0.485514	0.5481	0.401357	0.577986	0.407521	0.527179	0.428	0.533079	0.465071	0.539757	0.464636
chr8	47355276	47355894	.	0	.	short-term	0.408543	0.273012	0.4244	0.270906	0.498022	0.410383	0.503194	0.461156	0.511028	0.396875	0.503194	0.485594
chr18	36494905	36495563	.	0	.	short-term	0.809474	0.401119	0.720476	0.347571	0.697643	0.536376	0.721762	0.640024	0.724976	0.591305	0.720119	0.741381
chr13	41331588	41332417	.	0	.	short-term	0.586064	0.14008	0.542471	0.2049	0.628429	0.454414	0.593286	0.598857	0.738143	0.617643	0.711071	0.661786
chr2	90563087	90564053	.	0	.	short-term	0.610636	0.200541	0.542041	0.240677	0.560532	0.396482	0.518841	0.497327	0.515773	0.511773	0.563955	0.490841
chr4	143288254	143289273	.	0	.	short-term	0.786187	0.27156	0.763893	0.371293	0.80568	0.63163	0.758467	0.729687	0.775067	0.67875	0.864571	0.8124
chr3	14662094	14662379	.	0	.	short-term	0.601	0.25206	0.5553	0.3649	0.6114	0.4317	0.5993	0.4749	0.6298	0.4826	0.7008	0.543
chr8	90839738	90840919	.	0	.	short-term	0.436994	0.145306	0.434611	0.308167	0.52875	0.426329	0.598871	0.511779	0.53695	0.502273	0.593595	0.554818
chr6	142191587	142192577	.	0	.	short-term	0.64575	0.298167	0.550487	0.326625	0.535987	0.376263	0.52525	0.347563	0.49125	0.293425	0.53665	0.351637
chr13	23258368	23259373	.	0	.	short-term	0.8345	0.53575	0.837	0.46725	0.79475	0.51925	0.8065	0.45725	0.69725	0.44475	0.794	0.59625
chr15	65917045	65917626	.	0	.	short-term	0.595409	0.254673	0.630627	0.135509	0.565091	0.180909	0.392127	0.134114	0.4635	0.16349	0.517982	0.227864
chr9	96202126	96202954	.	0	.	short-term	0.425339	0.196806	0.504556	0.297911	0.595206	0.487861	0.543194	0.625722	0.630056	0.647944	0.651167	0.635944
chr12	82284339	82285421	.	0	.	short-term	0.383836	0.198886	0.290643	0.197043	0.345607	0.236643	0.313757	0.250857	0.316979	0.296164	0.330214	0.304786
chr8	91403375	91404115	.	0	.	short-term	0.7328	0.306414	0.58048	0.412993	0.6203	0.53165	0.514895	0.471765	0.63875	0.53975	0.649765	0.55935
chr15	25320497	25320890	.	0	.	short-term	0.0982722	0.0800643	0.0433667	0.114278	0.0905167	0.0740667	0.116078	0.0949778	0.115278	0.0646111	0.110933	0.0823278
chr15	77891717	77892159	.	0	.	short-term	0.83125	0.54023	0.755278	0.661944	0.7913	0.6809	0.73095	0.6812	0.75745	0.68085	0.7756	0.7391
chr2	124718867	124720536	.	0	.	short-term	0.212874	0.196417	0.21503	0.142392	0.22268	0.174469	0.213928	0.181052	0.235807	0.182359	0.228331	0.208365
chr17	73964931	73965188	.	0	.	short-term	0.41375	0.20665	0.238317	0.143275	0.336333	0.263992	0.2975	0.258308	0.349658	0.207242	0.370833	0.183875
chr8	4013035	4014060	.	0	.	short-term	0.581067	0.2875	0.3635	0.229	0.395167	0.248833	0.328633	0.278167	0.332	0.3335	0.35375	0.278917
chr11	106581404	106581739	.	0	.	short-term	0.8795	0.278725	0.77335	0.4269	0.7976	0.555285	0.7122	0.639165	0.78585	0.71885	0.7921	0.75765
chr14	37097743	37098928	.	0	.	short-term	0.0146154	0.0401417	0.0348043	0.0281117	0.0270769	0.0242026	0.021441	0.0247795	0.0246781	0.0369359	0.0388081	0.0311586
chr11	82035172	82035921	.	0	.	short-term	0.3238	0.100783	0.183767	0.03333	0.171292	0.100157	0.128017	0.0745833	0.108667	0.0819	0.0917833	0.0268083
chr7	43680841	43682317	.	0	.	short-term	0.648313	0.358444	0.539446	0.357368	0.581465	0.491081	0.544585	0.500029	0.519017	0.477846	0.597211	0.522909
chr2	141343230	141344466	.	0	.	short-term	0.85015	0.383475	0.739	0.45985	0.7806	0.57995	0.779185	0.67175	0.77922	0.661405	0.8217	0.7505
chr1	161578571	161579058	.	0	.	short-term	0.947389	0.408928	0.885944	0.372	0.900833	0.800611	0.854056	0.832333	0.8875	0.907556	0.892083	0.936222
chr1	157594517	157595082	.	0	.	short-term	0.158057	0.128929	0.133636	0.115479	0.195893	0.170243	0.177343	0.175429	0.202636	0.169714	0.191314	0.175829
chr2	152743380	152743634	.	0	.	short-term	0.608	0.124062	0.6445	0.233	0.587125	0.30185	0.551	0.475375	0.653	0.429375	0.682875	0.533375
chr3	34700205	34701319	.	0	.	short-term	0.625439	0.424325	0.569654	0.400681	0.586064	0.463886	0.529921	0.500375	0.556011	0.495354	0.568414	0.486481
chr9	81632974	81634471	.	0	.	short-term	0.00361949	0.00504894	0.0140514	0.00673929	0.00661642	0.00790294	0.0060375	0.00963971	0.01127	0.00948265	0.00565581	0.011144
chr6	28486926	28487284	.	0	.	short-term	0.6258	0.355567	0.655071	0.15495	0.7665	0.488714	0.783214	0.694214	0.656	0.593714	0.8335	0.693357
chr2	103302235	103302464	.	0	.	short-term	0.5855	0.05035	0.4975	0	0.66675	0.16895	0.559	0.31825	0.5955	0.3495	0.60875	0.3655
chr15	76764551	76765432	.	0	.	short-term	0.636208	0.43518	0.600142	0.40038	0.615854	0.553008	0.5579	0.532554	0.563018	0.561225	0.625212	0.540579
chr15	38326180	38326805	.	0	.	short-term	0.525282	0.115341	0.498091	0.176865	0.597318	0.454736	0.669605	0.542595	0.718227	0.590468	0.684791	0.606069
chr2	155746802	155747314	.	0	.	short-term	0.210383	0.05635	0.222533	0.0647	0.237108	0.0779	0.13705	0.0734083	0.194442	0.108483	0.20225	0.102233
chr3	18215199	18216084	.	0	.	short-term	0.600136	0.31737	0.633591	0.282895	0.642818	0.3604	0.564636	0.38165	0.581682	0.338932	0.545091	0.411318
chr11	69683985	69684601	.	0	.	short-term	0.713385	0.198573	0.410173	0.279867	0.445333	0.329407	0.403033	0.351487	0.350318	0.355	0.4375	0.385767
chr10	4944591	4945273	.	0	.	short-term	0.547833	0.22758	0.43656	0.16228	0.36254	0.23919	0.34095	0.31337	0.36482	0.24749	0.3475	0.27417
chr11	86646249	86646925	.	0	.	short-term	0.73425	0.406333	0.588333	0.368717	0.640917	0.43025	0.457833	0.454833	0.518667	0.407042	0.544417	0.49
chr16	95895679	95896258	.	0	.	short-term	0.613813	0.195206	0.640062	0.309912	0.683375	0.498375	0.594	0.552062	0.650812	0.5772	0.666313	0.568875
chr15	25354614	25355339	.	0	.	short-term	0.488464	0.516682	0.556632	0.442091	0.535091	0.45115	0.497573	0.482659	0.508855	0.45185	0.487432	0.486136
chr13	94062444	94063137	.	0	.	short-term	0.0145167	0.00349615	0.020075	0.00463889	0.00865789	0.0112767	0.00823529	0.0244026	0.016	0.0110722	0.00746471	0.0176654
chr14	38062137	38062786	.	0	.	short-term
chr5	134102722	134103113	.	0	.	short-term	0.38325	0.0909	0.8335	0.596	0.692583	0.51325	0.495	0.6515	0.9645	0.61779	0.74425	0.7745
chr2	29255727	29256554	.	0	.	short-term	0.48445	0.10696	0.399505	0.076905	0.391895	0.202225	0.35481	0.21862	0.345515	0.22888	0.389515	0.28942
chr16	25220573	25221012	.	0	.	short-term	0.641062	0.399063	0.368386	0.318106	0.395294	0.350725	0.210862	0.364188	0.232213	0.285331	0.270081	0.268275
chr11	110435905	110436522	.	0	.	short-term	0.270857	0.22696	0.227833	0.239167	0.29525	0.208693	0.300386	0.261336	0.249992	0.208842	0.322483	0.3154
chr15	50259877	50260412	.	0	.	short-term	0.296717	0.116917	0.232033	0.0594167	0.237033	0.1053	0.250217	0.105133	0.237	0.0408833	0.25655	0.0439333
chr5	95879571	95880215	.	0	.	short-term
chr13	37604736	37605298	.	0	.	short-term	0.5979	0.427925	0.56925	0.414463	0.63275	0.56925	0.673875	0.670375	0.7175	0.654125	0.73	0.72525
chr14	8111334	8112301	.	0	.	short-term	0.915895	0.611353	0.894526	0.629711	0.923421	0.746789	0.902921	0.808737	0.913447	0.828868	0.916237	0.871868
chr13	40450771	40451737	.	0	.	short-term	0.517125	0.202731	0.387538	0.272331	0.4903	0.468094	0.525056	0.548438	0.598188	0.636688	0.5915	0.501619
chr11	81998743	81999788	.	0	.	short-term	0.526791	0.230345	0.473618	0.182727	0.386605	0.232127	0.240309	0.177409	0.290664	0.150364	0.283377	0.169614
chr3	102174473	102174990	.	0	.	short-term	0.61625	0.36515	0.677162	0.494125	0.704737	0.62535	0.70775	0.673788	0.699062	0.649875	0.70975	0.729925
chr8	3993991	3994635	.	0	.	short-term	0.367095	0.308176	0.437581	0.388544	0.409906	0.354771	0.3962	0.356442	0.44591	0.474186	0.449473	0.446578
chr15	65936240	65937142	.	0	.	short-term	0.3775	0.18725	0.367875	0.2045	0.325488	0.240613	0.284375	0.183	0.310125	0.156125	0.34785	0.197262
chr9	70838396	70839065	.	0	.	short-term	0.843091	0.4096	0.7545	0.371038	0.872333	0.653058	0.765833	0.694917	0.97725	0.860278	0.913667	0.754813
chr10	42088524	42089008	.	0	.	short-term	0.608	0.210617	0.38275	0.242145	0.535727	0.379455	0.472045	0.344632	0.424364	0.328091	0.48185	0.320968
chr3	52634416	52634788	.	0	.	short-term	0.734417	0.332992	0.654917	0.295033	0.711583	0.475833	0.651325	0.59275	0.654833	0.57275	0.704	0.58175
chr13	117027272	117027482	.	0	.	short-term	0.527	0.253667	0.436667	0.3045	0.432333	0.378	0.434833	0.437167	0.407167	0.417333	0.419	0.582167
chr9	75362871	75363498	.	0	.	short-term	0.735571	0.186592	0.67075	0.232371	0.756714	0.481743	0.678929	0.541571	0.756	0.590286	0.799286	0.6615
chr15	25301695	25302250	.	0	.	short-term	0.5032	0.39391	0.47834	0.13175	0.40148	0.3514	0.33691	0.3309	0.33099	0.28196	0.3696	0.26204
chr5	26169786	26170408	.	0	.	short-term	0.388917	0.292167	0.3312	0.0764667	0.34435	0.176333	0.272	0.157333	0.330883	0.120883	0.3896	0.239833
chr15	31184580	31185096	.	0	.	short-term	0.55334	0.13449	0.58682	0.277381	0.55308	0.35794	0.54445	0.44782	0.52396	0.436545	0.5847	0.529056
chr2	155742866	155743929	.	0	.	short-term	0.288437	0.0568875	0.251681	0.114124	0.26525	0.130294	0.17114	0.143856	0.216009	0.114775	0.234585	0.13937
chr11	86578207	86578461	.	0	.	short-term	0.3035	0.08325	0.07735	0.256225	0.13445	0.267	0.1095	0.279225	0.2695	0.184375	0.134	0.24725
chr1	17602550	17602924	.	0	.	short-term	0.831062	0.358962	0.879375	0.304375	0.843125	0.599687	0.858188	0.721687	0.882187	0.625438	0.861938	0.817563
chr14	82065098	82065977	.	0	.	short-term	0.6275	0.4295	0.610167	0.487333	0.649333	0.452167	0.5195	0.455	0.633667	0.421333	0.678	0.551167
chr16	92552849	92553357	.	0	.	short-term	0.236829	0.0866286	0.296182	0.0644536	0.252539	0.191514	0.206879	0.191389	0.176325	0.113261	0.247086	0.0911692
chr14	79289836	79291084	.	0	.	short-term	0.430196	0.122036	0.451318	0.216725	0.489758	0.420467	0.511258	0.473055	0.508673	0.465587	0.524696	0.522295
chr17	75355494	75356341	.	0	.	short-term	0.63125	0.12615	0.455158	0.0956333	0.539667	0.205683	0.502833	0.152992	0.482583	0.104842	0.609033	0.2148
chr3	90228816	90229421	.	0	.	short-term	0.283581	0.063375	0.3064	0.085975	0.290562	0.147013	0.277988	0.187925	0.2887	0.178825	0.309831	0.220844
chr7	99432170	99432672	.	0	.	short-term	0.781861	0.712556	0.840421	0.718735	0.851737	0.772711	0.840868	0.821658	0.901333	0.872895	0.910737	0.864132
chr3	122214498	122215215	.	0	.	short-term	0.684104	0.3121	0.634542	0.266712	0.655958	0.397617	0.594325	0.422467	0.5594	0.425471	0.652292	0.432467
chr16	20362037	20362980	.	0	.	short-term	0.75439	0.554067	0.725	0.541117	0.755043	0.59634	0.765633	0.661173	0.7505	0.6366	0.788267	0.718503
chr15	74991845	74992592	.	0	.	short-term	0.6665	0.179086	0.535786	0.229886	0.584	0.409357	0.458929	0.476214	0.504	0.469786	0.553571	0.517
chr10	60269473	60270111	.	0	.	short-term	0.337456	0.257325	0.355938	0.245836	0.381881	0.312581	0.3757	0.312294	0.4284	0.260156	0.403981	0.353081
chr18	73751958	73752538	.	0	.	short-term	0.512444	0.277528	0.388778	0.211161	0.413667	0.294089	0.262389	0.284794	0.289139	0.281311	0.315022	0.250661
chr8	71702500	71703471	.	0	.	short-term	0.175223	0.084	0.147886	0.0934682	0.171305	0.123632	0.158764	0.137055	0.121236	0.135032	0.085645	0.125045
chr18	61297185	61297884	.	0	.	short-term	0.7795	0.337642	0.77775	0.309422	0.808621	0.606	0.798625	0.699042	0.804833	0.678417	0.833083	0.747917
chr14	14557420	14558108	.	0	.	short-term	0.158478	0.2124	0.202981	0.257661	0.158111	0.230822	0.171239	0.270878	0.223683	0.2793	0.135183	0.260378
chr2	103345009	103345541	.	0	.	short-term	0.879375	0.427033	0.845375	0.598909	0.906333	0.738375	0.858375	0.811417	0.900083	0.803875	0.896833	0.869417
chr6	29242328	29243071	.	0	.	short-term	0.379743	0.2333	0.390529	0.174829	0.402714	0.222586	0.316657	0.286236	0.351929	0.255029	0.376771	0.28045
chr4	129258852	129259531	.	0	.	short-term	0.910667	0.27435	0.6637	0.351917	0.7575	0.479167	0.5965	0.620833	0.524	0.616667	0.762	0.56075
chr9	85347634	85348533	.	0	.	short-term	0.708864	0.373359	0.6265	0.331023	0.697605	0.550827	0.701436	0.595736	0.656528	0.602268	0.725745	0.697314
chr1	172321462	172322125	.	0	.	short-term	0.632458	0.142182	0.519079	0.172988	0.643143	0.317443	0.417989	0.350532	0.520857	0.408482	0.534557	0.348279
chr17	75349058	75349578	.	0	.	short-term	0.470106	0.128619	0.466969	0.139894	0.457475	0.216137	0.452188	0.223481	0.481044	0.250731	0.4951	0.3521
chr6	31088111	31089692	.	0	.	short-term	0.282723	0.0895517	0.25401	0.0809414	0.297597	0.213276	0.3006	0.241929	0.369857	0.283163	0.357979	0.3317
chr14	79114927	79115317	.	0	.	short-term	0.623	0.258813	0.561375	0.309625	0.676625	0.519625	0.620875	0.514125	0.60725	0.468	0.68525	0.566
chr17	63162527	63162853	.	0	.	short-term	0.8483	0.31857	0.7095	0.32416	0.8502	0.5459	0.7016	0.5986	0.84	0.6839	0.8304	0.6683
chr12	71860668	71861281	.	0	.	short-term	0.312473	0.127491	0.295582	0.1025	0.282455	0.195905	0.181727	0.183109	0.217732	0.163527	0.237695	0.164114
chr5	67969372	67970015	.	0	.	short-term	0.287079	0.089	0.305921	0.10065	0.265779	0.0809	0.201886	0.0710643	0.153421	0.0947643	0.182871	0.0793071
chr6	7798881	7799462	.	0	.	short-term	0.592038	0.213692	0.450092	0.190609	0.586577	0.415673	0.562981	0.508096	0.666077	0.451846	0.711346	0.545442
chr9	117016549	117017351	.	0	.	short-term	0.635144	0.116394	0.432875	0.125238	0.450417	0.195633	0.236617	0.142761	0.258006	0.132144	0.350372	0.146156
chr12	82189667	82190082	.	0	.	short-term	0.664929	0.271629	0.636643	0.529786	0.682929	0.600071	0.570286	0.5475	0.653643	0.520214	0.666214	0.630714
chr6	28862248	28862693	.	0	.	short-term	0.527625	0.211937	0.500225	0.119736	0.607569	0.421913	0.47275	0.499638	0.622937	0.519806	0.678056	0.711357
chr8	57467936	57468396	.	0	.	short-term	0.604545	0.346025	0.579	0.365455	0.629045	0.380673	0.440614	0.416345	0.4552	0.418695	0.478582	0.402818
chr11	19739896	19740829	.	0	.	short-term	0.8035	0.733	0.7963	0.6823	0.7863	0.7112	0.8104	0.6889	0.7413	0.6549	0.7332	0.6238
chr18	61621992	61622602	.	0	.	short-term	0.874889	0.518125	0.796611	0.534	0.861833	0.757056	0.807333	0.833722	0.865056	0.816556	0.887722	0.846056
chr14	99547839	99548293	.	0	.	short-term	0.454571	0.213421	0.485357	0.259429	0.599786	0.373979	0.617786	0.546143	0.653357	0.413357	0.611786	0.562714
chr8	64712515	64712984	.	0	.	short-term	0.801792	0.491305	0.788667	0.5066	0.781542	0.680208	0.776125	0.740583	0.82925	0.77525	0.867042	0.875792
chr5	95872058	95872983	.	0	.	short-term	0.396283	0.0928333	0.195667	0.0815833	0.296167	0.09675	0.20115	0.0758667	0.2025	0.0677667	0.215383	0.109033
chr11	63728421	63729101	.	0	.	resolved	0.679417	0.592658	0.669583	0.648417	0.660167	0.603942	0.699333	0.672083	0.737667	0.629908	0.688417	0.687117
chr6	77160283	77160889	.	0	.	resolved	0.0278	0	0	0	0.0139	0.01065	0	0.01925	0.0238	0.0294	0	0.01785
chr7	43856829	43857494	.	0	.	resolved	0.1089	0.11147	0.142995	0.0541611	0.10122	0.067725	0.0507	0.081175	0.1032	0.05768	0.079085	0.0443
chr2	25147427	25148746	.	0	.	resolved	0.639104	0.406333	0.601058	0.418	0.592204	0.537496	0.573475	0.573096	0.592583	0.557567	0.571392	0.559596
chr11	54812780	54813648	.	0	.	resolved	0.382462	0.349933	0.424363	0.299345	0.388367	0.265458	0.295988	0.269763	0.317917	0.297742	0.304167	0.260937
chr10	58892065	58892532	.	0	.	resolved	0.0161182	0.0320864	0.0434	0.0263333	0.0404955	0.0363591	0.0261409	0.0408455	0.0521318	0.04505	0.03755	0.0371636
chr15	25268548	25268791	.	0	.	resolved	0.6545	0.47225		0.52575	0.6505	0.62475	0.54375	0.57175	0.57725	0.69075	0.61875	0.52925
chr6	86578222	86579169	.	0	.	resolved	0.3103	0.193362	0.2199	0.19295	0.209929	0.195943	0.199571	0.180586	0.241643	0.279625	0.190929	0.2663
chr7	110646675	110647039	.	0	.	resolved	0.59525	0.03125	0.8	0.493833	0.7925	0.631333	0.651	0.637167	0.845667	0.690167	0.785667	0.736833
chr2	136618111	136618675	.	0	.	resolved	0.047125	0.0147	0	0.044225	0.02065	0	0.00715	0.022375	0.07325	0.01315	0.0125	0
chr2	72751464	72751922	.	0	.	resolved	0.65	0.417	0.2285	0	0.305375	0.2989	0.34	0.43985	0.125	0.2915	0.378225	0.409
chr6	125005087	125005360	.	0	.	resolved	0		0	0	0	0	0	0	0	0	0	0
chr4	124703363	124703883	.	0	.	resolved	0.334875	0.21	0.3125	0.24275	0.2655	0.295975	0.2184	0.299713	0.282737	0.19245	0.30875	0.258487
chr9	21440239	21441099	.	0	.	resolved	0.188083	0.07	0.168417	0.0966667	0.1471	0.155417	0.154142	0.156275	0.163608	0.119433	0.149275	0.152692
chr13	81401667	81402190	.	0	.	resolved	0.7195	0.0572	0.4515	0.0476	0.703	0.2385	0.4325	0.369	0.506	0.22	0.415	0.299
chr9	100439877	100441063	.	0	.	resolved	0.347222	0.263263	0.347409	0.338097	0.348431	0.308231	0.332311	0.30255	0.341014	0.281267	0.328072	0.31995
chr6	121382032	121382851	.	0	.	resolved	0.230195	0.152618	0.2038	0.131155	0.193011	0.183539	0.179671	0.144408	0.2086	0.178621	0.207245	0.130813
chr15	67145344	67145766	.	0	.	resolved	0	0	0	0	0	0	0	0	0.05	0	0	0
chr13	49078766	49079336	.	0	.	resolved	0.833417	0.549843	0.83925	0.658429	0.861071	0.757929	0.780857	0.766214	0.793143	0.754786	0.840333	0.820667
chr18	61367677	61368597	.	0	.	resolved	0.692978	0.56303	0.70723	0.58115	0.68095	0.613115	0.71395	0.67876	0.749665	0.677545	0.725665	0.63346
chr16	3723049	3723680	.	0	.	resolved	0.369818	0.199636	0.338455	0.0685889	0.223518	0.104609	0.206418	0.124445	0.155555	0.0856364	0.161127	0.0977818
chr2	132650584	132651371	.	0	.	resolved	0.0839	0.0652167	0.0613333	0.146967	0.03825	0.111417	0.0264667	0.074	0.0564	0.0371167	0.0104167	0.0376833
chr3	89574326	89574703	.	0	.	resolved	0.41525	0.4425	0.419	0.403	0.33575	0.41125	0.47875	0.49275	0.488	0.563	0.4815	0.4135
chr14	99198783	99199224	.	0	.	resolved	1	0.765	1	0.933	0.9635	0.982	0.922	1	0.969	1	1
chr5	7922772	7923189	.	0	.	resolved	0.12175	0.0375	0.127525	0.022725	0.072675	0.049225	0.10425	0.015125	0.105925	0.051775	0.050675	0.06125
chr19	6891172	6891552	.	0	.	resolved	0.88075	0.73475	0.916	0.5715	0.93	0.80325	0.9165	0.83025	0.85875	0.737	0.91325	0.914
chr11	73044863	73045098	.	0	.	resolved	0.38	0.2375	0.308833	0.439	0.277233	0.252	0.20775	0.27215	0.373667	0.297217	0.277233	0.252667
chr1	6287193	6287635	.	0	.	resolved	0.30775	0.0903	0.2915	0.2575	0.32575	0.1605	0.162975	0.22925	0.2685	0.2008	0.3955	0.179225
chr7	65314578	65314982	.	0	.	resolved	0.597563	0.463763	0.573563	0.378475	0.509419	0.500563	0.44855	0.486062	0.514125	0.503	0.451875	0.447612
chr12	102607212	102607696	.	0	.	resolved	0.609877	0.570418	0.593527	0.478407	0.56083	0.529067	0.47657	0.508973	0.499153	0.56163	0.557673	0.437983
chr1	82782491	82782849	.	0	.	resolved	0.1775	0.020825	0.0769	0.03125	0.192825	0	0.087375	0.022975	0	0	0.0511	0
chr3	24690033	24690946	.	0	.	resolved	0.118875	0.10385	0.052625	0.06675	0.1689	0.09065	0.178925	0.09405	0.1924	0.16825	0.106725	0.152125
chr7	66144558	66144905	.	0	.	resolved	0.70325	0.4715	0.475	0.437225	0.521	0.50375	0.526	0.53525	0.263	0.58175	0.554725	0.5255
chr11	102713911	102714477	.	0	.	resolved	0.7295	0.812	0.7045	0.615	0.77	0.554	0.4385	0.551	0.6435	0.5835	0.5945	0.5015
chr16	4273675	4274488	.	0	.	resolved	0.217859	0.178727	0.172318	0.172111	0.203992	0.162664	0.219071	0.205483	0.2159	0.186227	0.205105	0.201868
chr14	120127453	120128014	.	0	.	resolved	0.603944	0.500867	0.587439	0.488187	0.590989	0.540422	0.515111	0.517922	0.553611	0.526844	0.515611	0.451494
chr6	126009016	126009505	.	0	.	resolved	0.228163	0.105375	0.200912	0.09835	0.216212	0.177938	0.152525	0.252375	0.282875	0.170875	0.2365	0.223487
chr16	18004413	18005196	.	0	.	resolved	0.346658	0.251183	0.278383	0.218333	0.252575	0.234692	0.290708	0.211783	0.27675	0.244775	0.251917	0.230583
chr12	111749683	111750100	.	0	.	resolved	0.201514	0.141893	0.215221	0.151043	0.159557	0.112443	0.0778286	0.106871	0.118364	0.157643	0.145971	0.119236
chr18	80315011	80315619	.	0	.	resolved	0.400375	0.213833	0.331283	0.23525	0.324917	0.273117	0.256375	0.281842	0.300592	0.270217	0.298575	0.2261
chr4	114385018	114385476	.	0	.	resolved	0.337842	0.179058	0.317758	0.278158	0.276608	0.298367	0.292783	0.292533	0.28125	0.299592	0.277125	0.351308
chr10	39239417	39240473	.	0	.	resolved	0.129091	0.0783818	0.120578	0.0831773	0.132983	0.104859	0.110617	0.10695	0.121763	0.100739	0.117433	0.100298
chr6	140368161	140369249	.	0	.	resolved	0.004555	0.00292222	0.0025	0.017635	0.00625	0.004	0.00284	0.003335	0.005185	0	0.01376	0
chr15	85935475	85936159	.	0	.	resolved	0.51795	0.385644	0.418	0.338713	0.46045	0.4336	0.432	0.4722	0.5737	0.50055	0.489535	0.47855
chr1	162554939	162555352	.	0	.	resolved	0.75	0.231	0.2	0.167	0.3635	0.2035	0.261	0.2825	0.3665	0.25	0.508	0.1785
chr1	13698600	13699167	.	0	.	resolved	0.449333	0.38175	0.378083	0.324983	0.487667	0.39745	0.383833	0.329267	0.419167	0.33845	0.368867	0.386167
chr13	31304081	31304835	.	0	.	resolved	0.6134	0.337	0.5796	0.3135	0.5998	0.4391	0.5835	0.47552	0.6452	0.38986	0.587	0.497
chr10	67489662	67490274	.	0	.	resolved	0.060995	0.0327417	0.0198333	0.0276389	0.042395	0.0239	0.04277	0.032065	0.0689917	0.020615	0.01914	0.025235
chr7	98480706	98481712	.	0	.	resolved	0.146395	0.0992167	0.139011	0.11549	0.131027	0.126605	0.120682	0.131527	0.145	0.127132	0.0986364	0.140295
chr7	120817361	120817891	.	0	.	resolved	0.60265	0.551167	0.5587	0.548417	0.526142	0.535775	0.509925	0.510525	0.527208	0.5035	0.463492	0.508417
chr6	39469731	39470508	.	0	.	resolved	0.248742	0.126928	0.238922	0.127353	0.191731	0.131136	0.166956	0.140489	0.168394	0.134831	0.166806	0.119394
chr1	21037879	21038218	.	0	.	resolved	0.47625	0.355	0.333487	0.375088	0.407775	0.311963	0.201438	0.3735	0.311825	0.257025	0.257375	0.2392
chr18	84438123	84438610	.	0	.	resolved	0.236312	0.150725	0.252113	0.219087	0.254175	0.163925	0.24465	0.20535	0.210525	0.19065	0.184488	0.270737
chr3	97334690	97335450	.	0	.	resolved	0.346192	0.328035	0.322704	0.270342	0.365985	0.356138	0.357596	0.370542	0.369596	0.338442	0.335254	0.354969
chr10	94426047	94426955	.	0	.	resolved	0.157975	0.0481056	0.1892	0.0313278	0.135971	0.140121	0.170017	0.167442	0.173742	0.174721	0.225413	0.18055
chr5	142327353	142327600	.	0	.	resolved	0.6059	0.5683	0.5341	0.4147	0.5668	0.487	0.531	0.4792	0.5116	0.4575	0.4634	0.4737
chrX	20914946	20915506	.	0	.	resolved
chr3	86186678	86187408	.	0	.	resolved	0.318508	0.261475	0.296917	0.242	0.286342	0.240633	0.355283	0.30465	0.3155	0.3148	0.316342	0.267133
chr10	122884165	122884480	.	0	.	resolved	0.128136	0.0671167	0.196083	0	0.221964	0.225407	0.224029	0.194107	0.240143	0.253607	0.229071	0.283136
chr7	100699600	100700652	.	0	.	resolved	0.009625	0.0251625	0.0141813	0.00849375	0.00895625	0.0193938	0.013475	0.0117813	0.0208062	0.0222562	0.00865625	0.0182937
chr3	109659365	109660069	.	0	.	resolved	0.6994	0.648745	0.68985	0.67795	0.7035	0.73225	0.7206	0.7482	0.7397	0.71415	0.78325	0.72865
chr8	109676218	109676822	.	0	.	resolved	0.344613	0.441	0.401475	0.328987	0.434	0.506875	0.48725	0.501	0.615625	0.57675	0.616375	0.61275
chr12	85952902	85953385	.	0	.	resolved	0.385625	0.4095	0.4095	0.324	0.457725	0.390625	0.378525	0.457125	0.51825	0.395187	0.478625	0.529912
chr2	50317265	50317835	.	0	.	resolved	0.552429	0.387714	0.556607	0.51115	0.484929	0.368679	0.442257	0.416386	0.493143	0.414829	0.499357	0.361429
chr2	69987939	69988503	.	0	.	resolved	0.9285	0.97925	0.8805	0.95	0.9846	0.9614	0.9784	0.9638	0.9615	0.9875	0.9455	0.954
chr7	118827865	118828479	.	0	.	resolved	0.705578	0.654206	0.691483	0.5269	0.749222	0.672111	0.658961	0.691217	0.747389	0.698056	0.7945	0.754667
chr4	62739171	62740144	.	0	.	resolved	0.443467	0.153506	0.384556	0.252717	0.389806	0.294389	0.348689	0.317594	0.344644	0.311094	0.369739	0.304044
chr10	78730196	78730730	.	0	.	resolved	0.437	0.21525	0.359	0.3165	0.420725	0.359875	0.404	0.34275	0.39825	0.356475	0.3905	0.400175
chr14	69027877	69028326	.	0	.	resolved	0.00682143	0.05052	0.0310187	0.00357143	0.00983125	0.0377187	0.0076375	0.0262312	0.0382857	0.00271875	0.01615	0.02525
chr11	94997633	94998058	.	0	.	resolved	0.208717	0.394975	0.3582	0.07023	0.2565	0.282825	0.262312	0.278631	0.296413	0.322137	0.275031	0.288538
chr7	67915527	67915926	.	0	.	resolved	0.5626	0.33292	0.6058	0.32125	0.48489	0.3374	0.5927	0.39197	0.5421	0.38202	0.5742	0.4225
chr7	116596866	116597254	.	0	.	resolved
chr15	98583060	98583321	.	0	.	resolved	0.461983		0.143	0.14095	0.379	0.387167	0.448567	0.388333	0.2275	0.369667	0.386333	0.12195
chr10	26296701	26297922	.	0	.	resolved	0.175316	0.0877313	0.216419	0.121703	0.203947	0.1736	0.213781	0.211344	0.263325	0.2172	0.289294	0.231953
chr4	139007994	139008497	.	0	.	resolved	0.38626	0.21675	0.42209	0.08205	0.47465	0.4051	0.41309	0.3845	0.519875	0.46685	0.5034	0.126
chr10	84221036	84221460	.	0	.	resolved	0.737625	0.28325	0.610875	0.43825	0.69675	0.613875	0.593375	0.6455	0.798125	0.606125	0.56325	0.703125
chr11	80417060	80417621	.	0	.	resolved	0.758829	0.332667	0.67235	0.2076	0.76335	0.309607	0.723929	0.4105	0.711857	0.330221	0.767286	0.441143
chr18	21219983	21220518	.	0	.	resolved	0.67525	0.387225	0.58075	0.222	0.7035	0.4675	0.64025	0.54975	0.76975	0.60475	0.676	0.70775
chr14	57251170	57251468	.	0	.	resolved	0.5655	0.222133	0.429667	0.2255	0.459667	0.403667	0.27935	0.343717	0.3215	0.29615	0.438667	0.390167
chr2	128427463	128429673	.	0	.	resolved	0.0515474	0.0494605	0.0568368	0.0505221	0.0455872	0.0432449	0.0446244	0.0416628	0.0442795	0.0459577	0.0502564	0.0459308
chr5	75059191	75059606	.	0	.	resolved	0.65635	0.58555	0.575075	0.552685	0.58939	0.54914	0.487695	0.532165	0.561265	0.54094	0.51229	0.5146
chr12	56247692	56248058	.	0	.	resolved	0.712308	0.29386	0.679008	0.374833	0.660258	0.51505	0.641067	0.529508	0.589167	0.530417	0.672167	0.537167
chr7	144684414	144685308	.	0	.	resolved	0.088505	0.00715	0.0897167	0.03545	0.0448	0.026945	0.017065	0.030975	0.032625	0.033995	0.02875	0.008845
chr5	32549211	32549813	.	0	.	resolved	0.5595	0.428125	0.4707	0.397	0.520375	0.3967	0.43875	0.5221	0.488625	0.516175	0.522275	0.5
chr3	93023481	93024083	.	0	.	resolved	0.2552	0.145167	0.160733	0.1785	0.20015	0.150667	0.148033	0.141833	0.132167	0.135833	0.169333	0.0988
chr7	141074729	141074991	.	0	.	resolved	0.3015	0.26015	0.309833	0.238217	0.260667	0.177933	0.115017	0.144833	0.243167	0.171617	0.2135	0.156333
chr8	92906526	92906966	.	0	.	resolved	0.970222	0.543972	0.883611	0.580928	0.959056	0.8055	0.959722	0.880778	0.924667	0.847389	0.950167	0.899556
chr10	111684702	111685402	.	0	.	resolved	0.552417	0.423025	0.4775	0.4166	0.539833	0.49275	0.470333	0.374142	0.4537	0.318192	0.477742	0.388417
chr1	123846688	123847448	.	0	.	resolved	0.266375	0.193375	0.236625	0.148925	0.217175	0.137562	0.254638	0.16815	0.326862	0.19775	0.241775	0.252687
chr16	15294198	15294615	.	0	.	resolved
chr16	87745008	87745687	.	0	.	resolved	0.520667	0.3051	0.485	0.316283	0.428167	0.403667	0.35715	0.403833	0.453	0.317983	0.446783	0.33745
chr1	36078985	36079190	.	0	.	resolved	0.641	0.545	0.7	0.579	0.5325	0.6475	0.6475	0.636	0.589	0.6475	0.671	0.8095
chr9	45318340	45318604	.	0	.	resolved	0.16508	0.04068	0.18626	0.07118	0.18897	0.05568	0.14893	0.04087	0.1801	0.07366	0.06205	0.0313
chr6	120072409	120073060	.	0	.	resolved	0.772	0.6305	0.8335	0.693	0.802	0.6485	0.834	0.75825	0.799	0.90925	0.89175	0.8485
chr1	193242043	193242703	.	0	.	resolved	0.5359	0.285612	0.54475	0.212929	0.532407	0.324939	0.5803	0.454478	0.507778	0.494556	0.639111	0.551857
chr11	112604628	112605444	.	0	.	resolved	0.533	0.3893	0.571667	0.3845	0.5705	0.450833	0.464167	0.39455	0.453833	0.484667	0.427333	0.413333
chr8	109681538	109681810	.	0	.	resolved	0.613667	0.19985	0.659333	0.462667	0.678	0.579	0.607667	0.575333	0.606667	0.690667	0.7075	0.697333
chr6	54668991	54669872	.	0	.	resolved	0.156455	0.103467	0.183125	0.161255	0.20075	0.186225	0.20737	0.22831	0.22791	0.187135	0.20115	0.25528
chr11	109635695	109636671	.	0	.	resolved	0.537522	0.4763	0.480208	0.399525	0.556458	0.451871	0.540729	0.446867	0.550864	0.417859	0.5788	0.51785
chr9	76583805	76584993	.	0	.	resolved	0.441333	0.286417	0.379311	0.303217	0.353833	0.257944	0.327433	0.356161	0.346011	0.298683	0.2719	0.278061
chrX	159899228	159899550	.	0	.	resolved
chr13	23425448	23425958	.	0	.	resolved	0.0418107	0.0211357	0.0537214	0.0448321	0.042675	0.0313	0.0438286	0.0264429	0.0373429	0.03135	0.0445607	0.05515
chr10	18872861	18873341	.	0	.	resolved	0.196	0.02785	0.12866	0.05	0.10715	0.06475	0.10037	0.04553	0.0469	0.15889	0.0582	0.1008
chr1	52830064	52830642	.	0	.	resolved	0.319833	0.185667	0.350667	0.1613	0.240833	0.170533	0.222833	0.144883	0.217817	0.236	0.251117	0.191883
chr1	130860404	130860862	.	0	.	resolved	0.25	0.0588	0.3675	0.1905	0.333	0.127	0.2695	0.165	0.3035	0.172	0.384	0.1585
chr18	37855844	37856363	.	0	.	resolved	0.890765	0.745706	0.825412	0.700135	0.811706	0.744235	0.717294	0.693912	0.742853	0.767	0.783941	0.6907
chr9	86453779	86454301	.	0	.	resolved	0.622667	0.382083	0.54025	0.325	0.513	0.375083	0.474708	0.382667	0.450583	0.38465	0.481092	0.431758
chrX	142704879	142705471	.	0	.	resolved
chr3	95304812	95305200	.	0	.	resolved	0.09145	0.0861667	0.0443833	0.0128167	0.0349	0.00885	0.0185667	0.0355167	0.02425	0.00725	0.0242	0.0128167
chr10	116573688	116574093	.	0	.	resolved	0.2493	0.249375	0.316938	0.238738	0.237875	0.270525	0.296962	0.299162	0.227962	0.340625	0.303575	0.320313
chr7	18175930	18176602	.	0	.	resolved	0.69	0.49175	0.611	0.55625	0.542	0.51225	0.6215	0.6455	0.509	0.52175	0.53025	0.6145
chr5	64832951	64834570	.	0	.	resolved	0.794917	0.6302	0.80975	0.708083	0.758225	0.69265	0.7118	0.641667	0.734492	0.709917	0.687483	0.684667
chr7	133198874	133199685	.	0	.	resolved	0.443415	0.307745	0.278993	0.460857	0.3458	0.27837	0.230685	0.24828	0.28294	0.241125	0.263155	0.261125
chr13	52787205	52787867	.	0	.	resolved	0.243675	0.145415	0.212755	0.149975	0.20409	0.189695	0.20696	0.168115	0.166225	0.190535	0.21422	0.19442
chr16	29496831	29497329	.	0	.	resolved	0.12195	0.58775	0.6305	0.615267	0.697662	0.50805	0.5353	0.494	0.53533	0.47698	0.4831	0.382325
chr4	122827468	122828078	.	0	.	resolved	0.504483	0.378667	0.373375	0.320667	0.553462	0.442125	0.505875	0.42475	0.52575	0.4935	0.386	0.423875
chr1	189628348	189628747	.	0	.	resolved	0.769	0.5	0.824	0.688	0.692	0.615	0.515	0.708	0.533	0.649	0.818	1
chr17	63988448	63989217	.	0	.	resolved	0	0.04165	0	0	0.005675	0.026375	0	0.009625	0	0	0	0
chr10	24780862	24781160	.	0	.	resolved	0.320136	0.290773	0.339045	0.259545	0.432318	0.222373	0.347173	0.347136	0.453409	0.300591	0.425864	0.265841
chr12	112368122	112368755	.	0	.	resolved	0.422981	0.305031	0.365225	0.29395	0.365775	0.332513	0.383581	0.378219	0.369044	0.368919	0.335388	0.368087
chr3	145254816	145255344	.	0	.	resolved	0.8415	0.361667	0.677333	0.348333	0.713333	0.4395	0.721333	0.497333	0.787167	0.3681	0.697667	0.5055
chr1	92670249	92670609	.	0	.	resolved	0.4035	0.091	0.50525	0.291	0.58525	0.373	0.51125	0.53675	0.598	0.57475	0.72375	0.724
chr10	77126704	77126964	.	0	.	resolved	0.16445	0.25	0.19	0.12645	0.262	0.145	0.125	0.178	0.4145	0.216	0.14685	0.15095
chr2	103368200	103368471	.	0	.	resolved	0.904	0.822	0.893	0.814	0.92	0.8665	0.887	0.9445	0.94225	0.9685	0.952	0.9875
chr5	36724237	36724741	.	0	.	resolved	0.0420857	0.0272857	0.0552429	0.0297286	0.00905	0.0389643	0.00808571	0.0201214	0.0136143	0.0502857	0.0176214	0.0133929
chr11	32019820	32021042	.	0	.	resolved	0.14975	0.06025	0.141533	0.0559937	0.14139	0.0782	0.08049	0.08336	0.0481278	0.0628875	0.06505	0.0219222
chr2	60807144	60808189	.	0	.	resolved	0.0766875	0.0596042	0.0944273	0.105433	0.088075	0.0988625	0.0928417	0.103821	0.0902792	0.0702375	0.0644167	0.0712583
chr1	159392796	159393678	.	0	.	resolved	0.260742	0.07895	0.195437	0.1488	0.248013	0.144425	0.2775	0.196358	0.276246	0.204227	0.304775	0.298617
chr3	101519627	101519940	.	0	.	resolved	0.78725	0.482375	0.795375	0.470125	0.81975	0.628625	0.774875	0.811	0.759125	0.835	0.83675	0.80825
chr1	131035102	131035345	.	0	.	resolved	0.686833	0.456667	0.623333	0.443667	0.546167	0.4656	0.510167	0.486667	0.500833	0.481433	0.427667	0.371
chr6	92425038	92425413	.	0	.	resolved	0.00595	0.0119	0	0	0	0.0187143	0.00858571	0	0	0.0364	0.0235714	0.0146571
chr3	10017445	10018275	.	0	.	resolved	0.879412	0.776676	0.877765	0.784036	0.876471	0.834471	0.883324	0.840029	0.889559	0.850324	0.913409	0.876324
chr6	120603530	120603905	.	0	.	resolved	0.681833	0.660417	0.682433	0.608583	0.6955	0.681167	0.722833	0.688083	0.6821	0.67	0.708333	0.6925
chr9	56899161	56899443	.	0	.	resolved	0.19125	0.180463	0.2094	0.192363	0.231337	0.199962	0.2357	0.177838	0.33545	0.19035	0.20305	0.212638
chr1	23871958	23872463	.	0	.	resolved	0.9015	0.4279	0.8388	0.463	0.9219	0.5764	0.8875	0.7774	0.8769	0.7606	0.9019	0.8805
chr10	111554606	111555857	.	0	.	resolved	0.5578	0.42278	0.5017	0.41446	0.49337	0.40333	0.39705	0.41152	0.37993	0.3506	0.431835	0.36017
chr14	26674509	26675192	.	0	.	resolved	0.2715	0.343825	0.44175	0.36095	0.32475	0.4	0.2775	0.2974	0.261225	0.3055	0.233875	0.3705
chr5	39960025	39960566	.	0	.	resolved	0.203167	0.180333	0.197833	0.0611	0.0640167	0.0643	0.0337333	0.0284	0.07995	0.0173833	0.0380333	0.01515
chr1	39923341	39924039	.	0	.	resolved	0.0130545	0.00413182	0.0354909	0.0324545	0.0250643	0.0244269	0.0270654	0.0371423	0.0192409	0.0300167	0.0234458	0.0456208
chr3	96404391	96404816	.	0	.	resolved	0.0392328	0.0383741	0.0462103	0.0469724	0.0534483	0.0581172	0.0765707	0.0964069	0.0877776	0.0823931	0.0971845	0.104136
chr7	112798736	112799517	.	0	.	resolved	0.231295	0.107868	0.263559	0.138425	0.217295	0.165264	0.134691	0.164273	0.241545	0.154695	0.22225	0.19335
chr4	130665226	130665457	.	0	.	resolved	0.0294	0	0	0	0	0	0	0		0	0	0
chr13	60166435	60166760	.	0	.	resolved	0.34305	0.258	0.31475	0.283817	0.337133	0.333133	0.283933	0.324933	0.342667	0.281017	0.338933	0.340967
chr2	26633507	26634139	.	0	.	resolved	0.621429	0.4665	0.571143	0.406692	0.599143	0.463214	0.500286	0.4575	0.538714	0.405329	0.547329	0.414807
chr8	34256743	34257238	.	0	.	resolved	0.834625	0.7315	0.863125	0.66875	0.832625	0.634375	0.73175	0.613625	0.76375	0.648625	0.751375	0.72225
chr2	9458317	9458815	.	0	.	resolved	0.25225	0.1635	0.183933	0.074	0.1769	0.135333	0.163883	0.127	0.296333	0.125783	0.268917	0.264133
chr16	30033431	30033652	.	0	.	resolved	0.657333	0.3685	0.609	0.504167	0.600167	0.543167	0.574667	0.48615	0.614167	0.514333	0.6225	0.574833
chr9	54575728	54576086	.	0	.	resolved	0.794667	0.4995	0.645667	0.342	0.677167	0.545667	0.647667	0.479833	0.5225	0.5245	0.6385	0.488
chr6	37622936	37623356	.	0	.	resolved	1	0.883	1	0.926	1	0.931	1	0.9555	1	0.941	0.9375	0.935
chr5	20980633	20981206	.	0	.	resolved	0.8985	0.869875	0.95	0.9195	0.974375	0.943375	0.9345	0.925375	0.96475	0.942875	0.910625	0.9665
chr6	49277965	49278461	.	0	.	resolved	0.12435	0.1787	0.269	0.291	0.2805	0.2735	0.222	0.322	0.318	0.232	0.429	0.2105
chr2	30031960	30032948	.	0	.	resolved	0.7265	0.696789	0.776675	0.760727	0.722635	0.68751	0.66378	0.7248	0.72915	0.701605	0.72696	0.7047
chr11	97740254	97740565	.	0	.	resolved	0.10538	0.0319917		0.180658	0.0683333	0.0921333	0.04255	0.056025	0.0765833	0.0637417	0.031675	0.08715
chr15	32333203	32334093	.	0	.	resolved	0.404842	0.279883	0.309408	0.250742	0.313392	0.318842	0.307617	0.286625	0.263925	0.293975	0.34775	0.309908
chr9	67105900	67106249	.	0	.	resolved	0.255933	0.103156	0.214056	0.08165	0.271628	0.217178	0.181233	0.240417	0.23645	0.168539	0.301517	0.252558
chr1	38052204	38052509	.	0	.	resolved	0.57125	0.52625	0.49075	0.420337	0.511062	0.4323	0.380513	0.351125	0.380613	0.3512	0.430037	0.34575
chr3	93403730	93404458	.	0	.	resolved	0.3556	0.33514	0.4058	0.36689	0.3275	0.4064	0.326	0.2968	0.35186	0.22716	0.3133	0.38451
chr11	107720253	107720998	.	0	.	resolved	0.146878	0.2143	0.155372	0.219511	0.138211	0.123239	0.0988778	0.127917	0.0903833	0.108839	0.104044	0.0613278
chr13	102255381	102255927	.	0	.	resolved	0.216867	0.0727833	0.201317	0.0533	0.278692	0.159792	0.159617	0.2007	0.14125	0.15515	0.27125	0.208225
chr10	69478740	69479226	.	0	.	resolved	0.518333	0.277	0.401667	0.40475	0.449333	0.4155	0.4365	0.367317	0.466283	0.331867	0.394333	0.4232
chr13	48934556	48935046	.	0	.	resolved	0.258575	0.190431	0.243363	0.214557	0.242519	0.196288	0.257337	0.229625	0.255094	0.283444	0.282819	0.2648
chr5	122503428	122504027	.	0	.	resolved	0.014555	0	0.00767222	0	0.014195	0.008925	0.007405	0.00757	0.0129444	0.024405	0.00625	0.01363
chr1	85779819	85780128	.	0	.	resolved	0.8975	0.7935	0.707	0.8055	0.7635	0.859	0.791	0.857	0.906	0.825	0.953	0.9645
chr9	70180948	70181478	.	0	.	resolved	0.694125	0.466781	0.702438	0.565913	0.685437	0.551606	0.653875	0.557713	0.673312	0.574813	0.75525	0.622363
chr4	118743866	118744333	.	0	.	resolved	0.141297	0.102988	0.153156	0.159667	0.153842	0.052875	0.147107	0.102307	0.112645	0.0647333	0.083975	0.0893944
chr12	83884978	83885360	.	0	.	resolved	0.9568	0.8134	0.9634	0.866667	0.9357	0.8993	0.8906	0.9102	0.9184	0.96825	0.9658	0.959
chr18	4336497	4336906	.	0	.	resolved	0.5725	0.4421	0.37118	0.58	0.50817	0.4599	0.45415	0.49	0.4798	0.51239	0.5561	0.53119
chr6	87545353	87546004	.	0	.	resolved	0.1565	0.0555	0	0	0.0535	0.0515	0.0346	0	0	0.08585	0.03335	0.02085
chr16	51690652	51691389	.	0	.	resolved	0.7577	0.6341	0.7604	0.6202	0.7386	0.7	0.7155	0.7925	0.7344	0.6878	0.7245	0.787
chr10	88833953	88834376	.	0	.	resolved	0.40157	0.41477	0.37991	0.34156	0.32475	0.36702	0.36013	0.35326	0.34416	0.31693	0.30516	0.35716
chr5	5510561	5510862	.	0	.	resolved	0.23985	0.1453	0.23785	0.144775	0.27465	0.207342	0.314083	0.278117	0.29175	0.263267	0.311208	0.304308
chr3	84029466	84029723	.	0	.	resolved	0.618167	0.234167	0.474333	0.383833	0.41054	0.377	0.3359	0.39883	0.41475	0.34225	0.35398	0.37225
chr11	104466960	104467279	.	0	.	resolved	0.75	0.6335	0.7625	0.3935	0.7535	0.5035	0.601	0.5325	0.6335	0.477	0.631	0.704
chr15	80317834	80318320	.	0	.	resolved	0.02775	0.08414	0	0.10563	0.14197	0.0926	0.1166	0.1136	0.3625	0.11052	0.157	0.12108
chr5	129601904	129602509	.	0	.	resolved	0.272172	0.208058	0.246376	0.276763	0.300705	0.279287	0.3353	0.333126	0.351545	0.400716	0.384787	0.381176
chr4	137925031	137925501	.	0	.	resolved	0.32475	0.180333	0.286	0.309	0.389875	0.26175	0.3445	0.345825	0.3369	0.37685	0.357313	0.373538
chr1	132420768	132420990	.	0	.	resolved	0.40068	0.3661	0.40519	0.29156	0.4478	0.40081	0.36421	0.34272	0.37864	0.39524	0.36598	0.33009
chr5	103627539	103628027	.	0	.	resolved	0.4405	0.093325	0.3235	0.317325	0.34965	0.45175	0.3783	0.408	0.3425	0.43025	0.39575	0.4655
chr18	69947920	69948850	.	0	.	resolved	0.256357	0.117243	0.234429	0.182714	0.249586	0.190014	0.227057	0.202214	0.245471	0.199914	0.249221	0.220143
chr12	84805340	84805978	.	0	.	resolved	0.313817	0.140131	0.237317	0.159278	0.210006	0.223567	0.259972	0.268144	0.287719	0.28065	0.258056	0.310067
chr15	27672167	27673101	.	0	.	resolved	0.560018	0.466468	0.606545	0.490545	0.569414	0.503932	0.567714	0.507382	0.55925	0.548568	0.583459	0.504527
chr1	173942367	173943006	.	0	.	resolved	0.15125	0.1065	0.110575	0	0.0375	0.078725	0.039	0.080975	0.0278	0.10555	0.010875	0.05
chr13	32426063	32426704	.	0	.	resolved	0.286171	0.178133	0.268279	0.203967	0.380858	0.251346	0.354679	0.298767	0.38785	0.273442	0.405925	0.343542
chr3	90135471	90135860	.	0	.	resolved	0.59475	0.43025	0.55975	0.45175	0.506	0.44875	0.396	0.44725	0.39375	0.45625	0.3515	0.3575
chr11	84777025	84777844	.	0	.	resolved	0.0893313	0.0239312	0.073875	0.04648	0.0563688	0.0440313	0.0188062	0.050325	0.0201625	0.00584375	0.049675	0.0355563
chr5	66473496	66473997	.	0	.	resolved	0.608692	0.501819	0.647833	0.576227	0.670885	0.662765	0.722731	0.673115	0.710538	0.738154	0.753312	0.762885
chr15	61532043	61532453	.	0	.	resolved	0.687833	0.312333	0.626833	0.303333	0.759	0.5235	0.635333	0.5865	0.767167	0.6515	0.7445	0.5815
chr7	110773277	110774453	.	0	.	resolved	0.0207786	0	0.00256538	0.00260417	0.0154733	0.01419	0.01271	0.01545	0.00983077	0.01	0.00966667	0.00596154
chr10	127635620	127636498	.	0	.	resolved	0.450333	0.267361	0.3505	0.26105	0.369411	0.356661	0.3595	0.3468	0.344072	0.28055	0.34085	0.321406
chr5	92873537	92874119	.	0	.	resolved	0.7795	0.2192	0.7145	0.478	0.86525	0.6665	0.67775	0.6935	0.88175	0.85925	0.8845	0.86875
chr16	97879194	97879791	.	0	.	resolved	0.81425	0.667	0.835	0.77825	0.835	0.7385	0.9175	0.85425	0.97325	0.695	0.849	0.94275
chr8	4468655	4469381	.	0	.	resolved	0.06925	0.01435	0.05708	0.01428	0.02637	0.01312	0.02784	0.01846	0.0501375	0.0438	0.01328	0.0411
chr9	116817085	116817671	.	0	.	resolved	0.9615	0.7075	0.882	0.75	0.921	0.714	0.837	0.7775	0.7915	0.875	0.8535	0.645
chr18	34093189	34093840	.	0	.	resolved	0.60245	0.580385	0.532955	0.561538	0.565104	0.598723	0.564035	0.557731	0.63545	0.577758	0.608019	0.547092
chr1	150009019	150009614	.	0	.	resolved	0.786727	0.607968	0.667136	0.743682	0.785818	0.710864	0.7805	0.759773	0.807455	0.759073	0.804045	0.808
chr1	192742914	192743421	.	0	.	resolved	0.690062	0.601175	0.682375	0.60625	0.671	0.604	0.641	0.620525	0.58675	0.625225	0.662725	0.59875
chr3	93411841	93412567	.	0	.	resolved	0.28195	0.254167	0.3182	0.218833	0.276333	0.236167	0.172967	0.218133	0.19205	0.23225	0.227333	0.180167
chrX	159677508	159678343	.	0	.	resolved
chr2	65282860	65283289	.	0	.	resolved	0.336917	0.129525	0.312217	0.195917	0.424367	0.209225	0.366775	0.255067	0.282917	0.2951	0.370883	0.270558
chr7	82894356	82895135	.	0	.	resolved	0.555717	0.218167	0.538333	0.04165	0.5667	0.376183	0.5866	0.412433	0.578833	0.456333	0.49575	0.461467
chr13	73626454	73627573	.	0	.	resolved	0.0929615	0.0905484	0.111533	0.0697629	0.0921667	0.0822153	0.0889342	0.0803486	0.0809431	0.0811336	0.0930579	0.078764
chr17	84354670	84355123	.	0	.	resolved	0.42225	0.602	0.605	0.462967	0.535317	0.605833	0.625	0.6405	0.60445	0.699667	0.6017	0.712
chr11	29705235	29705681	.	0	.	resolved
chr12	55559976	55560764	.	0	.	resolved	0.0776976	0.0844718	0.0807195	0.0811073	0.085689	0.0716927	0.0737927	0.0630634	0.0681439	0.0651561	0.0676963	0.0582205
chr10	111544430	111545175	.	0	.	resolved	0.394714	0.273742	0.300129	0.281821	0.227164	0.182714	0.2072	0.199007	0.212629	0.175479	0.192221	0.129321
chr4	137874708	137876084	.	0	.	resolved	0.207347	0.212069	0.189033	0.117245	0.164793	0.193783	0.171407	0.16003	0.165875	0.148017	0.18294	0.16832
chr12	84637385	84637726	.	0	.	resolved	0.842	0.5135	0.6805	0.636	0.628	0.5865	0.568	0.643	0.741	0.5515	0.6025	0.5875
chr13	97539695	97540220	.	0	.	resolved	0.4011	0.432733	0.415195	0.310727	0.322873	0.32595	0.288795	0.299823	0.238741	0.262105	0.299464	0.340225
chr11	105291877	105293320	.	0	.	resolved	0.0123547	0.0145333	0.00640455	0.01467	0.0124648	0.0124415	0.0213649	0.0113112	0.0163212	0.0222867	0.034838	0.0366257
chrX	159898768	159899181	.	0	.	resolved
chr16	30145347	30145955	.	0	.	resolved	0.00926471	0.0146219	0.00722105	0.0148333	0.0108447	0.003775	0.0104868	0.00643158	0.00590263	0.00635	0	0.0119944
chr5	74285119	74285667	.	0	.	resolved	0.56975	0.492063	0.5455	0.498	0.481125	0.612125	0.560238	0.395375	0.559575	0.488625	0.5018	0.496125
chr2	174067722	174068147	.	0	.	resolved	0.50075	0.1728	0.499	0.279	0.52775	0.20725	0.4345	0.238925	0.46325	0.237825	0.463	0.218125
chr10	78719269	78719633	.	0	.	resolved	0.0527071	0.0283143	0.0295429	0.0178667	0.0327857	0.0120071	0.01975	0.0506357	0.0381429	0.025	0.0303071	0.0231214
chr6	84178503	84179431	.	0	.	resolved	0.455464	0.447727	0.427991	0.392805	0.453177	0.398882	0.401327	0.383641	0.428136	0.390941	0.461564	0.418486
chr17	56405340	56406167	.	0	.	resolved	0.701614	0.671091	0.723086	0.648709	0.711545	0.700091	0.687364	0.680318	0.724455	0.6588	0.740364	0.6743
chr19	36671321	36672306	.	0	.	resolved	0.255636	0.19535	0.275909	0.186065	0.240059	0.195655	0.255264	0.189841	0.259736	0.205295	0.255718	0.214359
chr13	31546480	31547042	.	0	.	resolved	0.3489	0.23825	0.20825	0.32075	0.2759	0.1627	0.36595	0.280375	0.23525	0.240825	0.28665	0.31275
chr17	45733114	45734370	.	0	.	resolved	0.0303319	0.0104756	0.02565	0.01169	0.0200592	0.0148033	0.00836583	0.00844917	0.0141242	0.0135645	0.0151763	0.0105917
chr11	19111924	19112584	.	0	.	resolved	0.347471	0.304643	0.398636	0.230114	0.361829	0.263907	0.3439	0.359479	0.37395	0.360821	0.338314	0.374786
chr2	150132039	150132299	.	0	.	resolved	0.0665	0	0.0238	0	0.0244	0.01135	0	0.0122	0	0.0294	0	0.0501
chr6	137759718	137760049	.	0	.	resolved	0.713625	0.785333	0.494571	0.67325	0.539357	0.525786	0.64	0.594343	0.664667	0.746625	0.691	0.628643
chr8	90867076	90867384	.	0	.	resolved	0.7445	0.43335	0.526	0.545	0.669	0.557	0.5835	0.785	0.7025	0.7845	0.815	0.7665
chr6	72056286	72057099	.	0	.	resolved	0.808	0.242317	0.787667	0.382833	0.812	0.4705	0.685	0.5575	0.774167	0.568	0.795167	0.63
chr2	5614560	5615467	.	0	.	resolved	0.169286	0.0374375	0.126714	0.03275	0.158971	0.103057	0.177671	0.177893	0.169857	0.125979	0.209886	0.174643
chr17	30465198	30465875	.	0	.	resolved	0.714808	0.66817	0.653517	0.638417	0.693333	0.643392	0.661417	0.674333	0.6869	0.64875	0.755167	0.646333
chr11	107113144	107113613	.	0	.	resolved	0.6227	0.5795	0.7942	0.587	0.7171	0.6283	0.7094	0.6575	0.7143	0.694	0.6714	0.654
chr16	95275450	95276168	.	0	.	resolved	0.075595	0.036285	0.07105	0.05273	0.066205	0.050255	0.071035	0.05677	0.06515	0.043865	0.07126	0.052715
chr7	131662298	131662914	.	0	.	resolved	0	0.015625	0.009625	0.0147	0.006575	0.016375	0.013625	0.017	0	0.060275	0	0.0119
chr3	103683357	103684233	.	0	.	resolved	0.105145	0.130368	0.0931313	0.0941222	0.119626	0.117735	0.119964	0.119624	0.1821	0.182509	0.14133	0.166503
chr1	180263447	180263911	.	0	.	resolved	0.15145	0.0611357	0.130214	0.131936	0.191936	0.1574	0.1865	0.145757	0.198714	0.151986	0.154057	0.180979
chr6	54737154	54738309	.	0	.	resolved	0.104571	0.077125	0.1231	0.13135	0.142557	0.143157	0.118257	0.143771	0.05725	0.0911786	0.0919857	0.10525
chr19	10279618	10280070	.	0	.	resolved	0.435239	0.240178	0.397367	0.366722	0.369394	0.35985	0.382839	0.359317	0.363256	0.344322	0.327322	0.388722
chr11	97769645	97770074	.	0	.	resolved	0.31475	0.079575	0.2	0.10525	0.2765	0.1365	0.150725	0.115625	0.2585	0.104175	0.2341	0.051
chr2	170553049	170553811	.	0	.	resolved	0.450681	0.357513	0.391881	0.345287	0.389844	0.358856	0.3331	0.342619	0.376319	0.3668	0.3527	0.352469
chr4	144898006	144898542	.	0	.	resolved	0.403143	0.244929	0.378307	0.307643	0.387593	0.309907	0.380407	0.356193	0.341893	0.345379	0.378679	0.289693
chr1	5055627	5056507	.	0	.	resolved	0.062025	0.078825	0	0.016675	0.018375	0.006575	0.015625	0.00625	0.029075	0	0	0.025125
chr5	115002770	115003206	.	0	.	resolved	0	0.0164667	0	0.00463333	0.00238333	0.00379167	0.00555833	0.00185	0.0285083	0	0	0.00438333
chr9	14074070	14074642	.	0	.	resolved	0.538857	0.385858	0.558243	0.344286	0.546357	0.444157	0.443414	0.416907	0.529071	0.455143	0.489764	0.377807
chr6	116047197	116047933	.	0	.	resolved	0.219625	0.183125	0.233333	0.138675	0.144625	0.108562	0.068375	0.05275	0.091	0.0745	0.10575	0.080125
chr11	74672948	74673882	.	0	.	resolved	0.148617	0.071125	0.158367	0.104067	0.121542	0.0968667	0.1092	0.0550333	0.15325	0.08685	0.0983917	0.040375
chr4	155851926	155852327	.	0	.	resolved	0.19525	0.132375	0.2695	0.271	0.3	0.226175	0.1637	0.333225	0.23375	0.212	0.18025	0.20825
chr15	101582885	101583990	.	0	.	resolved	0.331119	0.0635885	0.367623	0.0759083	0.311977	0.126031	0.285954	0.154408	0.337881	0.11045	0.326638	0.173069
chr7	111370268	111370981	.	0	.	resolved	0.0756	0.159875	0.0636	0.06975	0.118462	0.0917875	0.060125	0.08355	0.073525	0.0621125	0.084625	0.0816125
chr14	60605720	60606085	.	0	.	resolved	0.5415	0.7	0.7095	1	0.678	0.65575	0.797	0.628	0.654		0.6165	0.5665
chr4	140667736	140668286	.	0	.	resolved	0.21619	0.1298	0.24642	0.09627	0.16576	0.1099	0.12047	0.09175	0.119285	0.06648	0.11135	0.088065
chr14	75967307	75967986	.	0	.	resolved	0.315708	0.330442	0.325833	0.267742	0.290592	0.293825	0.165575	0.177633	0.165833	0.179458	0.202958	0.162508
chr6	29685141	29686416	.	0	.	resolved	0.436891	0.124111	0.3551	0.254923	0.411817	0.355746	0.468867	0.447296	0.463286	0.384083	0.4506	0.459608
chr18	60655550	60655889	.	0	.	resolved	0.163075	0.130663	0.033325	0.108237	0.05275	0.079125	0.0701625	0.156587	0.108262	0.0354	0.126163	0.148913
chr1	118403679	118404082	.	0	.	resolved	0.4861	0.31301	0.4093	0.24269	0.42111	0.34178	0.39077	0.39339	0.42729	0.4695	0.56617	0.4753
chr15	28099489	28100117	.	0	.	resolved	0.03335	0.077	0	0.02275	0	0	0.01615	0.01135	0	0.03335	0	0
chr13	51015114	51015343	.	0	.	resolved
chr16	18459358	18460560	.	0	.	resolved	0.025538	0.01078	0.032508	0.0263688	0.026012	0.02718	0.02244	0.024904	0.0261	0.026582	0.030116	0.026406
chr10	5548788	5549572	.	0	.	resolved	0.260292	0.237733	0.328917	0.242317	0.268958	0.229883	0.1653	0.1664	0.183233	0.126742	0.172675	0.128492
chr8	82263416	82263732	.	0	.	resolved	0.37375	0.49175	0.4445	0.2084	0.2528	0.2255	0.262	0.2525	0.18625	0.109075	0.21175	0.1317
chr12	95538113	95539027	.	0	.	resolved	0.07705	0.267912	0.08275	0.127175	0.0479625	0.11074	0.05985	0.0774375	0.042825	0.0146125	0.01325	0.0239125
chr4	144487454	144487941	.	0	.	resolved	0.721375	0.469875	0.663	0.497875	0.781625	0.556875	0.656375	0.56675	0.716375	0.544	0.671825	0.64625
chr6	92463745	92464340	.	0	.	resolved	0.29175	0.113782	0.262636	0.124073	0.220636	0.157314	0.258827	0.203718	0.224268	0.198655	0.2311	0.232532
chr3	107363160	107363780	.	0	.	resolved	0.342267	0.165978	0.320439	0.231261	0.365772	0.278878	0.4099	0.33515	0.349467	0.345756	0.403772	0.425333
chr12	86205099	86205585	.	0	.	resolved	0.43575	0.11375	0.291575	0.08045	0.365175	0.212525	0.3967	0.219725	0.3804	0.242	0.352	0.19795
chr10	67865814	67866247	.	0	.	resolved	0.411908	0.0711667	0.3005	0.0541417	0.185033	0.10055	0.118742	0.0835833	0.173367	0.0979667	0.0945417	0.07325
chr12	100225242	100225708	.	0	.	resolved	0.256625	0.2274	0.208237	0.17965	0.1502	0.155625	0.205537	0.161125	0.158	0.125	0.184575	0.1788
chr4	97704206	97704835	.	0	.	resolved	0.79	0.511417	0.715833	0.416	0.760917	0.582917	0.624167	0.505833	0.718833	0.534167	0.73	0.550417
chr7	73033722	73033999	.	0	.	resolved	0.1215	0.09515	0.20825	0.197975	0.202925	0.1479	0.109425	0.19375	0.14335	0.197875	0.158075	0.179
chr19	28957185	28957598	.	0	.	resolved	0.45985	0.292	0.417	0.229475	0.4225	0.275875	0.3918	0.27815	0.40775	0.22025	0.3333	0.25625
chr4	105328495	105329787	.	0	.	resolved	0.174458	0.122566	0.151903	0.13801	0.112053	0.106458	0.0995105	0.130913	0.104632	0.0922342	0.0878447	0.112365
chr4	138361452	138361870	.	0	.	resolved	0.0624	0.0268125	0.065945	0.02589	0.0551875	0.0700625	0.0483292	0.05875	0.0623545	0.0448292	0.0473409	0.0817409
chr2	25094489	25095802	.	0	.	resolved	0.3381	0.35999	0.359713	0.380305	0.382416	0.390712	0.352178	0.365506	0.438626	0.398154	0.397991	0.447776
chr3	153940063	153940430	.	0	.	resolved	0.379507	0.41535	0.370136	0.397829	0.363593	0.321671	0.323464	0.298557	0.389729	0.333457	0.300943	0.368814
chr12	11390339	11391034	.	0	.	resolved	0.278331	0.0907125	0.228738	0.145394	0.255831	0.165856	0.237331	0.248	0.241731	0.278506	0.273456	0.274406
chr1	88794545	88795890	.	0	.	resolved	0.253018	0.240631	0.225529	0.256345	0.25331	0.253345	0.268755	0.253635	0.308812	0.27846	0.273828	0.259818
chr16	92245756	92246713	.	0	.	resolved	0.523375	0.3455	0.47475	0.3585	0.34175	0.332125	0.27175	0.354875	0.339875	0.24575	0.372875	0.27225
chr7	128621817	128622118	.	0	.	resolved	0.765417	0.516442	0.688833	0.590325	0.77075	0.62125	0.657467	0.615417	0.674167	0.63725	0.7415	0.644225
chr12	32427646	32428323	.	0	.	resolved	0.4				0.758	0.3615	0.611	0.524		0.331	0.5775	0.45
chr15	74186481	74187244	.	0	.	resolved	0.137157	0.0993	0.109921	0.08185	0.122236	0.0753357	0.106886	0.0808571	0.117286	0.136264	0.155908	0.0681429
chr8	26097024	26097588	.	0	.	resolved	0.937	0.972	0.9375	1	0.9565	0.9365	0.9575	0.9785	1	1	0.9445	1
chr8	21773466	21773759	.	0	.	resolved	0.2975	0.200225	0.189112	0.0732375	0.2635	0.285488	0.25225	0.376875	0.37375	0.29865	0.240313	0.290813
chr11	24201209	24201597	.	0	.	resolved	0.240738	0.0944333	0.261962	0.105463	0.281338	0.193563	0.184863	0.176475	0.335388	0.1191	0.29065	0.379375
chr15	51565592	51565995	.	0	.	resolved	0.359625	0.29225	0.315888	0.372	0.3307	0.31295	0.302775	0.2831	0.309737	0.3432	0.282	0.297125
chr5	140819404	140820081	.	0	.	resolved	0.16991	0.116125	0.0590625	0.10849	0.26635	0.138	0.14744	0.24124	0.2509	0.3017	0.363	0.2743
chr2	125135624	125136443	.	0	.	resolved	0.10814	0.166704	0.114214	0.13562	0.148145	0.1459	0.139109	0.169097	0.186054	0.162962	0.191947	0.184074
chr6	14482041	14483128	.	0	.	resolved	0.658463	0.572363	0.69825	0.483375	0.643413	0.610187	0.516912	0.504825	0.583625	0.44375	0.48925	0.412625
chr18	39737456	39738245	.	0	.	resolved	0.29795	0.142822	0.265472	0.133833	0.358428	0.236006	0.337639	0.179628	0.3535	0.19125	0.314378	0.246689
chr5	53953248	53953572	.	0	.	resolved
chr14	59274854	59275570	.	0	.	resolved	0.013875	0.0125	0		0.0043125	0.01625	0.0064125	0.0021875	0	0	0.0056875	0.0140625
chr18	20148580	20149718	.	0	.	resolved	0.0034	0.0117687	0.0133375	0.00729375	0.0040625	0.0110938	0.00556875	0.00911875	0	0.007825	0.00831875	0.0023125
chr4	100351007	100352295	.	0	.	resolved	0.927833	0.879	0.909	0.899	0.942	0.845833	0.98	0.9295	0.972667	0.969167	0.970167	0.980833
chr13	16733188	16733560	.	0	.	resolved	0.490929	0.341414	0.624571	0.396071	0.588857	0.492429	0.480257	0.516243	0.580429	0.442929	0.575214	0.592786
chr11	3869998	3870450	.	0	.	resolved	0.43675	0.09165	0.294	0.0715	0.2375	0.107075	0.24895	0.1975	0.316325	0.071125	0.339	0.143
chr2	179054308	179055230	.	0	.	resolved	0.484469	0.309059	0.508462	0.285642	0.557915	0.475769	0.588327	0.540662	0.573269	0.564654	0.618346	0.656462
chr2	129580612	129581107	.	0	.	resolved	0.71975	0.425833	0.52206	0.329408	0.449467	0.354142	0.438817	0.375267	0.403367	0.52006	0.427825	0.396967
chr1	35687724	35688516	.	0	.	resolved	0.598164	0.429544	0.5737	0.468289	0.59	0.525189	0.592111	0.558575	0.552882	0.622831	0.600372	0.562222
chr15	57948751	57949080	.	0	.	resolved	0.908	0.77075	0.811125	0.714	0.940625	0.90775	0.871125	0.916875	0.95425	0.925875	0.9265	0.924625
chr5	53187070	53187682	.	0	.	resolved	0.697667	0.61585	0.67975	0.556958	0.68925	0.5925	0.528458	0.451	0.532542	0.449	0.6265	0.420292
chr3	79201253	79201524	.	0	.	resolved	0.64725	0.45	0.722	0.52775	0.66675	0.66775	0.43775	0.6035	0.59325	0.73025	0.783	0.45825
chr8	34688456	34690029	.	0	.	resolved	0.129382	0.0865303	0.140762	0.108615	0.117033	0.161631	0.109642	0.231021	0.302369	0.101629	0.11623	0.16573
chr11	119989098	119989429	.	0	.	resolved	0.3101	0.33493	0.4061	0.42726	0.38343	0.37199	0.37552	0.38149	0.3948	0.40646	0.36984	0.4081
chr12	85271870	85272260	.	0	.	resolved	0.5662	0.49775	0.497833	0.484908	0.530717	0.4963	0.503158	0.47505	0.6477	0.52025	0.566217	0.46215
chr12	116363326	116364164	.	0	.	resolved	0.155675	0.111617	0.141667	0.0913583	0.200133	0.156408	0.168125	0.179483	0.18385	0.188258	0.182117	0.146458
chr1	180888222	180889262	.	0	.	resolved	0.113998	0.111291	0.123232	0.109764	0.114998	0.0978229	0.120906	0.128858	0.1409	0.116008	0.110792	0.134867
chr11	110466684	110467243	.	0	.	resolved	0.347571	0.298825	0.307667	0.17175	0.398575	0.265729	0.421894	0.386844	0.36985	0.322136	0.455	0.344294
chr16	55616368	55616732	.	0	.	resolved	0.475	0.522	0.5	0.528	0.3665	0.4845	0.2665	0.414	0.5165	0.315	0.3215	0.4295
chr18	36656625	36657074	.	0	.	resolved	0.667	0.1135	0.606	0.2305	0.675	0.444	0.615	0.4465	0.6785	0.345	0.6815	0.551
chr1	69369237	69370513	.	0	.	resolved	0.351325	0.217734	0.316694	0.216791	0.328984	0.252666	0.3036	0.322869	0.336266	0.299756	0.315816	0.273697
chr6	42215899	42216607	.	0	.	resolved	0.5072	0.259375	0.436875	0.272875	0.4105	0.271663	0.316875	0.378575	0.37625	0.257125	0.295937	0.266988
chr9	72285616	72286338	.	0	.	resolved	0.3022	0.282633	0.211867	0.262667	0.256167	0.185267	0.24075	0.218217	0.207783	0.192467	0.217667	0.171
chr4	155275441	155276210	.	0	.	resolved	0.103083	0.0644083	0.139267	0.0641	0.0846833	0.104692	0.0779333	0.103567	0.120283	0.1095	0.105433	0.0736167
chr15	59791996	59792386	.	0	.	resolved	0.928	0.9645	1	0.972	1	0.9745	0.9225	0.9885	0.972	1	1	0.9545
chr7	139186058	139186812	.	0	.	resolved	0.299972	0.226262	0.281322	0.246306	0.254681	0.245559	0.222103	0.245781	0.212863	0.229431	0.243597	0.226163
chr6	115730947	115731399	.	0	.	resolved	0.55259	0.439545	0.627677	0.45837	0.606045	0.551364	0.590741	0.5935	0.664755	0.649591	0.680818	0.785
chr14	7804201	7804492	.	0	.	resolved	0.3727	0.223667	0.3511	0.2206	0.298983	0.24355	0.2533	0.27175	0.287317	0.263567	0.297833	0.266133
chr1	166968220	166968689	.	0	.	resolved	0.55046	0.36272	0.5876	0.338917	0.53275	0.347958	0.452742	0.324275	0.47825	0.28025	0.46738	0.3195
chr3	115641323	115641850	.	0	.	resolved	0.08925	0.303	0.1492	0.0138833	0.219286	0.1461	0.170936	0.145479	0.016675	0.1343	0.16104	0.20788
chr18	77638224	77638900	.	0	.	resolved	0.413744	0.288419	0.393125	0.320875	0.369375	0.36895	0.402006	0.378125	0.407062	0.4124	0.362538	0.420906
chr7	46247455	46248091	.	0	.	resolved	0.8554	0.62329	0.707738	0.7191	0.8103	0.7347	0.7604	0.7413	0.7683	0.75209	0.8177	0.7136
chr14	18342350	18343191	.	0	.	resolved	0.844167	0.690667	0.793333	0.602167	0.808333	0.722667	0.8245	0.866	0.927833	0.851833	0.8445	0.918167
chr6	97854400	97854766	.	0	.	resolved	0.642	0.319	0.594	0.3375	0.664	0.517	0.384	0.6395	0.623	0.709	0.6935	0.6515
chr8	3535842	3536723	.	0	.	resolved	0.758092	0.750168	0.742059	0.714883	0.77602	0.75792	0.7802	0.810832	0.82444	0.83084	0.84098	0.82718
chr4	8498809	8499961	.	0	.	resolved	0.391375	0.209712	0.365325	0.175031	0.357012	0.247094	0.302956	0.309781	0.318156	0.292331	0.32375	0.3225
chr3	116946334	116946911	.	0	.	resolved	0.767125	0.651833	0.706875	0.649833	0.752625	0.556875	0.602	0.589538	0.654875	0.66425	0.66475	0.6595
chr9	34600298	34600730	.	0	.	resolved	0.614625	0.471625	0.620375	0.419862	0.58475	0.46375	0.510625	0.493375	0.472125	0.45975	0.637375	0.453
chr11	63484821	63485519	.	0	.	resolved	0.00909	0.0113625	0.01	0.0154	0.0085	0	0	0.00994167	0.0255667	0.0203333	0	0
chr9	88539592	88540193	.	0	.	resolved	0.68269	0.35774	0.56479	0.4149	0.6326	0.5033	0.60859	0.53449	0.6389	0.5708	0.6729	0.59594
chr1	149877995	149878561	.	0	.	resolved	0.449833	0.362258	0.337333	0.16115	0.395958	0.336942	0.28675	0.35875	0.344692	0.454792	0.429417	0.421583
chr16	95214639	95215220	.	0	.	resolved	0.535833	0.184883	0.554333	0.222333	0.384217	0.306833	0.237667	0.258917	0.263717	0.212167	0.170783	0.28175
chr11	69428692	69429291	.	0	.	resolved	0.29254	0.3995	0.33658	0.2981	0.242929	0.284325	0.255936	0.210229	0.236079	0.33124	0.249286	0.386642
chr11	107431287	107431538	.	0	.	resolved	0.823625	0.4665	0.672	0.6235	0.74	0.538625	0.69125	0.607875	0.757375	0.693625	0.73425	0.676375
chr2	61383789	61385270	.	0	.	resolved	0.578864	0.265068	0.573773	0.325809	0.640273	0.446936	0.626091	0.523227	0.644273	0.532968	0.695227	0.613227
chr2	109847809	109848648	.	0	.	resolved	0.111583	0.0263	0.1085	0.121333	0.103433	0.12185	0.0855	0.14955	0.1335	0.0897	0.172517	0.21675
chr7	144994190	144994788	.	0	.	resolved	0.4553	0.3106	0.4483	0.251312	0.45382	0.41156	0.41581	0.42281	0.42935	0.4453	0.45656	0.44839
chr5	100259345	100259648	.	0	.	resolved	0.0626917	0.0415083	0.0833333	0.0333333	0.0848833	0.045975	0.0739667	0.095	0.089	0.0500667	0.0928	0.102258
chr2	72253849	72254304	.	0	.	resolved	0.1474	0.06415	0.158483	0.115017	0.172942	0.172392	0.200333	0.309817	0.230467	0.18325	0.177417	0.414
chr8	107300687	107301217	.	0	.	resolved	0.76825	0.67425	0.7875	0.741	0.809	0.78375	0.83325	0.8535	0.8775	0.843	0.91625	0.86425
chr6	147152431	147152871	.	0	.	resolved	0.735375	0.332	0.8705	0.220375	0.643	0.392875	0.62725	0.311363	0.59975	0.261862	0.78075	0.37875
chr2	169219833	169220694	.	0	.	resolved	0.46059	0.501	0.4435	0.394	0.44692	0.363795	0.40237	0.392145	0.474895	0.398945	0.401735	0.37485
chr4	86557156	86557959	.	0	.	resolved	0.381064	0.171956	0.341019	0.178272	0.400139	0.269917	0.411889	0.316753	0.405514	0.276292	0.386689	0.364778
chr10	88881042	88881526	.	0	.	resolved	0.543833	0.521333	0.3145	0.29675	0.571833	0.377033	0.513833	0.4295	0.438	0.211575	0.619667	0.40465
chr5	73366741	73367259	.	0	.	resolved	0.598	0.40275	0.51675	0.36375	0.5525	0.5015	0.4765	0.491	0.46475	0.56425	0.4385	0.529
chr16	56729136	56729741	.	0	.	resolved	0.0357	0		0	0.02275	0.0616	0	0	0	0	0.0555	0.0515
chr2	68343526	68344211	.	0	.	resolved	0.91415	0.73877	0.8618	0.772965	0.9082	0.805165	0.85405	0.8358	0.87975	0.88865	0.86455	0.84645
chr1	154061752	154062470	.	0	.	resolved	0.607833	0.615	0.632	0.6475	0.600667	0.608	0.633333	0.643633	0.6295	0.606833	0.591567	0.654833
chr8	117058844	117059581	.	0	.	resolved	0.50224	0.613591	0.627935	0.556212	0.605593	0.606907	0.590604	0.629032	0.62675	0.600857	0.637904	0.639682
chr5	138800430	138800878	.	0	.	resolved	0.458942	0.310883	0.3617	0.353325	0.340725	0.32305	0.297392	0.339158	0.313758	0.323675	0.342033	0.32725
chr4	82165791	82167128	.	0	.	resolved	0.265488	0.179894	0.253606	0.193643	0.275306	0.202294	0.222087	0.196213	0.255594	0.247119	0.233938	0.208106
chr16	57750617	57751002	.	0	.	resolved	0.553167	0.354833	0.36175	0.2785	0.527667	0.296833	0.545	0.347167	0.556667	0.400167	0.5825	0.398
chr4	47064480	47065358	.	0	.	resolved	0.332979	0.261121	0.316264	0.248955	0.337154	0.276262	0.316923	0.286723	0.295188	0.261958	0.297717	0.303038
chr5	95949679	95950795	.	0	.	resolved	0.0797304	0.0734087	0.0867674	0.0665022	0.0919174	0.0869152	0.0935391	0.0991826	0.0890848	0.0888239	0.0831913	0.0834587
chr11	35945114	35945598	.	0	.	resolved	0.479283	0.287417	0.499667	0.347117	0.474417	0.451917	0.520433	0.562325	0.60725	0.550417	0.500333	0.6035
chr5	122646047	122646770	.	0	.	resolved	0.276611	0.113088	0.154566	0.165856	0.1591	0.134113	0.149724	0.166042	0.155064	0.15415	0.141516	0.25217
chr14	120337604	120337873	.	0	.	resolved	0.2441	0.230658	0.268483	0.223475	0.238283	0.230425	0.219883	0.224717	0.201942	0.249417	0.214825	0.1681
chr1	166130069	166130790	.	0	.	resolved	0.5945	0.4569	0.67675	0.4145	0.626167	0.528	0.506417	0.563667	0.565167	0.573417	0.6365	0.482917
chr6	86484473	86484734	.	0	.	resolved	0.222667	0.122667	0.24555	0.15965	0.134667	0.178883	0.0926667	0.1513	0.102767	0.0656833	0.1072	0.104917
chr15	73897567	73898137	.	0	.	resolved	0.53868	0.2303	0.5182	0.163	0.5283	0.2396	0.47623	0.31008	0.5505	0.27749	0.5217	0.323362
chr4	95912921	95913472	.	0	.	resolved	0.43985	0.166	0.31925	0.22125	0.3045	0.2071	0.20975	0.2145	0.2879	0.199125	0.291525	0.1853
chr12	95457426	95457964	.	0	.	resolved	0.677875	0.183488	0.656625	0.360875	0.756375	0.652875	0.744375	0.7505	0.914	0.813625	0.89925	0.873
chr13	114668422	114669081	.	0	.	resolved	0.474643	0.405493	0.442093	0.423536	0.470143	0.39555	0.424857	0.4301	0.463286	0.424414	0.477071	0.386764
chr9	102762890	102763995	.	0	.	resolved	0.224108	0.121092	0.226667	0.143511	0.190558	0.154084	0.122126	0.142642	0.111542	0.103171	0.1216	0.104471
chr16	8655580	8656076	.	0	.	resolved	0.776169	0.7258	0.792813	0.686357	0.80817	0.773425	0.77327	0.742	0.80565	0.7763	0.79878	0.806445
chr11	86861663	86862492	.	0	.	resolved	0.164314	0.110858	0.146192	0.105294	0.120222	0.124272	0.137922	0.100253	0.121197	0.115433	0.115917	0.117022
chr4	152432333	152432624	.	0	.	resolved	0.478	0.55	0.45725	0.404875	0.56225	0.494625	0.423375	0.434863	0.303	0.477375	0.5125	0.491875
chr15	84881612	84882038	.	0	.	resolved	0.314833	0.434	0.43475	0.3	0.286167	0.27825	0.310667	0.308817	0.3055	0.313667	0.3006	0.282833
chr6	90565775	90566220	.	0	.	resolved	0.535375	0.236869	0.446437	0.217094	0.443375	0.305562	0.42125	0.343	0.473062	0.309119	0.472938	0.320313
chr11	95415834	95416105	.	0	.	resolved
chr8	93030460	93031296	.	0	.	resolved	0.290267	0.167983	0.3313	0.0359	0.334783	0.1838	0.202167	0.195	0.18675	0.201533	0.250333	0.222333
chr5	91082928	91083599	.	0	.	resolved	0.121183	0.0596667	0.118667	0.0611667	0.09875	0.0901333	0.091275	0.07675	0.08625	0.0613333	0.0844333	0.0651833
chr8	24404633	24405769	.	0	.	resolved	0.30045	0.302485	0.298465	0.217831	0.277992	0.235338	0.252388	0.226388	0.277854	0.236312	0.277712	0.226392
chr7	134001503	134002034	.	0	.	resolved	0.784562	0.583875	0.744188	0.573337	0.744563	0.624525	0.685562	0.628462	0.714113	0.61325	0.756231	0.644625
chr10	107941098	107941893	.	0	.	resolved	0.138063	0.158612	0.20605	0.131	0.165425	0.129188	0.20095	0.123175	0.112463	0.11785	0.209575	0.134837
chr2	125587812	125588342	.	0	.	resolved	0.876333	0.93125	0.787688	0.773625	0.7935	0.772687	0.826437	0.801312	0.929333	0.822	0.836714	0.931667
chr4	156014445	156014759	.	0	.	resolved	0.77475	0.47225	0.7635	0.655	0.63475	0.523	0.52025	0.4725	0.613	0.489	0.53325	0.39225
chr6	53671121	53671722	.	0	.	resolved	0.9235	0.6895	0.93075	0.77175	0.876	0.742375	0.80525	0.814125	0.892	0.77725	0.79975	0.774125
chr4	150596796	150597370	.	0	.	resolved	0.180925	0.046975	0.15925	0.13	0.088	0.10775	0.1085	0.0735	0.071625	0.09515	0.09175	0.11325
chr2	72591926	72592582	.	0	.	resolved	0.523056	0.257711	0.383606	0.256378	0.512	0.362117	0.511944	0.427944	0.537444	0.399278	0.642389	0.543
chr3	90161418	90161792	.	0	.	resolved	0.28125	0.1453	0.2125	0.1665	0.1705	0.0955	0.1508	0.104	0.12525	0	0.1007	0
chr7	143631266	143631898	.	0	.	resolved	0.0111167	0	0.00793333	0	0	0.00666667	0.00416667	0.00833333	0	0	0	0.00555
chr1	66913856	66914285	.	0	.	resolved	0.473	0.282125	0.47273	0.32284	0.5152	0.33085	0.4552	0.3638	0.5419	0.3723	0.4903	0.3764
chr16	93962307	93962680	.	0	.	resolved	0.5463	0.19348	0.3816	0.25779	0.39	0.22422	0.27998	0.28689	0.33645	0.3481	0.31374	0.26206
chr10	81407538	81407886	.	0	.	resolved	0.438929	0.427297	0.169167	0.415145	0.444061	0.442476	0.438545	0.4601	0.484361	0.47275	0.498692	0.476716
chr13	44622350	44623716	.	0	.	resolved	0.232967	0.155957	0.234382	0.27145	0.213952	0.216488	0.211074	0.195633	0.223512	0.201974	0.237803	0.231445
chr2	136649395	136649918	.	0	.	resolved	0.229475	0.05215	0.179375	0.060225	0.259538	0.0837875	0.172625	0.118125	0.184113	0.0822375	0.160325	0.150613
chr17	70909577	70910482	.	0	.	resolved	0.531071	0.176671	0.472286	0.267593	0.482271	0.363771	0.4244	0.422114	0.469386	0.49395	0.499357	0.5031
chr13	52562026	52562760	.	0	.	resolved	0.0999	0.0666	0.12234	0.06427	0.11227	0.08356	0.04796	0.0818	0.08781	0.0968	0.10935	0.06437
chr6	61184510	61184750	.	0	.	resolved	0.1501	0.1637	0.0568	0.16206	0.11823	0.08982	0.04457	0.11001	0.09337	0.13937	0.1383	0.0354
chr1	4846749	4847610	.	0	.	resolved	0.3775	0.14165	0.40195	0.2	0.345	0.1935	0.12645	0.294	0.227	0.1415	0.267	0.1365
chr15	103027120	103028383	.	0	.	resolved	0.0667694	0.0694511	0.0682311	0.0611352	0.081223	0.070156	0.073549	0.080225	0.088163	0.079983	0.072932	0.0817337
chr13	42236224	42236460	.	0	.	resolved	0.156	0.25	0.0833	0.077	0.04285	0.1405	0.1285	0.1415	0	0.05505	0.201	0.04165
chr1	40262694	40262933	.	0	.	resolved	0.2925	0.3905	0.214	0.534	0.48	0.373475	0.429	0.391	0.4875	0.504	0.459375	0.533
chr6	66920909	66921709	.	0	.	resolved	0.652955	0.49085	0.585341	0.3463	0.625427	0.573086	0.60235	0.5768	0.581	0.45435	0.608773	0.530063
chr4	102556721	102557256	.	0	.	resolved	0.79025	0.6395	0.71275	0.589	0.761	0.677	0.67575	0.66825	0.6745	0.7085	0.60475	0.67575
chr2	128832795	128833449	.	0	.	resolved	0.591825	0.605	0.6755	0.53705	0.676375	0.536375	0.648125	0.63325	0.538125	0.629	0.658125	0.653625
chr8	68171291	68172439	.	0	.	resolved	0.672778	0.571611	0.691611	0.517225	0.606778	0.533389	0.491656	0.511222	0.528456	0.490156	0.538817	0.484911
chr8	117540525	117540954	.	0	.	resolved	0.610112	0.524375	0.7825	0.4701	0.7916	0.6033	0.7292	0.7112	0.7803	0.7028	0.7768	0.7306
chr14	99747173	99748633	.	0	.	resolved	0.13248	0.0772562	0.158603	0.0799578	0.140586	0.0984953	0.107117	0.0969703	0.133178	0.0849859	0.109822	0.0956516
chr2	167800660	167801568	.	0	.	resolved	0.535997	0.251428	0.490855	0.30946	0.452468	0.402303	0.420118	0.433668	0.4875	0.372862	0.457559	0.482269
chr18	74225580	74226136	.	0	.	resolved	0.868	0.3465	0.721	0.2255	0.8	0.4745	0.8025	0.282	0.741	0.4085	0.6355	0.4615
chr7	82503977	82504641	.	0	.	resolved	0.276717	0.439794	0.317778	0.312539	0.308594	0.302889	0.314206	0.341828	0.357444	0.3641	0.304644	0.339278
chr12	14282790	14283636	.	0	.	resolved	0.656333	0.350083	0.5094	0.5936	0.572333	0.583167	0.691	0.688917	0.653	0.6455	0.667167	0.693417
chr8	106972912	106973216	.	0	.	resolved	0.44125	0.1835	0.25525	0.091275	0.408	0.30975	0.36875	0.3585	0.5055	0.316	0.45	0.283
chr14	50981136	50981604	.	0	.	resolved	0.6065	0.229	0.62625	0.338	0.647	0.397	0.75675	0.72675	0.6895	0.585	0.644	0.80825
chr2	49599969	49600790	.	0	.	resolved	0.003475	0.00520833	0.00625	0.00520625	0	0.00875	0.0220938	0.00416875	0.0221857	0.00764375	0.00480625	0.0206071
chr5	107920427	107921100	.	0	.	resolved	0.65855	0.4679	0.6366	0.44726	0.6444	0.54699	0.5303	0.53681	0.5406	0.53916	0.59296	0.5083
chr8	128519004	128519835	.	0	.	resolved	0.836333	0.598	0.631667	0.6435	0.655333	0.634	0.634667	0.575167	0.495	0.566333	0.640167	0.598167
chr1	71335258	71335804	.	0	.	resolved	0.0341786	0.01015	0.0718214	0.0255357	0.0183214	0.0453643	0.0291786	0.0213357	0.00824286	0.0132143	0.0408357	0.00956429
chr13	47174403	47174617	.	0	.	resolved	0.077525	0.0829	0.01785	0.06525	0.11735	0.11195	0.079025	0.108625	0.152225	0.13695	0.08425	0.09775
chr2	93028892	93029817	.	0	.	resolved	0.186709	0.2438	0.170909	0.209275	0.168962	0.150094	0.160985	0.196309	0.149785	0.158812	0.146279	0.147018
chrX	152265722	152266959	.	0	.	resolved
chr16	72874963	72875682	.	0	.	resolved	0.542825	0.389383	0.461917	0.359908	0.527	0.445167	0.551917	0.637333	0.635667	0.553417	0.608083	0.7394
chr10	75240640	75240972	.	0	.	resolved	0.40475		0.302175	0.297	0.37825	0.317	0.34655	0.30705	0.250975	0.3125	0.32925	0.353925
chr4	34729640	34730485	.	0	.	resolved	0.02454	0.0302196	0.0223353	0.0218	0.0189852	0.0257381	0.0231122	0.0299364	0.0439036	0.04863	0.0324793	0.059505
chr8	70203542	70204238	.	0	.	resolved	0.796	0.667	0.845	0.664	0.95775	0.83825	0.81	0.8065	0.858	0.825	0.9305	0.786
chr10	81633214	81634131	.	0	.	resolved	0.0616635	0.0693632	0.0706286	0.0669937	0.0467063	0.054355	0.0444525	0.0557575	0.0684844	0.0569086	0.0622744	0.0690671
chrX	11629829	11630222	.	0	.	resolved
chr3	133222532	133223016	.	0	.	resolved	0.390967	0.327767	0.3586	0.318717	0.395233	0.325467	0.405083	0.310567	0.3673	0.290933	0.3084	0.360883
chr11	50439593	50440314	.	0	.	resolved	0.133436	0.0669545	0.122173	0.0668136	0.155395	0.0840318	0.115432	0.0894682	0.113145	0.0941773	0.116336	0.0875545
chr10	121510109	121510710	.	0	.	resolved	0.0885775	0.0764425	0.0784816	0.10337	0.084625	0.103645	0.07682	0.084545	0.05899	0.0955175	0.04737	0.0546275
chr3	144431822	144432733	.	0	.	resolved	0.392612	0.178785	0.430824	0.131734	0.382459	0.227079	0.314759	0.233741	0.332456	0.238806	0.342338	0.202012
chr13	24792081	24793183	.	0	.	resolved	0.431313	0.198495	0.416425	0.256463	0.417608	0.289279	0.345525	0.289575	0.373258	0.287863	0.398158	0.0336889
chr1	118399767	118400250	.	0	.	resolved	0.587875	0.454838	0.564875	0.410488	0.533875	0.495875	0.496713	0.506375	0.552963	0.48505	0.542325	0.484
chr2	69689565	69690122	.	0	.	resolved	0.509167	0.34472	0.282725	0.420408	0.479625	0.528333	0.537142	0.45545	0.498125	0.522333	0.605767	0.5445
chr14	11988792	11989490	.	0	.	resolved	0.433125	0.252563	0.492875	0.3368	0.428875	0.489125	0.409125	0.46425	0.4575	0.411375	0.518875	0.512875
chr6	86200944	86201318	.	0	.	resolved	0.6641	0.45414	0.6851	0.4903	0.6509	0.6418	0.73637	0.6831	0.69747	0.6628	0.6898	0.6783
chr4	137643406	137643894	.	0	.	resolved	0.575	0.426	0.472	0.32375	0.531	0.595	0.503	0.434	0.58875	0.4955	0.48425	0.52125
chr5	72732050	72732815	.	0	.	resolved	0.0832143	0.10595	0.0462667	0.0335143	0.0836143	0.0520857	0.0677143	0.0720929	0.0793214	0.08945	0.0946071	0.0530714
chr3	35986291	35986640	.	0	.	resolved	0.565	0.4935	0.4578	0.43239	0.5156	0.40623	0.4535	0.5561	0.58449	0.55747	0.55087	0.4899
chr12	110074696	110075346	.	0	.	resolved	0.5125	0.363425	0.4694	0.329338	0.458875	0.405106	0.394625	0.360181	0.518875	0.387938	0.410919	0.339763
chr11	63890594	63891207	.	0	.	resolved	0.381445	0.179279	0.3821	0.322941	0.323064	0.325195	0.317945	0.288382	0.333164	0.2159	0.309114	0.325009
chr15	58517356	58517946	.	0	.	resolved	0.53825	0.535	0.49925	0.44575	0.52425	0.515	0.508	0.52175	0.5085	0.541	0.51325	0.274475
chr19	53740508	53741347	.	0	.	resolved	0.664833	0.8	0.715	0.642667	0.670333	0.589833	0.6155	0.558333	0.604	0.635667	0.697833	0.617667
chr18	83470010	83470482	.	0	.	resolved	0.218825	0.2875	0.262942	0.225108	0.2469	0.199675	0.218842	0.2085	0.200292	0.177733	0.279358	0.2163
chr12	55455146	55455619	.	0	.	resolved	0.00625	0.04636	0	0.113635	0.212415	0.189395	0.154385	0.15936	0.145743	0.2235	0.24754	0.189075
chr8	106789217	106790260	.	0	.	resolved	0.06535	0.0444	0.0551455	0.0353636	0.0456636	0.0677864	0.0283455	0.0454182	0.0362182	0.0584136	0.0161773	0.0391045
chr14	45135609	45136323	.	0	.	resolved	0.354736	0.315645	0.306345	0.252933	0.339232	0.198086	0.250409	0.196382	0.251005	0.1957	0.290427	0.286975
chr7	115288108	115289071	.	0	.	resolved	0.8155	0.5527	0.783	0.57345	0.8528	0.7219	0.8076	0.7461	0.83	0.7275	0.817	0.869
chr8	57401140	57401955	.	0	.	resolved	0.12755	0.0135556	0.0814714	0.023445	0.080695	0.054585	0.056545	0.061565	0.11637	0.068305	0.09949	0.05973
chr19	21882011	21883574	.	0	.	resolved	0.226696	0.132379	0.28982	0.222991	0.284825	0.258775	0.325621	0.324587	0.308858	0.313767	0.354342	0.351546
chr3	101903174	101903928	.	0	.	resolved	0.37585	0.473237	0.483375	0.390106	0.497528	0.549611	0.572722	0.628811	0.624444	0.613081	0.562338	0.617413
chr12	86868917	86869192	.	0	.	resolved		0	0		0	0.0263	0	0		0		0
chr10	39957090	39957354	.	0	.	resolved	0.1294	0.0588	0.1965	0.14165	0.11245	0.1715	0.03945	0.09735	0.21535	0.115	0.1065	0
chr7	110780534	110781055	.	0	.	resolved	0.235375	0.1557	0.23737	0.159417	0.246825	0.187867	0.155542	0.171317	0.234958	0.223842	0.207783	0.224375
chr17	12297243	12297754	.	0	.	resolved	0.732688	0.538631	0.642438	0.5633	0.674	0.64725	0.660063	0.680937	0.714375	0.681931	0.74925	0.696562
chr9	121538064	121538661	.	0	.	resolved	0.52425	0.395063	0.526725	0.342787	0.538538	0.41035	0.49075	0.4475	0.444875	0.343863	0.512875	0.451875
chr15	81799252	81799450	.	0	.	resolved	0.45775	0.2	0.4845	0	0.6685	0.388	0.3935	0.181675	0.3345	0.30725	0.33575	0.2315
chr10	17878941	17879518	.	0	.	resolved	0.17815	0.02644	0.19453	0.0288	0.22655	0.03716	0.06447	0.05058	0.1582	0.04586	0.11849	0.05882
chr2	38591922	38592688	.	0	.	resolved	0.585273	0.449159	0.493682	0.512295	0.570245	0.583114	0.575664	0.58795	0.681445	0.600273	0.625	0.6674
chr3	126624898	126625562	.	0	.	resolved	0.341245	0.3982	0.33826	0.303539	0.374835	0.32035	0.34547	0.3178	0.3127	0.347635	0.362945	0.325355
chr2	91682831	91683485	.	0	.	resolved	0.644306	0.695189	0.642	0.67425	0.663506	0.658478	0.612978	0.627294	0.669611	0.667667	0.658083	0.688089
chr11	100887259	100888009	.	0	.	resolved	0.816429	0.577643	0.707857	0.691143	0.797786	0.732	0.723643	0.762857	0.779429	0.708786	0.728571	0.781571
chrX	85827674	85828728	.	0	.	resolved
chr2	10783089	10783462	.	0	.	resolved	0.298786	0.210679	0.313557	0.203479	0.295486	0.262114	0.239793	0.228907	0.216943	0.225386	0.225507	0.247764
chr1	19420962	19421376	.	0	.	resolved
chr2	13450895	13451429	.	0	.	resolved	0.449375	0.358363	0.41605	0.29005	0.38445	0.300625	0.46175	0.379175	0.444625	0.3372	0.517625	0.304962
chr15	52958688	52959484	.	0	.	resolved	0.179125	0.00568125	0.161313	0.0211667	0.189975	0.056	0.159825	0.0722188	0.199019	0.0629813	0.189643	0.133113
chr16	10903965	10904784	.	0	.	resolved	0.5037	0.2585	0.4339	0.354	0.465242	0.400583	0.385583	0.486458	0.43555	0.466	0.532608	0.4715
chr13	73132441	73133555	.	0	.	resolved	0.094875	0.08195	0.125675	0.0588929	0.1436	0.0939687	0.0902875	0.08555	0.0666667	0.0703313	0.101169	0.0480571
chr7	125577003	125577277	.	0	.	resolved	0.4752	0.27758	0.3317	0.21781	0.27265	0.26003	0.37252	0.21836	0.22617	0.20815	0.26479	0.17789
chr4	147995205	147995819	.	0	.	resolved	0.6942	0.0724833	0.59475	0.0377875	0.753786	0.356314	0.645307	0.4007	0.658667	0.259771	0.733214	0.330725
chr17	71309930	71311240	.	0	.	resolved	0.0177698	0.0204827	0.0145862	0.0151408	0.0183677	0.0255177	0.0256269	0.0269994	0.0278431	0.0262868	0.0381351	0.0222014
chr15	74510726	74511106	.	0	.	resolved	0.39407	0.272813	0.33298	0.3791	0.3021	0.35682	0.34409	0.31954	0.35951	0.34006	0.32607	0.34382
chr1	155801546	155802176	.	0	.	resolved	0.382264	0.288282	0.491405	0.343614	0.473132	0.4745	0.547455	0.491805	0.502264	0.546955	0.588273	0.666455
chr15	61891249	61891542	.	0	.	resolved	0.4525	0.28015	0.273	0.25175	0.3715	0.277	0.2945	0.35725	0.318	0.44125	0.375	0.34
chr10	80032792	80033367	.	0	.	resolved	0.0277667	0	0.0416625	0.0828	0.0835	0.07949	0.0935	0.03372	0.04404	0.0431	0.0355	0.049
chr17	74807322	74808094	.	0	.	resolved	0.476556	0.446333	0.40425	0.336063	0.344206	0.260675	0.231062	0.175063	0.266475	0.177969	0.224	0.125156
chr6	85508681	85508893	.	0	.	resolved	0.0271	0.025	0	0.01315	0.010925	0.01755	0.0452	0.012475	0.02755	0.010425	0.017575	0.035
chr1	186665233	186665763	.	0	.	resolved	0.786083	0.5042	0.7995	0.640083	0.814667	0.720417	0.849167	0.78475	0.80375	0.759667	0.759417	0.680333
chr9	78475938	78476253	.	0	.	resolved	0.74325	0.562875	0.7625	0.561	0.70775	0.69725	0.72525	0.617125	0.72525	0.725125	0.77175	0.72975
chr2	148572219	148572480	.	0	.	resolved	0.2225	0.088	0.059	0.222	0.2105	0.1395	0.185	0.1475	0.249	0.189	0.1955	0.0833
chr3	121717044	121717344	.	0	.	resolved	0.56725	0.419875	0.554	0.41375	0.598375	0.568125	0.605375	0.5895	0.615875	0.441625	0.687625	0.646125
chr5	72844456	72844686	.	0	.	resolved	0.471	0.455	0.471		0.6055	0.597	0.682	0.634	0.587	0.45	0.6325	0.462
chr13	44658050	44658579	.	0	.	resolved	0.343056	0.24195	0.04165	0.296778	0.313133	0.3205	0.278767	0.350322	0.326606	0.248681	0.24975	0.338611
chr5	72629861	72630373	.	0	.	resolved	0.74325	0.625625	0.705625	0.595125	0.666125	0.616	0.6679	0.572875	0.6375	0.61375	0.6435	0.588737
chr13	60112357	60112966	.	0	.	resolved	0.111375	0.1065	0.127038	0.08325	0.112287	0.0702875	0.07445	0.076175	0.0496625	0.0230875	0.0327875	0.026875
chr19	10493627	10494392	.	0	.	resolved	0.111456	0.0858056	0.134367	0.0576778	0.0875833	0.0528	0.0714167	0.0487056	0.0886389	0.0709111	0.0556944	0.0536389
chr7	43668122	43668498	.	0	.	resolved	0	0	0	0	0.00463333	0	0.00333333	0.0032	0.0194833	0	0	0.00876667
chr6	71750699	71751972	.	0	.	resolved	0.131511	0.146125	0.173133	0.1747	0.131056	0.116222	0.114356	0.120511	0.119178	0.119583	0.100772	0.124944
chr15	76990804	76991135	.	0	.	resolved	0.391667	0.426667	0.431667	0.360167	0.492833	0.365667	0.408	0.471167	0.546667	0.434	0.535833	0.392667
chr16	8947822	8948178	.	0	.	resolved	0	0.0113625	0.0201375	0.0129	0.043075	0.0281125	0.0513625	0.0400625	0.0608625	0.068125	0.064675	0.0627125
chr9	90133478	90134283	.	0	.	resolved	0.6195	0.481279	0.601707	0.487679	0.654857	0.542986	0.581929	0.651571	0.6715	0.619857	0.670429	0.686929
chr9	80080848	80081301	.	0	.	resolved
chr3	139064004	139064791	.	0	.	resolved	0.853833	0.822733	0.8249	0.779167	0.839633	0.827167	0.817967	0.836433	0.877667	0.815133	0.816067	0.872467
chr6	8345174	8345920	.	0	.	resolved	0.6842	0.62375	0.71676	0.53525	0.68048	0.62245	0.66382	0.6174	0.6882	0.64905	0.65234	0.631825
chr17	33828894	33829321	.	0	.	resolved	0.04575	0	0.049025	0.0295	0.05535	0.075775	0.062475	0.096575	0.061	0.030325	0.008925	0.055975
chr12	37769826	37770326	.	0	.	resolved	0.153	0.0769	0.298	0	0.16345	0.0294	0.07705	0.01665	0.15625	0.05905	0.0357	0
chr1	184858269	184858649	.	0	.	resolved	0.5525	0.241	0.3855	0	0.497	0.238	0.29	0.1945	0.2635	0.10415	0.2605	0.2295
chr5	96923015	96923793	.	0	.	resolved	0.830167	0.759667	0.855056	0.804556	0.858222	0.801556	0.857444	0.822111	0.866944	0.798778	0.871944	0.882556
chr10	10870184	10870976	.	0	.	resolved	0.71975	0.431667	0.781583	0.4415	0.75575	0.39175	0.672667	0.5975	0.706583	0.61725	0.795	0.600833
chr5	36379777	36380740	.	0	.	resolved	0.00446429	0	0.00640833	0	0.00490625	0.00700625	0.007	0.006825	0.0108438	0.0131875	0.0142625	0.0100125
chr13	38083637	38083799	.	0	.	resolved	0	0	0.18525	0.0476	0.0441	0.1036	0.0349	0.0179	0.04655	0	0.1098	0.0278
chr14	68035260	68036159	.	0	.	resolved	0.88425	0.534167	0.811833	0.454	0.898125	0.478375	0.71675	0.591875	0.78075	0.562625	0.804125	0.714125
chr18	65746775	65747114	.	0	.	resolved	0.154325	0.059325	0	0.065775	0.032875	0.0119	0.053025	0.0294	0.05175	0.06105	0.0363	0.047
chr11	113939047	113939554	.	0	.	resolved	0.5967	0.344375	0.5714	0.48268	0.5079	0.4683	0.441985	0.42114	0.487595	0.432415	0.496435	0.39899
chr7	129293115	129293647	.	0	.	resolved	0.938	0.929			0.8905	0.95	0.906	0.844	0.895	0.94	0.9165	1
chr12	80800796	80801383	.	0	.	resolved	0	0	0	0	0.024875	0.030375	0.0078	0.01515	0	0	0.0139	0
chr12	9066425	9066854	.	0	.	resolved	0.186214	0.1669	0.129614	0.111414	0.1739	0.13295	0.135243	0.106243	0.18485	0.1099	0.155243	0.0818
chr5	67417056	67417493	.	0	.	resolved	0.59208	0.385375	0.61479	0.40992	0.610445	0.624125	0.68625	0.6783	0.662825	0.68705	0.7272	0.69055
chr4	135592505	135592784	.	0	.	resolved	0.436167	0.3445	0.435167	0.358167	0.392667	0.384333	0.30655	0.355667	0.465833	0.438	0.435333	0.410667
chr14	8367117	8367630	.	0	.	resolved		0	0.133333	0.196225	0.163625	0.16475	0.172	0.18525	0.2365	0.307	0.3315	0.248325
chr6	86606320	86606782	.	0	.	resolved	0.592375	0.299925	0.4845	0.468625	0.518083	0.531333	0.414575	0.4343	0.4941	0.5343	0.470725	0.52463
chr1	105289779	105290656	.	0	.	resolved	0.00260625	0.003125	0.0068	0	0	0.00373125	0.007125	0.00999375	0.0023125	0	0.00480625	0.003475
chr19	60955740	60956075	.	0	.	resolved	0.306	0.3	0.1655	0.107	0.1145	0.06375	0.02705	0.2	0.1955	0.1412	0.119	0.10275
chr14	31191797	31192394	.	0	.	resolved	0.3185	0.261917	0.314167	0.166817	0.232	0.27505	0.291	0.351167	0.317967	0.373883	0.3765	0.282
chr6	125747315	125747824	.	0	.	resolved	0.350421	0.297571	0.365436	0.23506	0.288186	0.290693	0.354257	0.289993	0.336257	0.294586	0.268464	0.242943
chr2	165601556	165602167	.	0	.	resolved	0.0362833	0.00640833	0.02375	0.0233556	0.02699	0.032195	0.023025	0.031315	0.0398938	0.00625	0.034365	0.024645
chr7	141419001	141419341	.	0	.	resolved	0.37325	0.214537	0.401025	0.205325	0.377675	0.339562	0.414688	0.296763	0.400625	0.356688	0.35925	0.31775
chr3	95230624	95231219	.	0	.	resolved	0	0	0	0	0	0.00562143	0.00751429	0	0	0.00892857	0	0
chr2	103310690	103311282	.	0	.	resolved	0.193917	0.146317	0.139317	0.0493583	0.123175	0.0880833	0.0618	0.098075	0.0774	0.08915	0.103342	0.0605917
chr13	32219734	32220379	.	0	.	resolved	0.648667	0.399967	0.446433	0.373667	0.510617	0.3665	0.447833	0.479	0.521	0.360333	0.506	0.400167
chr17	84058099	84058885	.	0	.	resolved	0.473629	0.257542	0.422875	0.346025	0.395413	0.324719	0.366637	0.320125	0.332012	0.329856	0.346214	0.310388
chr3	20825848	20826417	.	0	.	resolved	0.424125	0.2933	0.536667	0.11235	0.3995	0.258125	0.258625	0.293375	0.468663	0.285113	0.382	0.332587
chr13	52323591	52324161	.	0	.	resolved	0.039525	0.11434	0.03726	0.0518	0.100669	0.0694929	0.0847375	0.03865	0.02235	0.02606	0.08365	0.04069
chr5	81076887	81077577	.	0	.	resolved	0.155438	0.19885	0.174229	0.186167	0.125475	0.182394	0.133288	0.193744	0.1851	0.190107	0.164038	0.250829
chr12	100872506	100872900	.	0	.	resolved	0.615175	0.52275	0.58425	0.458	0.56925	0.50925	0.5495	0.585625	0.609438	0.609875	0.604625	0.53525
chr9	34573131	34573635	.	0	.	resolved	0.31815	0.342333	0.324183	0.4409	0.38005	0.266583	0.337	0.312433	0.334783	0.291667	0.373617	0.34355
chr11	20246659	20247112	.	0	.	resolved	0.18595	0.32275	0.1147	0.125	0.12075	0.17135	0.2	0.1205	0.16375	0.15075	0.21785	0.136
chr12	95437236	95437670	.	0	.	resolved		0.33315	0.56675	0.49295	0.58975	0.50425	0.5405	0.54925	0.592725	0.51695	0.58875	0.625
chr4	151986739	151987195	.	0	.	resolved	0.2214	0.1331	0.166989	0.101606	0.103061	0.0735444	0.0823556	0.0562333	0.0659722	0.0409889	0.0877111	0.0704
chr10	60295752	60296666	.	0	.	resolved	0.300839	0.234393	0.280943	0.215482	0.2716	0.218998	0.23955	0.23175	0.253161	0.249124	0.214257	0.224996
chr8	120067050	120067357	.	0	.	resolved	0.826	0.44875	0.711	0.31225	0.8495	0.642	0.71225	0.659	0.80275	0.64575	0.76225	0.69725
chr10	111694835	111695317	.	0	.	resolved	0.022725	0	0.03125	0	0.045125	0.03985	0.049325	0.0727	0	0	0	0.0119
chr3	109595944	109596502	.	0	.	resolved	0.305675	0.1982	0.26393	0.20929	0.2975	0.282842	0.250125	0.308467	0.265858	0.259858	0.2705	0.259975
chr4	139203213	139203696	.	0	.	resolved	0.199	0.425	0.35025	0.3665	0.358075	0.39045	0.353725	0.32895	0.3419	0.400575	0.34375	0.25375
chr9	106227795	106228608	.	0	.	resolved	0.36785	0.220775	0.396325	0.281258	0.339125	0.263958	0.312846	0.2951	0.234092	0.261279	0.213921	0.246008
chr8	107544670	107545260	.	0	.	resolved	0.2889	0.250013	0.40783	0.286143	0.399671	0.365333	0.434875	0.466525	0.5078	0.417857	0.426955	0.49894
chr14	17078443	17079366	.	0	.	resolved	0.65225	0.465158	0.61125	0.498583	0.648417	0.50175	0.56975	0.485333	0.612333	0.458417	0.60375	0.439033
chr9	32302256	32302946	.	0	.	resolved	0.382263	0.31202	0.410185	0.28893	0.371033	0.331653	0.357903	0.334063	0.37773	0.33431	0.362573	0.339487
chr3	119955865	119956967	.	0	.	resolved	0.129242	0.12575	0.111067	0.0764167	0.1398	0.0925833	0.102208	0.105617	0.142242	0.0853333	0.156667	0.103217
chr18	38680885	38681471	.	0	.	resolved	0.51989	0.41388	0.5062	0.555625	0.45363	0.42742	0.48914	0.40584	0.51658	0.43291	0.5146	0.42501
chr11	16877641	16878300	.	0	.	resolved	0.3393	0.206412	0.394	0.203714	0.399544	0.309512	0.313037	0.341462	0.358219	0.337	0.382081	0.355062
chr11	16870184	16870448	.	0	.	resolved
chr11	117197894	117198935	.	0	.	resolved	0.1153	0.0364767	0.10961	0.0538462	0.11717	0.1028	0.124737	0.11218	0.0928107	0.0995833	0.0691643	0.0836464
chr5	52216170	52217472	.	0	.	resolved	0.321457	0.197687	0.3254	0.19066	0.315239	0.300377	0.314661	0.276739	0.339841	0.275164	0.314355	0.285132
chr3	131017884	131018456	.	0	.	resolved	0.301737	0.30692	0.342817	0.28567	0.395363	0.32199	0.432073	0.405723	0.425403	0.379867	0.445467	0.416397
chr2	132715777	132716660	.	0	.	resolved	0.761286	0.64675	0.794615	0.696462	0.735607	0.72115	0.709854	0.712168	0.690686	0.707618	0.706064	0.675488
chr2	120554552	120555013	.	0	.	resolved		0.2		0.2	0.6225	0.5619	0.682	0.6305		0.3225	0.57625	0.583
chr17	88496819	88497324	.	0	.	resolved	0.888	0.859167	0.923833	0.863167	0.892667	0.851667	0.831	0.8955	0.899833	0.799833	0.945667	0.808833
chr7	125579557	125580484	.	0	.	resolved	0.7444	0.52985	0.67105	0.4575	0.58945	0.4816	0.452475	0.43663	0.421705	0.385845	0.444715	0.349
chr13	68568577	68568968	.	0	.	resolved	0.5838	0.48847	0.39575	0.512695	0.582805	0.443823	0.493327	0.502345	0.570995	0.478323	0.529223	0.454723
chr18	73292800	73293205	.	0	.	resolved	0.72025	0.401808	0.651	0.463717	0.690417	0.538983	0.690417	0.582417	0.663775	0.594833	0.6235	0.593392
chr9	70371623	70372276	.	0	.	resolved	0.6292	0.427815	0.615625	0.46115	0.63325	0.541405	0.54231	0.581335	0.60445	0.5585	0.604195	0.6016
chr16	90639879	90640373	.	0	.	resolved	0.2565	0.098625	0.13025	0.17325	0.19715	0.10025	0.158	0.0735	0.13275	0.10425	0.1725	0.1025
chr5	3476942	3477365	.	0	.	resolved	0.146813	0.109562	0.133575	0.0657375	0.147075	0.148038	0.140775	0.165238	0.137625	0.137125	0.1631	0.1041
chr2	50885374	50887060	.	0	.	resolved	0.39551	0.301919	0.314868	0.31105	0.345815	0.271439	0.322697	0.282926	0.3465	0.320012	0.342221	0.372333
chr11	101220881	101221546	.	0	.	resolved	0.4844	0.317967	0.493325	0.340783	0.506	0.431367	0.475333	0.4425	0.489333	0.438183	0.4405	0.435167
chr4	149707584	149708205	.	0	.	resolved	0.259123	0.05765	0.184109	0.0311591	0.188395	0.03705	0.133582	0.0510545	0.100473	0.0556955	0.135691	0.0473273
chr7	80391892	80392574	.	0	.	resolved	0.610632	0.337324	0.574779	0.371347	0.561729	0.496521	0.535171	0.534776	0.588079	0.555779	0.580613	0.524383
chr19	26643049	26643452	.	0	.	resolved	0.329625	0.239413	0.385487	0.38675	0.333338	0.3395	0.357362	0.351988	0.383425	0.377262	0.3901	0.379363
chr6	146797423	146798033	.	0	.	resolved	0.184214	0.00714	0.1751	0.103693	0.141557	0.0740857	0.0730357	0.0828714	0.136179	0.110321	0.0823929	0.0892
chr1	36664969	36665767	.	0	.	resolved	0.548142	0.445746	0.555289	0.4603	0.485204	0.498269	0.478772	0.477631	0.474727	0.50245	0.5096	0.491492
chr4	105969766	105969978	.	0	.	resolved	0	0.022725	0	0.05	0	0.024875	0.0139	0	0.059525	0	0.041925	0
chr4	114385643	114386234	.	0	.	resolved	0.8689	0.4764	0.814833	0.6769	0.8283	0.8071	0.9232	0.8242	0.8049	0.8369	0.8856	0.8471
chr4	97885531	97886346	.	0	.	resolved	0.400775	0.29836	0.40198	0.253845	0.37522	0.3004	0.344125	0.27605	0.37513	0.27451	0.3475	0.293115
chr16	45561011	45561521	.	0	.	resolved	0.441963	0.366167	0.442	0.316371	0.436956	0.384406	0.362444	0.378419	0.388469	0.367544	0.38875	0.347062
chr14	70374047	70374593	.	0	.	resolved	0	0	0.0111167	0.0158667	0	0	0	0.00333333	0.00793333	0.00876667	0	0.00666667
chr15	74411176	74411610	.	0	.	resolved	0.80025	0.679875	0.805625	0.818167	0.789875	0.752125	0.75875	0.689	0.761375	0.736625	0.793375	0.700625
chr1	80395239	80395679	.	0	.	resolved	0.753333	0.3345	0.625	0.4605	0.584833	0.557333	0.548667	0.490333	0.656	0.422667	0.716833	0.581333
chr6	30252166	30253035	.	0	.	resolved	0.830083	0.4699	0.8927	0.512417	0.81825	0.653667	0.765833	0.707917	0.811583	0.653167	0.7572	0.69965
chr16	29752168	29752567	.	0	.	resolved	0.561108	0.250233	0.524	0.33915	0.519942	0.36415	0.516275	0.400092	0.47155	0.36595	0.544275	0.449583
chr2	106498354	106499044	.	0	.	resolved	0.065775	0.035075	0.0465875	0.0714	0.0514125	0.028125	0.0489375	0.081025	0.07455	0.0318625	0.0463	0.06705
chr16	15546693	15547217	.	0	.	resolved	0.778333	0.103517	0.612667	0.088	0.6265	0.296983	0.582667	0.328167	0.654	0.303583	0.786	0.431333
chr2	131483503	131485382	.	0	.	resolved	0.411477	0.248366	0.342774	0.238012	0.359187	0.268048	0.332203	0.28836	0.382002	0.328734	0.378155	0.305595
chr7	143844489	143845126	.	0	.	resolved	0.760333	0.263867	0.606667	0.496667	0.6885	0.499667	0.654667	0.659667	0.714667	0.681333	0.596167	0.7085
chr2	146991135	146991557	.	0	.	resolved	1	0.9445	1	0.905	0.956	0.9435	0.987	0.9475	0.812	0.9165	0.9135	0.9645
chr4	105242493	105243319	.	0	.	resolved	0.562275	0.31655	0.545375	0.382575	0.540013	0.461594	0.507781	0.49225	0.595813	0.51335	0.504169	0.538781
chr16	93544906	93545533	.	0	.	resolved	0.2936	0.2634	0.325	0.28146	0.34037	0.244	0.2613	0.2144	0.3131	0.2198	0.2239	0.1904
chr17	56906182	56908366	.	0	.	resolved	0.1528	0.0646385	0.131068	0.0789615	0.139065	0.100287	0.125954	0.0749096	0.127513	0.0981019	0.137894	0.105183
chr11	21729013	21729470	.	0	.	resolved	0.0494	0.01144	0.03834	0.03004	0.05982	0.05199	0.03958	0.0362	0.05091	0.09154	0.02621	0.08439
chr4	142209714	142210135	.	0	.	resolved	0.6508	0.495988	0.620762	0.518063	0.677136	0.590227	0.6123	0.611818	0.646556	0.611994	0.637111	0.63625
chr1	6866498	6867257	.	0	.	resolved	0.337825	0.253783	0.344267	0.223642	0.328467	0.329942	0.273233	0.353617	0.380458	0.338667	0.326683	0.333558
chr3	90136748	90137151	.	0	.	resolved	0.208765	0.159135	0.228	0.225823	0.204446	0.261696	0.2295	0.208458	0.219731	0.212435	0.231073	0.199985
chr4	62960967	62961616	.	0	.	resolved	0.376425	0.339867	0.450858	0.271933	0.379383	0.348883	0.329508	0.301958	0.3547	0.309767	0.367367	0.326417
chr9	58115972	58116636	.	0	.	resolved	0.37568	0.271625	0.4513	0.4042	0.444917	0.33215	0.43382	0.412058	0.4692	0.33998	0.5018	0.532833
chr2	103118269	103118733	.	0	.	resolved	0.9057	0.41486	0.8578	0.6448	0.9317	0.8012	0.9017	0.9077	0.9444	0.8766	0.9099	0.9022
chr14	63968510	63969335	.	0	.	resolved	0.198904	0.14417	0.136625	0.144796	0.172404	0.150979	0.202696	0.162392	0.192117	0.203383	0.172254	0.219496
chr3	97898115	97898904	.	0	.	resolved	0.2755	0.0575375	0.1979	0.0449375	0.213038	0.178375	0.205337	0.180712	0.238625	0.20125	0.256062	0.258687
chr13	6515253	6516050	.	0	.	resolved	0.530694	0.404894	0.444767	0.404544	0.448761	0.382467	0.402944	0.373789	0.390128	0.397511	0.390967	0.422283
chr10	37294083	37294706	.	0	.	resolved	0.9705		0.9705	0.94375	0.91625	0.93275	0.9385	0.89925	0.95425	0.91425	0.9425	0.9655
chr5	103709050	103709641	.	0	.	resolved	0.406125	0.306625	0.37325	0.288	0.314	0.264125	0.299087	0.270687	0.3345	0.233875	0.340537	0.349
chr18	58171811	58172518	.	0	.	resolved	0.7115	0.36462	0.5543	0.38173	0.6603	0.51206	0.6247	0.6165	0.6199	0.60759	0.6473	0.65205
chr11	86859452	86859836	.	0	.	resolved	0.548162	0.515437	0.533281	0.493669	0.547837	0.529256	0.494806	0.518662	0.496062	0.548888	0.552362	0.500031
chr18	11451894	11452477	.	0	.	resolved	0.46765	0.249133	0.294833	0.278667	0.376833	0.129917	0.247667	0.10955	0.302667	0.0809	0.228867	0.0847667
chr4	94752204	94752983	.	0	.	resolved	0.130925	0.084795	0.0608778	0.110142	0.12301	0.08354	0.10956	0.082435	0.127815	0.08571	0.158425	0.10933
chr1	172390848	172391737	.	0	.	resolved	0.362238	0.345331	0.389929	0.326537	0.382806	0.324287	0.356894	0.377375	0.284775	0.296375	0.320606	0.313863
chr13	71107948	71108569	.	0	.	resolved	0.598969	0.540563	0.595972	0.526391	0.565863	0.527231	0.569666	0.540212	0.519647	0.520772	0.559922	0.533872
chr19	34420867	34421266	.	0	.	resolved	0.48575	0.51915	0.46875	0.5	0.4845	0.509925	0.47875	0.4794	0.51	0.475	0.5	0.511375
chr15	62466746	62467438	.	0	.	resolved	0.425	0.1925	0.4245	0.1145	0.462	0.3145	0.469	0.274	0.4005	0.2665	0.2815	0.1238
chr14	78220294	78220904	.	0	.	resolved	0.649	0.2435	0.722625	0.453725	0.727863	0.634125	0.60425	0.687625	0.3205	0.0714	0.6395	0.254
chr12	91893944	91894527	.	0	.	resolved	0.2354	0.1432	0.1466	0.0824833	0.227467	0.172333	0.168283	0.1406	0.193417	0.158083	0.190833	0.1341
chr1	157007857	157008258	.	0	.	resolved	0.67275	0.5527	0.72375	0.70625	0.734125	0.68375	0.639875	0.658875	0.68825	0.6755	0.72475	0.685125
chr4	59122477	59122869	.	0	.	resolved	0.196133	0.0824667	0.1855	0.18	0.125067	0.06735	0.106167	0.120483	0.0994667	0.110933	0.122433	0.10605
chr5	112391493	112392042	.	0	.	resolved	0.52641	0.452333	0.453208	0.488144	0.45365	0.497043	0.4798	0.489235	0.530731	0.477576	0.516324	0.434491
chr14	16255888	16256853	.	0	.	resolved	0.38904	0.105375	0.3553	0.30511	0.32953	0.32158	0.30551	0.31012	0.34274	0.3169	0.35496	0.32531
chr13	109819122	109819337	.	0	.	resolved	0.522	0.196125	0.392325	0.167	0.41	0.227475	0.34525	0.1975	0.40325	0.2795	0.3935	0.33025
chr15	96718093	96719137	.	0	.	resolved	0.415317	0.449021	0.391433	0.423738	0.434667	0.450983	0.448404	0.466917	0.521163	0.460462	0.440862	0.542642
chr16	36465470	36465975	.	0	.	resolved	0.02755	0.00595	0.0245	0.00875	0.0178667	0.0355	0.0149167	0.0232417	0.018975	0.019775	0.0167833	0.0265667
chr11	113556227	113556557	.	0	.	resolved	0.841444	0.709	0.871833	0.791778	0.849667	0.885667	0.889222	0.900611	0.909611	0.891056	0.931833	0.907722
chr14	118808086	118808512	.	0	.	resolved	0.12895	0.059	0.202	0.0238	0.0473	0.09105	0.05	0.0349	0	0.09775	0.02085	0.025
chr9	96459187	96459786	.	0	.	resolved	0.63575	0.624917	0.704417	0.667833	0.629875	0.631275	0.619217	0.630917	0.6745	0.610458	0.651	0.6515
chr1	182072168	182072456	.	0	.	resolved	0.123578	0.0803111	0.108561	0.0616111	0.1405	0.0993444	0.114144	0.118594	0.100044	0.107711	0.145011	0.13175
chr8	77772163	77772616	.	0	.	resolved	0.6095	0.48985	0.5599	0.6345	0.6225	0.6178	0.6473	0.69	0.7131	0.7595	0.6879	0.7604
chr7	144074731	144075195	.	0	.	resolved	0.31875	0.4146	0.4994	0.3556	0.48152	0.4285	0.4284	0.4197	0.3941	0.3864	0.4226	0.43643
chr3	97211099	97211727	.	0	.	resolved	0.296767	0.291358	0.284025	0.202067	0.213592	0.158517	0.162525	0.195908	0.143033	0.145383	0.164083	0.173675
chr10	3845653	3846221	.	0	.	resolved	0.465	0.242333	0.233333	0.397113	0.35145	0.33575	0.32295	0.340125	0.33625	0.3795	0.34055	0.326
chr9	58739735	58740262	.	0	.	resolved	0.652955	0.412136	0.637864	0.402455	0.659591	0.487409	0.5955	0.465818	0.615727	0.384495	0.66	0.361875
chr5	99980906	99981275	.	0	.	resolved	0.78	0.338	0.62	0.3465	0.771	0.8	0.4405	0.69	0.767	0.89	0.642	0.7575
chr3	108126234	108126890	.	0	.	resolved	0.3406	0.2227	0.309	0.2249	0.26976	0.20525	0.17165	0.20388	0.17843	0.2005	0.19961	0.19064
chr8	114907145	114907574	.	0	.	resolved	0.139556	0.09946	0.116309	0.0961471	0.121338	0.107182	0.160029	0.0996971	0.191422	0.123694	0.175194	0.180757
chr2	119549441	119549907	.	0	.	resolved
chr7	80840324	80840672	.	0	.	resolved	0.229333	0	0.2196	0.0238	0.107917	0.108833	0.0523833	0.0399667	0.0317333	0.037	0.02315	0.0198833
chr2	8928493	8928937	.	0	.	resolved	0.47646	0.2814	0.4256	0.33768	0.52727	0.44985	0.54492	0.62175	0.62865	0.6023	0.56855	0.6299
chr9	114763362	114763781	.	0	.	resolved	0.670333	0.538375	0.608111	0.464939	0.694111	0.603111	0.701667	0.679944	0.703667	0.670222	0.716833	0.691556
chr3	96586292	96587294	.	0	.	resolved	0.113419	0.104556	0.0834813	0.08755	0.0991063	0.0862813	0.125431	0.1165	0.110181	0.0924812	0.105231	0.126019
chr14	16525999	16526523	.	0	.	resolved	0.565667	0.377983	0.4725	0.371667	0.513133	0.4445	0.49375	0.49595	0.5355	0.52105	0.477267	0.453833
chr7	117265244	117266054	.	0	.	resolved	0.0412929	0.0249286	0.03885	0.0347143	0.0518714	0.0399071	0.0242143	0.0471	0.0606857	0.0331429	0.0334286	0.0167857
chr7	66136700	66137731	.	0	.	resolved	0.599312	0.47735	0.659937	0.410437	0.608313	0.504938	0.610562	0.560869	0.545625	0.533	0.5655	0.568244
chr16	30604513	30605068	.	0	.	resolved	0.529958	0.488275	0.527933	0.511042	0.472867	0.468292	0.482313	0.488492	0.495229	0.447312	0.480858	0.484692
chr3	152105362	152105878	.	0	.	resolved	0.0700528	0.0580806	0.0718367	0.104906	0.179031	0.121239	0.268453	0.229564	0.290353	0.226006	0.359028	0.34735
chr12	52691991	52693049	.	0	.	resolved	0.283646	0.14575	0.225046	0.153338	0.185327	0.168531	0.161285	0.1541	0.163265	0.142512	0.171046	0.138381
chr4	131486664	131487274	.	0	.	resolved	0.092	0.08575	0.0665	0.0583375	0.121113	0.0475625	0.03	0.034825	0.05535	0.0519875	0.122912	0.0347
chr12	85754477	85755196	.	0	.	resolved	0.600667	0.3736	0.5048	0.395867	0.45525	0.47765	0.460758	0.397925	0.46589	0.45625	0.38925	0.375017
chr19	24300793	24301741	.	0	.	resolved	0.233188	0.252183	0.281379	0.291475	0.322754	0.298504	0.323108	0.294158	0.32905	0.316655	0.371379	0.337771
chr18	46450386	46451126	.	0	.	resolved	0.266167	0.241062	0.323271	0.184994	0.251267	0.219667	0.162833	0.221589	0.183561	0.210294	0.217972	0.184922
chr7	64158599	64158979	.	0	.	resolved	0.256325	0.199633	0.375717	0.236875	0.357208	0.303192	0.411367	0.387	0.536117	0.497833	0.440667	0.553117
chr2	126677323	126677775	.	0	.	resolved	0.449917	0.2645	0.360083	0.259733	0.43545	0.306833	0.454833	0.36055	0.469833	0.406483	0.461167	0.34865
chr8	33662943	33663865	.	0	.	resolved	0.499041	0.423868	0.456294	0.386856	0.465629	0.359732	0.368874	0.333182	0.393976	0.415144	0.389724	0.264129
chr11	109698139	109699404	.	0	.	resolved	0.0633375	0.0124885	0.0530519	0.0177982	0.0452875	0.0244625	0.0343214	0.0402446	0.0681714	0.0433179	0.0527786	0.0360556
chr4	123610555	123611058	.	0	.	resolved	0.652429	0.350486	0.684217	0.440129	0.636643	0.572971	0.685071	0.545714	0.642471	0.933167	0.651564	0.591064
chr16	17124676	17125593	.	0	.	resolved	0.0422625	0.07595	0.0925691	0.0919985	0.108879	0.0992357	0.119893	0.121759	0.129521	0.116253	0.0915132	0.13913
chr1	133564364	133565022	.	0	.	resolved	0.484805	0.433973	0.456732	0.477227	0.480641	0.476814	0.476014	0.452064	0.486514	0.483164	0.429132	0.471209
chr8	22405580	22406171	.	0	.	resolved	0.611278	0.4773	0.635167	0.392517	0.635039	0.534333	0.603667	0.610778	0.670056	0.6305	0.693444	0.688111
chr2	33206866	33207088	.	0	.	resolved	0.419	0.315237	0.438625	0.4131	0.46375	0.418875	0.3435	0.4925	0.465	0.48475	0.3995	0.514125
chr13	99217999	99218343	.	0	.	resolved	0.5635	0.171367	0.3275	0.25825	0.539625	0.41975	0.52575	0.434875	0.457	0.4355	0.518875	0.570333
chr4	108145544	108145971	.	0	.	resolved	0.133883	0.0398667	0.1355	0.0953333	0.174333	0.1136	0.162067	0.0948167	0.11145	0.166333	0.236	0.16065
chr6	134024783	134025488	.	0	.	resolved	0.7792	0.7333	0.7852	0.7298	0.768	0.7782	0.7767	0.8012	0.8261	0.8258	0.8307	0.8623
chr8	26970670	26971191	.	0	.	resolved	0.8015	0.701687	0.761125	0.649994	0.7134	0.66825	0.719813	0.685437	0.73825	0.677437	0.744519	0.698375
chr12	73627854	73628260	.	0	.	resolved	0.68415	0.386954	0.6537	0.378563	0.7342	0.581103	0.742	0.641233	0.830133	0.713993	0.773533	0.790833
chr8	92838438	92839156	.	0	.	resolved	0.03631	0.0508167	0.07267	0.00695	0.03958	0.02254	0.01367	0.01556	0.04893	0.0539	0.01334	0.0176
chr1	187303191	187303712	.	0	.	resolved	0.796273	0.644512	0.823385	0.680577	0.804223	0.724173	0.804615	0.748162	0.831615	0.756846	0.821385	0.800885
chr6	92230624	92231242	.	0	.	resolved	0.7267	0.512	0.7247	0.49583	0.7439	0.6356	0.7274	0.687	0.709167	0.48358	0.7236	0.633667
chr13	114271233	114272414	.	0	.	resolved	0.624762	0.603138	0.61769	0.575119	0.6291	0.562986	0.583405	0.565045	0.61045	0.534243	0.590171	0.55639
chr13	75859275	75859915	.	0	.	resolved
chr8	127038906	127039652	.	0	.	resolved	0.786722	0.711833	0.665222	0.651556	0.675167	0.629556	0.556439	0.635222	0.556722	0.583611	0.615	0.520375
chr9	103540014	103540889	.	0	.	resolved	0.165814	0.102946	0.154339	0.131542	0.271496	0.127264	0.165743	0.157025	0.205811	0.149868	0.269839	0.171111
chr10	99939638	99940721	.	0	.	resolved	0	0	0.0152357	0.00595	0.00849286	0.00697143	0.00847143	0.0349571	0.0157643	0.0168286	0.0182643	0.00357143
chr12	85439324	85439600	.	0	.	resolved	0.3784	0.17219	0.29227	0.21935	0.21923	0.2124	0.2336	0.2806	0.285	0.24276	0.23229	0.2942
chr9	71561983	71562604	.	0	.	resolved	0.47875	0.18605	0.478875	0.251167	0.6175	0.4345	0.547625	0.439875	0.643625	0.50025	0.639625	0.555
chr15	56600773	56601098	.	0	.	resolved	0.562	0.172	0.615	0.308	0.513	0.273	0.288	0.2115	0.2675	0.075	0.305	0.167
chr9	123201073	123202227	.	0	.	resolved	0.0690026	0.0314382	0.0651342	0.0405167	0.0596158	0.0306895	0.0265737	0.0377711	0.0435421	0.0314611	0.0808895	0.0462944
chr6	88346804	88347365	.	0	.	resolved	0.48175	0.09755	0.458	0.262475	0.338	0.32125	0.2845	0.342375	0.39875	0.34825	0.399625	0.5145
chr1	192366016	192366737	.	0	.	resolved
chr7	7109256	7109872	.	0	.	resolved	0.87225	0.785667	0.86875	0.679875	0.759375	0.663375	0.79675	0.66975	0.692125	0.623125	0.734875	0.691625
chr7	117852808	117853236	.	0	.	resolved	0.424	0.240833	0.300283	0.279	0.381667	0.30195	0.2261	0.300267	0.309167	0.220767	0.312333	0.208333
chr19	59097092	59097566	.	0	.	resolved
chr12	31537536	31537940	.	0	.	resolved	0.452875	0.37	0.425875	0.264962	0.39915	0.298787	0.302612	0.27115	0.355625	0.308	0.31325	0.258137
chr14	9281783	9282119	.	0	.	resolved
chr12	78939473	78940528	.	0	.	resolved	0.212564	0.0759591	0.20719	0.142205	0.202614	0.168959	0.1688	0.169159	0.191805	0.119468	0.168068	0.132532
chr5	65454660	65455293	.	0	.	resolved	0.522788	0.340056	0.4415	0.370644	0.498563	0.400381	0.441762	0.434731	0.478688	0.464188	0.455463	0.404856
chr18	73996688	73997601	.	0	.	resolved	0.0535	0.0138833	0.00757778	0	0.0170778	0.0147444	0.0224444	0.0168111	0.0158	0.0239625	0.0141714	0
chr19	6546119	6546446	.	0	.	resolved	0	0	0	0	0.02175	0	0	0.01315	0	0	0	0
chr15	62483537	62483990	.	0	.	resolved	0.6905	0.3045	0.4915	0.3855	0.327	0.2175	0.3485	0.08525	0.0909	0.156	0.23125	0.1433
chr11	35932575	35933231	.	0	.	resolved	0.714786	0.59935	0.7035	0.641333	0.708929	0.701071	0.6895	0.748786	0.753571	0.708857	0.783	0.792214
chr13	24296181	24296601	.	0	.	resolved	0.392833	0.263917	0.31345	0.167994	0.320628	0.196956	0.227489	0.173356	0.276828	0.117572	0.26035	0.118339
chr3	103142419	103142663	.	0	.	resolved	0.852214	0.507143	0.872286	0.552143	0.8665	0.748071	0.831071	0.789857	0.878714	0.807429	0.878357	0.876357
chr3	132578862	132579485	.	0	.	resolved	0.770125	0.711375	0.784	0.828	0.769125	0.735125	0.731375	0.71575	0.6945	0.69125	0.703125	0.62955
chr5	18179199	18180900	.	0	.	resolved	0.7503	0.695961	0.755606	0.654344	0.761933	0.717778	0.751722	0.750383	0.774333	0.776022	0.726333	0.741328
chr4	151329899	151330345	.	0	.	resolved	0.325	0.2605	0.4145	0.403	0.3285	0.1665	0.1543	0.2625	0.176	0.0835	0.234	0.11825
chr16	94449129	94450031	.	0	.	resolved	0.733706	0.529091	0.646647	0.500276	0.716941	0.613059	0.674118	0.635941	0.689329	0.606471	0.660794	0.684382
chr7	74549458	74549787	.	0	.	resolved	0.474333	0.210567	0.04165	0.2	0.404817	0.222533	0.24685	0.247183	0.363	0.170467	0.241233	0.197933
chr1	54340316	54341027	.	0	.	resolved	0.716	0.594417	0.645917	0.392167	0.637714	0.586071	0.621643	0.548857	0.625714	0.511429	0.680357	0.525714
chr13	52024138	52025432	.	0	.	resolved	0.18211	0.216496	0.143642	0.19738	0.152806	0.171775	0.13414	0.151646	0.14011	0.143127	0.121767	0.125398
chr10	126086748	126087034	.	0	.	resolved	0.814625	0.760375	0.7775	0.8295	0.789	0.8075	0.778375	0.797875	0.84375	0.818625	0.78375	0.762625
chr15	98336058	98336683	.	0	.	resolved	0.0988909	0.115636	0.0621227	0.0651591	0.0794682	0.0793364	0.0960727	0.110118	0.0956455	0.113623	0.108218	0.105627
chr2	119491632	119492423	.	0	.	resolved	0.357892	0.186417	0.2874	0.288075	0.350442	0.213917	0.311825	0.274867	0.3358	0.222167	0.327308	0.283883
chr5	106730286	106731097	.	0	.	resolved	0.0637833	0.0723167	0.0937333	0.0930833	0.0700833	0.104483	0.04345	0.0771	0.04525	0.0887333	0.0693167	0.0757833
chr7	44519239	44519813	.	0	.	resolved	0.387111	0.306978	0.388939	0.2969	0.363306	0.309094	0.327594	0.304361	0.422786	0.3769	0.318007	0.245817
chr10	80048088	80048781	.	0	.	resolved	0.564786	0.474493	0.5685	0.448	0.630786	0.564375	0.807375	0.7145	0.759929	0.732429	0.787571	0.847357
chr9	121880528	121881609	.	0	.	resolved	0.356778	0.413679	0.34755	0.315644	0.319567	0.261965	0.297215	0.279398	0.301493	0.353432	0.316777	0.308767
chr4	82062655	82063239	.	0	.	resolved	0.221967	0.103658	0.188083	0.061825	0.180358	0.1385	0.145575	0.143967	0.198925	0.135808	0.178033	0.217342
chr4	140812713	140815012	.	0	.	resolved	0.0767962	0.0720818	0.10393	0.0886817	0.0969102	0.0885414	0.104912	0.0890604	0.0971643	0.0925102	0.119439	0.109061
chr14	74736892	74737256	.	0	.	resolved	0.772917	0.518583	0.730917	0.506417	0.822333	0.686167	0.7215	0.74	0.808333	0.826667	0.807	0.731667
chr10	7074027	7074475	.	0	.	resolved	0.35045	0.253967	0.344833	0.26045	0.354833	0.262233	0.317283	0.3055	0.39355	0.312	0.368833	0.26075
chr12	69419660	69419957	.	0	.	resolved	0.102275	0.0257	0.0615	0.0563125	0.0697625	0.034875	0.012975	0.0431125	0.027825	0.0197125	0.0326875	0.051
chr19	43985920	43986471	.	0	.	resolved	0.0942622	0.154844	0.294003	0.13106	0.160722	0.214299	0.142533	0.175973	0.132242	0.132611	0.139122	0.200249
chr1	152064760	152065246	.	0	.	resolved	0.82	0.131333	0.3086	0.187133	0.252867	0.2555	0.278983	0.235667	0.239167	0.227583	0.241933	0.2695
chr2	19563431	19563781	.	0	.	resolved
chr2	5639498	5640047	.	0	.	resolved	0.5205	0.478167	0.435933	0.505833	0.461767	0.506667	0.4346	0.459333	0.4445	0.479567	0.477117	0.411333
chr1	60658308	60659091	.	0	.	resolved	0.319589	0.203622	0.353178	0.25835	0.348089	0.301411	0.283406	0.293878	0.270522	0.247689	0.315294	0.291028
chr4	117974525	117975279	.	0	.	resolved	0.387222	0.17828	0.269636	0.1928	0.270623	0.179982	0.206955	0.185191	0.2652	0.186089	0.228177	0.1589
chr1	92785377	92785849	.	0	.	resolved	0.7512	0.6055	0.7471	0.5332	0.7778	0.7074	0.7992	0.7089	0.7613	0.7556	0.7705	0.7522
chr1	86459336	86459792	.	0	.	resolved	0.240775	0.0863625	0.189875	0.151325	0.260838	0.207025	0.217287	0.275275	0.264175	0.222612	0.303325	0.2695
chr15	38181971	38182705	.	0	.	resolved	0.766286	0.632143	0.814643	0.648714	0.801643	0.6865	0.832786	0.790286	0.785357	0.746857	0.807071	0.767643
chr12	106678188	106678950	.	0	.	resolved	0.409306	0.43845	0.528437	0.399369	0.4347	0.411269	0.448162	0.495581	0.542281	0.487063	0.460219	0.509762
chr19	34455724	34456432	.	0	.	resolved	0.195167	0.123883	0.2177	0.0762583	0.266467	0.164292	0.279375	0.317008	0.290667	0.24875	0.35875	0.339075
chr11	108064246	108064805	.	0	.	resolved	0.3505	0.182	0.432833	0.452833	0.474	0.372	0.3255	0.3465	0.367333	0.366	0.467667	0.3398
chr15	98021594	98022227	.	0	.	resolved	0.0798375	0.09375	0.070575	0.077125	0.0825	0.072	0.03025	0.05725	0.0577125	0.05095	0.0593125	0.06075
chr2	142431141	142431493	.	0	.	resolved	0.494975	0.49455	0.40425	0.439	0.43115	0.434125	0.4352	0.388175	0.423	0.4495	0.40625	0.420125
chr4	123208254	123208903	.	0	.	resolved	0.6675	0.516296	0.700375	0.497723	0.648536	0.570961	0.624	0.564082	0.638557	0.574661	0.694875	0.606521
chr7	48787450	48787826	.	0	.	resolved	0.7766	0.603	0.6824	0.395863	0.8106	0.639	0.7554	0.648	0.7361	0.6468	0.8298	0.6548
chr18	35839161	35839638	.	0	.	resolved	0.50965	0.191709	0.387227	0.183317	0.420237	0.291692	0.366887	0.287671	0.4844	0.361487	0.4667	0.293621
chr2	121574077	121574554	.	0	.	resolved	0.532667	0.469436	0.452275	0.352506	0.396462	0.351194	0.378637	0.332519	0.3693	0.333025	0.40415	0.35215
chr14	56905775	56906118	.	0	.	resolved	0.9545	0.809	1	0.871	0.8825	0.8315	0.824	0.901	0.907	0.8205	0.8135	0.863
chr12	110503282	110503794	.	0	.	resolved	0.462542	0.457442	0.406717	0.433367	0.371708	0.3639	0.350408	0.365433	0.441633	0.380967	0.41975	0.403317
chr2	26230267	26230637	.	0	.	resolved	0.2334	0.233625	0.262225	0.217987	0.189075	0.200875	0.12125	0.183225	0.211088	0.176475	0.217787	0.191925
chr8	68924720	68925228	.	0	.	resolved	0.245875	0.31548	0.35754	0.305167	0.3969	0.31966	0.42346	0.333	0.1297	0.3359	0.48927	0.309425
chr15	36865211	36865693	.	0	.	resolved	0.362	0.172962	0.295333	0.266125	0.292325	0.245625	0.286375	0.29695	0.303375	0.263625	0.299	0.296375
chr6	115708683	115709197	.	0	.	resolved	0.8346	0.6126	0.7933	0.5787	0.8642	0.692	0.8104	0.6299	0.8011	0.5842	0.7561	0.667
chr3	96361350	96361892	.	0	.	resolved	0.29175	0.504	0.35475	0.41325	0.3945	0.35675	0.361975	0.275375	0.34775	0.1979	0.41325	0.215375
chr7	19686506	19687517	.	0	.	resolved	0.0395429	0.0392154	0.0448643	0.0281786	0.0373357	0.042325	0.0767393	0.0445429	0.0574071	0.0510286	0.042925	0.0573071
chr13	60453780	60454562	.	0	.	resolved	0.25017	0.172615	0.26381	0.08828	0.247375	0.21138	0.193445	0.186975	0.198115	0.21759	0.209515	0.191245
chr11	26640386	26640843	.	0	.	resolved	0.71959	0.510717	0.577833	0.423117	0.5357	0.484833	0.501692	0.527092	0.516667	0.475833	0.520533	0.5145
chr2	127573309	127573913	.	0	.	resolved	0	0.03125	0	0	0.0135	0.0135	0	0.00875	0	0	0	0
chr15	5202009	5202664	.	0	.	resolved	0.426833	0.27695	0.4465	0.2778	0.42115	0.360667	0.264225	0.273408	0.332917	0.287333	0.34415	0.285308
chr10	128336704	128337012	.	0	.	resolved	0.22975	0.100038	0.203	0.10725	0.284037	0.1522	0.2205	0.095625	0.16375	0.08705	0.195875	0.13325
chr8	106433720	106434413	.	0	.	resolved	0.05	0.167	0.1935	0.182	0.1641	0.159817	0.07694	0.14445	0.034525	0.0836333	0.0645	0.12369
chr4	102685091	102685335	.	0	.	resolved	0.0868	0.04165	0.059	0.0435	0.0292	0	0	0.00945	0	0.025	0.0535	0
chr5	146943008	146943529	.	0	.	resolved	0.539184	0.386823	0.396569	0.477859	0.390269	0.330394	0.209666	0.240694	0.217316	0.23425	0.238353	0.184566
chrX	11590321	11590952	.	0	.	resolved
chr15	37304883	37306084	.	0	.	resolved	0.0654423	0.0324231	0.0682269	0.0462462	0.0578731	0.0584769	0.0333692	0.0592346	0.0521923	0.0283962	0.0584731	0.0717731
chr16	21362680	21362917	.	0	.	resolved	0.40256	0.43129	0.31227	0.3903	0.2824	0.25677	0.23396	0.26125	0.21845	0.23979	0.28029	0.26929
chr13	38793204	38793919	.	0	.	resolved	0.0510897	0.0472379	0.0693759	0.0543724	0.0542793	0.0640172	0.0619828	0.0916828	0.0826241	0.0601931	0.0845793	0.0932828
chr3	38551526	38551987	.	0	.	resolved	0.68225	0.60275	0.6245	0.65	0.746	0.68	0.74375	0.6525	0.79	0.6035	0.76775	0.76875
chr16	30854717	30855203	.	0	.	resolved	0.6079	0.60016	0.6332	0.57214	0.6374	0.6401	0.6243	0.6446	0.6584	0.6188	0.6656	0.5501
chr2	166429472	166430566	.	0	.	resolved	0.0380979	0.0438896	0.0373646	0.0219676	0.0388438	0.0390292	0.0354229	0.038925	0.0477604	0.0364667	0.0337854	0.03485
chr11	96111794	96112271	.	0	.	resolved	0.431868	0.354446	0.357718	0.258854	0.365321	0.358482	0.370596	0.331982	0.360493	0.372539	0.364032	0.327146
chr7	107683797	107684004	.	0	.	resolved	0.0244	0.0385	0.0445	0.0323	0.0487	0.02395	0.020275	0.01785	0.05425	0.0147	0.0139	0.015625
chr7	45429840	45430466	.	0	.	resolved	0.0709912	0.02615	0.09415	0.0817206	0.0753	0.0384235	0.0462412	0.0537029	0.0617	0.0687441	0.0652088	0.0492294
chr7	72401230	72401773	.	0	.	resolved	0.1429	0.04634	0.09977	0.11521	0.10538	0.09908	0.1074	0.12654	0.1282	0.10712	0.11144	0.0503
chr11	85812487	85813024	.	0	.	resolved	0.789056	0.3413	0.661406	0.474328	0.760222	0.634611	0.732	0.6995	0.807611	0.731722	0.760222	0.760444
chr9	123237667	123238162	.	0	.	resolved	0.0277667	0	0	0.0166667	0.00476667	0.00476667	0.0037	0.0049	0.0247167	0	0	0.0334833
chr11	100965161	100965498	.	0	.	resolved	0.0383	0.0801625	0.0125	0.01538	0.0383	0.0383	0.01926	0.04202	0.025	0.02909	0.02258	0.02066
chr13	75830513	75831413	.	0	.	resolved	0.673083	0.650917	0.642917	0.638167	0.668	0.641583	0.615667	0.622083	0.600417	0.665833	0.6415	0.665158
chr4	141286809	141287907	.	0	.	resolved	0.149211	0.175641	0.124032	0.140626	0.119548	0.150734	0.148373	0.0983703	0.113915	0.115738	0.118558	0.14444
chr4	132760494	132760897	.	0	.	resolved	0.27401	0.152	0.125917	0.14565	0.25885	0.21005	0.17547	0.18068	0.120487	0.18235	0.22791	0.103875
chr16	95585184	95586187	.	0	.	resolved	0.020349	0.0105919	0.0239232	0.0251445	0.0304459	0.0218049	0.0263368	0.0230459	0.044697	0.0716344	0.0386688	0.056365
chr12	32303387	32303742	.	0	.	resolved	0.35025	0.156312	0.387287	0.186862	0.352737	0.21405	0.303238	0.158787	0.262125	0.189337	0.306312	0.26425
chr6	70793527	70793945	.	0	.	resolved	0.311475	0.14575	0.271313	0.230925	0.369	0.317712	0.28265	0.3105	0.3425	0.330812	0.310713	0.344288
chr5	107444174	107444527	.	0	.	resolved	0.93575	0.521875	0.87425	0.72825	0.888	0.87625	0.91225	0.873875	0.9275	0.868875	0.932375	0.943375
chr2	33466032	33466361	.	0	.	resolved	0.57325	0.28425	0.599875	0.3478	0.602375	0.35475	0.38425	0.420313	0.361488	0.48225	0.5095	0.463875
chr11	88381124	88381432	.	0	.	resolved	0.723667	0.583	0.615	0.44525	0.69975	0.6935	0.8285	0.58775	0.732	0.71075	0.713833	0.7145
chr3	103829122	103829506	.	0	.	resolved	0.2583	0.0370625	0.235725	0.108938	0.2855	0.080325	0.1721	0.135562	0.173125	0.214612	0.206175	0.185275
chr12	73324686	73325192	.	0	.	resolved	0.86175	0.735	0.857625	0.85875	0.8485	0.87825	0.8775	0.889625	0.888125	0.8875	0.891125	0.853
chr8	8562290	8562746	.	0	.	resolved	0.524621	0.2603	0.499357	0.384857	0.493	0.464486	0.478143	0.450964	0.50655	0.432571	0.506429	0.434171
chr10	43292178	43292858	.	0	.	resolved	0.4644	0.35	0.519	0.24039	0.5167	0.3994	0.4748	0.4593	0.4707	0.4388	0.5654	0.5016
chr16	23199099	23199542	.	0	.	resolved	0.0470429	0.045825	0.0696357	0.05855	0.0862643	0.0902286	0.0354357	0.0710357	0.0951429	0.0479429	0.116286	0.07935
chr7	45545493	45545917	.	0	.	resolved	0.323	0	0.271	0.112975	0.318125	0.134962	0.174687	0.182988	0.201175	0.140425	0.287	0.15375
chr1	88345400	88346346	.	0	.	resolved	0.309608	0.23619	0.257009	0.223121	0.277454	0.281171	0.200179	0.231871	0.250104	0.224946	0.273338	0.247979
chr18	43626882	43627766	.	0	.	resolved	0.543128	0.414222	0.554917	0.4467	0.439	0.432556	0.435839	0.375128	0.429717	0.40155	0.428633	0.378856
chr3	51941805	51942358	.	0	.	resolved	0.372606	0.389287	0.341381	0.324606	0.36465	0.347425	0.336569	0.394631	0.345244	0.340925	0.344606	0.327631
chr14	29993893	29994595	.	0	.	resolved	0.47528	0.384975	0.43135	0.39596	0.443345	0.3941	0.4018	0.428645	0.484625	0.398925	0.38012	0.44417
chr3	93504925	93505152	.	0	.	resolved	0.08575	0.051075	0.04265	0.10425	0.0434	0.0702	0.067125	0.03895	0.042425	0.009625	0.06615	0.119725
chr2	163526372	163527469	.	0	.	resolved	0.704219	0.661133	0.753341	0.516204	0.669841	0.590219	0.603031	0.601437	0.629019	0.628406	0.634791	0.598934
chr7	99680713	99681397	.	0	.	resolved	0.556794	0.302	0.553722	0.372556	0.572333	0.48745	0.600072	0.514361	0.573494	0.519222	0.574089	0.556939
chr4	124217147	124217604	.	0	.	resolved	0.153453	0.118105	0.163632	0.173432	0.137263	0.160868	0.144679	0.178058	0.165742	0.168674	0.172458	0.199805
chr10	80405841	80406117	.	0	.	resolved	0.0385	0	0.0385	0.0400167	0.0131667	0.02175	0.0225833	0.017475	0.00694167	0	0.0195833	0.00555833
chr10	128568183	128568376	.	0	.	resolved	0.309833	0.146833	0.20445	0.13605	0.247333	0.215317	0.1487	0.194517	0.236167	0.14555	0.270667	0.1593
chr1	191556968	191557549	.	0	.	resolved	0.459985	0.395185	0.43227	0.359555	0.509785	0.4206	0.46555	0.4725	0.51542	0.43955	0.49996	0.52245
chr19	45836214	45836774	.	0	.	resolved	0.0972929	0.0375714	0.0829571	0.0473286	0.0867643	0.0708071	0.0755357	0.0811214	0.0946214	0.0840286	0.0644857	0.0958571
chr10	12556826	12557192	.	0	.	resolved	0.3551	0.289583	0.341167	0.3095	0.3665	0.262867	0.253117	0.328333	0.3146	0.323	0.2995	0.2905
chr6	90945551	90946213	.	0	.	resolved	0.342167	0.375167	0.407333	0.091	0.345	0.356567	0.3296	0.335	0.373083	0.299167	0.332833	0.349267
chr16	45952423	45952926	.	0	.	resolved	0.738667	0.447867	0.733583	0.559625	0.723917	0.582325	0.660667	0.62525	0.708083	0.549	0.630917	0.540617
chr4	117950168	117950499	.	0	.	resolved	0.11865	0	0.04165	0	0.05495	0.05	0.01135	0.01135	0.0644	0.08525	0.09585	0.125
chr8	116125654	116126162	.	0	.	resolved	0.8239	0.8176	0.8015	0.7752	0.8474	0.8144	0.8138	0.8394	0.8824	0.7984	0.8475	0.8058
chr11	67600472	67601978	.	0	.	resolved	0.117406	0.151571	0.149341	0.0983441	0.122431	0.122906	0.10315	0.124044	0.138411	0.112078	0.110506	0.134697
chr18	65748888	65749464	.	0	.	resolved	0.658	0.431167	0.68825	0.473075	0.714417	0.594333	0.69225	0.708917	0.762833	0.655583	0.766667	0.747417
chr14	20809395	20809634	.	0	.	resolved	0.03845	0	0	0.0357	0.01925	0	0	0	0.0294	0	0	0
chr1	157506473	157507082	.	0	.	resolved	0.01769	0.08891	0.02163	0.02476	0.02122	0.00664	0.02083	0.02513	0.04037	0.01144	0.02103	0.03537
chr2	57149633	57150324	.	0	.	resolved	0.245814	0.1315	0.235921	0.16236	0.192564	0.16295	0.177	0.194071	0.165471	0.112664	0.201343	0.158857
chr8	46651624	46652446	.	0	.	resolved	0.00238214	0.00178571	0.00818571	0	0.00412143	0.00738929	0.00161429	0.000964286	0.00342143	0	0.0021	0.00625714
chr1	17407134	17407765	.	0	.	resolved	0.543	0.158725	0.33275	0.13575	0.33125	0.133725	0.140425	0.1566	0.246325	0.09565	0.28615	0.0449
chr15	99581183	99581521	.	0	.	resolved	0.282962	0.182235	0.201214	0.173848	0.225248	0.175743	0.179443	0.15999	0.181186	0.155771	0.139647	0.130143
chr8	60864888	60865282	.	0	.	resolved	0.70575	0.619917	0.748667	0.695158	0.741517	0.717708	0.63825	0.693417	0.681775	0.641917	0.673833	0.654758
chr10	58896252	58896791	.	0	.	resolved	0.220514	0.2364	0.197886	0.15935	0.175729	0.154043	0.183607	0.191643	0.194814	0.151243	0.193	0.174571
chr5	93322219	93322637	.	0	.	resolved	0.7195	0.37725	0.64125	0.44125	0.684	0.5655	0.5235	0.51975	0.49875	0.6445	0.57525	0.62025
chr17	29030496	29030788	.	0	.	resolved	0.583	0		0.3	0.711	0.6215	0.707	0.7565	0.752	0.7285	0.777	0.643
chr10	19781327	19781853	.	0	.	resolved	0.7702	0.6918	0.682	0.69125	0.7329	0.6643	0.7702	0.751	0.605375	0.6565	0.7876	0.8695
chr11	61975787	61976284	.	0	.	resolved	0.4355	0.653	0.6225	0.2	0.6455	0.556	0.5355	0.5325	0.3785	0.437	0.4285	0.5415
chr6	134810896	134811647	.	0	.	resolved	0.289225	0.27925	0.341875	0.147062	0.330875	0.226562	0.23425	0.270613	0.2741	0.246725	0.282825	0.206925
chr7	19294905	19295316	.	0	.	resolved	0.319481	0.2069	0.2584	0.240044	0.258837	0.245731	0.224238	0.221381	0.227713	0.239038	0.221819	0.250425
chr11	65016734	65017181	.	0	.	resolved	0.969	0.8675	0.925	0.9585	0.9695	0.9715	1	0.9625	0.917	0.9665	1	0.9495
chr15	62003684	62004576	.	0	.	resolved	0.292689	0.224753	0.266697	0.210156	0.316617	0.240164	0.334431	0.209219	0.302097	0.251842	0.3395	0.200033
chr10	8676033	8677414	.	0	.	resolved	0.379815	0.278077	0.413029	0.245338	0.362488	0.282658	0.304385	0.310062	0.314333	0.230192	0.33325	0.262442
chr1	181881246	181882366	.	0	.	resolved	0.150841	0.104982	0.205947	0.145315	0.198493	0.184512	0.196285	0.166045	0.197158	0.140902	0.11479	0.13292
chr5	91830170	91831125	.	0	.	resolved	0.29477	0.152323	0.193205	0.124732	0.2574	0.167905	0.246391	0.20165	0.275909	0.191886	0.252259	0.215259
chr11	14198306	14198880	.	0	.	resolved	0.217733	0.19045	0.16	0.053125	0.24825	0.1548	0.2082	0.17775	0.185067	0.171417	0.265417	0.1521
chr10	40309691	40310781	.	0	.	resolved	0.45688	0.541643	0.40169	0.41025	0.45424	0.3604	0.424845	0.373985	0.42075	0.41321	0.415645	0.421115
chr8	12762040	12762300	.	0	.	resolved	0.645667	0.45	0.537833	0.494667	0.634	0.511	0.580333	0.546333	0.545833	0.719667	0.712	0.676333
chr19	26707588	26708920	.	0	.	resolved	0.528472	0.484889	0.56514	0.551844	0.590847	0.589784	0.613159	0.632466	0.640706	0.63845	0.635041	0.594578
chr12	98989130	98989586	.	0	.	resolved	0.492333	0.457133	0.546333	0.53475	0.559	0.53005	0.530867	0.518167	0.536	0.571	0.531333	0.567333
chr11	85367611	85368309	.	0	.	resolved	0.39596	0.21609	0.33436	0.1598	0.3723	0.2593	0.37258	0.32951	0.3696	0.33086	0.3929	0.3279
chr2	48024260	48024953	.	0	.	resolved	0.368692	0.15885	0.2759	0.220358	0.333875	0.281083	0.357333	0.310017	0.327	0.363417	0.313325	0.275208
chr4	152962783	152963305	.	0	.	resolved	0.754875	0.548562	0.706556	0.486563	0.675875	0.492119	0.626938	0.4412	0.667125	0.509581	0.662881	0.432162
chrX	74425201	74425628	.	0	.	resolved
chr2	17980133	17980734	.	0	.	resolved	0.267075	0.13	0.286969	0.278806	0.328012	0.243	0.255419	0.28005	0.278631	0.261494	0.281775	0.262081
chr5	136053300	136053730	.	0	.	resolved	0.4473	0.36099	0.4006	0.3776	0.46421	0.4428	0.41567	0.4584	0.44078	0.40188	0.4619	0.43217
chr12	107807052	107808084	.	0	.	resolved	0.179298	0.0948571	0.125679	0.0705881	0.123329	0.0878548	0.106148	0.079269	0.0759211	0.0898571	0.0944238	0.084281
chr8	95151387	95151960	.	0	.	resolved	0.339375	0.309693	0.268807	0.339664	0.236579	0.223693	0.134343	0.239621	0.1534	0.221186	0.197386	0.221621
chr17	28447533	28448634	.	0	.	resolved	0.353312	0.313406	0.293293	0.33065	0.339972	0.290066	0.289178	0.292234	0.300303	0.272597	0.275853	0.219556
chr2	25318618	25319468	.	0	.	resolved	0.0248622	0.0237756	0.0250244	0.0223265	0.0289116	0.0253628	0.027314	0.0310628	0.0413133	0.0402457	0.0328049	0.0448323
chr19	58432877	58433277	.	0	.	resolved	0.650083	0.408058	0.569083	0.29063	0.568667	0.393242	0.5211	0.507667	0.459	0.5255	0.558667	0.546167
chr4	118487334	118488160	.	0	.	resolved	0.485911	0.2866	0.385686	0.381687	0.470725	0.450593	0.51845	0.444354	0.482917	0.49505	0.405909	0.485511
chr2	30796345	30796812	.	0	.	resolved	0.0933778	0.0497278	0.0651364	0.025	0.0463875	0.0295864	0.0727792	0.0537917	0.0824444	0.0917778	0.0680722	0.0518625
chr13	63339989	63340248	.	0	.	resolved	0.31535	0.1875	0.379	0.228725	0.356	0.28975	0.28	0.288475	0.3254	0.326175	0.44675	0.276925
chr5	93127577	93128520	.	0	.	resolved	0.091335	0.04155	0.08057	0.102	0.0754864	0.0455545	0.0720773	0.0457909	0.08545	0.0589091	0.0555227	0.0513591
chr19	55297590	55298289	.	0	.	resolved	0.407633	0.20775	0.341875	0.2575	0.338058	0.265025	0.248933	0.291908	0.259925	0.234208	0.297808	0.252
chr1	60555041	60555529	.	0	.	resolved	0.89	0.4665	0.818	0.488	0.7495	0.638	0.675	0.6815	0.7755	0.6635	0.7805	0.803
chr4	40884784	40885616	.	0	.	resolved	0.428781	0.187357	0.403875	0.225831	0.42085	0.326125	0.395375	0.374081	0.437687	0.346094	0.402519	0.408456
chr2	52511807	52512511	.	0	.	resolved	0.183063	0.0947656	0.153473	0.133777	0.208134	0.162266	0.163422	0.180872	0.207731	0.158509	0.205344	0.181554
chr15	76680953	76681636	.	0	.	resolved	0.632	0.387658	0.607167	0.488083	0.618333	0.48925	0.519	0.601333	0.57875	0.621083	0.670417	0.5465
chr6	89461230	89462141	.	0	.	resolved	0.111144	0.0567389	0.0847278	0.0406071	0.0635333	0.07445	0.0878333	0.0728556	0.0733278	0.0543111	0.0559778	0.100089
chr17	78154713	78155307	.	0	.	resolved	0.554	0.259121	0.531429	0.290771	0.533643	0.376679	0.583571	0.489714	0.567643	0.418336	0.591143	0.525357
chr5	64325623	64326718	.	0	.	resolved	0.7302	0.7345	0.797	0.7593	0.772208	0.760458	0.775083	0.759667	0.76813	0.781583	0.76725	0.7361
chr18	12072067	12073362	.	0	.	resolved	0.18338	0.131342	0.23252	0.122357	0.211823	0.171687	0.25792	0.22774	0.238329	0.23185	0.251703	0.253373
chr18	80136541	80137280	.	0	.	resolved	0.477408	0.351125	0.485333	0.362933	0.522417	0.412975	0.469575	0.42275	0.45075	0.407167	0.483825	0.44475
chr1	89392574	89393113	.	0	.	resolved	0.496587	0.282063	0.348375	0.295875	0.443925	0.304388	0.304912	0.2385	0.288012	0.213375	0.313862	0.194063
chr16	4367371	4367891	.	0	.	resolved	0.708	0.5165	0.7465	0.633	0.742667	0.684167	0.7555	0.68	0.7925	0.85	0.811333	0.732
chr9	63814756	63815412	.	0	.	resolved	0.39515	0.203315	0.34144	0.208555	0.338405	0.189645	0.2637	0.195825	0.275285	0.174365	0.26338	0.16928
chr7	142339884	142340976	.	0	.	resolved	0.193963	0.207993	0.164947	0.146567	0.216477	0.191283	0.185813	0.23469	0.20212	0.19434	0.22039	0.179533
chr6	17771437	17771956	.	0	.	resolved	0.43465	0.636	0.8	0.643	0.40275	0.4305	0.4405	0.50475	0.454	0.4715	0.525	0.592825
chr4	82430496	82431029	.	0	.	resolved	0.489692	0.3486	0.537	0.337858	0.496333	0.538758	0.503083	0.568833	0.600958	0.652417	0.61175	0.55852
chrX	21695167	21696142	.	0	.	resolved
chr7	19801726	19802388	.	0	.	resolved	0.68525	0.475333	0.670917	0.467	0.620333	0.501667	0.486492	0.49855	0.58625	0.496708	0.541967	0.53575
chr8	108797985	108798431	.	0	.	resolved	0.377018	0.169231	0.270593	0.128477	0.314654	0.263496	0.334018	0.229214	0.28205	0.247954	0.272432	0.257938
chr5	67256522	67256789	.	0	.	resolved	0.6795	0.267	0.546	0.373	0.4885	0.3135	0.51	0.3975	0.7145	0.474	0.4045	0.3675
chr6	51219822	51220183	.	0	.	resolved	0.904833	0.737	0.890556	0.7555	0.884278	0.832167	0.8535	0.824167	0.908111	0.835167	0.887944	0.843889
chr2	9733207	9733742	.	0	.	resolved	0.289817	0.175789	0.176639	0.0382857	0.138139	0.140594	0.0865667	0.120822	0.156922	0.134056	0.0935278	0.102972
chr11	82132963	82133409	.	0	.	resolved	0.3515	0.0909	0.3055	0.16665	0.3705	0.0303	0.212	0.0484	0.236	0.1009	0.298	0.0833
chr16	26645706	26646503	.	0	.	resolved	0.398827	0.248733	0.376741	0.251377	0.344032	0.380577	0.269395	0.399718	0.344382	0.32055	0.372041	0.326186
chr19	24172161	24172420	.	0	.	resolved	0.5895	0.50249	0.532233	0.427058	0.443767	0.3392	0.278917	0.277408	0.29505	0.345025	0.264283	0.264967
chr5	99423348	99424157	.	0	.	resolved	0.39045	0.194415	0.2882	0.198615	0.31619	0.19474	0.255235	0.250795	0.290905	0.223735	0.298115	0.291045
chr15	96548342	96548770	.	0	.	resolved	0.911667	0.522106	0.894333	0.68	0.912667	0.784222	0.894056	0.871222	0.894167	0.881889	0.922889	0.863111
chr7	75047918	75048331	.	0	.	resolved	0.6575	0.67175	0.6645	0.47425	0.538	0.55525	0.4375	0.342575	0.46725	0.4685	0.49275	0.405
chr10	42300878	42301254	.	0	.	resolved	0.21113	0.3285	0.13175	0.18595	0.21473	0.18931	0.13865	0.12731	0.213883	0.15159	0.1355	0.1123
chr19	34248601	34248917	.	0	.	resolved	0.7305	0.441975	0.756625	0.531125	0.775375	0.636875	0.792125	0.695125	0.75775	0.744375	0.794375	0.73775
chr8	121715575	121716160	.	0	.	resolved	0.03657	0.0183	0.00277778	0.025165	0.03923	0.03272	0.064735	0.05383	0.0331722	0.080865	0.0743	0.0412889
chr1	77156761	77157600	.	0	.	resolved	0.3525	0.24985	0.35007	0.20139	0.32466	0.29066	0.32216	0.29389	0.2958	0.30158	0.3645	0.2951
chr11	97198682	97199031	.	0	.	resolved	0.337686	0.289443	0.3431	0.347357	0.364786	0.328829	0.372107	0.360764	0.396243	0.335471	0.377743	0.415121
chr2	150982582	150983195	.	0	.	resolved	0.410833	0.4675	0.452	0.564667	0.507167	0.509833	0.569	0.561333	0.5285	0.591167	0.620167	0.607833
chr6	125318970	125319648	.	0	.	resolved	0.320729	0.29685	0.376465	0.3009	0.3669	0.329145	0.361075	0.34074	0.390625	0.383675	0.3484	0.391615
chr1	40193955	40194865	.	0	.	resolved	0.594492	0.4266	0.479	0.34628	0.590175	0.48828	0.54882	0.511275	0.484325	0.34271	0.48895	0.40618
chr11	114465501	114466139	.	0	.	resolved	0.03035	0	0	0.00640833	0.00695	0.0096875	0.0297125	0.00676667	0	0.0189357	0.00835	0.0242417
chrX	160585115	160585896	.	0	.	resolved
chr2	172525832	172526308	.	0	.	resolved	0.417	0.17538	0.31799	0.17625	0.37733	0.27384	0.41079	0.35559	0.43275	0.3307	0.4495	0.4562
chr6	93272260	93272855	.	0	.	resolved	0.314637	0.276225	0.317619	0.207675	0.295163	0.233144	0.268512	0.274537	0.260912	0.271	0.267375	0.265875
chr12	83854154	83854647	.	0	.	resolved	0.317667	0.0565	0.3025	0.03915	0.286	0.132783	0.26305	0.122267	0.278	0.1435	0.240767	0.265167
chr7	98362061	98362514	.	0	.	resolved	0	0	0	0	0.0115	0	0	0.0388833	0	0	0	0.0515667
chr10	61569679	61570837	.	0	.	resolved	0.437719	0.344782	0.354147	0.332283	0.324786	0.302836	0.268119	0.285745	0.381887	0.28814	0.285548	0.253331
chr9	124022890	124023492	.	0	.	resolved	0.883	0.775	0.895	0.5275	0.8805	0.739	0.839	0.637	0.8235	0.5775	0.8575	0.5585
chr13	49010100	49010622	.	0	.	resolved	0.587938	0.4425	0.581875	0.3785	0.590317	0.476162	0.495938	0.480222	0.605494	0.415694	0.541438	0.513807
chr1	35995757	35996399	.	0	.	resolved	0.36105	0.296	0.378892	0.361067	0.444317	0.421617	0.342825	0.447467	0.434883	0.442175	0.449167	0.44375
chr5	120761675	120762395	.	0	.	resolved	0.283657	0.274533	0.285621	0.253731	0.272057	0.277129	0.246607	0.301264	0.293789	0.336446	0.315875	0.402332
chr10	19099461	19099815	.	0	.	resolved	0.841875	0.794375	0.88	0.7065	0.770375	0.76975	0.784125	0.762125	0.760375	0.877167	0.78025	0.711625
chr10	86612220	86613480	.	0	.	resolved	0.4868	0.227625	0.51736	0.1636	0.4694	0.24537	0.48134	0.3284	0.48944	0.27305	0.5425	0.36198
chr9	86961579	86962112	.	0	.	resolved	0.285	0.24925	0.29127	0.13769	0.22991	0.1867	0.176	0.13872	0.20751	0.17995	0.17572	0.15029
chrX	10996678	10997168	.	0	.	resolved
chr2	160082039	160082641	.	0	.	resolved	0.13168	0.0544	0.20488	0.15499	0.18535	0.16905	0.1958	0.20856	0.24592	0.29716	0.27275	0.26073
chr12	71887702	71887951	.	0	.	resolved	0.055975	0.04285	0.1434	0.020825	0.0515	0.01	0.02185	0.01315	0.035875	0.03125	0.015625	0.016675
chr14	62798518	62799289	.	0	.	resolved	0.02215	0.003625	0.0166667	0.0049	0.0202833	0.0239	0.0336917	0.01515	0.0254167	0.0509417	0.04625	0.0272333
chr15	79463135	79463560	.	0	.	resolved	0.357		0.231		0.3255	0.231	0.222	0.226			0.143	0.2
chr2	140107289	140108001	.	0	.	resolved	0.371875	0.181733	0.370683	0.167008	0.336892	0.203375	0.297433	0.208283	0.315917	0.194833	0.321417	0.253125
chr17	86187816	86188291	.	0	.	resolved	0.922	0.867	0.8975	0.7835	0.9135	0.886	0.9525	0.91225	0.9365	0.8365	0.9285	0.87775
chr11	105950555	105950836	.	0	.	resolved	0.113275	0	0.182	0.03055	0.0594375	0.0347125	0.03115	0.0250875	0.0886875	0.07625	0.051	0.0385
chr12	98282763	98283111	.	0	.	resolved	0.309262	0.259794	0.225587	0.204581	0.2807	0.252081	0.255006	0.232412	0.239263	0.231269	0.286019	0.224144
chr7	111971729	111972061	.	0	.	resolved	0.4065	0.102633	0.283667	0.0781667	0.2981	0.11115	0.182833	0.0521	0.1	0.0454833	0.171667	0.04125
chr1	90733732	90734733	.	0	.	resolved	0.211496	0.113379	0.213418	0.116907	0.165636	0.138868	0.123232	0.110475	0.146071	0.141175	0.131479	0.080475
chr12	35324327	35325625	.	0	.	resolved	0.785333	0.660125	0.731333	0.4558	0.740917	0.570833	0.517283	0.54025	0.582983	0.479417	0.5205	0.547083
chr3	145666321	145666719	.	0	.	resolved	0.6678	0.50853	0.6475	0.52179	0.7501	0.64463	0.66076	0.67695	0.7424	0.6264	0.7423	0.6799
chr9	57550236	57551027	.	0	.	resolved	0.298469	0.367	0.341631	0.306519	0.288969	0.315377	0.274538	0.285554	0.293592	0.283035	0.276081	0.267146
chr2	6149842	6150230	.	0	.	resolved	0.829	0.4965	0.8082	0.522417	0.85	0.648583	0.832667	0.828333	0.86725	0.777333	0.879	0.847583
chr11	20525042	20525519	.	0	.	resolved	0.672357	0.455357	0.618143	0.473714	0.548614	0.499714	0.532757	0.483657	0.458371	0.49805	0.482143	0.446214
chr9	123663313	123663592	.	0	.	resolved	0.381	0.25	0.1127	0.267175	0.40625	0.29075	0.31725	0.27725	0.34615	0.22625	0.3694	0.322
chr11	121327844	121328865	.	0	.	resolved	0.768536	0.508	0.809964	0.5815	0.787214	0.681679	0.710357	0.654243	0.705582	0.637393	0.726496	0.641357
chr11	76049667	76050013	.	0	.	resolved	0.867667	0.45525	0.882	0.3752	0.883	0.666083	0.823667	0.731083	0.78325	0.75075	0.867917	0.763333
chr12	9291897	9292271	.	0	.	resolved	0.273	0.16675	0.25415	0.180875	0.351225	0.1176	0.1952	0.121425	0.20505	0.24465	0.19115	0.16
chr16	15684915	15685453	.	0	.	resolved	0.955	0.975	0.935	1	0.924	1	1	0.9785	1	0.939	1	0.949
chr11	118007324	118008220	.	0	.	resolved	0.114279	0.0905	0.119694	0.0762071	0.05005	0.0419125	0.0480667	0.0427375	0.0647167	0.0256864	0.0434409	0.04365
chr6	121218897	121219315	.	0	.	resolved	0.826	0.885333	0.899	0.841167	0.7895	0.841	0.757667	0.7695	0.879833	0.7405	0.787333	0.786333
chr6	94578829	94579983	.	0	.	resolved	0.218614	0.351564	0.207532	0.236712	0.247978	0.240858	0.219417	0.252042	0.262775	0.250559	0.280592	0.246664
chr17	44475730	44476548	.	0	.	resolved	0.733	0.43385	0.666045	0.328173	0.7055	0.478818	0.6015	0.481527	0.664273	0.47765	0.710636	0.576423
chr18	43334373	43334976	.	0	.	resolved	0.345325	0.291538	0.3115	0.31525	0.335162	0.324875	0.299937	0.245	0.305688	0.243	0.281875	0.313475
chr6	149126605	149127366	.	0	.	resolved	0.611245	0.557583	0.648125	0.573854	0.662625	0.586167	0.616542	0.603808	0.685529	0.599	0.644708	0.573117
chr9	118988949	118989530	.	0	.	resolved	0.747312	0.578025	0.730937	0.56425	0.739312	0.654	0.711875	0.683906	0.766938	0.752125	0.749437	0.772812
chr15	41727299	41727945	.	0	.	resolved	0.8945	0.427	0.747167	0.325333	0.705167	0.503833	0.646833	0.581	0.847	0.7095	0.825833	0.6465
chr2	138285933	138286248	.	0	.	resolved	0.469667	0.415167	0.296217	0.3355	0.370667	0.322833	0.26505	0.438667	0.439833	0.360667	0.40915	0.3525
chr18	39557563	39558152	.	0	.	resolved	0.193657	0.131786	0.153814	0.186571	0.108386	0.104214	0.0792	0.108771	0.131036	0.103186	0.110307	0.0927857
chr14	120433773	120434621	.	0	.	resolved	0.236614	0.170677	0.220223	0.173741	0.198191	0.169827	0.170114	0.16865	0.177382	0.1616	0.181614	0.1514
chr11	111957901	111958568	.	0	.	resolved	0.110381	0.148892	0.126492	0.133692	0.131769	0.145469	0.181162	0.185885	0.164092	0.183938	0.170727	0.214188
chr3	131501462	131502362	.	0	.	resolved	0.303154	0.212935	0.307454	0.195912	0.348396	0.281185	0.3174	0.295281	0.350815	0.312085	0.421569	0.274992
chr6	55000940	55001233	.	0	.	resolved	0.26116	0.135225	0.30965	0.177	0.2288	0.15323	0.13732	0.05076	0.26795	0.06105	0.16946	0.11195
chr11	24634933	24635700	.	0	.	resolved	0.2718	0.10219	0.29963	0.21368	0.30143	0.2428	0.2361	0.24099	0.3055	0.24791	0.30856	0.2723
chr10	84598174	84598549	.	0	.	resolved	0.397	0.286	0.3	0.3625	0.343	0.4615	0.364	0.339	0.4735	0.371	0.389	0.3395
chr2	57263499	57263725	.	0	.	resolved	0.6945	0.7445	0.6395	0.6665	0.704	0.6	0.5105	0.693	0.641	0.5585	0.7475	0.481
chr18	68084027	68084323	.	0	.	resolved	0.0769	0.16775	0.125	0	0.04	0.061425	0.028625	0.03085	0.03845	0.0394	0.05665	0.0646
chr1	51909229	51909592	.	0	.	resolved	0.6335	0	0.9	0.59725	0.57075	0.523	0.7765	0.5745	0.4665	0.5245	0.50375	0.6145
chr14	7993741	7995075	.	0	.	resolved	0.387208	0.310269	0.360126	0.331078	0.304619	0.281553	0.255211	0.253856	0.262619	0.255261	0.256844	0.234686
chr4	56905792	56906320	.	0	.	resolved	0.696625	0.517687	0.70325	0.579988	0.679	0.605812	0.65375	0.609	0.68025	0.617825	0.686238	0.610375
chr17	64201503	64202106	.	0	.	resolved	0.901571	0.49625	0.831286	0.512217	0.910429	0.664	0.812643	0.761643	0.8135	0.7905	0.835357	0.800643
chr17	86249431	86250671	.	0	.	resolved	0.477894	0.325074	0.522888	0.388523	0.598219	0.484083	0.614965	0.591058	0.644329	0.577633	0.66886	0.679788
chr16	55690808	55691576	.	0	.	resolved	0.1925	0.0834	0.161175	0.0909	0.035125	0.0367	0.053675	0.049025	0.07545	0.08595	0.051525	0.140375
chr18	11392288	11393359	.	0	.	resolved	0.158639	0.101038	0.166046	0.0839667	0.160598	0.0906561	0.160195	0.103822	0.208497	0.152555	0.201143	0.155497
chr13	21882785	21883446	.	0	.	resolved	0.0886577	0.0347231	0.0872231	0.0693308	0.0741423	0.0714346	0.0977846	0.102788	0.0966346	0.08695	0.130754	0.06915
chr1	58909576	58910165	.	0	.	resolved	0.9085	0.8045	0.87415	0.72905	0.85545	0.76575	0.84005	0.77095	0.83795	0.76115	0.8307	0.79325
chr11	96572568	96572923	.	0	.	resolved	0.1875	0.14	0.179833	0.091	0.139333	0.1054	0.12255	0.0981667	0.106667	0.06945	0.0891667	0.0735833
chr1	182073274	182073594	.	0	.	resolved	0.106725	0.072	0.110175	0.065625	0.0824875	0.08215	0.046375	0.0761875	0.07765	0.05	0.0848125	0.0775
chr3	31095383	31095993	.	0	.	resolved	0.00104125	0	0	0.00785741	0.00471875	0.0102902	0.0142758	0.00449444	0.0164929	0	0.020825	0
chr10	96661641	96662341	.	0	.	resolved	0.552904	0.479938	0.543769	0.499073	0.574604	0.506992	0.580242	0.546554	0.653242	0.551065	0.575104	0.609765
chr15	99723798	99724080	.	0	.	resolved	0.8045	0.5	0.6945	0.5	0.64	0.4825	0.606	0.575	0.3	0.462	0.529	0.657
chr4	59242377	59242749	.	0	.	resolved	0.610375	0.215612	0.4805	0.18865	0.50575	0.32575	0.363625	0.355	0.44375	0.37175	0.426125	0.353125
chr13	99331269	99331934	.	0	.	resolved	0.6455	0.4368	0.6206	0.51199	0.6942	0.5666	0.6702	0.6029	0.7387	0.55392	0.7196	0.6693
chr19	25212259	25212570	.	0	.	resolved	0.664667	0.33095	0.519883	0.322217	0.591667	0.3917	0.439533	0.407833	0.494083	0.482833	0.567883	0.372267
chrX	53168556	53169048	.	0	.	resolved
chr11	104131707	104132275	.	0	.	resolved	0.00533333	0.0289375	0.014902	0.0385677	0.0211016	0.0182578	0.0326766	0.0265578	0.0342274	0.0277968	0.0280016	0.020395
chr11	120961836	120963156	.	0	.	resolved	0.750205	0.736778	0.713909	0.565905	0.644136	0.589682	0.542416	0.553345	0.569802	0.590264	0.61367	0.562232
chr1	131521534	131521945	.	0	.	resolved	0.087	0.218	0.245	0.0833	0.148	0.1045	0.12275	0.0629	0.059	0.1395	0.05	0.075
chr3	28015600	28016485	.	0	.	resolved	0.150512	0.063375	0.166113	0.0417375	0.105012	0.110512	0.0581625	0.0949875	0.129575	0.102625	0.1142	0.140912
chr2	122719161	122719692	.	0	.	resolved	0.3805	0.092	0.277975	0.09445	0.311	0.214125	0.25125	0.1653	0.338975	0.104175	0.30675	0.2529
chr2	140895302	140895818	.	0	.	resolved
chrX	21566703	21566987	.	0	.	resolved
chr9	14632590	14633172	.	0	.	resolved	0.11492	0.2204	0.10765	0.268625	0.08708	0.12294	0.05973	0.10255	0.07257	0.08969	0.15993	0.11433
chr17	79165210	79165658	.	0	.	resolved	0.1825	0.1361	0.184875	0.143687	0.234475	0.190375	0.287787	0.188625	0.2173	0.23105	0.252875	0.202625
chr7	102063834	102064075	.	0	.	resolved	0	0.0308	0.0666167	0.0104167	0.0276167	0.0228	0.0174667	0.0271333	0	0.01515	0.03075	0
chr6	135417471	135417807	.	0	.	resolved	0.18495	0.150912	0.144225	0	0.0756875	0.0513875	0.096875	0.0757875	0.107625	0.104175	0.0573625	0.0744125
chr4	136760741	136761259	.	0	.	resolved	0.216482	0.181273	0.237923	0.196095	0.242923	0.192686	0.184259	0.209395	0.238491	0.214986	0.221295	0.1636
chr17	14390441	14391819	.	0	.	resolved	0.1717	0.04486	0.08946	0.1017	0.16198	0.09557	0.09694	0.1453	0.15851	0.1527	0.15023	0.1302
chr9	61283282	61283931	.	0	.	resolved	0.160708	0.115642	0.140583	0.136133	0.1734	0.138225	0.161083	0.161425	0.169058	0.162	0.179117	0.139225
chr2	14544527	14545561	.	0	.	resolved	0.45655	0.32694	0.48768	0.3506	0.4344	0.2359	0.4342	0.25416	0.3931	0.2959	0.4448	0.3128
chr7	83564905	83565205	.	0	.	resolved	0.369933	0.0641889	0.371355	0.0744778	0.384073	0.331087	0.384613	0.347753	0.396927	0.32217	0.360847	0.0465111
chr11	6420501	6420727	.	0	.	resolved	0.0435	0	0.10095	0	0.0516	0	0.0474	0.0204	0.0185	0.0528	0.0263	0.03775
chr3	24665378	24665919	.	0	.	resolved	0	0	0	0	0	0.01665	0	0.01065	0	0	0	0.059
chr18	11496228	11496779	.	0	.	resolved	0.0284833	0.00641667	0.0206667	0	0.0295333	0.00378333	0.0221	0.0114167	0	0.00641667	0.01075	0.0287333
chr4	47936486	47937021	.	0	.	resolved	0.290014	0.13275	0.19737	0.140614	0.296386	0.1791	0.275071	0.225636	0.339357	0.247636	0.309679	0.207093
chr9	98530907	98531730	.	0	.	resolved	0.1095	0.098	0	0.125	0.088875	0.0835	0.090625	0.102125	0.0917	0.084675	0.0886875	0.0385
chr4	135290863	135291162	.	0	.	resolved	0.867333	0.770667	0.769667	0.893333	0.857333	0.803667	0.866333	0.852667	0.916333	0.943	0.920833	0.9265
chr1	38695863	38696748	.	0	.	resolved	0.324457	0.17285	0.30952	0.13419	0.29279	0.187713	0.30339	0.195863	0.295237	0.214993	0.34175	0.22266
chr6	99941364	99942028	.	0	.	resolved	0.2012	0.19605	0.20116	0.1925	0.20059	0.15316	0.17829	0.09679	0.1726	0.16334	0.2036	0.12651
chr13	108294008	108294347	.	0	.	resolved	0.75875	0.23125	0.6965	0.2695	0.67975	0.44075	0.5545	0.46725	0.69825	0.46435	0.57575	0.64225
chr5	67866095	67866826	.	0	.	unchanged	0.01148	0.0246	0.02095	0.0182	0.017045	0.005615	0.00476	0.011645	0.02088	0.001785	0.009455	0.026055
chr14	64587079	64588088	.	0	.	unchanged	0.00705857	0.00852083	0.0223176	0.00962254	0.0116719	0.0103007	0.0119111	0.013682	0.00966098	0.0110849	0.0269158	0.0290988
chr11	64836519	64837344	.	0	.	unchanged	0.313011	0.253694	0.272806	0.238088	0.212482	0.193668	0.198	0.165709	0.208259	0.179645	0.200883	0.166314
chr9	38718092	38720078	.	0	.	unchanged	0.0749545	0.0789727	0.108264	0	0.0371038	0.0532455	0.0386962	0.0497923	0.05885	0.0391542	0.0300769	0.05482
chr4	134559035	134559718	.	0	.	unchanged	0.427518	0.392696	0.304958	0.27979	0.387389	0.36045	0.346536	0.341711	0.313704	0.341	0.395993	0.344768
chr15	31245900	31246440	.	0	.	unchanged	0.419192	0.304373	0.387531	0.283904	0.336923	0.2687	0.323242	0.341842	0.315615	0.313142	0.376881	0.378477
chr12	17578606	17579157	.	0	.	unchanged	0	0	0	0	0.00735	0.0048125	0	0.003575	0	0	0	0
chr13	21811671	21812755	.	0	.	unchanged	0.0743629	0.0770317	0.0862742	0.0787944	0.0764831	0.0788516	0.070429	0.0773169	0.0786629	0.0851863	0.0765815	0.0736123
chr16	11697594	11698240	.	0	.	unchanged	0.59525	0.591467	0.56986	0.588333	0.588425	0.551833	0.56225	0.537667	0.563283	0.573775	0.565558	0.47095
chr15	83110918	83111486	.	0	.	unchanged	0.216767	0.205	0.187992	0.152033	0.1708	0.180525	0.131708	0.145475	0.223217	0.185083	0.11628	0.2154
chr10	109357765	109358771	.	0	.	unchanged	0.136644	0.209131	0.114438	0.1847	0.119131	0.0959063	0.103063	0.108575	0.0982062	0.114944	0.108062	0.108275
chr8	122946649	122947223	.	0	.	unchanged	0.01906	0.03711	0.019	0.008	0.03847	0.01357	0.03568	0.02865	0.02409	0.03677	0.05224	0.06869
chr1	172549335	172549632	.	0	.	unchanged	0	0.1025	0	0.04545	0.05	0.0478	0.03915	0.0098	0.07415	0.0676	0	0.08675
chr7	28263808	28264281	.	0	.	unchanged	0.0775933	0.142583	0.10435	0.221086	0.11088	0.0950833	0.105847	0.10706	0.130912	0.130154	0.125833	0.107439
chr13	3360335	3361611	.	0	.	unchanged	0.0337383	0.0251548	0.0410473	0.0160588	0.0320503	0.0238396	0.0274891	0.0362093	0.0345241	0.0403522	0.0338318	0.0386604
chr11	99307465	99307927	.	0	.	unchanged	0.526817	0.4845	0.556775	0.526583	0.541083	0.4805	0.55625	0.504483	0.579667	0.499542	0.509417	0.443625
chr7	113168453	113169199	.	0	.	unchanged	0.372458	0.324715	0.332231	0.298723	0.328438	0.287988	0.228946	0.185931	0.255696	0.203635	0.222373	0.181108
chr16	86853178	86853938	.	0	.	unchanged	0.329	0.158833	0.299	0.159583	0.235833	0.186783	0.1835	0.1814	0.223667	0.140267	0.176	0.131167
chr10	72663399	72664451	.	0	.	unchanged	0.170585	0.109927	0.129615	0.109308	0.119588	0.0731808	0.0749615	0.106223	0.0824615	0.0667923	0.0846962	0.0535077
chr4	63639478	63640541	.	0	.	unchanged	0.1919	0.13235	0.21522	0.0705	0.2422	0.0973	0.20231	0.103	0.22485	0.13989	0.2299	0.1596
chr2	138280299	138280764	.	0	.	unchanged	0.0621643	0.0159179	0.0376318	0.0355769	0.00187857	0.0368643	0.0116429	0.0278643	0.0124929	0.00980357	0.00675	0.00368571
chr2	70508776	70509859	.	0	.	unchanged	0.0241571	0.030398	0.0122099	0.0266518	0.0283076	0.0246597	0.045685	0.0480077	0.0828954	0.0684868	0.050157	0.0484817
chr17	47408418	47408899	.	0	.	unchanged	0.375721	0.325979	0.400346	0.375163	0.392112	0.35985	0.366913	0.338067	0.364112	0.35755	0.384321	0.361275
chr13	69644714	69645326	.	0	.	unchanged	0.135869	0.076425	0.106563	0.0429571	0.0965188	0.081875	0.102663	0.0824812	0.121388	0.0863063	0.0579125	0.0699375
chr19	6163767	6164740	.	0	.	unchanged	0.4779	0.451433	0.455931	0.567291	0.446103	0.416128	0.409625	0.412788	0.426128	0.3957	0.459712	0.398153
chr5	35391604	35392699	.	0	.	unchanged	0.00608049	0.0121582	0.0132725	0.0143908	0.0138335	0.0109335	0.0236269	0.02203	0.0198359	0.0317675	0.0252717	0.0354738
chr7	27725515	27726136	.	0	.	unchanged	0.18183	0.0666667	0.1298	0.0835	0.147708	0.0843167	0.08796	0.100263	0.108125	0.08235	0.10326	0.033475
chr2	26663448	26664068	.	0	.	unchanged	0.723	0.5	0.611	0.818	0.738833	0.713	0.746167	0.733333	0.780667	0.54625	0.633667	0.664333
chr11	70654797	70656271	.	0	.	unchanged	0.00249048	0.002	0.00197941	0.00213	0.00150437	0.00138667	0.0016899	0.00214571	0.00342295	0.00425214	0.00405375	0.00368017
chr10	95501134	95502147	.	0	.	unchanged	0.00260556	0.00245795	0.00590667	0.00264773	0.00428667	0.00139	0.00101333	0.00391333	0.00458111	0.00137778	0.00431	0.00261889
chr5	150231959	150233644	.	0	.	unchanged	0.0990313	0.107821	0.0802435	0.0815909	0.0451907	0.0635407	0.0417426	0.0391661	0.0411558	0.0409958	0.0332022	0.0214125
chr15	84853620	84854151	.	0	.	unchanged	0.0142857	0	0.0267286		0.00378587	0.00284038	0.00449487	0.00382973	0	0.0130929	0	0.0181818
chrX	157491038	157492434	.	0	.	unchanged
chr14	73382634	73383156	.	0	.	unchanged	0	0.00425	0	0.00443636	0	0	0.00100909	0.00403636	0	0.0115591	0	0.00511364
chr15	79740664	79742929	.	0	.	unchanged	0.00290426	0.00419433	0.00472961	0.00990446	0.00451306	0.00593444	0.00839077	0.00751148	0.013012	0.00747278	0.00445862	0.00836183
chr8	104146021	104146953	.	0	.	unchanged	0.458932	0.421647	0.421579	0.419884	0.439539	0.419874	0.446605	0.425792	0.445216	0.412766	0.443397	0.428337
chr19	8984445	8985063	.	0	.	unchanged	0	0.0119	0.0128167	0	0.00204286	0	0.00461429	0.00535714	0.0042	0	0.00803571	0.0133214
chr10	21991131	21991764	.	0	.	unchanged	0	0	0.00294	0	0.00424688	0.00547187	0.00658125	0.00347812	0.00520625	0.0112063	0	0.00196
chr18	53237586	53238949	.	0	.	unchanged	0.913667	0.836333	0.873	0.80575	0.62275	0.6519	0.732725	0.572667	0.904833	0.846	0.8165	0.986167
chr4	125718540	125719339	.	0	.	unchanged	0.239519	0.259218	0.177953	0.234128	0.20615	0.175931	0.135764	0.174217	0.154686	0.136356	0.152844	0.123458
chr10	17518569	17519447	.	0	.	unchanged	0.28506	0.152722	0.291685	0.14573	0.18177	0.14966	0.15402	0.130525	0.158265	0.096105	0.173995	0.142135
chr7	90540629	90541522	.	0	.	unchanged	0.7185	0.565238	0.677	0.5896	0.692875	0.614125	0.719	0.629975	0.650375	0.601825	0.65775	0.6105
chr11	5227155	5228155	.	0	.	unchanged	0.26598	0.23254	0.218135	0.21272	0.21627	0.22413	0.214045	0.274765	0.264855	0.2054	0.2063	0.224835
chr9	65392713	65393357	.	0	.	unchanged	0.126558	0.0315083	0.170067	0.0313917	0.123875	0.0740583	0.0991083	0.0936417	0.094875	0.131833	0.114625	0.0961667
chr15	86405281	86406068	.	0	.	unchanged	0.760093	0.720667	0.740743	0.7348	0.749317	0.74155	0.755153	0.70622	0.7642	0.725463	0.721953	0.868083
chr9	42010545	42011186	.	0	.	unchanged	0.2295	0.239108	0.182508	0.193608	0.184729	0.158625	0.165546	0.202277	0.178796	0.181233	0.172683	0.144712
chr7	24470238	24470943	.	0	.	unchanged	0.0529375	0.0104125	0.14436	0.150182	0.233558	0.158236	0.134995	0.121058	0.0142188	0.153929	0.141146	0.0032875
chr17	45570023	45570428	.	0	.	unchanged	0.3645	0.166888	0.339	0.138475	0.268688	0.2135	0.2135	0.199625	0.267188	0.192663	0.229413	0.178313
chr10	79777101	79777535	.	0	.	unchanged	0	0.00909	0.00222333		0.00318636	0.00295	0.00991905	0.0187985	0	0	0	0
chr1	171343932	171345037	.	0	.	unchanged	0.311236	0.239083	0.300614	0.311061	0.287666	0.2795	0.20975	0.241397	0.312657	0.23725	0.273491	0.271529
chr15	100777275	100777982	.	0	.	unchanged	0.259557	0.258278	0.364605	0.229304	0.298471	0.293036	0.292814	0.268938	0.347364	0.32164	0.275217	0.305138
chr7	70300486	70301157	.	0	.	unchanged	0.0368125	0.0413063	0.0395937	0.0229857	0.0654063	0.0171625	0.0372938	0.0177063	0.0366687	0.0238938	0.0319	0.012275
chr9	120731902	120733286	.	0	.	unchanged	0.261267	0.147779	0.305371	0.285367	0.298667	0.263008	0.326263	0.322927	0.249204	0.256592	0.267246	0.361983
chr11	117043269	117044017	.	0	.	unchanged	0.203483	0.12305	0.186	0.141187	0.107855	0.09178	0.09605	0.098145	0.093	0.08058	0.0917222	0.088755
chrX	77792315	77792594	.	0	.	unchanged
chr1	153737838	153738331	.	0	.	unchanged	0.016085	0.01322	0.00271875	0.019925	0.02876	0.00417	0.007175	0.005235	0	0.005505	0	0.01159
chr15	53176669	53177544	.	0	.	unchanged	0.274533	0.275293	0.286683	0.196753	0.302887	0.27816	0.326643	0.307637	0.257127	0.307087	0.280783	0.27942
chr17	26946309	26947133	.	0	.	unchanged	0.0201889	0.0304677	0.0037875	0.0406375	0.0528553	0.0395649	0.0427585	0.0449809	0.0099775	0.0106111	0.0121	0.00216429
chr6	128629879	128630352	.	0	.	unchanged	0.32075	0.230667	0	0	0.190167	0.202333	0.215667	0.119	0.125	0.230667	0.167	0.0513333
chr5	101669355	101669799	.	0	.	unchanged	0.0119179	0.0103846	0.0191679	0.0231	0.00686471	0.0138	0.0253059	0.00775	0.010825	0.0135941	0.0252567	0.0152794
chr5	115319355	115320223	.	0	.	unchanged	0.00228519	0.0017	0	0.00371964	0.00300172	0.00191552	0.00162241	0.00221034	0.000678261	0.00399565	0.00295517	0.008242
chr2	172788982	172789702	.	0	.	unchanged	0.211406	0.216033	0.167088	0.191408	0.184739	0.239489	0.204203	0.253919	0.254541	0.153779	0.203926	0.3319
chr10	19747547	19748528	.	0	.	unchanged	0.100631	0.0890188	0.0862625	0.085625	0.0676187	0.0672125	0.0707375	0.0680188	0.0992813	0.0679688	0.0773875	0.065625
chr7	16871572	16871862	.	0	.	unchanged	0.154571	0.125421	0.122714	0.0504857	0.100957	0.0659571	0.0712571	0.0480357	0.0407	0.0396643	0.0611786	0.0166429
chr4	132934063	132934509	.	0	.	unchanged	0.590967	0.560346	0.5653	0.495955	0.4884	0.43793	0.354133	0.50754	0.488333	0.447067	0.432433	0.508054
chr2	103346391	103347869	.	0	.	unchanged	0.00794444	0.02228	0.00837917	0.0128077	0.00937857	0	0.0124393	0.00471429	0.00284091	0	0.00226154	0.0100357
chr1	107499978	107500198	.	0	.	unchanged
chr12	99789393	99790260	.	0	.	unchanged	0.31598	0.292087	0.25025	0.2482	0.21873	0.2638	0.18711	0.12156	0.2516	0.116	0.19993	0.2016
chr7	45598941	45599901	.	0	.	unchanged	0.285815	0.232874	0.205993	0.184337	0.298492	0.311167	0.31145	0.35805	0.316319	0.316012	0.380382	0.397103
chr18	40339386	40339967	.	0	.	unchanged	0.215	0.196281	0.201094	0.1381	0.234244	0.139238	0.169775	0.174469	0.153381	0.129369	0.170231	0.123581
chr17	28736974	28737654	.	0	.	unchanged	0.17323	0.119583	0.1307	0.205375	0.19739	0.20827	0.152345	0.18964	0.15866	0.171405	0.21285	0.264355
chr11	120905281	120905906	.	0	.	unchanged	0.454025	0.3951	0.38415	0.420425	0.377075	0.39935	0.3382	0.385375	0.3739	0.35325	0.27925	0.36975
chr19	25190349	25191003	.	0	.	unchanged	0	0.0187667	0	0.00520833	0.00208333	0.00245	0	0.0037	0	0	0.0254667	0
chr7	91261773	91263350	.	0	.	unchanged	0.0201681	0.0335486	0.0286776	0.0303266	0.03075	0.0297896	0.0254354	0.0368625	0.0268897	0.0423809	0.0391776	0.0389368
chr8	12785877	12786781	.	0	.	unchanged	0.439267	0.506842	0.4625	0.455739	0.443378	0.480994	0.440219	0.454858	0.400128	0.448067	0.471308	0.460806
chr4	117770838	117771283	.	0	.	unchanged	0.22999	0.2053	0.2029	0.20868	0.18877	0.23577	0.22567	0.20192	0.18629	0.1666	0.2419	0.20799
chr1	16156691	16157377	.	0	.	unchanged	0.041625	0.0249625	0.0625	0.01785	0.0891375	0.050825	0.0179375	0.037325	0.025	0.02235	0.077275	0
chr12	80782839	80783396	.	0	.	unchanged	0.6281	0.54013	0.5364	0.5266	0.52752	0.51527	0.53219	0.46266	0.4508	0.5614	0.49777	0.50179
chr2	137662031	137662602	.	0	.	unchanged	0.00833333	0.06925	0.0294	0.0238	0.00876667	0.00426667	0.01	0.03185	0.0333333	0.011375	0.00758333	0.0104167
chr5	105684890	105685568	.	0	.	unchanged	0.010425	0	0.0198222	0.00462778	0.00252727	0.00986364	0.00335909	0.00716818	0.00370556	0	0.00606364	0
chr15	85546501	85547472	.	0	.	unchanged	0.110981	0.134606	0.102222	0.0909833	0.0963444	0.0850389	0.0480889	0.0983333	0.0728222	0.0547444	0.0475611	0.0425444
chr4	139637554	139638492	.	0	.	unchanged	0.37996	0.302162	0.259511	0.28141	0.337967	0.309114	0.306481	0.307324	0.33576	0.301369	0.34946	0.295536
chr16	87091808	87092743	.	0	.	unchanged	0.200943	0.115167	0.11519	0.2025	0.293257	0.265871	0.291279	0.281207	0.372214	0.237479	0.289414	0.403407
chr9	46124056	46124319	.	0	.	unchanged	0.3013	0.367487	0.25685	0.319538	0.306725	0.336588	0.280025	0.343262	0.324625	0.318875	0.325875	0.255112
chr10	40525456	40526296	.	0	.	unchanged	0.0763	0.0819	0.058335	0.0597222	0.03375	0.033735	0.014115	0.01813	0.013625	0.028925	0.020315	0.00294
chr18	64641218	64641909	.	0	.	unchanged	0.269	0.27975	0.278558	0.28025	0.287083	0.300067	0.308875	0.296767	0.289667	0.249333	0.248475	0.28375
chr7	96554212	96554829	.	0	.	unchanged	0.679511	0.6428	0.598167	0.624044	0.621256	0.616889	0.593117	0.599244	0.617811	0.565056	0.562217	0.610417
chr13	54071618	54072865	.	0	.	unchanged	0.013784	0.0097	0.0150517	0.00979524	0.0132517	0.00673391	0.00803176	0.00785893	0.00769457	0.0129744	0.0113058	0.0112602
chr1	59613644	59614296	.	0	.	unchanged	0.659604	0.675868	0.686764	0.716	0.709464	0.688893	0.704711	0.792393	0.731929	0.764429	0.76875	0.785607
chr13	41701916	41702548	.	0	.	unchanged	0.438823	0.281045	0.3646	0.272541	0.393859	0.296727	0.326864	0.2635	0.331355	0.252855	0.327877	0.308995
chr16	91646018	91646252	.	0	.	unchanged	0.0096125	0	0.0122	0.00695	0.0119625	0	0.0039	0.01235	0.013025	0.01975	0.0222625	0.00695
chr3	138222692	138223325	.	0	.	unchanged	0.496471	0.387129	0.46285	0.401057	0.441457	0.354871	0.414479	0.385507	0.418486	0.4373	0.45135	0.436993
chr15	81989736	81990149	.	0	.	unchanged	0.00463333	0.00833333	0.00595	0.0115083	0.00875	0.00846667	0.00815833	0.00809167	0.00379167	0.019725	0.00955833	0.0216167
chr7	37623700	37625011	.	0	.	unchanged	0.105929	0.063006	0.0505359	0.112377	0.0453388	0.0427057	0.0496558	0.0581687	0.0844097	0.105492	0.063636	0.0794714
chr6	86222301	86222814	.	0	.	unchanged	0.132914	0.1421	0.12875	0.14	0.0927375	0.1189	0.125338	0.111031	0.154736	0.093875	0.173	0.134333
chr7	128463259	128463547	.	0	.	unchanged	0.195017	0.2925	0.185	0.148783	0.0729667	0.148917	0.0791	0.0578167	0.08205	0.0842833	0.0619667	0.0482167
chr16	21291434	21291711	.	0	.	unchanged	0.166333	0.250333	0.0871333	0.236983	0.10605	0.113917	0.202183	0.18405	0.0937667	0.0813667	0.0843167	0.165967
chr2	9749729	9751534	.	0	.	unchanged	0.0832525	0.0943762	0.0838273	0.129143	0.0477545	0.0704273	0.0441386	0.0537205	0.0453091	0.0403795	0.0386545	0.0422977
chr12	83268318	83268989	.	0	.	unchanged	0.16645	0.1557	0.184067	0.129994	0.143435	0.13775	0.0984808	0.116681	0.107862	0.0884385	0.0933769	0.107531
chr2	26585711	26587399	.	0	.	unchanged	0.0638134	0.0749488	0.0434171	0.0507425	0.0452939	0.040007	0.0742017	0.0529056	0.126685	0.0828357	0.0890011	0.089008
chr4	137370428	137370739	.	0	.	unchanged	0.10718	0.0838091	0.0208333		0.0684909	0.0639	0.0939273	0.123591	0.06348	0.122482	0.117073	0.0885227
chr9	40330589	40331831	.	0	.	unchanged	0.483293	0.315884	0.527588	0.339312	0.496369	0.43231	0.500288	0.46535	0.49164	0.422131	0.55419	0.507734
chr16	17248929	17249998	.	0	.	unchanged	0.145138	0.141723	0.1305	0.136677	0.1607	0.130058	0.125612	0.108419	0.117227	0.109462	0.138662	0.106838
chr7	29454786	29455170	.	0	.	unchanged	0.188418	0.197435	0.212618	0.165906	0.229976	0.198941	0.197288	0.177041	0.191965	0.165171	0.213435	0.174629
chr10	83859432	83860265	.	0	.	unchanged	0.237483	0.2624	0.388083	0.135925	0.255675	0.249094	0.238394	0.214938	0.213286	0.195163	0.18225	0.09895
chr11	88197183	88198038	.	0	.	unchanged	0.0738333	0.0168167	0.09845	0.00833333	0.05145	0.0500833	0.038425	0.0332583	0.0520583	0.01825	0.0452333	0.031375
chr1	135789892	135790132	.	0	.	unchanged	0.075	0.0453625	0	0.040575	0.0129	0	0.01945	0.0080625	0	0.025	0.008925	0.02665
chr1	153094288	153094786	.	0	.	unchanged	0.194086	0.06515	0.1963	0.22075	0.147729	0.184736	0.138193	0.159214	0.165217	0.130914	0.124679	0.210243
chr3	125937590	125939138	.	0	.	unchanged	0.0174568	0.0223075	0.0285691	0.0308881	0.0301356	0.0355429	0.0674687	0.0805286	0.105384	0.0650615	0.0745754	0.0980062
chr9	54732201	54732434	.	0	.	unchanged
chr9	54698413	54700434	.	0	.	unchanged	0.0209302	0.00913895	0.0166132	0.0171225	0.0133298	0.0141638	0.0095425	0.0103792	0.0168544	0.0173226	0.0118884	0.0091644
chr13	44737358	44737672	.	0	.	unchanged	0.02275	0	0.01725	0.03125	0	0	0	0	0	0	0.03845	0
chr13	43306592	43306927	.	0	.	unchanged	0.191075	0.283429	0.171393	0.177864	0.211114	0.133986	0.14535	0.1678	0.201114	0.139121	0.108007	0.185236
chr4	100211269	100211903	.	0	.	unchanged	0.26515	0.210012	0.34598	0.0739875	0.21475	0.25468	0.19671	0.22819	0.22216	0.17935	0.19082	0.0461
chr5	121842642	121843816	.	0	.	unchanged	0.0204365	0.00243902	0.0174444	0.0109083	0.0147077	0.0103019	0.00833942	0.0132875	0.0139346	0.01085	0.00760288	0.0142769
chr10	18916935	18917647	.	0	.	unchanged	0.500417	0.333983	0.387317	0.356571	0.411143	0.301164	0.322871	0.314179	0.332167	0.247742	0.298308	0.277442
chr15	79192418	79194359	.	0	.	unchanged	0.143376	0.125994	0.162677	0.11482	0.0627631	0.0797235	0.0840271	0.0486714	0.102163	0.05353	0.066715	0.0794234
chr9	62001616	62001997	.	0	.	unchanged	0.239817	0.443167	0.201142	0.364617	0.12705	0.163408	0.153142	0.129692	0.127817	0.086675	0.100167	0.104742
chr7	75369340	75370060	.	0	.	unchanged	0.132044	0.102556	0.164781	0.102187	0.118513	0.115487	0.137319	0.101013	0.130719	0.0964437	0.162719	0.120144
chr7	118490948	118492426	.	0	.	unchanged	0.029903	0.0258266	0.0248227	0.0282258	0.034711	0.0296807	0.0397715	0.0455	0.0624623	0.0509385	0.0753859	0.0924942
chr19	36832853	36833472	.	0	.	unchanged	0.00417	0	0	0	0.0015625	0.00584444	0	0.00189167	0	0.005	0	0.0113625
chr2	73528679	73530002	.	0	.	unchanged	0.0201975	0.0243067	0.0169788	0.027368	0.0134614	0.0164009	0.0213962	0.0279986	0.0382241	0.050342	0.0283363	0.0400739
chr14	70537810	70538674	.	0	.	unchanged	0.259743	0.191804	0.237036	0.196325	0.229179	0.212	0.223354	0.211211	0.232857	0.229129	0.218518	0.230825
chr11	87421613	87422364	.	0	.	unchanged	0	0	0.0098	0	0	0.00285714	0.0281	0	0	0.01875	0.00216429	0.01584
chr4	141662958	141665010	.	0	.	unchanged	0.0358587	0.025266	0.0223087	0.0302753	0.014214	0.0131837	0.0184989	0.01362	0.018487	0.0126663	0.0236531	0.0129692
chrX	75832666	75832907	.	0	.	unchanged
chr8	88130566	88131576	.	0	.	unchanged	0.02521	0.06371	0.039595	0.026785	0.021845	0.02196	0.01179	0.032685	0.034015	0.02588	0.016975	0.054315
chr11	102184310	102185609	.	0	.	unchanged	0.00813036	0.00488659	0.00977623	0.00925625	0.00214221	0.00504912	0.0066391	0.00592887	0.0097	0.00765714	0.0138529	0.00965
chr4	135652864	135653677	.	0	.	unchanged	0.327131	0.442333	0.37758	0.323125	0.218221	0.287454	0.198307	0.154904	0.186542	0.174105	0.109423	0.151012
chr7	120981476	120983272	.	0	.	unchanged	0.00679321	0.00470357	0.00575821	0.0043186	0.00637703	0.00573832	0.00258506	0.00433119	0.0109239	0.00675074	0.00975062	0.009236
chr11	101641855	101642728	.	0	.	unchanged	0.0119211	0.0110342	0.0132605	0.00780263	0.0126	0.00818684	0.0149421	0.0152368	0.00587368	0.0145158	0.00391053	0.00301316
chr13	60207030	60207936	.	0	.	unchanged	0.490042	0.34164	0.395319	0.229729	0.362165	0.31245	0.353442	0.319954	0.349692	0.319792	0.356004	0.33065
chr12	83874256	83875526	.	0	.	unchanged	0.276775	0.3605	0.3767	0.3847	0.498309	0.462059	0.539982	0.499632	0.5108	0.47805	0.44504	0.51317
chr2	122580785	122582144	.	0	.	unchanged	0.301375	0.293525	0.295583	0.16428	0.26105	0.295208	0.142233	0.2238	0.12466	0.186108	0.159117	0.170783
chr2	119268667	119269565	.	0	.	unchanged	0.181756	0.0911583	0.210861	0.274207	0.166061	0.151922	0.186422	0.169189	0.117857	0.08	0.165672	0.0590125
chr3	142619646	142619960	.	0	.	unchanged
chr9	109039741	109040112	.	0	.	unchanged	0.0129857	0.0541143	0.0126357	0.01112	0.0158571	0.0103286	0.0137071	0.00310714	0.00446429	0.0042	0	0
chr11	5706292	5708099	.	0	.	unchanged	0.029635	0.0423522	0.0324574	0.030337	0.021035	0.0166767	0.0204648	0.0229861	0.0521337	0.0347282	0.0382098	0.0393971
chr9	60412874	60413231	.	0	.	unchanged	0.193444	0.188761	0.192472	0.167422	0.198722	0.1583	0.191256	0.1547	0.169367	0.13785	0.194272	0.139256
chr16	38095584	38096278	.	0	.	unchanged	0.4393	0.3406	0.4085	0.41825	0.369333	0.451417	0.308325	0.372508	0.378358	0.38255	0.322242	0.428162
chr17	8256900	8257657	.	0	.	unchanged	0.63885	0.61799	0.663943	0.6215	0.64341	0.616815	0.607915	0.64611	0.6298	0.578525	0.6416	0.632625
chrX	136245463	136246184	.	0	.	unchanged
chr1	92703531	92704802	.	0	.	unchanged	0.0101325	0.0203553	0.00427105	0.00483158	0.0019625	0.00589	0.0057575	0.00505	0.02185	0.0029	0.00624211	0.00411579
chr12	84346775	84347603	.	0	.	unchanged	0.537611	0.515417	0.492611	0.567944	0.463056	0.504289	0.4283	0.515583	0.49325	0.466611	0.475472	0.4415
chr7	25794896	25795386	.	0	.	unchanged	0.11725	0.090015	0.072505	0.043875	0.084915	0.081255	0.079625	0.08879	0.0388611	0.09537	0.07385	0.07443
chr8	79372066	79373246	.	0	.	unchanged	0.0230308	0.0300712	0.0278481	0.0244038	0.0202942	0.0228692	0.0181385	0.0163635	0.0137558	0.0146577	0.0111673	0.0177654
chr4	33243927	33244512	.	0	.	unchanged	0.11559	0.07849	0.1024	0.05295	0.1191	0.0708	0.08427	0.0613	0.0663	0.051	0.07715	0.06835
chr11	117706966	117707701	.	0	.	unchanged	0.616188	0.498606	0.479563	0.500556	0.435694	0.412	0.454044	0.379206	0.398125	0.377231	0.395644	0.361562
chr6	125131221	125132710	.	0	.	unchanged	0.00179076	0.0131137	0.00251235	0.00281538	0.00398804	0.00344565	0.00484239	0.00392446	0.00477011	0.0057462	0.00370924	0.0048625
chr12	16760039	16760821	.	0	.	unchanged	0.340825	0.182562	0.264389	0.351056	0.329115	0.28722	0.25682	0.3126	0.253025	0.3112	0.29996	0.285085
chr5	20470203	20471059	.	0	.	unchanged	0.925	0.9545	0.89575	0.8475	0.9375	0.86475	0.909	0.919	0.8635	0.7735	0.85925	0.889
chr10	3441140	3441509	.	0	.	unchanged	0.167	0.125	0.168	0.12	0.13095	0.135	0.06135	0.2505	0.1715	0.143	0.2	0.0788
chr13	74259496	74260703	.	0	.	unchanged	0.102731	0.084244	0.0602743	0.0549482	0.0729298	0.06778	0.0864644	0.0883767	0.124176	0.0785095	0.107433	0.14622
chr16	29451602	29452310	.	0	.	unchanged	0.62445	0.561083	0.585167	0.587075	0.558092	0.579217	0.5656	0.508058	0.519167	0.517292	0.510833	0.516467
chr5	143633478	143634191	.	0	.	unchanged	0.363012	0.318071	0.338419	0.372388	0.255294	0.244225	0.2455	0.219331	0.27799	0.208994	0.196337	0.227887
chr8	120596011	120596291	.	0	.	unchanged	0	0	0	0	0	0.00758333	0.00426667	0	0	0	0.00833333	0
chr11	84797675	84798440	.	0	.	unchanged	0.127877	0.1529	0.111841	0.129152	0.106361	0.1233	0.121991	0.129066	0.122561	0.134075	0.123702	0.110177
chr5	115507313	115507747	.	0	.	unchanged	0	0	0.00926667	0.0513333	0	0.00520625	0	0.00223125	0	0	0.0119286	0
chr11	30754604	30755872	.	0	.	unchanged	0.0911745	0.113162	0.0813602	0.118826	0.0639901	0.0631283	0.0678687	0.0690396	0.110189	0.0958023	0.0789893	0.106758
chr5	139355278	139355537	.	0	.	unchanged	0.1806	0.0908167	0.169667	0.0833	0.159567	0.178917	0.169417	0.176767	0.1871	0.019225	0.192817	0.138833
chr12	17183976	17184919	.	0	.	unchanged	0.407262	0.384958	0.33865	0.3543	0.364615	0.362054	0.385319	0.396246	0.391642	0.398608	0.416935	0.415846
chr3	89448666	89450055	.	0	.	unchanged	0.432053	0.38429	0.410248	0.339923	0.400089	0.3668	0.402095	0.386825	0.387279	0.374574	0.35792	0.425933
chr12	14178775	14180164	.	0	.	unchanged	0.0675115	0.0894833	0.0577885	0.0617308	0.0741077	0.0547231	0.0473731	0.0515692	0.0525808	0.0513192	0.0447462	0.0529731
chr11	111121508	111122211	.	0	.	unchanged	0.237604	0.269496	0.2333	0.248267	0.171567	0.190204	0.118463	0.163117	0.121917	0.108637	0.132658	0.0650042
chr16	96347411	96348414	.	0	.	unchanged	0.301443	0.259019	0.215127	0.217818	0.270639	0.246454	0.192232	0.239204	0.216446	0.168114	0.192171	0.189732
chrX	142797332	142798087	.	0	.	unchanged
chr5	139464808	139465209	.	0	.	unchanged	0.0122625	0.031725	0.010875	0.006575	0.019175	0	0.005325	0.006625	0.0125	0.01925	0	0.00595
chr7	121231521	121232588	.	0	.	unchanged	0.562047	0.496697	0.539315	0.504688	0.562374	0.520479	0.512079	0.524726	0.515203	0.497926	0.522156	0.523362
chr6	41728056	41728622	.	0	.	unchanged	0.667	0.538	0.471	0.417	0.671	0.4735	0.5115	0.6145	0.273	0.4885	0.4285	0.2036
chr5	37365719	37366536	.	0	.	unchanged	0.573389	0.441637	0.403011	0.349822	0.285428	0.341483	0.206978	0.244078	0.227711	0.198411	0.200517	0.184472
chr14	74913274	74913671	.	0	.	unchanged	0.236655	0.295785	0.25873	0.31169	0.2841	0.32691	0.362665	0.368845	0.407925	0.392815	0.40012	0.42692
chr14	31153222	31154463	.	0	.	unchanged	0.543259	0.420041	0.526307	0.385372	0.514741	0.449507	0.495478	0.449004	0.481978	0.45247	0.461859	0.455919
chr4	135570135	135570357	.	0	.	unchanged	0	0.0138833	0	0	0	0.00527143	0	0	0	0	0.02275	0.0144545
chr17	34899141	34900207	.	0	.	unchanged	0.01425	0.0103667	0.00197609	0.00833333	0.00159487	0.00156974	0.00480676	0.00646	0.004165	0.00104194	0.00816667	0
chr16	45408151	45409144	.	0	.	unchanged	0.0328794	0.0397596	0.0488191	0.0365892	0.0439351	0.0411932	0.0460189	0.0744486	0.0533138	0.0662236	0.0598243	0.0699886
chr12	31486201	31486800	.	0	.	unchanged	0.312356	0.279356	0.304825	0.330181	0.315631	0.298075	0.280381	0.316794	0.336837	0.315056	0.30175	0.309744
chr4	141406403	141407380	.	0	.	unchanged	0.300429	0.223107	0.25075	0.2033	0.184781	0.172269	0.1465	0.130472	0.173871	0.142806	0.154138	0.180012
chr11	22809358	22809948	.	0	.	unchanged	0.0426167	0.0436583	0.0281583	0.0404	0.0351667	0.0501833	0.0118917	0.039225	0.026075	0.02765	0.0408333	0.025725
chr17	46866553	46867900	.	0	.	unchanged	0.351666	0.223241	0.303193	0.173024	0.337881	0.253096	0.274706	0.265673	0.292675	0.268287	0.357739	0.267214
chr18	62177166	62177736	.	0	.	unchanged	0	0.0437273	0.00175	0	0.00628846	0.00198462	0.00326923	0.00736154	0.00358077	0.00202308	0.00213846	0.0105846
chr7	144180782	144181505	.	0	.	unchanged	0.2455	0.25555	0.242137	0.193056	0.1718	0.1638	0.167656	0.178494	0.14265	0.1203	0.138019	0.133519
chr10	75568480	75569369	.	0	.	unchanged	0.166746	0.246725	0.158029	0.276179	0.138186	0.181064	0.160418	0.177093	0.149068	0.165968	0.099575	0.158754
chr10	25675159	25676109	.	0	.	unchanged	0.315257	0.141465	0.226186	0.131257	0.269546	0.149964	0.218632	0.120161	0.201829	0.179761	0.190693	0.133307
chr1	92902766	92903423	.	0	.	unchanged	0.0445472	0.0133529	0.0246735	0.0231118	0.0123111	0.00945278	0.0195806	0.005225	0.0183861	0.0348941	0.00509444	0.0267875
chr11	5737016	5737685	.	0	.	unchanged	0.0788	0.0867	0.0479	0.0361	0.05627	0.04438	0.01256	0.02837	0.03571	0.0167	0.01747	0.0149
chr11	60175673	60177375	.	0	.	unchanged	0.00224186	0.005147	0.00341743	0.006239	0.00404525	0.00349778	0.00408673	0.00443544	0.00332477	0.000334091	0.00841263	0.00499146
chr10	78107011	78107411	.	0	.	unchanged	0.2819	0.25254	0.315133	0.2618	0.215483	0.219567	0.185783	0.19855	0.180733	0.2028	0.14525	0.244217
chr11	54983961	54984927	.	0	.	unchanged	0.249227	0.201409	0.199591	0.179845	0.2255	0.186359	0.174659	0.192373	0.225091	0.223636	0.218818	0.205305
chr12	111957697	111958654	.	0	.	unchanged	0.188179	0.205019	0.222143	0.205929	0.196163	0.131119	0.133944	0.132294	0.172221	0.163187	0.134688	0.0927375
chr16	86358955	86359667	.	0	.	unchanged	0.378483	0.309833	0.354833	0.353167	0.280017	0.36715	0.349467	0.335333	0.408417	0.299167	0.370333	0.27525
chr1	153677013	153677556	.	0	.	unchanged	0	0	0	0.0119	0	0	0	0	0	0	0	0
chr19	36226973	36228166	.	0	.	unchanged	0.0782825	0.111891	0.099905	0.063419	0.0877977	0.084075	0.0849045	0.06395	0.081369	0.0649458	0.0762727	0.0706289
chr15	28154788	28155202	.	0	.	unchanged	0.0241176	0.0324147	0.0134361	0.00719667	0.0293806	0.0284917	0.0235028	0.0263694	0.0208056	0.0428194	0.0299944	0.0525056
chr13	100493273	100493678	.	0	.	unchanged	0.470357	0.257371	0.39345	0.264579	0.339114	0.279964	0.325136	0.25755	0.361971	0.164986	0.365107	0.31
chr1	183368564	183370294	.	0	.	unchanged	0.0329281	0.0359096	0.0300598	0.0289948	0.0256826	0.0236691	0.0329358	0.0285952	0.0432	0.0415071	0.0383969	0.0432435
chr11	76262330	76262929	.	0	.	unchanged	0.225567	0.625	0.2774	0.168333	0.163143	0.173929	0.195207	0.163179	0.194929	0.153492	0.159667	0.2308
chr10	21378591	21379102	.	0	.	unchanged	0.523365	0.47805	0.5273	0.49709	0.50438	0.4888	0.443	0.469795	0.46795	0.463075	0.49421	0.467225
chr6	21629862	21630942	.	0	.	unchanged	0.212238	0.20555	0.213435	0.206856	0.193988	0.194774	0.196215	0.207718	0.182203	0.186135	0.196353	0.181915
chr5	65174992	65176497	.	0	.	unchanged	0.512222	0.447353	0.532319	0.441635	0.491218	0.441864	0.441713	0.445227	0.373086	0.345423	0.39456	0.33443
chr3	33142711	33143552	.	0	.	unchanged	0.0145661	0.021661	0.0196582	0.0209622	0.033349	0.0357172	0.046425	0.0558766	0.0856779	0.0699478	0.051285	0.106704
chr7	92439773	92440530	.	0	.	unchanged	0.577333	0.637833	0.46275	0.604067	0.616533	0.568833	0.614333	0.617067	0.614	0.5905	0.6017	0.578667
chr18	53267526	53268858	.	0	.	unchanged	0.0251479	0.0208804	0.00785833	0.0067087	0.00906667	0.00555208	0.00705833	0.00435417	0.0157521	0.005075	0.00493542	0.00762917
chr4	56526696	56527243	.	0	.	unchanged	0.472875	0.393425	0.4655	0.489175	0.38575	0.44	0.336988	0.4155	0.3377	0.286313	0.396788	0.393863
chr3	88002205	88003062	.	0	.	unchanged	0.01374	0.00938889	0.021375	0.0129868	0.0150625	0.005855	0.0107425	0.0106475	0.021165	0.0116425	0.0220975	0.0138175
chr1	31058605	31059639	.	0	.	unchanged	0.231075	0.1715	0.192375	0.182375	0.173625	0.159825	0.130375	0.0978375	0.16575	0.1387	0.134212	0.124338
chr7	126963344	126964062	.	0	.	unchanged	0.160475	0.15332	0.147795	0.129606	0.166081	0.190431	0.169258	0.200958	0.128896	0.174312	0.226092	0.18235
chr8	116098204	116098593	.	0	.	unchanged	0.160413	0.196163	0.127125	0.1375	0.144375	0.1385	0.130275	0.163288	0.1672	0.10325	0.124625	0.147913
chr5	32154825	32156022	.	0	.	unchanged	0.449083	0.485188	0.465742	0.468887	0.409875	0.429637	0.41425	0.385133	0.470162	0.408629	0.378217	0.443308
chr11	103362000	103363808	.	0	.	unchanged	0.000675676	0.00382639	0.00151132	0.00146765	0.00309512	0.00211829	0.00443841	0.00423841	0.00303148	0.00329408	0.00319873	0.00675357
chr4	87647086	87647697	.	0	.	unchanged	0.03352	0.06337	0.06	0.09442	0.07039	0.08413	0.07248	0.08016	0.06859	0.02792	0.02366	0.01561
chr11	48853291	48854144	.	0	.	unchanged	0.0293174	0.0260452	0.0236466	0.0200273	0.0550727	0.0394	0.101682	0.0632955	0.098625	0.0709068	0.132469	0.134198
chr5	121329320	121330048	.	0	.	unchanged	0.605909	0.550409	0.601136	0.55475	0.603045	0.546591	0.492091	0.605727	0.537227	0.539136	0.610773	0.5183
chr7	79591660	79593140	.	0	.	unchanged	0.00373929	0.0138086	0.01065	0.007246	0.00679773	0.00928444	0.00807209	0.0211042	0.012054	0.0108824	0.00539583	0.0370891
chr4	147336664	147337942	.	0	.	unchanged	0.833389	0.753889	0.826111	0.772389	0.73325	0.7079	0.760611	0.792333	0.8175	0.781833	0.827	0.794556
chr11	71995378	71996592	.	0	.	unchanged	0.00523409	0.01115	0	0.006565	0.00528409	0.00510909	0.003375	0.0054	0.00304318	0.00207619	0.0017	0.0026
chr1	39418632	39419912	.	0	.	unchanged	0.246195	0.158411	0.187277	0.180286	0.175773	0.165118	0.188116	0.167418	0.16393	0.119748	0.136859	0.155643
chr15	101400817	101401077	.	0	.	unchanged	0.0644667	0.13355	0.214333	0.177667	0.0907833	0.0843	0.04705	0.104733	0.176133	0.0971667	0.0624667	0.0215333
chr11	76397705	76398020	.	0	.	unchanged	0.00226154	0	0.00256538	0	0.00763462	0.00142308	0	0.00636538	0.00854231	0.00202308	0.00705	0.00623077
chr13	47134420	47135376	.	0	.	unchanged	0.167147	0.3079	0.28896	0.341097	0.196222	0.255066	0.242881	0.24645	0.191096	0.298756	0.167678	0.253269
chr15	85131647	85132683	.	0	.	unchanged	0.10729	0.26791	0.195527	0.199051	0.230812	0.258094	0.255626	0.288047	0.220555	0.237236	0.298747	0.295481
chr8	70083154	70084581	.	0	.	unchanged	0.0297106	0.020243	0.014234	0.0210476	0.0160638	0.0138293	0.0147086	0.0191761	0.014725	0.0138615	0.0282226	0.0310634
chr18	60595722	60596741	.	0	.	unchanged	0.0281628	0.0334437	0.0367483	0.014711	0.0352583	0.0308367	0.0375361	0.0374533	0.0115351	0.0487841	0.0470511	0.0646069
chr13	56707623	56708039	.	0	.	unchanged	0.0052125	0.0126375	0.0188625	0.03345	0.0067625	0.0179875	0.0048125	0.0119625	0.0350875	0.0113875	0.025475	0.0113625
chr11	12289639	12290250	.	0	.	unchanged	0.222333	0.09375	0.166667	0	0.241783	0.22905	0.175	0.1529	0.282517	0.140167	0.234767	0.217667
chr6	54809447	54809915	.	0	.	unchanged	0.1549	0.1059	0.06476	0.14039	0.08506	0.06787	0.09427	0.0944	0.09397	0.06718	0.0824	0.0778
chr1	40469920	40470402	.	0	.	unchanged	0.634625	0.306636	0.594083	0.335742	0.687667	0.498333	0.673042	0.646375	0.74425	0.623417	0.688792	0.804167
chr13	45374393	45375530	.	0	.	unchanged	0.01199	0	0.00808667	0	0.00595	0.00312333	0.00626667	0.01151	0.00764667	0.00497333	0.00298667	0.00391
chr1	38897157	38898326	.	0	.	unchanged	0.00807429	0.0113986	0.0111457	0.0126375	0.00669097	0.00772639	0.00890821	0.0112972	0.00631522	0.00928889	0.0104542	0.0113543
chr9	68987150	68987960	.	0	.	unchanged	0.3708	0.440821	0.372929	0.316643	0.377771	0.359929	0.309721	0.297621	0.317621	0.3129	0.277321	0.311143
chr2	61455842	61456379	.	0	.	unchanged	0.555556	0.509112	0.482022	0.461936	0.467756	0.471311	0.470894	0.43995	0.536444	0.516475	0.528778	0.446444
chr11	82989291	82989739	.	0	.	unchanged	0.0512889	0.03899	0.026535	0.0416571	0.04961	0.03006	0.032955	0.05358	0.05014	0.066725	0.042235	0.042605
chr2	11171832	11172851	.	0	.	unchanged	0.0238708	0.0374682	0.0271588	0.0240254	0.0201237	0.0253404	0.0186526	0.0174281	0.0151351	0.0189105	0.0217281	0.0202088
chr4	101656950	101657940	.	0	.	unchanged	0.688154	0.697385	0.709554	0.669881	0.654692	0.654654	0.609654	0.619169	0.643231	0.637154	0.6427	0.599385
chr4	87297698	87298814	.	0	.	unchanged	0.124571	0.139857	0.0646357	0.151929	0.121143	0.139643	0.089	0.0643071	0.06115	0.107936	0.0668	0.0565571
chr13	34861197	34861741	.	0	.	unchanged	0.708495	0.639057	0.463154	0.59345	0.53975	0.542238	0.417709	0.52925	0.522417	0.639968	0.509691	0.518462
chr11	50587093	50587544	.	0	.	unchanged	0.449233	0.4258	0.42075	0.441278	0.442178	0.427756	0.41805	0.448194	0.424944	0.413	0.462878	0.443556
chr11	77006293	77006598	.	0	.	unchanged	0.019225	0.0139	0	0	0	0.006575	0.00625	0	0	0	0	0
chr2	157604803	157605570	.	0	.	unchanged	0.105882	0.0950632	0.120718	0.0805	0.124274	0.101821	0.119055	0.107955	0.126342	0.118521	0.110492	0.133887
chr1	120549110	120550561	.	0	.	unchanged	0.115293	0.123782	0.118593	0.139308	0.12107	0.10596	0.1124	0.10023	0.12532	0.0974167	0.104713	0.101397
chr17	24506174	24507022	.	0	.	unchanged	0.437881	0.325943	0.383824	0.364893	0.406928	0.362032	0.356772	0.385903	0.503414	0.451442	0.417773	0.416235
chr15	103176902	103177394	.	0	.	unchanged	0.0333385	0.00625	0.0305958	0.00856538	0.0174844	0.0201844	0.0220969	0.0221625	0.0487214	0.01125	0.0113156	0.018475
chr13	28885075	28885802	.	0	.	unchanged	0	0.00267353	0	0.00976786	0.0100714	0.00878214	0.00522	0.00369828	0	0.00183095	0.00975227	0.00527
chr10	61722126	61722724	.	0	.	unchanged	0.31655	0.23108	0.23445	0.2311	0.162136	0.166793	0.1162	0.122914	0.192508	0.103888	0.171771	0.11922
chr3	89202600	89203346	.	0	.	unchanged	0.116107	0.111929	0.0948857	0.0646071	0.109939	0.094225	0.0755357	0.0691143	0.0730893	0.0721036	0.0657143	0.0649857
chr9	106401940	106403059	.	0	.	unchanged	0.286681	0.226293	0.301559	0.147691	0.233056	0.210506	0.210622	0.208181	0.25965	0.213363	0.287117	0.207947
chr15	73453523	73454499	.	0	.	unchanged	0.255071	0.352158	0.190443	0.294714	0.172229	0.199836	0.161843	0.167143	0.135071	0.102714	0.113436	0.206036
chr9	27134245	27134930	.	0	.	unchanged	0.884167	0.815833	0.824667	0.758	0.820667	0.711667	0.828333	0.717833	0.808333	0.780167	0.858	0.784667
chr7	101679472	101680101	.	0	.	unchanged	0.456685	0.3945	0.424835	0.42385	0.44529	0.48598	0.47103	0.525385	0.493785	0.5227	0.516635	0.551065
chr2	135624592	135625444	.	0	.	unchanged	0.343285	0.3263	0.31819	0.27508	0.3206	0.19902	0.21757	0.182535	0.24359	0.210005	0.16785	0.148145
chr8	61562720	61563140	.	0	.	unchanged	0.693083	0.6225	0.636167	0.666167	0.610367	0.618517	0.648417	0.635833	0.6902	0.5985	0.649283	0.697667
chr3	96474758	96475522	.	0	.	unchanged	0.148569	0.10948	0.0865842	0.0739041	0.0861129	0.0807802	0.0851337	0.0892881	0.113342	0.0923614	0.0817634	0.138995
chr11	117471559	117472220	.	0	.	unchanged	0.0306	0.0277233	0.05416	0.0309667	0.02108	0.0287367	0.0235633	0.0235867	0.0363967	0.0314533	0.0297533	0.0231833
chr8	104387395	104388354	.	0	.	unchanged	0.235621	0.326273	0.204205	0.279195	0.201442	0.276588	0.260342	0.267417	0.284233	0.253421	0.230771	0.274592
chr10	127569518	127569940	.	0	.	unchanged	0.355667	0.2475	0.374	0	0.343417	0.2775	0.300167	0.293333	0.3325	0.339	0.265067	0.282
chr14	14632237	14632823	.	0	.	unchanged	0.0275437	0.0495333	0.02545	0.00324545	0.0289844	0.0151781	0.0074375	0.0106906	0.0196909	0.0188821	0.0140281	0.0164643
chr8	25051735	25052607	.	0	.	unchanged	0.441063	0.332283	0.462093	0.340619	0.384113	0.310426	0.322424	0.294782	0.337524	0.326253	0.275734	0.304155
chr4	135140283	135141222	.	0	.	unchanged	0.0231014	0.0243214	0.0383652	0.0488947	0.0325597	0.0309069	0.0298861	0.0385764	0.0406171	0.0295722	0.0382639	0.0348181
chr17	49614434	49615963	.	0	.	unchanged	0.0268102	0.00835172	0.0188408	0.0183366	0.0245992	0.0195475	0.0321558	0.03236	0.0313475	0.0445492	0.0345642	0.047415
chr5	64229950	64231056	.	0	.	unchanged	0.020319	0.0041675	0	0.0212115	0.01655	0.0197919	0.02819	0.0264805	0.0406	0.0207018	0.0599086	0.0661016
chr1	153188790	153188986	.	0	.	unchanged	0.106	0.105175	0.20175	0.2735	0.136675	0.16575	0.1593	0.18725	0.151725	0.17065	0.206325	0.30125
chr6	119472040	119472756	.	0	.	unchanged	0.439794	0.361844	0.418369	0.41315	0.450728	0.418556	0.450278	0.415333	0.443322	0.443339	0.458622	0.486375
chr4	9067891	9068375	.	0	.	unchanged	0.383	0.141	0.309	0.231	0.33675	0.2595	0.389	0.4182	0.4165	0.343	0.502475	0.3985
chr11	5243848	5245167	.	0	.	unchanged	0.0527383	0.0197848	0.0328783	0.0342367	0.03511	0.0309267	0.0188817	0.025835	0.0309317	0.01674	0.0188667	0.0253893
chr9	62944929	62945798	.	0	.	unchanged	0.261469	0.206656	0.2619	0.239006	0.254094	0.255881	0.234056	0.218612	0.249925	0.225469	0.246731	0.202344
chr17	42934007	42934458	.	0	.	unchanged	0	0	0	0.01818	0.00769	0.00526	0	0	0	0	0	0.016675
chr13	113256651	113257492	.	0	.	unchanged	0.4152	0.350129	0.43665	0.410736	0.410107	0.332229	0.393371	0.410807	0.423429	0.404507	0.488336	0.399121
chr18	68336690	68337917	.	0	.	unchanged	0.0422703	0.0424621	0.0286741	0.034552	0.0451812	0.0541406	0.0399109	0.0518391	0.0515875	0.0575036	0.0435767	0.0601406
chr10	39557550	39558430	.	0	.	unchanged	0.541485	0.426215	0.68645	0.604	0.503521	0.494675	0.502265	0.53625	0.597214	0.609625	0.584643	0.614492
chr11	52260894	52261495	.	0	.	unchanged	0.711	0.473667	0.511	0.405983	0.435167	0.426833	0.31615	0.31055	0.267	0.384167	0.3895	0.468167
chrX	7422611	7423330	.	0	.	unchanged
chr6	121211570	121212214	.	0	.	unchanged	0.0214778	0.0134375	0.0219143	0.025955	0.0118577	0.0168615	0.0123885	0.0123115	0.0282909	0.0157056	0.00573333	0.00793333
chr2	92388694	92389893	.	0	.	unchanged	0.0308125	0.0252434	0.0320566	0.0367479	0.0404559	0.0242917	0.03655	0.0494038	0.0849354	0.0503889	0.0920596	0.104594
chr11	98031541	98031769	.	0	.	unchanged	0.0238875	0.058625	0.0217125	0.0275875	0.035075	0.0084875	0.0160875	0.0112	0.0107375	0.017825	0.02475	0.01945
chr18	24116497	24117313	.	0	.	unchanged	0.09213	0.02086	0.078395	0.01172	0.081955	0.027495	0.051865	0.058835	0.05516	0.04114	0.06971	0.03263
chr10	69147956	69148593	.	0	.	unchanged	0.165137	0.174506	0.136119	0.144491	0.156072	0.126469	0.151419	0.147803	0.157206	0.115841	0.172866	0.0998719
chr2	170374185	170375523	.	0	.	unchanged	0.500711	0.433435	0.500391	0.425659	0.459307	0.456339	0.458009	0.428941	0.410646	0.457426	0.431391	0.413839
chr6	136486910	136487681	.	0	.	unchanged	0.342386	0.385775	0.37362	0.427983	0.367731	0.404763	0.264548	0.354156	0.299745	0.433553	0.34372	0.269338
chr5	114858995	114859815	.	0	.	unchanged	0.130961	0.16862	0.149739	0.152724	0.151109	0.167331	0.147107	0.166491	0.170524	0.153524	0.144344	0.172206
chr2	126992496	126993019	.	0	.	unchanged	0.204521	0.148579	0.209696	0.152618	0.161425	0.135104	0.192042	0.184429	0.212117	0.187979	0.136479	0.209225
chr15	67093231	67093967	.	0	.	unchanged	0.2575	0.262667	0.235333	0.315667	0.218333	0.226167	0.284167	0.29185	0.166667	0.210667	0.208333	0.231083
chr4	81235554	81236026	.	0	.	unchanged	0.9705	0.96375	0.96675	0.98075	0.968	0.97	0.9385	0.984	0.97375	0.9775	0.9895	0.9875
chr18	80630948	80632078	.	0	.	unchanged	0.413578	0.381017	0.335492	0.396761	0.249323	0.25789	0.28821	0.242897	0.266105	0.253898	0.247025	0.31312
chr10	115478325	115479212	.	0	.	unchanged	0.112741	0.0658475	0.0823548	0.0836676	0.0864174	0.064548	0.0532583	0.082646	0.0582217	0.0751167	0.0945136	0.09132
chr10	80174733	80175031	.	0	.	unchanged	0.6865	0.4445	0.606	0.6575	0.581	0.6075	0.4935	0.4315	0.633	0.437	0.4135	0.55
chr10	76391716	76392476	.	0	.	unchanged	0.848861	0.861056	0.877306	0.855571	0.855444	0.85925	0.887639	0.875667	0.866889	0.863025	0.909833	0.889063
chr19	47168093	47169478	.	0	.	unchanged	0.188095	0.166883	0.140126	0.146256	0.129898	0.124189	0.116106	0.0947597	0.100518	0.0875097	0.0988565	0.08459
chr7	105527115	105527885	.	0	.	unchanged	0.601333	0.646	0.689833	0.6225	0.704667	0.667833	0.648333	0.650833	0.637667	0.740333	0.616	0.4565
chr2	162682402	162683203	.	0	.	unchanged	0.106275	0.0461667	0.0726667	0.1892	0.168814	0.192986	0.1795	0.1616	0.181971	0.205779	0.2061	0.120243
chr3	52243684	52243980	.	0	.	unchanged	0.0951214	0.03913	0.0477286	0.0502333	0.0277429	0.0138571	0.0262071	0.00989286	0.0168714	0.0188929	0	0.00906429
chr15	98699316	98700047	.	0	.	unchanged	0.0105868	0.0243514	0.021215	0.0204133	0.01719	0.0252843	0.0204629	0.0300243	0.0242429	0.0234643	0.0350667	0.02638
chr10	122928702	122929067	.	0	.	unchanged	0.73028	0.69354	0.72359	0.9075	0.7036	0.6936	0.64057	0.6809	0.66976	0.836875	0.6923	0.58475
chr8	126661360	126661804	.	0	.	unchanged	0.0177	0.0172167	0	0.00595	0.00230714	0.0062	0.0138929	0.0160071	0.0146643	0.00375714	0.00246429	0.00873571
chr4	118408822	118410122	.	0	.	unchanged	0.01496	0.0128383	0.020225	0.00724077	0.0104019	0.00992922	0.0125156	0.0122032	0.0108162	0.0152531	0.0129708	0.0147676
chr15	85478160	85478397	.	0	.	unchanged
chr3	60029760	60030313	.	0	.	unchanged	0.187462	0.3485	0.12275	0.166	0.117375	0.09825	0.085625	0.0764125	0.07025	0.03575	0.053625	0.043
chr9	91364110	91364951	.	0	.	unchanged	0.0321013	0.0234104	0.0275705	0.0404479	0.0373981	0.0381656	0.0564968	0.069526	0.0912857	0.0756494	0.0973045	0.131702
chr8	94399319	94399789	.	0	.	unchanged	0.445125	0.4354	0.4112	0.489	0.353375	0.370025	0.31075	0.3435	0.35725	0.385725	0.368	0.3853
chr9	72663113	72663510	.	0	.	unchanged	0.00328947	0.00439474	0.00333947	0.00187895	0.00146316	0	0.00340526	0.00373684	0.00296316	0.00414211	0.00105263	0.00263684
chr7	13052813	13053082	.	0	.	unchanged	0.510625	0.489188	0.560125	0.466917	0.488562	0.47525	0.386062	0.437875	0.366937	0.363212	0.36925	0.261262
chr4	145193843	145195416	.	0	.	unchanged	0.00542681	0.00486288	0.00420643	0.00948828	0.005	0.00493958	0.00466389	0.00325556	0.00379071	0.006405	0.00645	0.00657778
chr13	43502884	43503835	.	0	.	unchanged	0.0679929	0.0413018	0.0399482	0.0305964	0.0591536	0.0611232	0.0524286	0.127293	0.0529609	0.0596804	0.0749089	0.146034
chr11	98660492	98661089	.	0	.	unchanged	0.0404417	0.0820571	0.0739214	0.04534	0.0337143	0.04915	0.0330286	0.0544571	0.0485	0.0451214	0.0360357	0.0626
chr14	65987791	65988567	.	0	.	unchanged	0.446583	0.502044	0.397281	0.4258	0.464385	0.4625	0.454195	0.48435	0.3927	0.422875	0.4718	0.442813
chr16	92407843	92408671	.	0	.	unchanged	0.215633	0.303433	0.277292	0.28825	0.30275	0.340292	0.354067	0.432567	0.346	0.320875	0.367892	0.405333
chr2	148469385	148470251	.	0	.	unchanged	0.0988286	0.20245	0	0.123033	0.09185	0.0886812	0.105943	0.1296	0.106442	0.134	0.123	0.044125
chr12	112077555	112078174	.	0	.	unchanged	0.221831	0.233319	0.21935	0.227917	0.229875	0.201937	0.204413	0.190806	0.1693	0.217037	0.192662	0.177756
chr12	8900801	8901443	.	0	.	unchanged	0.05869	0.0482	0.03464	0.1	0.02468	0.06657	0.06599	0.02841	0.05048	0.02662	0.04143	0.0394375
chr4	156234644	156235250	.	0	.	unchanged	0.00311	0	0.00247273	0.00264444	0.000598148	0.00289352	0.006745	0.00159167	0.0027027	0.00349615	0.00222031	0
chr6	125489912	125490640	.	0	.	unchanged	0.00267273	0.015	0.0125136	0.00728636	0.00517727	0.00277727	0.00234545	0.00221364	0.00324545	0.00239091	0.00423182	0.0129409
chr13	81632674	81633612	.	0	.	unchanged	0.0663658	0.0558756	0.0492905	0.0693089	0.0493391	0.0687641	0.0746989	0.10093	0.0810059	0.107517	0.0948321	0.111011
chr6	52751497	52752018	.	0	.	unchanged	0.5287	0.365533	0.535625	0.546975	0.505825	0.554287	0.536125	0.4935	0.471875	0.525187	0.54475	0.499687
chr19	57411002	57412271	.	0	.	unchanged	0.43248	0.304026	0.439442	0.230356	0.393377	0.342576	0.393485	0.394667	0.473159	0.36818	0.392817	0.379811
chr4	123200627	123202168	.	0	.	unchanged	0.0309912	0.0306395	0.0379413	0.0518602	0.0343016	0.0407221	0.0349691	0.0422257	0.0475577	0.0538137	0.0453627	0.04927
chr8	113691529	113692168	.	0	.	unchanged	0.0901462	0.0662769	0.108042	0.0616615	0.0840769	0.0747154	0.0921385	0.0627077	0.109888	0.09164	0.0800962	0.0771654
chr6	52259990	52261133	.	0	.	unchanged	0.0198234	0.0336408	0.018012	0.0102664	0.0192248	0.0342145	0.0412333	0.0326068	0.0390333	0.0641845	0.0503571	0.0712919
chr14	44087206	44088099	.	0	.	unchanged	0.5122	0.56919	0.5321	0.5466	0.5249	0.50317	0.55728	0.54025	0.5352	0.5478	0.51905	0.54536
chr11	108754072	108754431	.	0	.	unchanged	0	0.016675	0	0	0.0051	0	0	0	0.0147	0	0.0198	0
chr2	59171077	59172121	.	0	.	unchanged	0.15382	0.0993333	0.135713	0.116129	0.13799	0.123535	0.127575	0.13222	0.125975	0.11721	0.12309	0.126044
chr2	118536572	118537189	.	0	.	unchanged	0.0626625	0.05	0.05	0.06325	0.0364562	0.0635687	0.0407938	0.0312813	0.0439	0.0096125	0.0203	0.00794286
chr1	38358515	38359414	.	0	.	unchanged	0.438548	0.317169	0.475625	0.326697	0.475581	0.423782	0.465032	0.407523	0.442918	0.418655	0.524252	0.479724
chrX	20775302	20775993	.	0	.	unchanged
chr10	28074121	28076712	.	0	.	unchanged	0.00765303	0.00571107	0.00850317	0.00531593	0.009834	0.00701667	0.011818	0.0141637	0.014962	0.0134446	0.0124989	0.0195863
chr1	192076777	192077723	.	0	.	unchanged	0.767	0.588	0.6915	0.357	0.729	0.449	0.596	0.589	0.6175	0.3315	0.345	0.4645
chr6	145988417	145988869	.	0	.	unchanged	0.0570714	0.0670071	0.0428357	0.01695	0.0488643	0.0594643	0.0465571	0.0635	0.0481429	0.0472	0.0491071	0.0786571
chr1	87214898	87215212	.	0	.	unchanged	0	0.0238	0.0470667	0.0256667	0.0330333	0.0608333	0.01515	0.0636833	0.0485	0.0256667	0.0555167	0.0586833
chr1	157320114	157321130	.	0	.	unchanged	0	0	0.00695	0.0113625	0	0.0101375	0.005075	0.0212375	0	0.00735	0.0041625	0.0206375
chr5	124352054	124352856	.	0	.	unchanged	0.01766	0	0.0157972	0.0587143	0.0220558	0.0181161	0.0298821	0.0196346	0.0288393	0.0277175	0.0201882	0.0222222
chr1	106187208	106188091	.	0	.	unchanged	0.2565	0.16095	0.14225	0.11475	0.1327	0.09235	0.0476	0.08135	0.1665	0.1125	0.127	0.2075
chr7	19271032	19272960	.	0	.	unchanged	0.00249234	0.00389124	0.00232088	0.00413009	0.00541657	0.00274214	0.00230182	0.00287486	0.00270598	0.00560606	0.0038186	0.00224444
chr4	127243371	127244665	.	0	.	unchanged	0.0181852	0.0142267	0.0184664	0.0182404	0.0189258	0.0155484	0.0131125	0.00800703	0.0118451	0.0124852	0.015672	0.00745703
chr11	97994251	97995318	.	0	.	unchanged	0.136061	0.1156	0.13718	0.126454	0.107807	0.112884	0.119433	0.115457	0.128886	0.106555	0.124118	0.122236
chr19	55134381	55134857	.	0	.	unchanged	0.0996333	0.0294333	0.0462167	0.0303167	0.0703	0.03055	0.0158667	0.05655	0.0408333	0.00538333	0.0444	0.0258333
chr12	17635296	17636067	.	0	.	unchanged	0.4435	0.324725	0.4265	0.6865	0.3675	0.35475	0.3725	0.363625	0.30175	0.3605	0.27775	0.32875
chr10	78591705	78592208	.	0	.	unchanged	0.0787136	0	0.0429167	0	0.0261444	0.0201924	0.0406484	0.0370645	0.109937	0.0512375	0.06715	0.138364
chr5	75151181	75151458	.	0	.	unchanged	0.026	0	0.0184786	0.01895	0.0180706	0.0142706	0.0182154	0.03089	0.0541833	0.0243324	0.037545	0.0130792
chr2	150668996	150669436	.	0	.	unchanged	0.101037	0.04395	0.0333	0.00625	0.0219875	0.03515	0.005	0.010425	0.00735	0.0083375	0	0.00625
chr15	83418673	83419470	.	0	.	unchanged	0.07325	0.04165	0.04545	0.01785	0.022625	0.045425	0.019225	0.071775	0.0263	0.0147	0.01	0.055
chrX	141439048	141440132	.	0	.	unchanged
chr8	86820452	86821553	.	0	.	unchanged	0.199086	0.240357	0.242757	0.2384	0.2477	0.25595	0.242414	0.246986	0.2428	0.250443	0.208514	0.2163
chr2	120224395	120225048	.	0	.	unchanged	0.703583	0.6174	0.729222	0.564544	0.677056	0.597572	0.596278	0.563167	0.54775	0.550522	0.668858	0.52335
chr10	68249285	68249917	.	0	.	unchanged	0.044625	0.0214375	0	0.0104125	0.0197813	0.017	0.00828125	0.00636875	0.0208063	0.0287375	0.003675	0.01505
chr1	75936392	75937364	.	0	.	unchanged	0.23679	0.256238	0.24715	0.271305	0.136171	0.158529	0.0674929	0.116429	0.084481	0.101405	0.0669405	0.0936595
chr7	75372770	75373401	.	0	.	unchanged	0.169345	0.168791	0.174391	0.151309	0.135095	0.0961773	0.130041	0.128014	0.124259	0.08835	0.0785045	0.105691
chr15	37158860	37159246	.	0	.	unchanged	0.01306	0.00526	0.00833	0.00667	0.00278	0	0.00175	0.00916	0.00435	0.01193	0.004	0.01149
chr5	121664100	121664617	.	0	.	unchanged	0.0123583	0	0.0171333	0	0	0.00333333	0.009075	0.00450833	0.00640833	0	0.00463333	0.00901667
chr4	48471893	48472379	.	0	.	unchanged	0.022	0.0174214	0.01667	0.0121143	0.01035	0.00937143	0.00539286	0.00968571	0.01355	0.0150714	0.00867143	0.006
chr17	31256557	31257085	.	0	.	unchanged	0.180212	0.125296	0.176769	0.0893962	0.118062	0.105515	0.0721231	0.0659231	0.0596	0.0434308	0.0875346	0.0204333
chr3	144718503	144720794	.	0	.	unchanged	0.0065097	0.00672857	0.00600968	0.0082451	0.00386088	0.00441949	0.00584537	0.00498798	0.0112088	0.00545152	0.00182333	0.0039025
chr19	57006684	57007719	.	0	.	unchanged	0.0131958	0.002	0.0112238	0.0044625	0.00503594	0.00604531	0.0123484	0.0129641	0.00529219	0.00945741	0.0119234	0.00625
chr4	40890915	40891987	.	0	.	unchanged	0.16022	0.137295	0.169762	0.21075	0.149917	0.143987	0.12815	0.12037	0.14151	0.104253	0.101097	0.122375
chr15	98993970	98994222	.	0	.	unchanged	0.00267273	0	0.00267273	0	0	0.00468636	0	0.00267273	0.00416818	0.00696364	0	0
chr6	34383949	34385340	.	0	.	unchanged	0.0108485	0.00482941	0.00740735	0.00704706	0.00701765	0.00645441	0.0126397	0.0117985	0.00964412	0.00643235	0.00811618	0.0149309
chr3	93406877	93407499	.	0	.	unchanged	0.193167	0.189583	0.140933	0.187417	0.179917	0.143725	0.140008	0.1738	0.1673	0.156667	0.120417	0.138
chr3	90245658	90246017	.	0	.	unchanged	0.0098	0.0391333	0	0.0230167	0.00793333	0.01585	0.01305	0.0164167	0.0196667	0.0190667	0	0
chr7	126182450	126182760	.	0	.	unchanged	0.1765	0.2335	0.1055	0.059	0.147	0.13565	0.1345	0.07955	0.1235	0.229	0.1295	0.08435
chr15	10013885	10014426	.	0	.	unchanged	0.0235	0.01315	0.0139	0	0.0317625	0.0238625	0.0104125	0.016	0.0247625	0.00595	0.017125	0.0125
chr8	95314534	95315242	.	0	.	unchanged	0.414763	0.379	0.388088	0.35675	0.311338	0.27295	0.239875	0.246	0.255063	0.21175	0.162825	0.185075
chr12	8824932	8825659	.	0	.	unchanged	0.0327357	0.007575	0.0158571	0.015275	0.00757143	0.0205857	0.0238786	0.0220786	0.0347143	0.0245214	0.0126929	0.0280214
chr4	45489352	45490167	.	0	.	unchanged	0.02622	0.00854615	0.0158731	0.0165	0.00880333	0.00753	0.00479667	0.00884	0.00833333	0.00754333	0.01277	0.00773571
chr9	31608067	31608412	.	0	.	unchanged	0	0.03845	0.0294	0	0.019075	0	0.0078	0	0	0	0	0.01785
chr13	62887740	62889951	.	0	.	unchanged	0.0703708	0.0726897	0.0697527	0.0739657	0.0532605	0.0593713	0.0480125	0.0621325	0.05601	0.0527441	0.0626074	0.0789727
chr16	94787984	94788645	.	0	.	unchanged	0.215162	0.123313	0.17261	0.222229	0.218721	0.21311	0.205655	0.278957	0.279519	0.232807	0.274374	0.263836
chr11	51523230	51523989	.	0	.	unchanged	0.0974625	0.0428571	0.1	0.0560188	0.0770313	0.0809625	0.0567187	0.0640375	0.0461437	0.066825	0.0477625	0.0568875
chr15	32243120	32243345	.	0	.	unchanged	0.1219	0.064475	0.0166667	0.0555667	0.0238875	0.0203125	0.047925	0.03285	0.043275	0	0.0430625	0.0096125
chr12	40253123	40253828	.	0	.	unchanged	0.1332	0.08716	0.09008	0.04556	0.03766	0.04331	0.04719	0.04333	0.03892	0.02526	0.04545	0.03832
chr11	85925189	85925797	.	0	.	unchanged	0.170033	0.182317	0.135146	0.160926	0.156828	0.174959	0.143391	0.193313	0.212013	0.23213	0.229122	0.144588
chr4	148813979	148815118	.	0	.	unchanged	0.13015	0.0945906	0.141106	0.0808406	0.058	0.0474159	0.0508023	0.0513477	0.093	0.042545	0.0327833	0.0812844
chr17	15715076	15715842	.	0	.	unchanged	0.492167	0.527167	0.541167	0.411333	0.415	0.5255	0.573167	0.414367	0.506833	0.419833	0.49	0.488167
chr15	61707686	61708697	.	0	.	unchanged	0.177778	0.125	0.226167	0.14875	0.207072	0.133389	0.136289	0.152333	0.117	0.156778	0.159494	0.0757389
chr2	6468649	6469697	.	0	.	unchanged	0.269914	0.183947	0.25656	0.224085	0.26495	0.206198	0.221271	0.224271	0.214807	0.24751	0.242898	0.234662
chr9	72806825	72807915	.	0	.	unchanged	0.00261774	0.00585	0.00311636	0.0107891	0.0115486	0.0134088	0.0145663	0.00985	0.021	0.0210173	0.0333821	0.046905
chr2	128272083	128273211	.	0	.	unchanged	0.179333	0.108562	0.15745	0.1234	0.157596	0.127317	0.137283	0.143033	0.125142	0.110717	0.127175	0.120467
chr15	64477102	64477796	.	0	.	unchanged	0.2233	0.233056	0.239625	0.2005	0.227512	0.229231	0.184281	0.195937	0.212188	0.159619	0.2683	0.215381
chr15	84616794	84617383	.	0	.	unchanged	0.266175	0.29585	0.113889	0.1964	0.10865	0.08724	0.07877	0.092805	0.115175	0.113785	0.109739	0.00875556
chr17	35763687	35764466	.	0	.	unchanged	0.212408	0.11015	0.106583	0.0760833	0.109408	0.079075	0.07325	0.0717833	0.0791083	0.0761917	0.096575	0.0903667
chr11	88164475	88165444	.	0	.	unchanged	0.0133143	0.008035	0.00579762	0.00250476	0.0126478	0.00537273	0.00407955	0.0171891	0.012875	0.0107775	0.00804318	0.00646
chr8	88225023	88225616	.	0	.	unchanged	0.541014	0.575821	0.50165	0.563257	0.552757	0.543936	0.501871	0.543057	0.565143	0.571107	0.553736	0.566986
chr3	109732163	109733051	.	0	.	unchanged	0.202267	0.0880889	0.137167	0.0802111	0.194422	0.129583	0.127956	0.128383	0.182	0.117611	0.162939	0.131572
chr12	36218533	36218979	.	0	.	unchanged	0.134917	0.137325	0.162908	0.19496	0.129875	0.126325	0.0866167	0.130117	0.128358	0.0630833	0.0597917	0.158708
chr4	120368409	120369147	.	0	.	unchanged	0.30915	0.289833	0.312192	0.298217	0.314358	0.287583	0.277933	0.315417	0.311475	0.2944	0.260583	0.317883
chr2	24354619	24355545	.	0	.	unchanged	0.0263	0.3085	0.020825	0.204033	0.39325	0.36735	0.377	0.322063	0.2	0.277033	0.241717	0.3811
chr8	122333006	122333583	.	0	.	unchanged	0.724875	0.7435	0.696625	0.784125	0.707875	0.713162	0.7261	0.738675	0.72125	0.73025	0.721625	0.709875
chr18	23986870	23987408	.	0	.	unchanged	0.00501957	0.00427222	0.00217391	0.00108696	0.00185217	0.00302174	0.00698043	0.00522174	0.00998478	0.00444348	0.00358696	0.00844783
chr2	3748460	3749840	.	0	.	unchanged	0.193831	0.135963	0.159032	0.133275	0.156869	0.12215	0.166367	0.153981	0.170641	0.145368	0.09695	0.149829
chr2	167822170	167822659	.	0	.	unchanged	0.0832182	0.0621864	0.0498545	0.0510417	0.0456545	0.0495136	0.0395136	0.05785	0.0504	0.0694909	0.0456182	0.0173
chr19	6968396	6969210	.	0	.	unchanged	0.0172889	0	0.00794286	0.0101	0.00595	0.004545	0	0.00797692	0	0.00252778	0.00284091	0
chr12	29882927	29883686	.	0	.	unchanged	0.342143	0.3632	0.292106	0.273164	0.264219	0.244313	0.246269	0.309125	0.324686	0.330214	0.278781	0.245463
chr2	154463648	154464212	.	0	.	unchanged	0.319818	0.285195	0.310223	0.28645	0.328727	0.274868	0.286773	0.269286	0.269875	0.271295	0.331136	0.315915
chr3	122529570	122529894	.	0	.	unchanged	0.114044	0.262994	0.13245	0.130437	0.139981	0.155762	0.13365	0.152956	0.11365	0.128719	0.106781	0.195031
chr18	80004776	80005616	.	0	.	unchanged	0.0896269	0.06751	0.0469615	0.086225	0.0426423	0.0594769	0.0565231	0.0286308	0.0312385	0.0593731	0.0259769	0.0422769
chr16	8823598	8824081	.	0	.	unchanged	0.754167	0.79175	0.787333	0.780667	0.759167	0.7455	0.750333	0.765667	0.800833	0.7575	0.784667	0.807833
chr4	88714972	88715548	.	0	.	unchanged	0.05	0.08935	0.125	0.0357	0.04725	0.0249	0.020675	0.024425	0.0363	0.022525	0.023275	0.0139
chr18	80669085	80669946	.	0	.	unchanged	0.518531	0.572569	0.554247	0.526675	0.543603	0.502625	0.522653	0.516997	0.533612	0.505334	0.528056	0.495128
chr2	173737099	173738698	.	0	.	unchanged	0.10969	0.142096	0.181482	0.152165	0.121795	0.0971369	0.101815	0.11257	0.17576	0.179408	0.15043	0.156534
chr16	30063977	30064523	.	0	.	unchanged	0.00349583		0.0100296	0	0.0013287	0.00255294	0.00241176	0.003318	0	0.00555333	0.00435135	0.00612609
chr17	24632162	24633497	.	0	.	unchanged	0.0283	0.0233694	0.0215849	0.0319885	0.019798	0.0251993	0.0195027	0.0227647	0.0225473	0.0211812	0.0203933	0.0277328
chr14	47395105	47396640	.	0	.	unchanged	0.261209	0.113396	0.240802	0.200607	0.205937	0.191846	0.15385	0.195096	0.182861	0.143348	0.191719	0.162541
chr5	114666737	114666978	.	0	.	unchanged	0.025	0.0715	0.03845	0	0.0185	0.01515	0.0185	0.0096	0	0.0147	0	0
chr5	112573847	112574249	.	0	.	unchanged	0.245215	0.0782615	0.199227	0.172883	0.224407	0.193867	0.200167	0.22166	0.27922	0.205613	0.232273	0.23886
chr1	86032158	86032939	.	0	.	unchanged	0.12774	0.073835	0.080165	0.09811	0.131895	0.10549	0.12145	0.104435	0.10969	0.10176	0.132985	0.13407
chr9	70421170	70422132	.	0	.	unchanged	0.00824615	0.0110971	0.0114625	0.017063	0.0145712	0.0123096	0.0100913	0.012999	0.00903462	0.0119356	0.0126144	0.00987404
chr18	38283684	38284147	.	0	.	unchanged	0.09989	0.0709136	0.0777136	0.105491	0.0701955	0.06135	0.0628364	0.0532227	0.0521636	0.0594227	0.0523182	0.0543182
chr3	57525035	57525745	.	0	.	unchanged	0.769	0.3665	0.656	0.58275	0.49975	0.54675	0.58875	0.5575	0.75	0.68525	0.65325	0.6745
chr10	40750657	40751922	.	0	.	unchanged	0.113272	0.11469	0.085252	0.144689	0.114962	0.098866	0.103736	0.120882	0.119962	0.09051	0.110916	0.107124
chrX	155247374	155248084	.	0	.	unchanged
chr18	82525968	82526368	.	0	.	unchanged	0.359219	0.179392	0.276219	0.219014	0.189819	0.1935	0.152281	0.173156	0.181106	0.154119	0.200738	0.169313
chr4	41063568	41064915	.	0	.	unchanged	0.00543958	0.00993542	0.00681818	0.00576042	0.0102937	0.0174875	0.00695625	0.0074125	0.010125	0.0088625	0.00536667	0.010925
chr16	14939651	14940801	.	0	.	unchanged	0	0	0.011375	0	0	0	0	0	0	0	0	0
chr2	180238584	180239290	.	0	.	unchanged	0.199886	0.105279	0.291125	0.1265	0.204321	0.164071	0.215607	0.198457	0.215657	0.238971	0.200379	0.230571
chr16	31352587	31353553	.	0	.	unchanged	0.438742	0.406171	0.423917	0.411679	0.365975	0.32695	0.293383	0.308571	0.303079	0.297333	0.273108	0.278571
chr19	37550025	37551249	.	0	.	unchanged	0.0173361	0.029	0.0458976	0.0170902	0.0129241	0.0131401	0.0139142	0.0192046	0.0369096	0.0338154	0.0379707	0.024491
chr17	80560546	80561360	.	0	.	unchanged	0.224016	0.230313	0.21752	0.225594	0.235994	0.245213	0.236822	0.218244	0.284364	0.217613	0.211634	0.219763
chr2	35951792	35952942	.	0	.	unchanged	0.187868	0.147153	0.182782	0.1536	0.202735	0.149915	0.212748	0.180445	0.187335	0.18805	0.228235	0.181135
chr13	56163412	56164333	.	0	.	unchanged	0.356446	0.3005	0.416808	0.21543	0.33555	0.335435	0.282469	0.288496	0.290846	0.299481	0.240346	0.249046
chr2	168114781	168115501	.	0	.	unchanged	0.0933458	0.0979091	0.04763	0.145496	0.0936906	0.13502	0.110943	0.0985219	0.119889	0.0383333	0.111096	0.0890179
chrX	140506682	140507103	.	0	.	unchanged
chr9	52079328	52079732	.	0	.	unchanged	0.019225	0.0833	0	0.02	0.2906	0.021975	0.291783	0.333333	0	0.029225	0	0.019225
chr16	78427294	78428522	.	0	.	unchanged	0.140087	0.061	0.0737565	0.065863	0.0529196	0.0387935	0.0158565	0.029687	0.0348978	0.0237696	0.0287435	0.0179413
chr5	114587988	114588405	.	0	.	unchanged	0.351556	0.329488	0.411313	0.317056	0.342528	0.385056	0.348344	0.328594	0.291561	0.439489	0.389433	0.323611
chr16	87212064	87212729	.	0	.	unchanged	0.5255	0.387625	0.637	0.46175	0.44925	0.321087	0.378875	0.344162	0.393837	0.311338	0.40335	0.38655
chr1	155048986	155049468	.	0	.	unchanged	0.0600833	0.09345	0.0674	0.0432417	0.06765	0.0518833	0.045075	0.0414167	0.057975	0.0764083	0.0367167	0.0391333
chr18	62919333	62919763	.	0	.	unchanged	0.1	0.035875	0	0.0703125	0.066475	0.0495	0.0287875	0.0463375	0	0.0535	0.0833625	0.06825
chr12	36471515	36471836	.	0	.	unchanged	0.0377125	0.0393875	0.053675	0.00625	0.032075	0.0188375	0.009525	0.0162625	0.015625	0.039325	0.014625	0.0495125
chr5	136252769	136253395	.	0	.	unchanged	0.38097	0.305691	0.486648	0.341275	0.476279	0.433138	0.495282	0.5272	0.474275	0.436681	0.464536	0.502513
chr1	35985716	35987194	.	0	.	unchanged	0.117081	0.117953	0.111805	0.107476	0.107919	0.0985738	0.102057	0.109019	0.098369	0.0960095	0.101774	0.101571
chr4	150254114	150255448	.	0	.	unchanged	0.147331	0.157292	0.11564	0.137917	0.0798619	0.100538	0.0728976	0.0753452	0.0680833	0.0546905	0.0599675	0.084825
chr6	30346461	30347221	.	0	.	unchanged	0.00520833	0.0049	0	0	0.00463333	0	0.0104333	0.0027	0.00416667	0	0.00396667	0.0049
chr1	171470162	171471703	.	0	.	unchanged	0.0432605	0.0319579	0.0433737	0.0564618	0.0440579	0.0365711	0.0377947	0.0342263	0.0311895	0.0430421	0.0415026	0.0368711
chr8	83716504	83717130	.	0	.	unchanged	0.0421833	0.0783333	0.0513333	0.01515	0.0249833	0.0458333	0.0255	0.0148333	0	0	0.01875	0.02265
chr6	115774473	115775098	.	0	.	unchanged	0.306588	0.839333	0.2234	0.16909	0.21424	0.178881	0.189168	0.204944		0.0520143	0	0
chr3	21564190	21565423	.	0	.	unchanged	0.0554929	0.0441143	0.040275	0.0289429	0.0415143	0.0399071	0.0347714	0.0316286	0.0277357	0.0239	0.0165714	0.0389643
chr1	134115452	134116014	.	0	.	unchanged	0.0359917	0.02205	0.0269167	0.0320929	0.0240042	0.0187958	0.0171125	0.00825833	0.0234833	0.0122083	0.0283208	0.0257917
chr11	69628344	69628622	.	0	.	unchanged	0	0	0	0	0.005425	0.0125	0	0.004475	0	0	0	0
chr13	34675757	34677680	.	0	.	unchanged	0.16039	0.05035	0.11813	0.0526658	0.138763	0.0950475	0.136143	0.112277	0.141835	0.123005	0.14393	0.14308
chr17	3349799	3350751	.	0	.	unchanged	0.124816	0.0964737	0.105003	0.0622528	0.0900553	0.0529895	0.0517842	0.0453079	0.0587211	0.0293763	0.0223184	0.0204158
chr4	135066565	135067580	.	0	.	unchanged	0.079685	0.0783972	0.0847861	0.0926658	0.0679825	0.07499	0.0688075	0.0816875	0.0704625	0.0900711	0.079825	0.066165
chr4	129554744	129557430	.	0	.	unchanged	0.0746486	0.0794234	0.0860373	0.110916	0.0683048	0.0735262	0.0793409	0.0841143	0.0768567	0.0683306	0.067248	0.0844678
chr10	79716814	79717375	.	0	.	unchanged	0.00616765	0.00266277	0.00694167	0	0.00479667	0.0046513	0.00510161	0.00938676	0.00434783	0.00671129	0	0
chr5	73337917	73339072	.	0	.	unchanged	0.164578	0.2567	0.18507	0.243788	0.0979037	0.0992815	0.0986765	0.095934	0.131153	0.108554	0.104578	0.102239
chr3	94742381	94743064	.	0	.	unchanged	0.319622	0.335239	0.311944	0.315556	0.304939	0.329089	0.3241	0.299894	0.311811	0.310983	0.328456	0.309789
chr2	60223483	60223824	.	0	.	unchanged	0	0	0	0	0.0125	0.02085	0	0	0	0	0	0
chr13	98454630	98455266	.	0	.	unchanged	0.489186	0.489664	0.492659	0.49593	0.453668	0.453441	0.421418	0.438986	0.424795	0.397368	0.41453	0.35958
chr4	152318579	152319373	.	0	.	unchanged	0.131534	0.123352	0.138476	0.119859	0.13354	0.114155	0.126988	0.136645	0.137709	0.127291	0.145257	0.121938
chrX	7638149	7639019	.	0	.	unchanged
chr11	44761080	44761901	.	0	.	unchanged	0.0891304	0.0667348	0.0623783	0.0585196	0.063963	0.0639391	0.0816413	0.0892783	0.0721022	0.0969152	0.0840977	0.100991
chr16	22411389	22412902	.	0	.	unchanged	0.324727	0.312245	0.327778	0.317734	0.310942	0.307894	0.311054	0.310421	0.259184	0.27516	0.299468	0.307365
chr14	110600611	110601280	.	0	.	unchanged	0.1155	0.111375	0.0910625	0.041875	0.0969625	0.073	0.075875	0.0635	0.08745	0.0595	0.090875	0.0797
chr3	55131740	55132605	.	0	.	unchanged	0.63805	0.51377	0.5859	0.48115	0.61215	0.5291	0.612845	0.6149	0.69725	0.641785	0.682	0.6857
chr16	90400207	90400796	.	0	.	unchanged	0.309487	0.390808	0.316385	0.354087	0.292565	0.36734	0.34474	0.345453	0.36448	0.339988	0.337693	0.401547
chr1	39476679	39477233	.	0	.	unchanged	0.0125	0.01785	0.0355	0.00952	0.01456	0.02267	0.01248	0.03225	0.0124	0.05989	0.00588	0.01023
chr7	127561222	127562194	.	0	.	unchanged	0.219773	0.21155	0.1426	0.255215	0.20842	0.190082	0.146633	0.15082	0.170373	0.134685	0.161473	0.123569
chrX	73582690	73583286	.	0	.	unchanged
chr17	81064194	81065463	.	0	.	unchanged	0.0349713	0.032158	0.0249534	0.0297836	0.0191566	0.0203508	0.0197131	0.0150967	0.0164725	0.0147262	0.0129852	0.016127
chr15	58594214	58595569	.	0	.	unchanged	0.259497	0.291424	0.290813	0.276126	0.218195	0.220518	0.209	0.225364	0.296394	0.222502	0.23805	0.235655
chr4	62479532	62481340	.	0	.	unchanged	0.032422	0.0453187	0.0263993	0.0487115	0.0199462	0.0238912	0.035828	0.0257714	0.0275781	0.0560024	0.0423262	0.070358
chr11	103780176	103780674	.	0	.	unchanged	0.0250333	0.0360167	0.0107125	0.015	0.0325667	0.0255625	0.0188458	0.0241083	0.0161292	0.0261542	0.0380875	0.0321417
chr6	116569808	116570361	.	0	.	unchanged	0.0432	0.0387625	0.083825	0.0768625	0.056325	0.0464	0.0264125	0.04265	0.052875	0.0615	0.0312875	0.061275
chr12	40206672	40207034	.	0	.	unchanged	0.940357	0.849714	0.938857	0.8735	0.886786	0.884786	0.899786	0.89	0.870286	0.884	0.876071	0.863071
chr10	17013746	17014239	.	0	.	unchanged
chr6	97929378	97930160	.	0	.	unchanged	0.248455	0.303329	0.198564	0.213336	0.187673	0.177477	0.10625	0.164023	0.121536	0.132973	0.0884318	0.0615227
chr13	30548779	30549202	.	0	.	unchanged	0.079		0.125	0.05	0.0775	0.02395	0.022725	0	0.050475	0	0	0
chr1	135096184	135096717	.	0	.	unchanged	0.263571	0.24939	0.27599	0.243009	0.265233	0.201112	0.269146	0.187637	0.246609	0.207613	0.25145	0.213629
chr8	123235299	123236633	.	0	.	unchanged	0.00599923	0.00558485	0.0124545	0.0115114	0.00511212	0.00678636	0.00860682	0.00425227	0.00215606	0.00790082	0.00781742	0.00585231
chr8	119604394	119605832	.	0	.	unchanged	0.0527619	0.0467603	0.0455008	0.0521483	0.0351	0.0389517	0.027889	0.023961	0.0181331	0.0240585	0.0270034	0.017561
chrX	160941007	160941767	.	0	.	unchanged
chr17	47594586	47594988	.	0	.	unchanged	0.0125	0	0	0	0	0.003725	0.00250476	0.00315	0.0151818	0	0	0.013
chr3	65665649	65666885	.	0	.	unchanged	0.076475	0.0611079	0.0714867	0.0701265	0.0608131	0.0594321	0.0647757	0.0469369	0.148594	0.0633962	0.0702188	0.07636
chr10	79883464	79884190	.	0	.	unchanged	0.112264	0.0933778	0.127157	0.0729676	0.102057	0.0894455	0.0841295	0.0975295	0.0932778	0.0708682	0.0945579	0.070575
chr4	152213958	152214688	.	0	.	unchanged	0.283571	0.251917	0.256314	0.152833	0.235857	0.239757	0.228786	0.232414	0.283143	0.208929	0.241179	0.212833
chr2	75672287	75672895	.	0	.	unchanged	0.453164	0.381029	0.4882	0.396564	0.413	0.424414	0.408771	0.360857	0.423257	0.418643	0.422414	0.380629
chr7	140095620	140096444	.	0	.	unchanged	0	0.025	0	0.091	0	0	0	0	0.0278	0	0	0
chr13	116002263	116003086	.	0	.	unchanged	0	0.0113625	0	0	0	0	0.0124	0	0	0	0.005	0
chr9	105076797	105077409	.	0	.	unchanged	0.197423	0.215785	0.221446	0.149965	0.165138	0.164931	0.149112	0.150254	0.162669	0.1557	0.158858	0.157369
chr11	60027142	60027772	.	0	.	unchanged	0.625643	0.518575	0.595071	0.6992	0.59335	0.563143	0.594671	0.586507	0.593329	0.602357	0.56225	0.690917
chr13	33028041	33029109	.	0	.	unchanged	0.19272	0.134625	0.16108	0.1581	0.1445	0.1665	0.12129	0.1753	0.16647	0.2002	0.13748	0.104687
chr3	102374421	102375098	.	0	.	unchanged	0.00588	0.01	0	0	0	0.00593	0.00833	0	0	0	0.0037	0
chr2	122312820	122314506	.	0	.	unchanged	0.0261411	0.0215871	0.0236772	0.0210488	0.0257653	0.0174266	0.0260347	0.0287508	0.0387176	0.022352	0.0198128	0.0313778
chr9	66611441	66612204	.	0	.	unchanged	0.116352	0.122674	0.111875	0.127902	0.102336	0.100289	0.0872682	0.0984932	0.0676955	0.100209	0.0850432	0.0850775
chr8	92733487	92734781	.	0	.	unchanged	0.335742	0.305721	0.348778	0.342844	0.324286	0.343631	0.3486	0.339781	0.363903	0.316581	0.390358	0.369411
chr14	75937514	75938413	.	0	.	unchanged	0.111	0.1255	0.10295	0.03335	0.0349	0.0555	0.0303	0.04165	0.0263	0.04955	0.07825	0.02085
chr9	69188809	69189844	.	0	.	unchanged	0.59104	0.54475	0.56079	0.53166	0.54225	0.56697	0.55149	0.53723	0.6089	0.5341	0.5869	0.5486
chr9	83823842	83824250	.	0	.	unchanged	0.406738	0.1587	0.275	0.263812	0.333538	0.264738	0.2987	0.354	0.36575	0.309375	0.290113	0.346625
chrX	141536547	141537145	.	0	.	unchanged
chr2	150357560	150358031	.	0	.	unchanged	0	0	0.133	0	0.02175	0.0278	0	0.0455		0	0	0
chr12	111485041	111486822	.	0	.	unchanged	0.016706	0.0326222	0.028655	0.0315374	0.0225617	0.0238442	0.0243833	0.0352485	0.0324387	0.0334132	0.0344496	0.0330619
chr8	71685442	71687032	.	0	.	unchanged	0.0309559	0.0657987	0.0387446	0.0459167	0.0351153	0.0496994	0.0480835	0.0613194	0.0708247	0.0676839	0.0538	0.0789529
chr3	54471718	54472590	.	0	.	unchanged	0.0972923	0.171662	0.130815	0.127558	0.0950346	0.118338	0.0809	0.12025	0.08965	0.0688654	0.0857808	0.0952731
chr1	74806403	74806983	.	0	.	unchanged	0	0	0.00694167	0.00595	0.00441389	0.0117853	0.00306176	0.00840294	0.00378636	0.00769	0	0
chr5	122209499	122210441	.	0	.	unchanged	0.089	0.0773786	0.0353176	0.0695	0.0577119	0.0615738	0.0737381	0.0566429	0.10768	0.0277214	0.044831	0.0876605
chr11	4451040	4451702	.	0	.	unchanged	0.235264	0.252118	0.21271	0.248309	0.249414	0.245705	0.1979	0.260491	0.203123	0.2836	0.205809	0.247975
chr1	157037963	157039768	.	0	.	unchanged	0.190861	0.186728	0.237362	0.21853	0.21708	0.244946	0.223409	0.23498	0.191768	0.19189	0.295233	0.26266
chr6	16220976	16221748	.	0	.	unchanged	0.1609	0.17765	0.218467	0.162433	0.140833	0.2043	0.187267	0.200633	0.199833	0.1886	0.11335	0.125
chr9	61859221	61860696	.	0	.	unchanged	0.24687	0.232539	0.228976	0.258004	0.174221	0.174075	0.171132	0.162989	0.183958	0.154802	0.141069	0.138187
chr1	86703208	86704514	.	0	.	unchanged	0.0227639	0.0236661	0.0197336	0.0282191	0.0158964	0.019178	0.0180113	0.0235631	0.0270682	0.0275081	0.0298809	0.0344713
chr11	120088126	120088470	.	0	.	unchanged	0.28555	0.297125	0.271488	0.23045	0.270238	0.222813	0.1615	0.169575	0.196188	0.173287	0.178325	0.127013
chr11	96091112	96091405	.	0	.	unchanged
chr2	28512895	28514216	.	0	.	unchanged	0.00461776	0.00687898	0.00505875	0.0160035	0.0054075	0.00435375	0.00815694	0.00389771	0.0068027	0.00635937	0.00615797	0.00878571
chr15	7993099	7994243	.	0	.	unchanged	0.287012	0.332919	0.300577	0.285854	0.255265	0.252904	0.212269	0.228431	0.2156	0.242723	0.222181	0.193115
chr6	91619744	91621003	.	0	.	unchanged	0.601346	0.552438	0.638292	0.574107	0.429643	0.483	0.403921	0.437679	0.395414	0.322968	0.256707	0.420179
chr10	61079252	61079806	.	0	.	unchanged	0.230836	0.242621	0.1585	0.211167	0.241021	0.232286	0.219407	0.258693	0.200533	0.218579	0.2425	0.243929
chr13	113986725	113987575	.	0	.	unchanged	0.162379	0.161536	0.163336	0.183868	0.150989	0.185675	0.204539	0.194589	0.187807	0.17725	0.179825	0.193457
chr1	171085499	171086100	.	0	.	unchanged	0.027695	0.0326833	0.0191405	0.0289328	0.01936	0.0310513	0.0352338	0.0442167	0.0452571	0.0371682	0.0346375	0.0344607
chr10	121692941	121693655	.	0	.	unchanged	0.32325	0.283145	0.329097	0.317858	0.349388	0.299755	0.279865	0.345137	0.43555	0.360787	0.295755	0.26613
chrX	98205700	98206639	.	0	.	unchanged
chr11	76201588	76202873	.	0	.	unchanged	0.00256341	0.00226017	0.00428973	0.00355741	0.00291344	0.00206344	0.00205287	0.00461505	0.00241449	0.00262187	0.00440231	0.00489576
chr8	10855149	10855405	.	0	.	unchanged	0.124913	0.04545	0.119862	0.110363	0.138125	0.072675	0.0524375	0.090675	0.1134	0.0379625	0.09155	0.039475
chr1	37401686	37402294	.	0	.	unchanged	0.632077	0.561115	0.584846	0.551769	0.641519	0.596423	0.600415	0.641512	0.655462	0.633308	0.698846	0.670885
chr13	34650363	34651842	.	0	.	unchanged	0.0108258	0.00421538	0.00839143	0.00617353	0.00891571	0.0130657	0.00566571	0.0101314	0.0158839	0.0172779	0.00983676	0.0145266
chr5	139912253	139912760	.	0	.	unchanged	0.00580357	0	0	0.0158654	0.000640385	0.00643571	0.00729167	0.00927059	0	0	0.00390625	0
chr3	121367032	121367422	.	0	.	unchanged	1	0.9705	1		0.9835	1	0.9585	1	1	1	1	1
chr2	168765005	168765473	.	0	.	unchanged	0.017787	0.0193792	0.0295205	0.0312375	0.0497431	0.0498466	0.0480148	0.0619518	0.0625087	0.0461083	0.0499417	0.0749667
chr11	76847512	76848316	.	0	.	unchanged	0	0	0.00292222	0.00216364	0.00108182	0.00578182	0.00151364	0.00141818	0.00267273	0	0	0.001925
chr4	116994932	116996170	.	0	.	unchanged	0.00675733	0.00159314	0.00640584	0.00548816	0.00643688	0.0055	0.00571438	0.00714562	0.00473526	0.00468571	0.0114318	0.0096
chr5	129007399	129008985	.	0	.	unchanged	0.0346824	0.0490303	0.074613	0.0394148	0.0250362	0.0277651	0.0255212	0.0223687	0.0726477	0.0714714	0.0407068	0.0562212
chr8	46236479	46237233	.	0	.	unchanged	0.10625	0.0805667	0.0525643	0.0894214	0.0702714	0.0519429	0.0456929	0.0296429	0.0372571	0.0363214	0.0413429	0.0363214
chr11	121017782	121018048	.	0	.	unchanged	0.1064	0.079	0	0.05	0.03175	0.05775	0.075	0.04455	0	0.0839	0.04545	0.1044
chr9	34912869	34913513	.	0	.	unchanged	0.01428	0.06515	0.05406	0.04155	0.08153	0.03638	0.03114	0.0696	0.0125	0.119637	0.06819	0.1186
chr11	76647359	76648047	.	0	.	unchanged	0.117827	0.124877	0.1231	0.129386	0.0983156	0.0943781	0.116288	0.108113	0.109437	0.11665	0.126671	0.138673
chr2	153609480	153610067	.	0	.	unchanged	0.107378	0.0743938	0.0816	0.118533	0.113461	0.0854722	0.0832222	0.126372	0.124483	0.107161	0.148211	0.0821667
chr12	73597874	73598695	.	0	.	unchanged	0.0331455	0.0538636	0.0645818	0.0603091	0.0328	0.05365	0.0553773	0.0608227	0.0602591	0.0573091	0.03445	0.0599773
chr5	107468134	107468892	.	0	.	unchanged	0.292075	0.266667	0.333333	0.231038	0.236188	0.239487	0.22225	0.235375	0.259	0.2626	0.285	0.24575
chr11	64643967	64644763	.	0	.	unchanged	0.311475	0.229	0.299275	0.207883	0.280492	0.215417	0.206558	0.158608	0.219917	0.185917	0.254333	0.141417
chr14	47383946	47385137	.	0	.	unchanged	0.227943	0.236964	0.226283	0.240098	0.184075	0.159418	0.109436	0.141393	0.130655	0.114586	0.105327	0.125336
chr15	84211709	84212699	.	0	.	unchanged	0.642621	0.629483	0.644583	0.614609	0.653508	0.618833	0.591829	0.596679	0.624562	0.622371	0.627962	0.654375
chr16	33186980	33187329	.	0	.	unchanged	0.0804	0.177617	0.0573167	0.0759333	0.06085	0.0465	0.0262167	0.09615	0.10625	0.0208333	0.04175	0.124567
chr1	39576410	39577761	.	0	.	unchanged	0.00251262	0.0031056	0.00329798	0.00524955	0.00229393	0.00251643	0.00135074	0.00460321	0.00512901	0.00161929	0.00106856	0.0032598
chr8	83588763	83589283	.	0	.	unchanged	0.0345833	0.039375	0.0161667	0.0101167	0.0187	0.023525	0.00494167	0.0133167	0.013075	0.010575	0.012725	0.0144333
chr10	120787089	120787895	.	0	.	unchanged	0.122081	0.124229	0.148392	0.137916	0.160724	0.138171	0.15155	0.157389	0.176966	0.174932	0.137024	0.180908
chr10	85967749	85968516	.	0	.	unchanged	0.2505	0.230975	0.16595	0.235169	0.206391	0.228206	0.240156	0.201038	0.148828	0.222037	0.241003	0.189422
chr1	87468031	87468809	.	0	.	unchanged	0.62415	0.547136	0.627045	0.570295	0.586145	0.523	0.501423	0.491545	0.438135	0.486841	0.468841	0.409236
chr17	9931379	9932125	.	0	.	unchanged	0.341317	0.337994	0.389278	0.283483	0.36	0.333411	0.276567	0.323567	0.279667	0.2856	0.301183	0.255444
chr2	120188142	120188953	.	0	.	unchanged	0.12207	0.18134	0.11505	0.0786	0.09188	0.0654	0.04923	0.08879	0.03463	0.05846	0.05245	0.03913
chr9	42244216	42244480	.	0	.	unchanged	0	0	0	0.00735	0.003575	0.0065	0.00625	0	0.0052125	0.004625	0.008925	0.00695
chr9	96437537	96438970	.	0	.	unchanged	0.0259939	0.0439155	0.0154833	0.0200778	0.0210058	0.0233547	0.0194035	0.0239988	0.0249345	0.0195085	0.0138	0.0204378
chr6	52220186	52220379	.	0	.	unchanged	0.344429	0.5239	0.4625	0.3225	0.438714	0.308429	0.0876143	0.22625	0.37115	0.0803286	0.286614	0.4223
chr8	11155575	11156623	.	0	.	unchanged	0.400815	0.26848	0.33215	0.26729	0.355625	0.277865	0.35853	0.35288	0.3462	0.282655	0.339435	0.283125
chr9	110296937	110297608	.	0	.	unchanged	0.0176	0.01193	0.01819	0	0.00448	0.00474	0.01376	0.01292	0.00435	0.0154	0.01878	0.005
chr2	160027077	160027395	.	0	.	unchanged	0.01224	0.02393	0.03778	0.02086	0.00487	0.0456	0.04675	0.0383	0.05448	0.00921	0.00385	0.02334
chrX	48452840	48454803	.	0	.	unchanged
chr4	149723853	149724490	.	0	.	unchanged	0.678929	0.651812	0.701571	0.748313	0.713688	0.718875	0.719812	0.7355	0.751494	0.6815	0.7315	0.732
chr1	106525890	106526687	.	0	.	unchanged	0.0278333	0.0111167	0	0.05805	0	0	0.0045	0.00616667	0	0	0	0.0196833
chr7	141114341	141114566	.	0	.	unchanged	0.186333	0.0303	0.127887	0.075	0.109025	0.041625	0.056925	0.0783125	0.06825	0.0455	0.125338	0.0445167
chr11	23124170	23125422	.	0	.	unchanged	0.0455935	0.0596474	0.0754795	0.0635816	0.0446054	0.047368	0.0423232	0.0526643	0.0511895	0.06022	0.0529395	0.0725263
chrX	66652403	66653343	.	0	.	unchanged
chr19	57328869	57329394	.	0	.	unchanged	0.266325	0.281546	0.274013	0.194725	0.254375	0.206246	0.197258	0.152883	0.1798	0.184075	0.158038	0.189467
chr15	91164971	91165560	.	0	.	unchanged	0.260133	0.170808	0.212167	0.15325	0.192717	0.213633	0.223625	0.228775	0.17655	0.163125	0.215683	0.193033
chr18	74207044	74208359	.	0	.	unchanged	0.0871155	0.0711839	0.0719661	0.0708052	0.0515567	0.0390308	0.0709533	0.0650225	0.0892236	0.0569136	0.0639417	0.0420567
chr4	9058291	9058767	.	0	.	unchanged	0.316262	0.386233	0.35375	0.253425	0.242487	0.208937	0.224475	0.286512	0.367237	0.254125	0.303475	0.326762
chr14	121502094	121502542	.	0	.	unchanged	0.292	0.108567	0.206133	0.098	0.147283	0.154467	0.156667	0.07685	0.0911667	0.116067	0.0691333	0.0977167
chr2	49824691	49825467	.	0	.	unchanged	0.216995	0.266417	0.246817	0.2716	0.310771	0.325271	0.315208	0.357512	0.337545	0.376208	0.31428	0.36898
chr1	178684817	178685602	.	0	.	unchanged	0.47153	0.272714	0.45664	0.443915	0.41141	0.38859	0.394855	0.39053	0.376345	0.3685	0.395265	0.39137
chr4	46087485	46088387	.	0	.	unchanged	0.152015	0.250078	0.131875	0.0818429	0.084025	0.0822714	0.0620808	0.0844107	0.0385909	0.0807455	0.0653545	0.02648
chr10	120095159	120095896	.	0	.	unchanged	0.15345	0.135412	0.166077	0.118819	0.130319	0.122723	0.100327	0.109662	0.0956692	0.119527	0.0986846	0.0930269
chr12	85380242	85380964	.	0	.	unchanged	0.107833	0.297	0.111	0.1495	0.117683	0.1246	0.0706667	0.0833333	0.1095	0.0649167	0.0829167	0.054
chr13	47300795	47301482	.	0	.	unchanged	0.668417	0.679333	0.595875	0.586237	0.610217	0.667175	0.610533	0.548517	0.618125	0.6375	0.603208	0.6715
chr1	64985923	64986488	.	0	.	unchanged	0.0839417	0.0798583	0.0642417	0.0671667	0.0423167	0.0527333	0.0428583	0.0377583	0.051675	0.0195583	0.0305083	0.0198333
chr11	68399971	68400821	.	0	.	unchanged	0.0233483	0.0172405	0.0179308	0.0152968	0.0105766	0.0182119	0.0222333	0.0203066	0.052158	0.0708425	0.0260468	0.039205
chr8	109673598	109673950	.	0	.	unchanged	0.397725	0.25	0.31525	0.183425	0.346	0.3055	0.321725	0.306075	0.25	0.32685	0.39465	0.1
chr9	58451867	58452228	.	0	.	unchanged	0	0	0	0	0	0.02175	0	0	0.0263	0.0185	0	0
chr9	120776030	120777394	.	0	.	unchanged	0.124335	0.0229125	0.184973	0.144471	0.1652	0.121673	0.14461	0.12033	0.0719192	0.0975591	0.0857533	0.0788455
chr6	136483118	136483821	.	0	.	unchanged	0.159338	0.076475	0.0446	0.073	0.06225	0.079125	0.08645	0.03805	0.0893125	0.0767625	0.092725	0.09855
chr11	115535228	115536811	.	0	.	unchanged	0.0174229	0.0172232	0.0135252	0.0124731	0.0146893	0.00850406	0.0131512	0.0126761	0.104152	0.0260817	0.02795	0.0332789
chrX	134686114	134687196	.	0	.	unchanged
chr9	67045320	67045667	.	0	.	unchanged	0	0	0	0	0.0102125	0	0	0.023325	0	0.00695	0	0.00876667
chr17	26538013	26538859	.	0	.	unchanged	0.272744	0.204233	0.262117	0.253136	0.265478	0.228478	0.277328	0.239706	0.2303	0.200639	0.269439	0.215828
chr13	47177937	47178774	.	0	.	unchanged	0.136509	0.109036	0.141332	0.0997591	0.0912955	0.0811364	0.0717409	0.0999364	0.0740136	0.117477	0.0625273	0.141823
chr1	135132338	135132775	.	0	.	unchanged	0.018845	0.00625	0.00595	0.02097	0.00542	0.011815	0.00979	0.009065	0.01538	0.0170889	0.013315	0
chr12	118846584	118847414	.	0	.	unchanged	0.00456705	0.00370081	0.00803952	0.00830952	0.00699683	0.00717143	0.00848492	0.0130825	0.00665566	0.0122341	0.0163556	0.00732619
chr3	88440443	88441510	.	0	.	unchanged	0.205324	0.294462	0.23826	0.18451	0.181366	0.212714	0.187643	0.205934	0.259746	0.210869	0.228876	0.229067
chr1	106865709	106866420	.	0	.	unchanged	0.009325	0.011345	0.01147	0.007175	0.00472	0.003285	0.00143	0	0.009465	0.002	0.00396	0.00866
chr4	120850913	120851390	.	0	.	unchanged	0.00650455	0.0316909	0.00432727	0.00780455	0.0121409	0.0106864	0.0187136	0.0171727	0.0208818	0.0348273	0.0211773	0.0112182
chr18	23803402	23804716	.	0	.	unchanged	0.00677049	0.0099178	0.0157773	0.0257461	0.0116746	0.0117575	0.0135381	0.0129313	0.0121662	0.0122873	0.00785597	0.0111098
chr4	98722442	98722948	.	0	.	unchanged	0.0825562	0.0848063	0.110925	0.085525	0.145487	0.093075	0.0760688	0.1039	0.104575	0.10635	0.125725	0.130881
chr2	84704321	84704709	.	0	.	unchanged	0.1004	0.0481	0.100025	0.04259	0.0316	0.0719	0.01877	0.03096	0.02968	0.04339	0.05368	0.0354
chr7	139471604	139472254	.	0	.	unchanged	0.0768333	0.0853833	0.0793333	0.0394	0.03515	0.02075	0.0288833	0.0237667	0.0568167	0.0641667	0.025	0.0238
chr3	138782378	138782987	.	0	.	unchanged	0.685442	0.674	0.62945	0.6549	0.6225	0.6923	0.656308	0.669962	0.644992	0.663081	0.667358	0.647077
chr18	63657278	63658266	.	0	.	unchanged	0.4515	0.459864	0.478182	0.412932	0.426191	0.387555	0.371855	0.384209	0.403255	0.360995	0.398577	0.311745
chr5	142960179	142961095	.	0	.	unchanged	0.00276226	0.00410758	0.00560425	0.00587381	0.00771698	0.00444292	0.00417028	0.00979858	0.00740425	0.00789717	0.00645849	0.00498066
chr1	126915047	126915788	.	0	.	unchanged	0.485983	0.5215	0.548717	0.487	0.550588	0.5405	0.55	0.57765	0.7745	0.515667	0.4995	0.488
chr10	117436631	117437060	.	0	.	unchanged	0.119444	0.106333	0.152594	0.106389	0.116311	0.117139	0.0765889	0.127861	0.133528	0.165017	0.111611	0.130489
chr2	128312076	128312641	.	0	.	unchanged	0.00320385	0.0113625	0.0132545	0.00505	0.00132143	0.005925	0.0068	0.00912857	0.00826364	0	0	0.00274615
chr13	109615802	109616485	.	0	.	unchanged	0.242995	0.21285	0.240085	0.277125	0.215695	0.247655	0.25495	0.249765	0.262035	0.258485	0.22799	0.273095
chr2	56982780	56983936	.	0	.	unchanged	0.349704	0.261035	0.344381	0.283335	0.298315	0.254338	0.230742	0.260342	0.239065	0.238373	0.234477	0.205688
chr5	125440727	125442533	.	0	.	unchanged	0.0105386	0.0131362	0.00894627	0.0125105	0.00793351	0.00932434	0.00774847	0.00725833	0.0127076	0.0176567	0.0211707	0.0329804
chr7	144775783	144776584	.	0	.	unchanged	0.357458	0.518375	0.36365	0.23905	0.334017	0.256067	0.348575	0.304075	0.343575	0.312325	0.341708	0.32175
chr7	127129418	127130244	.	0	.	unchanged	0.138117	0.161325	0.152883	0.169883	0.133583	0.129708	0.150067	0.127733	0.131725	0.124733	0.163083	0.165458
chr10	118033862	118035073	.	0	.	unchanged	0.675733	0.797591	0.684904	0.6515	0.583188	0.600806	0.588152	0.643333	0.799896	0.637786	0.703167	0.737638
chr11	21729822	21730587	.	0	.	unchanged	0.0306938	0.0124125	0.00719375	0.00568125	0.0041875	0.0039875	0.003125	0.0079875	0.0070125	0.0125125	0.0113187	0.00416875
chr13	6580594	6581101	.	0	.	unchanged	0.253975	0.265444	0.243307	0.253378	0.184628	0.187272	0.159578	0.204939	0.209067	0.160783	0.200917	0.177744
chr12	28784211	28785108	.	0	.	unchanged	0.49285	0.391965	0.492525	0.486325	0.45168	0.44082	0.42482	0.45325	0.48173	0.472175	0.43579	0.48032
chr1	193207937	193208669	.	0	.	unchanged	0.096225		0.097025	0.12535	0.097225	0.17665	0.08625	0.103975	0.08475	0.06515	0.0835	0.084325
chr11	58977220	58978890	.	0	.	unchanged	0.00170935	0.00178252	0.0022194	0.00344228	0.0022935	0.00198211	0.00403618	0.00374715	0.0025935	0.00302724	0.00221057	0.00337439
chr4	150966453	150966887	.	0	.	unchanged	0	0	0	0	0.0121333	0.00308333	0.007675	0.00595	0	0.00438333	0.00463333	0
chr11	107275812	107276289	.	0	.	unchanged	0.418944	0.435889	0.327833	0.480944	0.368778	0.406767	0.293167	0.371611	0.367056	0.28605	0.328406	0.3101
chr11	61090172	61091646	.	0	.	unchanged	0.270883	0.221977	0.242774	0.148425	0.187536	0.181836	0.149692	0.170614	0.180286	0.1772	0.1447	0.176186
chr3	51652286	51652596	.	0	.	unchanged	0.0144	0	0	0.00397143	0.00825714	0	0.00178571	0.00192857	0.0051	0	0	0.00793333
chr4	56480624	56480951	.	0	.	unchanged	0.102383	0.146333	0.119833	0.194767	0.139833	0.143717	0.117867	0.153617	0.0801667	0.0587667	0.118383	0.0861667
chr11	80141589	80142573	.	0	.	unchanged	0.00301548	0.00320625	0.00511977	0.00588171	0.00297093	0.00535581	0.00556163	0.00389651	0.00593372	0.00238721	0.00868488	0.0099186
chr19	53572662	53573068	.	0	.	unchanged	0.355215	0.256612	0.346581	0.232619	0.320835	0.336373	0.252554	0.263027	0.287396	0.33425	0.322569	0.260088
chr2	75223804	75225008	.	0	.	unchanged	0.161775	0.109421	0.188113	0.12705	0.1528	0.120187	0.14035	0.129346	0.148946	0.11315	0.1397	0.128554
chrX	75155415	75156354	.	0	.	unchanged
chr2	91987583	91988038	.	0	.	unchanged	0.132837	0.1842	0.0625	0.14275	0.15165	0.122625	0.131875	0.1125	0.142312	0.091375	0.190875	0.133875
chr4	55231431	55232009	.	0	.	unchanged	0.308675	0.289575	0.199425	0.174737	0.294563	0.2771	0.235125	0.288625	0.249212	0.317425	0.26325	0.240375
chr7	80164993	80165841	.	0	.	unchanged	0.056256	0.038712	0.035832	0.006136	0.024462	0.025636	0.013542	0.029044	0.022606	0.014644	0.01728	0.010192
chr6	53286422	53288406	.	0	.	unchanged	0.0106495	0.00983125	0.0186258	0.00510539	0.0100778	0.0136173	0.00911822	0.0088948	0.007487	0.00416634	0.00861835	0.0088598
chr5	124031870	124032520	.	0	.	unchanged	0	0.001556	0.00460816	0.00433864	0.0038322	0.00466271	0.00284831	0.00533814	0.017125	0	0.00142857	0.0020825
chr16	11455442	11457195	.	0	.	unchanged	0.512447	0.365711	0.394412	0.318821	0.401959	0.334191	0.346947	0.286774	0.372674	0.301421	0.359759	0.336441
chr8	12764933	12765381	.	0	.	unchanged	0.6705	0.551125	0.6045	0.590625	0.6075	0.552875	0.552375	0.581588	0.5838	0.6125	0.53975	0.586375
chr17	26482891	26483256	.	0	.	unchanged	0.142329	0.157614	0.103793	0.0518214	0.0893214	0.0733643	0.112029	0.0498857	0.0634929	0.0527286	0.0903214	0.0433214
chr2	90813503	90814084	.	0	.	unchanged	0.3815	0.2655	0.429	0.184	0.286	0.282	0.309	0.222	0.2915	0.327	0.45	0.345
chr16	74139696	74140277	.	0	.	unchanged	0.02775	0.03125	0.03325	0.0147	0.10675	0.06395	0.0449	0.12675	0.10125	0.053	0.1055	0.0375
chr8	105451735	105452746	.	0	.	unchanged	0.0358767	0.01743	0.0223	0.0346	0.0396567	0.0400233	0.0364867	0.03746	0.0375333	0.0408933	0.0354233	0.05424
chr9	76015744	76016212	.	0	.	unchanged	0.12902	0.0759875	0.0721	0.03452	0.12076	0.04989	0.09219	0.08294	0.11619	0.06714	0.09942	0.03278
chr5	150599537	150599880	.	0	.	unchanged	0.20593	0.123225	0.216971	0.3235	0.163271	0.111093	0.0452143	0.0565357	0.028	0.0632857	0.0431	0.01344
chr2	157565976	157567948	.	0	.	unchanged	0.0486714	0.0127718	0.0262025	0.00945411	0.0324921	0.00840122	0.0173622	0.0114079	0.0146833	0.0100375	0.0186104	0.00977662
chr19	56396659	56398586	.	0	.	unchanged	0.019866	0.0222245	0.0230188	0.0138193	0.0181438	0.00912922	0.0167775	0.016231	0.0156246	0.01547	0.0210555	0.0175122
chr5	122379494	122380346	.	0	.	unchanged	0.457509	0.437255	0.4365	0.377372	0.414514	0.42985	0.407909	0.3942	0.432441	0.431823	0.443441	0.445345
chr13	75838996	75840601	.	0	.	unchanged	0.0528237	0.0573737	0.0657526	0.0845447	0.0648763	0.0474184	0.0535289	0.0658842	0.0637816	0.0774553	0.0636711	0.0517816
chr9	14157927	14158689	.	0	.	unchanged	0.117379	0.117583	0.0962857	0.0751667	0.102836	0.0906571	0.0622429	0.06505	0.0800714	0.0361786	0.0533714	0.0520286
chr14	86646284	86647406	.	0	.	unchanged	0.247278	0.186202	0.208741	0.14478	0.241867	0.161911	0.186404	0.17543	0.210507	0.132607	0.206852	0.207757
chr2	69364765	69366152	.	0	.	unchanged	0.484287	0.334189	0.376739	0.262962	0.387561	0.373767	0.384556	0.327861	0.416214	0.379906	0.424737	0.356825
chr13	24785913	24786718	.	0	.	unchanged	0.0299125	0.0672667	0.0654643	0.0591538	0.0760367	0.0734533	0.06994	0.0523067	0.0495267	0.0352333	0.134273	0.0187846
chr9	98972663	98973889	.	0	.	unchanged	0.0260943	0.0251806	0.0244675	0.0370257	0.0414942	0.0324577	0.0360462	0.0529827	0.0666756	0.0631205	0.0767239	0.0614154
chr4	130138304	130139582	.	0	.	unchanged	0.0131081	0.013856	0.0195141	0.0115485	0.0179096	0.0217599	0.0189306	0.0237067	0.0265405	0.024657	0.0169677	0.0332221
chr1	165658478	165659086	.	0	.	unchanged	0.610611	0.508944	0.587906	0.566833	0.584294	0.557094	0.541039	0.552472	0.5305	0.544433	0.525339	0.554278
chr13	63255427	63255765	.	0	.	unchanged	0.1839	0.1279	0.0458333	0.09167	0.10706	0.08558	0.08876	0.11315	0.10701	0.08873	0.14209	0.13011
chr15	37182953	37183628	.	0	.	unchanged	0.294329	0.250067	0.262012	0.224554	0.242079	0.237979	0.232154	0.263304	0.230725	0.222575	0.217192	0.243929
chr12	78918208	78918751	.	0	.	unchanged	0	0.00549286	0	0	0	0	0.00325	0.00649286	0	0.00595	0	0.01215
chr5	96624926	96625110	.	0	.	unchanged	0.325225	0.47875	0.3095	0.2085	0.349	0.346	0.26985	0.310025	0.187075	0.2985	0.1679	0.20345
chr10	68387683	68389378	.	0	.	unchanged	0.447338	0.395974	0.379932	0.334494	0.382703	0.365926	0.357441	0.353241	0.341609	0.380941	0.360362	0.314818
chr3	66985357	66986452	.	0	.	unchanged	0.00306538	0.00327727	0.00433623	0.00707101	0.00595725	0.00371159	0.00356739	0.00838768	0.00653281	0.00819493	0.00829275	0.0168544
chr16	78145443	78145954	.	0	.	unchanged	0.76975	0.664125	0.70225	0.688643	0.722875	0.7055	0.629056	0.7042	0.641175	0.633244	0.646831	0.644469
chr3	85773508	85774599	.	0	.	unchanged	0.087795	0.105486	0.138505	0.134181	0.0915091	0.0820409	0.0849909	0.0668864	0.0790136	0.0495318	0.0684045	0.0684955
chr9	71174064	71175031	.	0	.	unchanged	0.147071	0.0279857	0.0954286	0.0632333	0.178429	0.0609286	0.144714	0.0851929	0.154486	0.0738214	0.156679	0.1259
chr6	119836926	119837553	.	0	.	unchanged	0.3446	0.25064	0.26368	0.29164	0.28771	0.22039	0.24799	0.26734	0.26225	0.25926	0.24858	0.2864
chr13	114144456	114145036	.	0	.	unchanged	0.186705	0.23132	0.161555	0.1698	0.257205	0.27175	0.262573	0.353486	0.330109	0.326705	0.330214	0.380032
chr9	96721259	96721526	.	0	.	unchanged	0.0236833	0	0.0488167	0.0209167	0.0142667	0.00855	0.0411667	0.0196833	0.0104167	0.0104167	0	0.00725
chr11	99039790	99040643	.	0	.	unchanged	0.00387692	0.00519048	0.00516667	0.0165596	0.00436731	0.00751923	0.00532115	0.0119885	0.01344	0.00403654	0.00590577	0.00309524
chr11	118103839	118104536	.	0	.	unchanged	0.497033	0.394532	0.521187	0.37745	0.369686	0.352818	0.307786	0.293682	0.3685	0.284045	0.355	0.341919
chr10	85398498	85399970	.	0	.	unchanged	0.37435	0.255221	0.272422	0.256874	0.258655	0.283677	0.208395	0.200686	0.178674	0.178378	0.157015	0.155611
chr7	142675482	142676324	.	0	.	unchanged	0.22326	0.16	0.25974	0.17387	0.22806	0.17454	0.21628	0.15811	0.22216	0.16756	0.20408	0.23613
chr2	16449374	16449772	.	0	.	unchanged	0.5215	0.479	0.516333	0.488667	0.521167	0.495	0.447688	0.420863	0.525167	0.653833	0.6045	0.5935
chr4	151137671	151138001	.	0	.	unchanged	0	0	0.025	0	0.0159375	0.0105625	0.01975	0	0.0125	0	0.0083375	0.038725
chr2	130035713	130036246	.	0	.	unchanged	0.0543333	0.0517917	0.0527333	0.0321333	0.0250417	0.0624167	0.053875	0.047925	0.0478917	0.0198	0.0168833	0.0337917
chr12	113099490	113099861	.	0	.	unchanged	0.353167	0.2945	0.2655	0.1882	0.306667	0.279667	0.211483	0.237717	0.302667	0.3	0.368983	0.270933
chr15	39873504	39874147	.	0	.	unchanged	0.803	0.721736	0.758929	0.768214	0.749657	0.736543	0.734829	0.780821	0.769264	0.739714	0.725286	0.760071
chr10	22140632	22141441	.	0	.	unchanged	0.0389265	0.01399	0.02156	0.0246559	0.0279095	0.0300476	0.0261905	0.0244929	0.0197048	0.0211906	0.0260905	0.038481
chr5	136620059	136620872	.	0	.	unchanged	0.210197	0.143082	0.20216	0.187539	0.20081	0.169733	0.186243	0.179879	0.16476	0.212426	0.174107	0.174007
chr15	11800282	11801212	.	0	.	unchanged	0.201572	0.216022	0.195892	0.19886	0.202063	0.192205	0.194015	0.157585	0.150483	0.174575	0.166668	0.160848
chr4	155236692	155237236	.	0	.	unchanged	0.0644071	0.0648143	0.0587857	0.0189083	0.0341071	0.0620143	0.0447643	0.0441214	0.0235214	0.0528857	0.0783357	0.0586571
chr18	60786945	60787549	.	0	.	unchanged	0.191332	0.15365	0.180014	0.148132	0.19245	0.189418	0.205686	0.193064	0.204318	0.189677	0.186059	0.201514
chr16	59606861	59607639	.	0	.	unchanged	0.14048	0.19068	0.193865	0.178755	0.16239	0.182665	0.165225	0.15742	0.1585	0.16269	0.14862	0.16778
chr3	116116423	116117079	.	0	.	unchanged	0.114962	0.0333333	0.019225	0.0096125	0.074625	0.01015	0.0163875	0.038075	0.0455125	0.061	0.0548375	0.015625
chr8	45652310	45652888	.	0	.	unchanged	0.157625	0.10675	0.0435	0.083325	0.0915	0.0785	0.0696125	0.0501375	0.0814375	0.068375	0.0432375	0.0872125
chr18	67343010	67344290	.	0	.	unchanged	0.0394422	0.0385511	0.0482018	0.0319329	0.0336392	0.0345192	0.0302525	0.0307653	0.0406847	0.034722	0.0234658	0.025864
chr12	104901054	104901818	.	0	.	unchanged	0.579412	0.379943	0.489637	0.456183	0.529394	0.508591	0.524956	0.563066	0.609787	0.540656	0.569466	0.632372
chr11	116580039	116581928	.	0	.	unchanged	0.0340539	0.0381389	0.0343987	0.0352551	0.0197989	0.0177965	0.0253388	0.0246566	0.0699231	0.0346134	0.0362659	0.0611764
chr14	62838959	62839226	.	0	.	unchanged	0.10849	0.12852	0.06295	0.06032	0.01263	0.04569	0.01774	0.03597	0.00476	0.00588	0.00597	0.02412
chr7	4509763	4510483	.	0	.	unchanged	0.126826	0.0312636	0.0828278	0.0889475	0.127548	0.111955	0.136198	0.13265	0.118034	0.0944386	0.10154	0.16705
chr15	32297087	32297836	.	0	.	unchanged	0.21385	0.0856857	0.14835	0.0773286	0.1384	0.09495	0.11885	0.11075	0.141529	0.135964	0.127429	0.0996071
chrX	133917380	133917964	.	0	.	unchanged
chr13	109261956	109262297	.	0	.	unchanged	0.0539	0.1721	0.0581667	0.05745	0.0617333	0.0683667	0.0625333	0.0462667	0.0879833	0.07825	0.0433833	0.0861
chr12	20844888	20845731	.	0	.	unchanged	0.575089	0.634818	0.540196	0.537355	0.545714	0.516661	0.431973	0.48425	0.528643	0.512543	0.536712	0.457279
chr9	21337529	21339018	.	0	.	unchanged	0.00208437	0.00797708	0.0103262	0.00317333	0.00631857	0.0100647	0.00472571	0.0100243	0.00943704	0.00702619	0.00715	0.0116517
chr18	7297522	7298239	.	0	.	unchanged	0.0676346	0.05696	0.0644294	0.0423077	0.0528294	0.0791382	0.0495471	0.0554059	0.03485	0.0689147	0.0534562	0.0441406
chr4	155481359	155482199	.	0	.	unchanged	0.068652	0.0268808	0.0329111	0.0239981	0.035669	0.0309707	0.0284931	0.0244328	0.0192552	0.0162672	0.0222661	0.0366558
chr2	148856907	148857899	.	0	.	unchanged	0.407906	0.295625	0.398	0.261187	0.420769	0.268063	0.3818	0.229538	0.4195	0.296714	0.364844	0.225214
chr11	69682805	69683003	.	0	.	unchanged	0.0109857	0	0	0	0.00375714	0	0	0.00192857	0.00892857	0	0	0
chr13	75622991	75623831	.	0	.	unchanged	0.2653	0.28378	0.27705	0.27717	0.28563	0.27289	0.26937	0.297	0.35762	0.30957	0.28262	0.32045
chr17	21535220	21536020	.	0	.	unchanged	0.00510714	0.003475	0.00239211	0	0.00240714	0.0024875	0	0.005835	0.00183824	0.0075875	0	0.00649286
chr3	52744156	52745050	.	0	.	unchanged	0.293393	0.197086	0.313761	0.251071	0.305346	0.240739	0.287475	0.316007	0.345346	0.272507	0.287179	0.320875
chr6	52152172	52152886	.	0	.	unchanged	0.485188	0.354794	0.444813	0.365375	0.418044	0.397219	0.393625	0.386512	0.37325	0.343956	0.384038	0.364719
chr2	141416494	141417780	.	0	.	unchanged	0.00927778	0.0314556	0.0125722	0.0258389	0.0115444	0.0278722	0.0322778	0.0387667	0.0221056	0	0.0171056	0.00662778
chr4	148819757	148820028	.	0	.	unchanged	0.038655	0.00505	0.00476	0	0.00955	0.018025	0.004895	0.007065	0.011155	0.01409	0.005	0.037815
chr7	18951325	18951905	.	0	.	unchanged	0.117326	0.110997	0.0811938	0.144	0.125633	0.11628	0.114283	0.181894	0.152891	0.22287	0.174579	0.180676
chr9	45838109	45839224	.	0	.	unchanged	0.0354927	0.0296089	0.0400081	0.0426914	0.0431031	0.04925	0.0505043	0.0558551	0.0823824	0.0752886	0.0701977	0.104599
chr5	20960861	20961296	.	0	.	unchanged	0.398	0.359667	0.399333	0.401583	0.233	0.351	0.339667	0.365533	0.412	0.290833	0.327	0.365333
chr7	29301087	29301606	.	0	.	unchanged	0.0170929	0.0084	0.00996429	0.0235214	0.0101714	0.00661429	0.00835	0.0145571	0.0525714	0.0199286	0.0192357	0.00357143
chr9	67711427	67712520	.	0	.	unchanged	0.385108	0.302253	0.329333	0.337119	0.356661	0.310374	0.298047	0.254097	0.267289	0.247784	0.289234	0.220043
chr5	135077637	135078883	.	0	.	unchanged	0.0624158	0.11936	0.0229264	0.0461639	0.0225701	0.0352885	0.0286061	0.0538611	0.07595	0.0416229	0.0449581	0.0539696
chr7	31072774	31073469	.	0	.	unchanged	0	0.0119	0.00695	0.0111167	0.00833333	0.0089	0	0.00816667	0	0.0138833	0	0.0104167
chr19	19110886	19111886	.	0	.	unchanged	0.0131812	0.0353967	0.00571522	0.0389458	0.00935571	0.0111	0.0169383	0.0213828	0.0199565	0.0328314	0.02821	0.0193808
chr2	160618733	160619006	.	0	.	unchanged	0.154	0.3185	0.5	0.1875	0.2895	0.4595	0.283	0.086	0.238	0.15835	0.1775	0.31
chr6	30063620	30064142	.	0	.	unchanged	0.145056	0.10415	0.137228	0.150333	0.1576	0.14875	0.161183	0.151394	0.179556	0.136778	0.147978	0.206106
chr4	141385215	141385640	.	0	.	unchanged	0	0	0.0078125	0.020825	0	0.0156667	0.00192857	0.0114286	0.0102	0.0186286	0.0119	0
chr9	61898330	61898924	.	0	.	unchanged	0.0551111	0.0525556	0.00625	0.0367	0.025475	0.0280273	0.0389636	0.0496182	0.0160778	0.006475	0.0133	0.0249455
chr2	26488517	26488955	.	0	.	unchanged	0.1583	0.176537	0.157312	0.117967	0.154575	0.163069	0.150225	0.0743625	0.1399	0.100225	0.141044	0.122363
chr2	180964030	180964415	.	0	.	unchanged	0.0784833	0.0596167	0.0829667	0.0323917	0.0544917	0.0387333	0.0844167	0.0592083	0.138325	0.0455833	0.0643333	0.048125
chr9	31463558	31464663	.	0	.	unchanged	0.083242	0.0471868	0.0642578	0.0734368	0.0500064	0.0448923	0.0611615	0.0538577	0.0694933	0.0514171	0.0733038	0.065635
chr10	116930501	116931009	.	0	.	unchanged	0.0797786	0.0432143	0.0807143	0.0631643	0.084025	0.0580143	0.078	0.0411125	0.0705714	0.0305937	0.08125	0.0958786
chr16	25378971	25379491	.	0	.	unchanged	0.087125	0.232667	0.1046	0.122667	0.0960333	0.0849	0.05325	0.089575	0.13952	0.06805	0.09725	0.17409
chr10	119006247	119007723	.	0	.	unchanged	0.201269	0.153981	0.179518	0.142252	0.105112	0.102118	0.0723909	0.0812242	0.0652758	0.0398667	0.0465258	0.0395879
chr14	66867718	66868189	.	0	.	unchanged	0.003332	0.00370556	0	0.0106364	0.005942	0.00366	0.003258	0.002978	0.011232	0.007366	0.004742	0.004834
chr10	81331497	81332173	.	0	.	unchanged	0.294162	0.207439	0.286455	0.198843	0.161925	0.157614	0.151807	0.133608	0.159136	0.2045	0.159628	0.150071
chr1	39511744	39512470	.	0	.	unchanged	0.20425	0.278525	0.188378	0.234063	0.260956	0.250311	0.292694	0.2679	0.320606	0.293417	0.3114	0.295683
chr3	9567737	9569140	.	0	.	unchanged	0.161618	0.073034	0.135898	0.062688	0.19055	0.100428	0.158658	0.131564	0.195022	0.141088	0.209102	0.18113
chr3	142620055	142621081	.	0	.	unchanged	0.253058	0.171	0.204042	0.192167	0.187317	0.125667	0.0772333	0.0809083	0.0606667	0.0661	0.0977083	0.02826
chr15	85648173	85648541	.	0	.	unchanged	0.115425	0.092875	0.0705	0.056925	0.04895	0.07265	0.0521	0.0446	0.050575	0.0119	0.04075	0
chr12	112000925	112001708	.	0	.	unchanged	0.395475	0.316459	0.339172	0.316466	0.374713	0.336675	0.324984	0.315184	0.321684	0.2798	0.352128	0.298063
chr15	79505196	79506368	.	0	.	unchanged	0.0125066	0.00592826	0.010553	0.0125287	0.0120281	0.0102853	0.0148847	0.0311346	0.0435968	0.0393033	0.0437344	0.0624429
chr3	92998544	92999202	.	0	.	unchanged	0.235332	0.116938	0.182136	0.227445	0.265409	0.208818	0.214891	0.229914	0.193477	0.227236	0.236736	0.189414
chr1	76025160	76025862	.	0	.	unchanged	0.0797083	0.0413333	0.092775	0.1085	0.0322	0.0305083	0.02405	0.058225	0.0323167	0.0189167	0.0176167	0.0521833
chr4	150625301	150626862	.	0	.	unchanged	0.32208	0.255884	0.26636	0.233332	0.24646	0.23046	0.19726	0.166888	0.225413	0.199287	0.1648	0.142696
chr9	77573607	77574641	.	0	.	unchanged	0.0173654	0.0537077	0.01705	0.0272462	0.0173115	0.0174038	0.0111769	0.0173577	0.0193538	0.0147269	0.0174692	0.0143923
chr8	114971250	114971894	.	0	.	unchanged	0.485556	0.42373	0.421929	0.473689	0.41725	0.37771	0.377355	0.38542	0.363805	0.31696	0.332222	0.37401
chr1	165240867	165241084	.	0	.	unchanged	0.116755	0.115736	0.1565	0.172436	0.0865818	0.0939182	0.0806818	0.0961364	0.0988182	0.0938273	0.0815	0.0395545
chr10	127744584	127745092	.	0	.	unchanged	0.5554	0.4834	0.5875	0.4257	0.5411	0.4642	0.4932	0.5287	0.54493	0.4694	0.5452	0.4902
chr10	121607977	121609010	.	0	.	unchanged	0.209353	0.138206	0.190007	0.135968	0.150802	0.103455	0.104152	0.114325	0.08272	0.09009	0.0854775	0.112382
chr12	98850794	98851388	.	0	.	unchanged	0.0763167	0.0215333	0.0439833	0.0427	0.0571833	0.0328333	0.03275	0.0265167	0.0616333	0.03085	0.09445	0.0453333
chr8	120363261	120364115	.	0	.	unchanged	0.168585	0.153006	0.167627	0.1366	0.177117	0.200107	0.18772	0.18243	0.20126	0.185292	0.16537	0.0836955
chr1	88705186	88705621	.	0	.	unchanged	0.497625	0.41025	0.462575	0.354875	0.489913	0.370375	0.44835	0.457887	0.48375	0.454337	0.503	0.558375
chr11	77765426	77765893	.	0	.	unchanged	0.08387	0.0405333	0	0.01818	0.00423571	0.00810714	0.0114286	0.0104571	0.0152	0.00446429	0.0105571	0.0125714
chr5	113992906	113994420	.	0	.	unchanged	0.00229194	0.0165429	0.0108683	0.00710571	0.00472273	0.00564157	0.00286885	0.00725833	0.00862375	0.00878194	0.00395833	0
chrX	75818706	75819346	.	0	.	unchanged
chr1	73996170	73996723	.	0	.	unchanged	0.896875	0.864	0.875	0.862625	0.887375	0.813875	0.781	0.879875	0.833625	0.871	0.8525	0.831875
chr4	97750820	97752300	.	0	.	unchanged	0.00665391	0.0049619	0.00376493	0.00371172	0.00628433	0.00674254	0.00348582	0.00588358	0.00793182	0.00689403	0.00816061	0.0179508
chr16	87517417	87518444	.	0	.	unchanged	0.0233125	0.0477625	0.0199375	0.0180563	0.0170875	0.0164062	0.00971875	0.0149	0.01285	0.0078125	0.00534375	0.0483688
chr17	47409737	47410851	.	0	.	unchanged	0.028034	0.034462	0.0288979	0.0235993	0.0282327	0.0258487	0.0225973	0.0300873	0.0359167	0.029234	0.032762	0.0290967
chr10	23979169	23979831	.	0	.	unchanged	0.220845	0.236325	0.300944	0.19385	0.185959	0.211995	0.206575	0.207818	0.21226	0.34415	0.21271	0.250019
chr1	118922057	118922812	.	0	.	unchanged	0.379435	0.354342	0.348658	0.328946	0.365208	0.3422	0.344215	0.36535	0.344362	0.361327	0.368365	0.345692
chr13	45693268	45694217	.	0	.	unchanged	0.322097	0.313112	0.205432	0.263223	0.215635	0.190778	0.192286	0.181488	0.197743	0.162073	0.196803	0.168135
chr4	120163109	120163816	.	0	.	unchanged	0.00476	0.0532167	0.0167375	0.0305714	0.00788125	0.00901875	0.0121094	0.0109875	0.0382906	0.0238143	0.0125	0.0125
chr4	99650704	99651571	.	0	.	unchanged	0.0295076	0.0470906	0.03351	0.0310906	0.0588362	0.0550761	0.0637138	0.077113	0.0985054	0.10581	0.0966963	0.0967898
chr18	62834393	62835585	.	0	.	unchanged	0.651667	0.684385	0.599077	0.56585	0.624277	0.652988	0.578304	0.645346	0.609519	0.614173	0.636154	0.688708
chr9	75632055	75632698	.	0	.	unchanged	0.117205	0.153815	0.170114	0.115775	0.0878636	0.0892273	0.104718	0.0982636	0.0564409	0.0805909	0.09765	0.0628864
chr1	170533367	170533660	.	0	.	unchanged	0.199	0.1775	0.14615	0.30465	0.256783	0.231517	0.155617	0.149283	0.2012	0.242567	0.16745	0.215167
chrX	143547773	143548824	.	0	.	unchanged
chr12	69758332	69758935	.	0	.	unchanged	0.0720222	0.0516	0.00649091	0.0879909	0.0823133	0.0778577	0.064275	0.0957567	0.065845	0.0849444	0.0669792	0.166125
chr12	24803053	24804195	.	0	.	unchanged	0.14751	0.10054	0.14117	0.09766	0.12583	0.12603	0.12398	0.11787	0.1268	0.14185	0.13355	0.1321
chr11	87422788	87423569	.	0	.	unchanged	0.00467174	0	0.0164217	0.0179043	0.0056913	0.00439783	0.00210217	0.0069	0.00982609	0.00778261	0.00164565	0.000945652
chr4	62780373	62781227	.	0	.	unchanged	0.187122	0.100769	0.20345	0.177965	0.160233	0.174817	0.165793	0.155394	0.173476	0.184161	0.175265	0.158046
chr15	82906612	82907282	.	0	.	unchanged	0.574322	0.52823	0.628338	0.516213	0.587147	0.5362	0.534184	0.526428	0.523075	0.499481	0.534025	0.576269
chr12	56317775	56319544	.	0	.	unchanged	0.228229	0.157557	0.199657	0.164769	0.179498	0.188757	0.190905	0.206205	0.194207	0.146198	0.146788	0.173238
chr19	45017365	45018789	.	0	.	unchanged	0.00285714	0	0	0.0332731	0.0042413	0.00442436	0.00573548	0.00276228	0.00920909	0	0.00942237	0.00512571
chr6	135359012	135359337	.	0	.	unchanged	0.0113625	0.0083375	0		0	0.0096125	0	0.019225	0	0	0.01745	0
chr8	47135491	47136290	.	0	.	unchanged	0.0743906	0.101692	0.0646036	0.128125	0.132353	0.09105	0.131285	0.196591	0.119947	0.154503	0.187018	0.202546
chr18	74779947	74780359	.	0	.	unchanged	0.00132222	0.00138889	0.00198333	0.0116611	0.00508333	0.00255278	0.00154444	0.00370278	0.00146111	0.00317778	0.00299722	0.00940833
chr1	160867866	160868731	.	0	.	unchanged	0.729731	0.807083	0.740937	0.847357	0.629806	0.607618	0.701063	0.622389	0.7345	0.669125	0.72075	0.6038
chr1	151040629	151041412	.	0	.	unchanged	0.256323	0.296436	0.2734	0.3776	0.238053	0.217716	0.2436	0.211006	0.266631	0.220854	0.251825	0.3791
chr1	77420926	77421704	.	0	.	unchanged	0.224375	0.233963	0.214162	0.223587	0.2348	0.257537	0.244562	0.190063	0.22725	0.23375	0.221838	0.28375
chr12	58872396	58873570	.	0	.	unchanged	0.3266	0.374975	0.28575	0.270362	0.282975	0.259188	0.294337	0.2511	0.2647	0.0119	0.263675	0.2366
chr17	86168704	86169083	.	0	.	unchanged	0.00398269	0.003225	0.00434808	0.00256538	0.00394615	0.00611538	0.009	0.00613462	0.00586923	0.004925	0.00423846	0.00556538
chr9	31609586	31610401	.	0	.	unchanged	0.0431083	0.00769	0.0337	0	0.025625	0.0200167	0.02075	0.0391	0.05619	0.00680833	0.026375	0.030675
chr4	105122371	105122985	.	0	.	unchanged	0.509855	0.281656	0.401506	0.39614	0.466732	0.3869	0.362623	0.406	0.275389	0.212	0.418377	0.396005
chr10	81154346	81155803	.	0	.	unchanged	0.26959	0.315547	0.329683	0.23068	0.251418	0.201986	0.192948	0.21907	0.222566	0.231274	0.227916	0.245269
chr4	53352736	53353195	.	0	.	unchanged	0	0.0161875	0	0.006575	0.014625	0	0.003675	0	0	0	0	0
chr17	35836239	35837272	.	0	.	unchanged	0.00517391	0.0013587	0.00992258	0.005075	0.0029	0.00448919	0.00499595	0.00237179	0.00687	0.00343704	0.00528478	0.00760625
chr2	155991851	155992901	.	0	.	unchanged	0.510146	0.46965	0.45965	0.458087	0.54045	0.531633	0.525019	0.553581	0.495885	0.549496	0.58873	0.573395
chr1	160311772	160312301	.	0	.	unchanged	0.0388333	0.0711667	0.196	0.09245	0.0214667	0.0289333	0.0377333	0.0392667	0.0333333	0.0391333	0.0332833	0.0582667
chr8	110938831	110939317	.	0	.	unchanged	0.0139	0.02455	0.00556	0.01112	0	0.00455	0.00844	0.009	0	0.0182	0.0083375	0
chr10	81425276	81425641	.	0	.	unchanged	0.0044625	0.0505714	0.020075	0.0201429	0.01275	0.00945	0.0233278	0.0183333	0.0102571	0.0245187	0.00480625	0
chr2	35660948	35663097	.	0	.	unchanged	0.00289615	0.0425784	0.0268476	0.0206914	0.0197668	0.0189753	0.0233826	0.0157744	0.0026475	0.00728306	0.023936	0.00956327
chr2	75731273	75732153	.	0	.	unchanged	0.7035	0.6435	0.628188	0.613763	0.631687	0.639756	0.63735	0.630181	0.62955	0.534563	0.571413	0.579575
chr11	62249290	62249885	.	0	.	unchanged	0.00156724	0.00766724	0.000958621	0.00230714	0.00305862	0.000401724	0.00160517	0.0021069	0.00345862	0.00115	0.00181379	0.00143793
chr15	8601665	8602716	.	0	.	unchanged	0.451264	0.383643	0.374717	0.317933	0.384043	0.364853	0.362037	0.37744	0.423436	0.387846	0.459533	0.367293
chr16	95754840	95755117	.	0	.	unchanged
chr15	102966387	102967409	.	0	.	unchanged	0.0323543	0.0478582	0.0333211	0.0426119	0.0361712	0.0337757	0.0499183	0.045027	0.0711608	0.0681656	0.0516381	0.0694453
chr1	135739399	135739725	.	0	.	unchanged	0.06052	0.05	0.06434	0.03204	0.0353833	0.0401	0.0262083	0.0322167	0.0571167	0.06008	0.0320333	0.0224417
chr5	112870475	112871304	.	0	.	unchanged	0.308755	0.366438	0.347605	0.324159	0.322505	0.316214	0.3485	0.313068	0.330955	0.316223	0.33455	0.313723
chr1	193563494	193565119	.	0	.	unchanged	0.00452857	0.00497857	0.00277667	0	0.00441	0.00606667	0.00536	0.00495333	0.00475	0.00442667	0.0134467	0.00208333
chr7	30444790	30446056	.	0	.	unchanged	0.0270687	0.0207097	0.021925	0.0340096	0.0322535	0.0241486	0.034045	0.0306425	0.0431145	0.0561725	0.069583	0.0459615
chrX	167232051	167232477	.	0	.	unchanged
chr19	47643955	47644816	.	0	.	unchanged	0.0819188	0.196231	0.0551563	0.042125	0.0701438	0.0771562	0.0483812	0.059575	0.0250937	0.0259	0.0304062	0.0344438
chr12	112955761	112956519	.	0	.	unchanged	0.543214	0.562857	0.56815	0.52175	0.529107	0.518079	0.542493	0.521493	0.506279	0.486571	0.5074	0.549929
chr1	34121088	34121942	.	0	.	unchanged	0.0034125	0.00375536	0	0.00194286	0.0008125	0.00163036	0.000916071	0.0156357	0.0066	0.00301964	0.00311607	0.00484107
chr11	102215477	102215902	.	0	.	unchanged	0.0398667	0.0303222	0.0241111	0.02165	0.0151773	0.00784091	0.00930455	0.00687273	0.00847727	0.00564091	0.00640455	0.00413182
chr13	99098812	99100843	.	0	.	unchanged	0.259678	0.283329	0.242607	0.26045	0.234297	0.228704	0.169876	0.178504	0.187981	0.155985	0.159122	0.114297
chr2	157136744	157137489	.	0	.	unchanged	0.268458	0.1613	0.1974	0.135575	0.181133	0.152908	0.1222	0.118208	0.166167	0.129833	0.0874167	0.0895583
chr9	111118964	111119603	.	0	.	unchanged	0.00301176	0.00172941	0.00330882	0.00196176	0.00295588	0.00351176	0.00262647	0.00241765	0.00397647	0.00372353	0.00815	0
chr19	47470540	47471175	.	0	.	unchanged	0.3709	0.296737	0.33665	0.251125	0.30947	0.30468	0.2998	0.29175	0.2375	0.30578	0.27273	0.2226
chr1	134059798	134060083	.	0	.	unchanged	0.10529	0.05408	0.0803	0.10246	0.02636	0.03228	0.01294	0.01739	0.01149	0.01	0.01963	0
chr13	80971449	80972324	.	0	.	unchanged	0.102333	0.0868333	0.102833	0.0949833	0.0595	0.0471667	0.0557833	0.0214833	0.0385833	0.0128167	0.0119	0
chr9	43263823	43264457	.	0	.	unchanged	0.241071	0.174735	0.292833	0.195285	0.263761	0.228189	0.271696	0.246814	0.241582	0.214629	0.161473	0.230575
chr7	82260193	82260878	.	0	.	unchanged	0.508667	0.465125	0.600361	0.516389	0.52955	0.504689	0.447706	0.500239	0.448094	0.464256	0.4635	0.494833
chr6	28409766	28410313	.	0	.	unchanged	0.491787	0.562812	0.534587	0.394613	0.537894	0.474812	0.550438	0.450437	0.582937	0.483312	0.526437	0.438562
chr5	148562110	148563258	.	0	.	unchanged	0.264803	0.228986	0.218672	0.149833	0.214006	0.162822	0.169108	0.127881	0.1452	0.145089	0.156206	0.138569
chr14	44978966	44979367	.	0	.	unchanged	0.5795	0.484	0.49075	0.417125	0.511875	0.530375	0.434875	0.437837	0.436275	0.3885	0.410375	0.3901
chr13	96927844	96928030	.	0	.	unchanged
chr11	90259086	90259462	.	0	.	unchanged	0.00758333	0.0461667	0.0565	0.06115	0.0380167	0.0164	0.0314333	0.0164667	0.0180333	0.0703333	0.0104167	0.0202333
chr5	91142175	91142491	.	0	.	unchanged	0.00556	0.04114	0.02738	0	0.03055	0.01498	0.01418	0.01279	0.0314	0.03454	0.01	0
chr3	38445437	38446056	.	0	.	unchanged	0	0.125	0.134	0.0665	0.08	0	0.0357	0.104	0.1022	0.107	0	0.0835
chr6	134095608	134096121	.	0	.	unchanged	0.141625	0.093	0.1592	0.08634	0.13743	0.11466	0.11359	0.19019	0.23064	0.17787	0.177	0.18234
chr8	114489434	114489994	.	0	.	unchanged	0.366307	0.330286	0.338571	0.1103	0.42725	0.171431	0.22135	0.292556	0.36825	0.137337	0.473687	0.460019
chr9	48864532	48865912	.	0	.	unchanged	0.150376	0.111113	0.0983375	0.100679	0.0798104	0.0724813	0.0604313	0.0633167	0.0608229	0.0561271	0.0456104	0.0417771
chr6	85154776	85155590	.	0	.	unchanged	0.0824736	0.0701569	0.0815	0.0703597	0.0784708	0.0671389	0.0760528	0.109828	0.0908861	0.0941903	0.0725611	0.0855069
chr1	74097981	74099139	.	0	.	unchanged	0.00904	0.00528051	0.00540306	0	0.00751	0.00273417	0.00699667	0.00346667	0.00142037	0.00408273	0.00742833	0.00506837
chr7	99795085	99796249	.	0	.	unchanged	0.0262435	0.0203437	0.0197273	0.0340738	0.0193271	0.0159375	0.0137083	0.0191646	0.0160455	0.0151229	0.0165739	0.0109261
chr2	128309697	128310532	.	0	.	unchanged	0.0720071	0.0363636	0.0889607	0.0709692	0.0638571	0.0623143	0.0830036	0.0725679	0.0909464	0.0886893	0.0742429	0.0604107
chr11	61620324	61620794	.	0	.	unchanged	0.00334211	0.0109026	0.00596562	0.00814211	0.00418158	0.00179474	0.00608158	0.0114789	0.00319211	0.00766316	0.00795	0.00146316
chr17	87508241	87509224	.	0	.	unchanged	0.465047	0.610747	0.510116	0.502703	0.474092	0.490192	0.430721	0.463603	0.423582	0.426847	0.444074	0.470716
chr2	138418045	138419362	.	0	.	unchanged	0.327273	0.3356	0.37567	0.305659	0.280273	0.305414	0.311764	0.318936	0.294718	0.291036	0.259132	0.3168
chr8	114133123	114134814	.	0	.	unchanged	0.106029	0.126323	0.192008	0.116096	0.108864	0.106533	0.0943239	0.0904398	0.0741395	0.0871091	0.0925102	0.0991697
chr11	119392764	119393658	.	0	.	unchanged	0.0392696	0.0185609	0.0130479	0.0131479	0.00830208	0.00584583	0.00572292	0.0060125	0.002775	0.00893043	0.0033625	0.0012087
chr9	54587646	54588017	.	0	.	unchanged	0.258367	0.1943	0.2146	0.140133	0.187167	0.0807833	0.122667	0.0655	0.110983	0.0870333	0.148583	0.170417
chr8	120485555	120485920	.	0	.	unchanged	0.10944	0.121731	0.09725	0.0996429	0.0803313	0.0831313	0.0615313	0.0802875	0.0130929	0.00649286	0.050225	0.04705
chr3	152165162	152166400	.	0	.	unchanged	0.0435689	0.0191915	0.040194	0.0342588	0.0269111	0.030223	0.0150381	0.0170111	0.0182679	0.0148404	0.012603	0.0197846
chr11	85648509	85649316	.	0	.	unchanged	0.396212	0.347975	0.3951	0.314962	0.366838	0.341125	0.355331	0.327531	0.310306	0.339736	0.317062	0.299244
chr5	66099577	66100580	.	0	.	unchanged	0.237654	0.213154	0.23525	0.213286	0.254011	0.2388	0.256464	0.231568	0.3032	0.256629	0.273608	0.261462
chr18	36106829	36107521	.	0	.	unchanged	0.225746	0.184515	0.1911	0.12199	0.243385	0.15065	0.240854	0.163635	0.229908	0.240177	0.211458	0.209317
chr15	103323225	103324525	.	0	.	unchanged	0.0875132	0.0801125	0.0969026	0.0832583	0.047834	0.0639197	0.0881	0.130455	0.106135	0.104805	0.10506	0.147786
chr10	56114873	56116141	.	0	.	unchanged	0.0749652	0.0474994	0.0488774	0.063819	0.0796189	0.0778049	0.104444	0.108627	0.132608	0.143973	0.182647	0.136022
chr5	107995744	107996576	.	0	.	unchanged	0.03547	0.02282	0.0286	0.03975	0.03232	0.03942	0.0327	0.04701	0.037	0.0438	0.0269	0
chr11	115427584	115428373	.	0	.	unchanged	0.327544	0.418247	0.37841	0.328303	0.37925	0.375682	0.33464	0.3507	0.382805	0.383882	0.34867	0.330405
chr10	60246506	60246961	.	0	.	unchanged	0.683	0.677833	0.75125	0.67775	0.6625	0.685583	0.69625	0.76125	0.685583	0.639	0.689083	0.7835
chr10	13489499	13490464	.	0	.	unchanged	0.261678	0.21805	0.239333	0.226688	0.2235	0.21735	0.177244	0.220061	0.186939	0.217911	0.198556	0.183306
chr17	45516264	45517046	.	0	.	unchanged	0.692568	0.664029	0.694765	0.695382	0.688518	0.681353	0.685391	0.646471	0.686618	0.669285	0.653694	0.668021
chr4	133496905	133497599	.	0	.	unchanged	0.0458333	0.0999611	0.07195	0.0494333	0.0416222	0.0404556	0.0394111	0.0516944	0.0596722	0.0437667	0.0560833	0.0202056
chr5	145200972	145202081	.	0	.	unchanged	0.0161567	0.00682391	0.0124708	0.00341702	0.0108177	0.0101406	0.00654063	0.00315	0.00904792	0.00514896	0.00467396	0.00409896
chrX	159146663	159147143	.	0	.	unchanged
chr11	55039516	55040130	.	0	.	unchanged	0	0.0303	0.0146062	0.0113625	0.02375	0.01475	0.022225	0.0401	0.025	0	0.0114222	0.00823889
chr11	113618464	113619825	.	0	.	unchanged	0.00359038	0.00272905	0.00170606	0.0054942	0.00323974	0.00501026	0.00987244	0.00649231	0.00540769	0.00514262	0.00588205	0.00926429
chr7	126089705	126090335	.	0	.	unchanged	0.131114	0.0802	0.104357	0.0842143	0.0861786	0.117364	0.0958286	0.083	0.0813571	0.0845714	0.0998857	0.124793
chr11	35286650	35287513	.	0	.	unchanged	0.162638	0.0945308	0.121546	0.0975308	0.120988	0.0922769	0.0928115	0.100423	0.0965538	0.0951192	0.0812192	0.0871731
chr8	24394880	24395266	.	0	.	unchanged	0.0498167	0.0652833	0.123333	0.0475667	0.1035	0.0492333	0.0447333	0.0780167	0.0732167	0.0452333	0.0222833	0.0279167
chrX	152001086	152003264	.	0	.	unchanged
chr6	29395165	29395836	.	0	.	unchanged	0.146214	0.115236	0.07505	0.0425357	0.0899214	0.0707786	0.0688	0.0551643	0.0744929	0.0356714	0.0698286	0.0402357
chr4	141351222	141351739	.	0	.	unchanged	0	0.00588	0	0	0	0	0.0105625	0.0032	0.04	0	0	0
chr4	116421997	116422800	.	0	.	unchanged	0.340833	0.431333	0.403667	0.540833	0.397	0.466267	0.497517	0.473817	0.487167	0.5095	0.441833	0.524333
chr7	82067872	82068812	.	0	.	unchanged	0.205593	0.0529536	0.180086	0.0638071	0.181079	0.122725	0.142536	0.101307	0.141725	0.105546	0.151568	0.118618
chr10	21930771	21932017	.	0	.	unchanged	0.726642	0.6049	0.692568	0.637934	0.689513	0.661318	0.689434	0.670024	0.647987	0.671971	0.657158	0.695158
chr4	155065989	155067615	.	0	.	unchanged	0.00486518	0.00165273	0.00563154	0.00728804	0.0042413	0.00186159	0.00457246	0.0036087	0.00612736	0.00650385	0.0048425	0.000794286
chr5	149126983	149128812	.	0	.	unchanged	0.078402	0.061642	0.0657676	0.0519569	0.0579667	0.04835	0.0560765	0.0448471	0.0662755	0.0554539	0.0558637	0.0685284
chr8	87960093	87960909	.	0	.	unchanged	0.0119581	0.00748256	0.0036027	0.0113814	0.00771149	0.0101328	0.00785241	0.0101777	0.0159931	0.0249361	0.021066	0.0217429
chr1	87246016	87246735	.	0	.	unchanged	0.118693	0.13901	0.175987	0.117075	0.16768	0.173518	0.176812	0.237308	0.213861	0.203748	0.212692	0.237598
chr7	73617015	73617373	.	0	.	unchanged	0.0139474	0.0352412	0.0107059	0.00883158	0.00194737	0	0.0267789	0.00367895	0.00793684	0.00438421	0	0
chr5	136513682	136514720	.	0	.	unchanged	0.19975	0.0863278	0.175111	0.111111	0.138083	0.123556	0.159333	0.10685	0.131572	0.120494	0.149039	0.104761
chr2	163620240	163621120	.	0	.	unchanged	0.31054	0.289955	0.28621	0.234995	0.262245	0.26373	0.27032	0.251875	0.25227	0.23569	0.19569	0.201105
chr13	46570955	46571660	.	0	.	unchanged	0.0788789	0.0835763	0.0714763	0.0841806	0.0735	0.0473658	0.0591816	0.0613474	0.0609684	0.04905	0.043	0.0552974
chr6	71110932	71112726	.	0	.	unchanged	0.327734	0.229184	0.273984	0.244248	0.27555	0.211856	0.236696	0.209402	0.249056	0.205608	0.241798	0.193434
chr10	81059036	81060681	.	0	.	unchanged	0.0655085	0.0384186	0.0545661	0.0356845	0.049196	0.0300444	0.0394677	0.0355685	0.039796	0.0314754	0.0445452	0.0264136
chr6	86639783	86641373	.	0	.	unchanged	0.293797	0.2833	0.263963	0.205226	0.24126	0.202155	0.1981	0.194528	0.227969	0.174327	0.179679	0.146972
chr19	12591852	12592273	.	0	.	unchanged	0.05835	0.05	0	0	0.04165	0.0485	0.03845	0.01165	0.0551	0.0294	0.09095	0.03335
[truncated: 102 more rows]
